# Supplementary material for: Applying graph database technology for analyzing perturbed co-expression networks in cancer
Source: Database (Oxford). 2020 Dec 11;2020:baaa110. doi: 10.1093/database/baaa110 (PMC7731929; doi:10.1093/database/baaa110)
Supplement: baaa110_Supp [file baaa110_supp.zip]

Archive with 14 entries (14 files):
- suppl_data/Suppl Fig 1.pdf
- suppl_data/Suppl Fig 2.pdf
- suppl_data/Suppl Fig 3.pdf
- suppl_data/Suppl Fig 4.pdf
- suppl_data/Suppl Fig 5.pdf
- suppl_data/Suppl Table 1.csv
- suppl_data/Suppl Table 2.csv
- suppl_data/Suppl Table 3.csv
- suppl_data/Suppl Table 4.csv
- suppl_data/Suppl Table 5.csv
- suppl_data/Suppl Table 6.csv
- suppl_data/Suppl Table 7.csv
- suppl_data/Suppl Table 8.csv
- suppl_data/Suppl Table 9.xlsx
