# Supplementary material for: Applying graph database technology for analyzing perturbed co-expression networks in cancer
Source: Database (Oxford). 2020 Dec 11;2020:baaa110. doi: 10.1093/database/baaa110 (PMC7731929; doi:10.1093/database/baaa110)
Supplement: baaa110_Supp [file baaa110_supp.zip › suppl_data/Suppl Table 1.csv]

n.uniprot	n.name	n.description	n.match_community	n.normal_community	n.primary_community	n.match_degree	n.normal_degree	n.primary_degree	n.pagerank_match	n.pagerank_normal	n.pagerank_primary
P61353	RPL27	ribosomal protein L27 [Source:HGNC Symbol;Acc:HGNC:10328]	0	0	0	22	125	2	2.06573	1.5062854999999997	0.9172439999999998
P62829	RPL23	ribosomal protein L23 [Source:HGNC Symbol;Acc:HGNC:10316]	0	0	1	24	95	1	2.3712964999999993	1.3105475	0.9667224999999998
O43292	GPAA1	glycosylphosphatidylinositol anchor attachment 1 [Source:HGNC Symbol;Acc:HGNC:4446]	1	1	null	5	5	0	1.6827369999999995	0.5951279999999999	0.15000000000000002
Q6ZR52	ZNF493	zinc finger protein 493 [Source:HGNC Symbol;Acc:HGNC:23708]	2	2	null	4	245	0	1.2917795000000003	1.8030120000000003	0.15000000000000002
Q49AG3	ZBED5	zinc finger BED-type containing 5 [Source:HGNC Symbol;Acc:HGNC:30803]	2	2	null	1	195	0	0.38019699999999995	1.6059904999999994	0.15000000000000002
P52737	ZNF136	zinc finger protein 136 [Source:HGNC Symbol;Acc:HGNC:12920]	2	3	null	4	3	0	1.209015	0.41782650000000005	0.15000000000000002
Q15928	ZNF141	zinc finger protein 141 [Source:HGNC Symbol;Acc:HGNC:12926]	2	4	null	3	60	0	0.9352555	0.5139700000000001	0.15000000000000002
Q7L775	EPM2AIP1	EPM2A interacting protein 1 [Source:HGNC Symbol;Acc:HGNC:19735]	2	2	null	3	113	0	0.7426285	0.9645550000000003	0.15000000000000002
O75346	ZNF253	zinc finger protein 253 [Source:HGNC Symbol;Acc:HGNC:13497]	2	2	2	5	16	1	1.6414609999999996	0.8089625	0.9667224999999998
Q86V71	ZNF429	zinc finger protein 429 [Source:HGNC Symbol;Acc:HGNC:20817]	2	null	null	2	0	0	0.6531830000000001	0.15000000000000002	0.15000000000000002
Q49A88	CCDC14	coiled-coil domain containing 14 [Source:HGNC Symbol;Acc:HGNC:25766]	2	2	null	4	436	0	0.981759	2.7765595000000003	0.15000000000000002
Q86UA1	PRPF39	pre-mRNA processing factor 39 [Source:HGNC Symbol;Acc:HGNC:20314]	2	2	3	6	475	1	1.5572259999999998	3.1363815	0.9667224999999998
Q9UHX1	PUF60	poly(U) binding splicing factor 60 [Source:HGNC Symbol;Acc:HGNC:17042]	1	0	4	9	2	2	2.6401770000000004	0.17571250000000005	1.253674
Q9H0F6	SHARPIN	SHANK associated RH domain interactor [Source:HGNC Symbol;Acc:HGNC:25321]	1	1	5	4	20	2	1.312647	1.7622970000000002	1.4079830000000002
P0CB47	UBTFL1	upstream binding transcription factor like 1 [Source:HGNC Symbol;Acc:HGNC:14533]	3	null	null	2	0	0	0.8248490000000004	0.15000000000000002	0.15000000000000002
A8MU76	null	null	3	null	null	3	0	0	1.2491775	0.15000000000000002	0.15000000000000002
P0DPI3	CENPVL2	centromere protein V like 2 [Source:HGNC Symbol;Acc:HGNC:43879]	3	null	null	2	0	0	0.8248490000000004	0.15000000000000002	0.15000000000000002
Q9BPX3	NCAPG	non-SMC condensin I complex subunit G [Source:HGNC Symbol;Acc:HGNC:24304]	4	5	6	156	47	133	2.2550250000000003	2.0304890000000007	2.1220255000000003
Q92698	RAD54L	RAD54 like [Source:HGNC Symbol;Acc:HGNC:9826]	4	null	6	162	0	126	2.4434275	0.15000000000000002	2.355435499999999
Q15398	DLGAP5	DLG associated protein 5 [Source:HGNC Symbol;Acc:HGNC:16864]	4	5	6	144	34	119	2.0695890000000006	1.4509845	1.9024365
P33981	TTK	TTK protein kinase [Source:HGNC Symbol;Acc:HGNC:12401]	4	5	6	177	12	121	2.6847	0.617721	1.8688020000000003
Q86X60	FAM72B	family with sequence similarity 72 member B [Source:HGNC Symbol;Acc:HGNC:24805]	4	null	6	138	0	98	1.9416979999999995	0.15000000000000002	1.4826724999999996
P11388	TOP2A	DNA topoisomerase II alpha [Source:HGNC Symbol;Acc:HGNC:11989]	4	5	6	138	41	107	1.9924514999999998	1.8027909999999996	1.6525195000000004
Q96BD8	SKA1	spindle and kinetochore associated complex subunit 1 [Source:HGNC Symbol;Acc:HGNC:28109]	4	5	6	159	35	107	2.2764960000000003	1.545734	1.6212990000000003
Q5TB30	DEPDC1	DEP domain containing 1 [Source:HGNC Symbol;Acc:HGNC:22949]	4	5	6	155	28	115	2.1940799999999996	1.222564	1.7927695000000006
Q9NVP2	ASF1B	anti-silencing function 1B histone chaperone [Source:HGNC Symbol;Acc:HGNC:20996]	4	5	6	88	44	65	1.482579	1.8362895000000004	1.1548614999999998
P49450	CENPA	centromere protein A [Source:HGNC Symbol;Acc:HGNC:1851]	4	5	6	147	13	122	2.0639194999999995	0.6329785000000002	1.9130869999999995
O14757	CHEK1	checkpoint kinase 1 [Source:HGNC Symbol;Acc:HGNC:1925]	4	null	6	151	0	87	2.1704074999999996	0.15000000000000002	1.3574165
Q99741	CDC6	cell division cycle 6 [Source:HGNC Symbol;Acc:HGNC:1744]	4	5	6	134	32	111	1.9609504999999998	1.4382685	1.7262909999999998
O75419	CDC45	cell division cycle 45 [Source:HGNC Symbol;Acc:HGNC:1739]	4	5	6	142	14	101	2.073669	0.6724185000000003	1.724625
Q9ULW0	TPX2	TPX2 microtubule nucleation factor [Source:HGNC Symbol;Acc:HGNC:1249]	4	5	6	163	44	133	2.3673439999999997	1.8810930000000001	2.080214
Q96AY2	EME1	essential meiotic structure-specific endonuclease 1 [Source:HGNC Symbol;Acc:HGNC:24965]	4	null	6	107	0	41	1.7214800000000001	0.15000000000000002	0.8972690000000001
Q8IXT1	DDIAS	DNA damage induced apoptosis suppressor [Source:HGNC Symbol;Acc:HGNC:26351]	4	null	6	119	0	32	1.7127504999999998	0.15000000000000002	0.5794965000000001
O14777	NDC80	NDC80 kinetochore complex component [Source:HGNC Symbol;Acc:HGNC:16909]	4	5	6	139	27	113	1.9374820000000001	1.229007	1.7129715
Q9H3R5	CENPH	centromere protein H [Source:HGNC Symbol;Acc:HGNC:17268]	4	null	6	78	0	2	1.1465229999999995	0.15000000000000002	0.17706400000000008
P39748	FEN1	flap structure-specific endonuclease 1 [Source:HGNC Symbol;Acc:HGNC:3650]	4	null	6	87	0	52	1.7711285000000003	0.15000000000000002	0.8957814999999999
Q03252	LMNB2	lamin B2 [Source:HGNC Symbol;Acc:HGNC:6638]	4	1	6	74	13	2	1.181118	0.7641250000000002	0.2063125
Q8NBT2	SPC24	SPC24 component of NDC80 kinetochore complex [Source:HGNC Symbol;Acc:HGNC:26913]	4	null	6	89	0	74	1.283747	0.15000000000000002	1.2684215000000003
Q9NSV4	DIAPH3	diaphanous related formin 3 [Source:HGNC Symbol;Acc:HGNC:15480]	4	null	6	113	0	43	1.597669	0.15000000000000002	0.7873045
P53350	PLK1	polo like kinase 1 [Source:HGNC Symbol;Acc:HGNC:9077]	4	5	6	140	21	100	1.9472654999999996	1.0015384999999999	1.5111135
Q9NYZ3	GTSE1	G2 and S-phase expressed 1 [Source:HGNC Symbol;Acc:HGNC:13698]	4	5	6	129	26	113	1.800598	1.1629874999999998	1.764864
O95229	ZWINT	ZW10 interacting kinetochore protein [Source:HGNC Symbol;Acc:HGNC:13195]	4	5	6	101	16	99	1.4782184999999999	0.7520125000000001	1.5016955
P41002	CCNF	cyclin F [Source:HGNC Symbol;Acc:HGNC:1591]	4	null	null	80	0	0	1.3237479999999997	0.15000000000000002	0.15000000000000002
Q8WUY9	DEPDC1B	DEP domain containing 1B [Source:HGNC Symbol;Acc:HGNC:24902]	4	5	6	127	2	74	1.7817959999999995	0.22536950000000003	1.1598509999999997
P31350	RRM2	ribonucleotide reductase regulatory subunit M2 [Source:HGNC Symbol;Acc:HGNC:10452]	4	5	6	119	31	95	1.6856524999999998	1.352852	1.4398240000000002
P04183	TK1	thymidine kinase 1 [Source:HGNC Symbol;Acc:HGNC:11830]	4	5	6	32	5	4	0.5639840000000002	0.3414625	0.24316000000000002
Q12834	CDC20	cell division cycle 20 [Source:HGNC Symbol;Acc:HGNC:1723]	4	5	6	132	29	103	1.8675015	1.3919859999999997	1.6060159999999999
Q14566	MCM6	minichromosome maintenance complex component 6 [Source:HGNC Symbol;Acc:HGNC:6949]	4	null	6	127	0	57	1.8510964999999997	0.15000000000000002	0.9455660000000001
P33993	MCM7	minichromosome maintenance complex component 7 [Source:HGNC Symbol;Acc:HGNC:6950]	4	1	6	20	5	2	0.7146890000000004	0.231498	0.18044700000000008
Q9BWF2	TRAIP	TRAF interacting protein [Source:HGNC Symbol;Acc:HGNC:30764]	4	null	6	45	0	20	0.7553785000000002	0.15000000000000002	0.4387365
O95239	KIF4A	kinesin family member 4A [Source:HGNC Symbol;Acc:HGNC:13339]	4	5	6	157	22	124	2.2451650000000005	0.9776704999999999	1.9133420000000003
Q9Y6A5	TACC3	transforming acidic coiled-coil containing protein 3 [Source:HGNC Symbol;Acc:HGNC:11524]	4	6	6	116	3	32	1.8136879999999997	0.34927400000000003	0.5946690000000001
Q96HE9	PRR11	proline rich 11 [Source:HGNC Symbol;Acc:HGNC:25619]	4	null	6	149	0	107	2.091672	0.15000000000000002	1.6238915000000003
O00444	PLK4	polo like kinase 4 [Source:HGNC Symbol;Acc:HGNC:11397]	4	null	6	152	0	103	2.2715660000000004	0.15000000000000002	1.6105039999999997
P46013	MKI67	marker of proliferation Ki-67 [Source:HGNC Symbol;Acc:HGNC:7107]	4	5	6	123	9	61	1.7896585000000003	0.8069820000000003	1.0342209999999998
P30307	CDC25C	cell division cycle 25C [Source:HGNC Symbol;Acc:HGNC:1727]	4	5	6	121	8	81	1.6964899999999998	0.44637799999999994	1.2382805000000001
Q13257	MAD2L1	mitotic arrest deficient 2 like 1 [Source:HGNC Symbol;Acc:HGNC:6763]	4	5	6	88	4	84	1.2845460000000004	0.35666900000000007	1.3214784999999998
Q14674	ESPL1	extra spindle pole bodies like 1, separase [Source:HGNC Symbol;Acc:HGNC:16856]	4	null	6	152	0	101	2.227825	0.15000000000000002	1.6294505
Q8NCD3	HJURP	Holliday junction recognition protein [Source:HGNC Symbol;Acc:HGNC:25444]	4	5	6	152	44	118	2.1371724999999997	2.003612	1.8043294999999995
P10244	MYBL2	MYB proto-oncogene like 2 [Source:HGNC Symbol;Acc:HGNC:7548]	4	5	6	144	32	93	2.0619815	1.3724275	1.4640150000000003
Q99661	KIF2C	kinesin family member 2C [Source:HGNC Symbol;Acc:HGNC:6393]	4	5	6	159	30	128	2.2859990000000003	1.2749325	1.9821579999999994
P20248	CCNA2	cyclin A2 [Source:HGNC Symbol;Acc:HGNC:1578]	4	5	6	134	41	120	1.9625145	1.7907975000000005	1.9817245000000003
Q96T88	UHRF1	ubiquitin like with PHD and ring finger domains 1 [Source:HGNC Symbol;Acc:HGNC:12556]	4	5	6	98	17	50	1.5618414999999997	0.9899614999999999	0.9495949999999999
Q13112	CHAF1B	chromatin assembly factor 1 subunit B [Source:HGNC Symbol;Acc:HGNC:1911]	4	null	null	65	0	0	1.102051	0.15000000000000002	0.15000000000000002
Q15645	TRIP13	thyroid hormone receptor interactor 13 [Source:HGNC Symbol;Acc:HGNC:12307]	4	7	6	67	298	35	0.9761405	1.1333395	0.6158509999999999
Q14209	E2F2	E2F transcription factor 2 [Source:HGNC Symbol;Acc:HGNC:3114]	4	null	6	61	0	13	0.9101549999999998	0.15000000000000002	0.3304975
P52732	KIF11	kinesin family member 11 [Source:HGNC Symbol;Acc:HGNC:6388]	4	5	6	155	18	116	2.2705545000000003	1.1775905000000004	1.8189835
Q9UQ84	EXO1	exonuclease 1 [Source:HGNC Symbol;Acc:HGNC:3511]	4	5	6	155	22	121	2.2316585	0.9864850000000002	1.8709949999999997
O94761	RECQL4	RecQ like helicase 4 [Source:HGNC Symbol;Acc:HGNC:9949]	4	2	6	26	1	4	0.5134515	0.167187	0.4041755000000001
Q9NQW6	ANLN	anillin actin binding protein [Source:HGNC Symbol;Acc:HGNC:14082]	4	5	6	107	52	71	1.5031575	2.2407365000000006	1.107627
O00762	UBE2C	ubiquitin conjugating enzyme E2 C [Source:HGNC Symbol;Acc:HGNC:15937]	4	5	6	26	31	55	0.4716740000000001	1.3429834999999999	0.8888455
Q96FF9	CDCA5	cell division cycle associated 5 [Source:HGNC Symbol;Acc:HGNC:14626]	4	5	6	157	44	132	2.2907165	2.0315345000000002	2.2478084999999997
Q9BVC3	DSCC1	DNA replication and sister chromatid cohesion 1 [Source:HGNC Symbol;Acc:HGNC:24453]	4	null	6	106	0	73	1.610759	0.15000000000000002	1.2801090000000002
Q5EE01	CENPW	centromere protein W [Source:HGNC Symbol;Acc:HGNC:21488]	4	4	6	62	19	53	1.2179655000000003	0.4866935	0.8775235
P52292	KPNA2	karyopherin subunit alpha 2 [Source:HGNC Symbol;Acc:HGNC:6395]	4	null	6	132	0	87	1.8527199999999997	0.15000000000000002	1.318869
Q14680	MELK	maternal embryonic leucine zipper kinase [Source:HGNC Symbol;Acc:HGNC:16870]	4	5	6	158	42	120	2.2926630000000006	1.8209725000000005	1.8439905
Q08050	FOXM1	forkhead box M1 [Source:HGNC Symbol;Acc:HGNC:3818]	4	5	6	104	14	96	1.4453065000000003	0.7506865000000001	1.5194690000000002
O14965	AURKA	aurora kinase A [Source:HGNC Symbol;Acc:HGNC:11393]	4	null	6	126	0	69	1.764592	0.15000000000000002	1.07106
O75330	HMMR	hyaluronan mediated motility receptor [Source:HGNC Symbol;Acc:HGNC:5012]	4	5	6	114	29	43	1.5868229999999999	1.31977	0.7200949999999999
Q12815	TROAP	trophinin associated protein [Source:HGNC Symbol;Acc:HGNC:12327]	4	5	6	122	10	89	1.7601379999999993	0.606144	1.5539365
Q96B01	RAD51AP1	RAD51 associated protein 1 [Source:HGNC Symbol;Acc:HGNC:16956]	4	5	6	135	4	93	1.9702495	0.473425	1.4520725
Q16667	CDKN3	cyclin dependent kinase inhibitor 3 [Source:HGNC Symbol;Acc:HGNC:1791]	4	5	6	103	7	81	1.4635814999999994	0.4131684999999998	1.3334125
Q13111	CHAF1A	chromatin assembly factor 1 subunit A [Source:HGNC Symbol;Acc:HGNC:1910]	4	null	6	97	0	7	1.6309465000000005	0.15000000000000002	0.3333365000000001
Q71F23	CENPU	centromere protein U [Source:HGNC Symbol;Acc:HGNC:21348]	4	null	6	100	0	15	1.4099549999999998	0.15000000000000002	0.34975
Q9H211	CDT1	chromatin licensing and DNA replication factor 1 [Source:HGNC Symbol;Acc:HGNC:24576]	4	5	6	122	2	42	1.8525415000000003	0.2306735	0.8045424999999998
Q9Y242	TCF19	transcription factor 19 [Source:HGNC Symbol;Acc:HGNC:11629]	4	null	null	90	0	0	1.3181209999999999	0.15000000000000002	0.15000000000000002
Q06609	RAD51	RAD51 recombinase [Source:HGNC Symbol;Acc:HGNC:9817]	4	5	6	100	22	86	1.4562290000000007	0.9751970000000001	1.359329
O95067	CCNB2	cyclin B2 [Source:HGNC Symbol;Acc:HGNC:1580]	4	5	6	134	14	118	1.8909529999999999	0.750559	1.8280869999999996
Q15003	NCAPH	non-SMC condensin I complex subunit H [Source:HGNC Symbol;Acc:HGNC:1112]	4	5	6	158	3	134	2.2371155	0.26372999999999996	2.108587
Q02241	AC027237.1	kinesin family member 23 [Source:NCBI gene;Acc:9493]	4	null	6	161	0	133	2.3210445	0.15000000000000002	2.1011409999999997
Q9BXS6	NUSAP1	nucleolar and spindle associated protein 1 [Source:HGNC Symbol;Acc:HGNC:18538]	4	5	6	130	37	111	1.896886	1.5549564999999999	1.7112375000000002
P06493	CDK1	cyclin dependent kinase 1 [Source:HGNC Symbol;Acc:HGNC:1722]	4	5	6	99	16	96	1.3894784999999998	0.8001479999999996	1.4943855000000006
Q9BSJ6	PIMREG	PICALM interacting mitotic regulator [Source:HGNC Symbol;Acc:HGNC:25483]	4	5	6	131	3	77	1.9212725	0.2668495000000001	1.1987130000000001
Q53HL2	CDCA8	cell division cycle associated 8 [Source:HGNC Symbol;Acc:HGNC:14629]	4	5	6	142	6	112	2.1330585	0.3774685000000001	1.7227890000000001
Q8N3J3	C17orf53	chromosome 17 open reading frame 53 [Source:HGNC Symbol;Acc:HGNC:28460]	4	null	6	61	0	20	0.9036440000000001	0.15000000000000002	0.42941199999999996
Q8IYA6	CKAP2L	cytoskeleton associated protein 2 like [Source:HGNC Symbol;Acc:HGNC:26877]	4	5	6	163	20	126	2.357484000000001	0.897609	2.0286955
Q9HAW4	CLSPN	claspin [Source:HGNC Symbol;Acc:HGNC:19715]	4	5	6	140	4	68	2.255705	0.40500849999999994	1.1877054999999999
Q9BW19	KIFC1	kinesin family member C1 [Source:HGNC Symbol;Acc:HGNC:6389]	4	5	6	147	15	117	2.244383	0.7938155000000001	1.8509349999999998
Q8IX90	SKA3	spindle and kinetochore associated complex subunit 3 [Source:HGNC Symbol;Acc:HGNC:20262]	4	5	6	133	24	109	1.8697879999999996	1.0596700000000001	1.6509045000000002
Q53EZ4	CEP55	centrosomal protein 55 [Source:HGNC Symbol;Acc:HGNC:1161]	4	5	6	127	47	99	1.7828245	2.0621599999999995	1.4958135
O43683	BUB1	BUB1 mitotic checkpoint serine/threonine kinase [Source:HGNC Symbol;Acc:HGNC:1148]	4	null	6	152	0	124	2.1939355000000003	0.15000000000000002	1.8982290000000002
Q9HBM1	SPC25	SPC25 component of NDC80 kinetochore complex [Source:HGNC Symbol;Acc:HGNC:24031]	4	null	6	120	0	94	1.7751065	0.15000000000000002	1.4575465
Q8NBT0	POC1A	POC1 centriolar protein A [Source:HGNC Symbol;Acc:HGNC:24488]	4	5	6	45	3	30	0.7538825	0.3096895	0.5580255
Q92674	CENPI	centromere protein I [Source:HGNC Symbol;Acc:HGNC:3968]	4	null	6	138	0	87	2.1261905	0.15000000000000002	1.3322055000000002
O95235	KIF20A	kinesin family member 20A [Source:HGNC Symbol;Acc:HGNC:9787]	4	5	6	124	43	82	1.7709840000000001	1.856324	1.2518975
Q8NEM2	SHCBP1	SHC binding and spindle associated 1 [Source:HGNC Symbol;Acc:HGNC:29547]	4	5	6	53	29	47	0.8015165000000002	1.3443179999999992	0.7803939999999999
Q7L590	MCM10	minichromosome maintenance 10 replication initiation factor [Source:HGNC Symbol;Acc:HGNC:18043]	4	5	6	149	26	128	2.143335	1.1194929999999998	2.2807799999999996
P30304	CDC25A	cell division cycle 25A [Source:HGNC Symbol;Acc:HGNC:1725]	4	null	6	116	0	83	1.6845389999999998	0.15000000000000002	1.2821915000000002
Q86VI3	IQGAP3	IQ motif containing GTPase activating protein 3 [Source:HGNC Symbol;Acc:HGNC:20669]	4	5	6	94	1	11	1.359941	0.20672900000000002	0.3083549999999999
Q86Y91	KIF18B	kinesin family member 18B [Source:HGNC Symbol;Acc:HGNC:27102]	4	5	6	144	12	115	2.1058839999999996	0.8051119999999998	2.149285
P49736	MCM2	minichromosome maintenance complex component 2 [Source:HGNC Symbol;Acc:HGNC:6944]	4	null	6	64	0	37	1.241043	0.15000000000000002	0.669027
Q7Z2Z1	TICRR	TOPBP1 interacting checkpoint and replication regulator [Source:HGNC Symbol;Acc:HGNC:28704]	4	null	6	149	0	89	2.1717505000000004	0.15000000000000002	1.4920055000000003
Q9NSP4	CENPM	centromere protein M [Source:HGNC Symbol;Acc:HGNC:18352]	4	7	6	28	9	5	0.6645305000000001	0.37228350000000004	0.2581540000000001
Q96R06	SPAG5	sperm associated antigen 5 [Source:HGNC Symbol;Acc:HGNC:13452]	4	8	6	149	1	107	2.1692345	0.6722654999999997	1.6971190000000003
Q9NS87	KIF15	kinesin family member 15 [Source:HGNC Symbol;Acc:HGNC:17273]	4	5	6	175	8	126	2.778353	0.467747	2.0029915000000003
O43663	PRC1	protein regulator of cytokinesis 1 [Source:HGNC Symbol;Acc:HGNC:9341]	4	null	6	147	0	110	2.1192545000000003	0.15000000000000002	1.677807
O15392	BIRC5	baculoviral IAP repeat containing 5 [Source:HGNC Symbol;Acc:HGNC:593]	4	5	6	145	40	97	2.2411274999999997	1.7639544999999999	1.6979009999999997
Q86UD0	SAPCD2	suppressor APC domain containing 2 [Source:HGNC Symbol;Acc:HGNC:28055]	4	5	null	5	1	0	0.21511850000000005	0.18893000000000001	0.15000000000000002
P33992	MCM5	minichromosome maintenance complex component 5 [Source:HGNC Symbol;Acc:HGNC:6948]	4	null	null	37	0	0	0.7334485	0.15000000000000002	0.15000000000000002
Q13415	ORC1	origin recognition complex subunit 1 [Source:HGNC Symbol;Acc:HGNC:8487]	4	null	6	161	0	105	2.3578664999999996	0.15000000000000002	1.6466035
Q99618	CDCA3	cell division cycle associated 3 [Source:HGNC Symbol;Acc:HGNC:14624]	4	5	6	104	6	81	1.4668625000000002	0.38982750000000005	1.2746689999999998
Q16763	UBE2S	ubiquitin conjugating enzyme E2 S [Source:HGNC Symbol;Acc:HGNC:17895]	4	null	6	43	0	4	0.840846	0.15000000000000002	0.20448500000000003
Q01094	E2F1	E2F transcription factor 1 [Source:HGNC Symbol;Acc:HGNC:3113]	4	null	6	66	0	6	0.9909815000000001	0.15000000000000002	0.279302
Q9H7T9	AUNIP	aurora kinase A and ninein interacting protein [Source:HGNC Symbol;Acc:HGNC:28363]	4	null	6	110	0	93	1.7305665000000001	0.15000000000000002	1.4320380000000001
Q96GD4	AURKB	aurora kinase B [Source:HGNC Symbol;Acc:HGNC:11390]	4	5	6	130	43	87	1.8411089999999999	1.8739190000000003	1.399466
Q7L2K0	TEDC2	tubulin epsilon and delta complex 2 [Source:HGNC Symbol;Acc:HGNC:25849]	4	null	6	52	0	4	1.0059244999999999	0.15000000000000002	0.24337250000000005
P14635	CCNB1	cyclin B1 [Source:HGNC Symbol;Acc:HGNC:1579]	4	5	6	128	6	93	1.9534364999999998	0.507357	1.5098469999999995
O60566	BUB1B	BUB1 mitotic checkpoint serine/threonine kinase B [Source:HGNC Symbol;Acc:HGNC:1149]	4	5	6	157	27	123	2.2774565	1.2292195	1.9738535000000001
Q6P444	MTFR2	mitochondrial fission regulator 2 [Source:HGNC Symbol;Acc:HGNC:21115]	4	null	6	103	0	79	1.4669050000000001	0.15000000000000002	1.218994
A0A0B4J1X5	IGHV3-74	immunoglobulin heavy variable 3-74 [Source:HGNC Symbol;Acc:HGNC:5624]	5	9	7	49	4	43	0.9556640000000001	0.3825515000000001	1.1103895
P0DOY3	IGLC3	immunoglobulin lambda constant 3 (Kern-Oz+ marker) [Source:HGNC Symbol;Acc:HGNC:5857]	5	9	7	64	11	30	1.0367285000000002	0.6943655000000001	0.8227919999999999
A0A0B4J1V1	IGHV3-21	immunoglobulin heavy variable 3-21 [Source:HGNC Symbol;Acc:HGNC:5586]	5	9	7	86	10	60	1.3733370000000003	0.8160089999999999	1.5271105
P01704	IGLV2-14	immunoglobulin lambda variable 2-14 [Source:HGNC Symbol;Acc:HGNC:5888]	5	9	7	81	26	46	1.2661265000000002	1.485588	1.1777095
P01619	IGKV3-20	immunoglobulin kappa variable 3-20 [Source:HGNC Symbol;Acc:HGNC:5817]	5	9	7	96	49	76	1.5500264999999998	2.87986	2.0292649999999997
P01715	IGLV3-1	immunoglobulin lambda variable 3-1 [Source:HGNC Symbol;Acc:HGNC:5896]	5	9	7	92	20	56	1.4711805000000004	1.1524219999999996	1.4143749999999997
P80748	IGLV3-21	immunoglobulin lambda variable 3-21 [Source:HGNC Symbol;Acc:HGNC:5905]	5	9	7	70	11	40	1.1273555	0.8299234999999998	1.1586780000000003
P01817	IGHV2-5	immunoglobulin heavy variable 2-5 [Source:HGNC Symbol;Acc:HGNC:5576]	5	9	7	88	10	25	1.3730564999999997	0.6790145000000001	0.7033925
Q02223	TNFRSF17	TNF receptor superfamily member 17 [Source:HGNC Symbol;Acc:HGNC:11913]	5	9	7	98	17	62	1.7166775	1.0704649999999998	1.8945230000000004
P01762	IGHV3-11	immunoglobulin heavy variable 3-11 (gene/pseudogene) [Source:HGNC Symbol;Acc:HGNC:5580]	5	9	7	89	9	58	1.4121990000000002	0.6109464999999998	1.463352
A0A0C4DH32	IGHV3-20	immunoglobulin heavy variable 3-20 [Source:HGNC Symbol;Acc:HGNC:5585]	5	null	null	50	0	0	0.8423079999999998	0.15000000000000002	0.15000000000000002
P01706	IGLV2-11	immunoglobulin lambda variable 2-11 [Source:HGNC Symbol;Acc:HGNC:5887]	5	9	7	87	7	48	1.3778844999999997	0.6498	1.221374
P01861	IGHG4	immunoglobulin heavy constant gamma 4 (G4m marker) [Source:HGNC Symbol;Acc:HGNC:5528]	5	null	null	32	0	0	0.5858885000000001	0.15000000000000002	0.15000000000000002
A0A075B6J9	IGLV2-18	immunoglobulin lambda variable 2-18 [Source:HGNC Symbol;Acc:HGNC:5889]	5	null	null	58	0	0	1.0895559999999995	0.15000000000000002	0.15000000000000002
Q8WU39	MZB1	marginal zone B and B1 cell specific protein [Source:HGNC Symbol;Acc:HGNC:30125]	5	9	7	106	52	84	1.736355	3.0694695	2.4171199999999993
P06312	IGKV4-1	immunoglobulin kappa variable 4-1 [Source:HGNC Symbol;Acc:HGNC:5834]	5	9	7	96	28	61	1.5427675000000003	1.6150940000000003	1.6522985000000001
A0A0B4J1V6	IGHV3-73	immunoglobulin heavy variable 3-73 [Source:HGNC Symbol;Acc:HGNC:5623]	5	9	7	53	8	1	0.8719560000000001	0.6223024999999999	0.17279699999999998
P01721	IGLV6-57	immunoglobulin lambda variable 6-57 [Source:HGNC Symbol;Acc:HGNC:5927]	5	9	7	70	3	41	1.1297354999999998	0.29779799999999995	1.0594065
A0A0B4J1V0	IGHV3-15	immunoglobulin heavy variable 3-15 [Source:HGNC Symbol;Acc:HGNC:5582]	5	9	7	64	15	50	1.0441915000000002	1.124848	1.2862204999999998
P01718	IGLV3-27	immunoglobulin lambda variable 3-27 [Source:HGNC Symbol;Acc:HGNC:5910]	5	null	null	22	0	0	0.5812135000000003	0.15000000000000002	0.15000000000000002
A0A0C4DH41	IGHV4-61	immunoglobulin heavy variable 4-61 [Source:HGNC Symbol;Acc:HGNC:5655]	5	9	7	78	1	35	1.2714135000000002	0.3687135	0.9325949999999998
A0A0B4J1V2	IGHV2-26	immunoglobulin heavy variable 2-26 [Source:HGNC Symbol;Acc:HGNC:5575]	5	9	7	65	1	10	1.035955	0.22850600000000004	0.37184149999999994
P04432	IGKV1D-39	immunoglobulin kappa variable 1D-39 [Source:HGNC Symbol;Acc:HGNC:5756]	5	null	7	56	0	48	0.9167509999999999	0.15000000000000002	1.226083
P01709	IGLV2-8	immunoglobulin lambda variable 2-8 [Source:HGNC Symbol;Acc:HGNC:5895]	5	9	7	54	7	6	0.899819	0.5070509999999999	0.28657799999999994
P23083	IGHV1-2	immunoglobulin heavy variable 1-2 [Source:HGNC Symbol;Acc:HGNC:5550]	5	null	null	48	0	0	0.7973345000000001	0.15000000000000002	0.15000000000000002
A0A0B4J1U7	IGHV6-1	immunoglobulin heavy variable 6-1 [Source:HGNC Symbol;Acc:HGNC:5662]	5	9	7	89	1	8	1.407983	0.21896900000000002	0.327939
P01701	IGLV1-51	immunoglobulin lambda variable 1-51 [Source:HGNC Symbol;Acc:HGNC:5882]	5	9	7	103	24	61	1.6681169999999998	1.4607510000000004	1.5900020000000001
P01703	IGLV1-40	immunoglobulin lambda variable 1-40 [Source:HGNC Symbol;Acc:HGNC:5877]	5	9	7	100	18	58	1.598315	1.0492320000000002	1.4981765000000002
A0A0B4J2H0	IGHV1-69D	immunoglobulin heavy variable 1-69D [Source:HGNC Symbol;Acc:HGNC:49601]	5	9	7	75	2	23	1.1971235000000002	0.515517	0.6575605000000002
A0A075B6K0	IGLV3-16	immunoglobulin lambda variable 3-16 [Source:HGNC Symbol;Acc:HGNC:5901]	5	9	7	77	1	4	1.2075445	0.20900700000000003	0.24167249999999996
P01767	IGHV3-53	immunoglobulin heavy variable 3-53 [Source:HGNC Symbol;Acc:HGNC:5610]	5	9	7	79	1	19	1.2644350000000002	0.21121700000000004	0.5726454999999998
A0A087WSY6	IGKV3D-15	immunoglobulin kappa variable 3D-15 (gene/pseudogene) [Source:HGNC Symbol;Acc:HGNC:5824]	5	9	7	41	9	37	0.7062995000000001	0.6089915	0.9692894999999998
A0A0B4J1U3	IGLV1-36	immunoglobulin lambda variable 1-36 [Source:HGNC Symbol;Acc:HGNC:5876]	5	null	null	49	0	0	0.8462775	0.15000000000000002	0.15000000000000002
Q5TIA1	MEI1	meiotic double-stranded break formation protein 1 [Source:HGNC Symbol;Acc:HGNC:28613]	5	null	7	27	0	12	0.6118220000000002	0.15000000000000002	0.4486390000000001
P01699	IGLV1-44	immunoglobulin lambda variable 1-44 [Source:HGNC Symbol;Acc:HGNC:5879]	5	9	7	84	25	55	1.3271225000000002	1.4273034999999998	1.4046339999999995
P04433	IGKV3-11	immunoglobulin kappa variable 3-11 [Source:HGNC Symbol;Acc:HGNC:5815]	5	9	7	108	36	81	1.7738654999999999	2.241510000000001	2.271481
P01601	IGKV1D-16	immunoglobulin kappa variable 1D-16 [Source:HGNC Symbol;Acc:HGNC:5748]	5	null	7	57	0	3	0.9305635000000001	0.15000000000000002	0.22153599999999998
A0A0C4DH72	IGKV1-6	immunoglobulin kappa variable 1-6 [Source:HGNC Symbol;Acc:HGNC:5742]	5	9	7	84	1	51	1.3517809999999997	0.21372450000000004	1.2952815000000002
A0A075B6S5	IGKV1-27	immunoglobulin kappa variable 1-27 [Source:HGNC Symbol;Acc:HGNC:5735]	5	9	7	75	5	17	1.2075530000000003	0.4068785000000001	0.5246205
P01743	IGHV1-46	immunoglobulin heavy variable 1-46 [Source:HGNC Symbol;Acc:HGNC:5554]	5	9	7	84	6	57	1.3467745	0.4547080000000001	1.4461989999999996
A0A0C4DH62	IGHJ1	immunoglobulin heavy joining 1 [Source:HGNC Symbol;Acc:HGNC:5532]	5	null	7	65	0	9	1.0360825	0.15000000000000002	0.35117800000000005
P01597	IGKV1-39	immunoglobulin kappa variable 1-39 (gene/pseudogene) [Source:HGNC Symbol;Acc:HGNC:5740]	5	9	7	65	11	56	1.0473619999999997	0.6946799999999999	1.4164574999999997
P0DOY2	IGLC2	immunoglobulin lambda constant 2 [Source:HGNC Symbol;Acc:HGNC:5856]	5	9	7	91	36	60	1.4650435	2.0545779999999993	1.5797085000000002
A0A0C4DH67	IGKV1-8	immunoglobulin kappa variable 1-8 [Source:HGNC Symbol;Acc:HGNC:5743]	5	9	7	95	21	52	1.5186615000000003	1.2326534999999998	1.314245
P01859	IGHG2	immunoglobulin heavy constant gamma 2 (G2m marker) [Source:HGNC Symbol;Acc:HGNC:5526]	5	null	7	42	0	21	0.7290455	0.15000000000000002	0.615477
P32942	ICAM3	intercellular adhesion molecule 3 [Source:HGNC Symbol;Acc:HGNC:5346]	5	6	8	43	1	13	1.1282565000000002	0.2794125	0.5599379999999999
Q8IWV1	LAX1	lymphocyte transmembrane adaptor 1 [Source:HGNC Symbol;Acc:HGNC:26005]	5	6	7	58	4	38	1.3890875000000003	0.6490859999999999	1.1041845
A0A0A0MS15	IGHV3-49	immunoglobulin heavy variable 3-49 [Source:HGNC Symbol;Acc:HGNC:5607]	5	9	7	84	20	36	1.3512709999999999	1.1730259999999997	0.950598
P11912	CD79A	CD79a molecule [Source:HGNC Symbol;Acc:HGNC:1698]	5	9	7	34	9	56	0.748553	1.0267410000000001	1.5770395000000001
A0A0C4DH38	IGHV5-51	immunoglobulin heavy variable 5-51 [Source:HGNC Symbol;Acc:HGNC:5659]	5	9	7	103	44	65	1.6567439999999998	2.6388424999999986	1.7047605000000003
P01857	IGHG1	immunoglobulin heavy constant gamma 1 (G1m marker) [Source:HGNC Symbol;Acc:HGNC:5525]	5	9	7	99	7	49	1.5861515	0.502546	1.252637
P01825	IGHV4-59	immunoglobulin heavy variable 4-59 [Source:HGNC Symbol;Acc:HGNC:5654]	5	9	7	89	19	59	1.398174	1.1396125000000004	1.5500775000000002
A0A087WSX0	IGLV5-45	immunoglobulin lambda variable 5-45 [Source:HGNC Symbol;Acc:HGNC:5924]	5	null	null	64	0	0	1.0192525	0.15000000000000002	0.15000000000000002
P01814	IGHV2-70	immunoglobulin heavy variable 2-70 [Source:HGNC Symbol;Acc:HGNC:5577]	5	9	null	61	4	0	1.003842	0.35173050000000006	0.15000000000000002
P04430	IGKV1-16	immunoglobulin kappa variable 1-16 [Source:HGNC Symbol;Acc:HGNC:5732]	5	9	7	53	15	33	0.8713270000000002	0.9436874999999999	0.9271379999999998
P01593	IGKV1D-33	immunoglobulin kappa variable 1D-33 [Source:HGNC Symbol;Acc:HGNC:5753]	5	null	7	64	0	8	1.0235365000000003	0.15000000000000002	0.32913749999999997
P01742	IGHV1-69	immunoglobulin heavy variable 1-69 [Source:HGNC Symbol;Acc:HGNC:5558]	5	null	null	3	0	0	0.19125050000000002	0.15000000000000002	0.15000000000000002
P01714	IGLV3-19	immunoglobulin lambda variable 3-19 [Source:HGNC Symbol;Acc:HGNC:5903]	5	9	7	82	15	35	1.2792080000000001	1.048484	0.9324419999999998
P0DP03	IGHV3-30	immunoglobulin heavy variable 3-30 [Source:HGNC Symbol;Acc:HGNC:5591]	5	9	7	89	1	41	1.410363	0.24648350000000005	1.2012289999999997
B9A064	IGLL5	immunoglobulin lambda like polypeptide 5 [Source:HGNC Symbol;Acc:HGNC:38476]	5	9	7	101	32	66	1.6331735000000003	1.920448	1.7778095
P04211	IGLV7-43	immunoglobulin lambda variable 7-43 [Source:HGNC Symbol;Acc:HGNC:5929]	5	9	7	60	1	4	0.988406	0.21335050000000003	0.24034649999999996
A0A0B4J1X8	IGHV3-43	immunoglobulin heavy variable 3-43 [Source:HGNC Symbol;Acc:HGNC:5604]	5	null	7	68	0	2	1.0888164999999999	0.15000000000000002	0.1941915000000001
P26842	CD27	CD27 molecule [Source:HGNC Symbol;Acc:HGNC:11922]	5	9	7	63	4	28	1.3941449999999995	0.35323500000000013	0.9728254999999999
P06331	IGHV4-34	immunoglobulin heavy variable 4-34 [Source:HGNC Symbol;Acc:HGNC:5650]	5	9	7	83	28	37	1.321521	1.6286854999999996	0.9645039999999999
A0A0C4DH69	IGKV1-9	immunoglobulin kappa variable 1-9 [Source:HGNC Symbol;Acc:HGNC:5744]	5	9	7	75	22	37	1.2038045	1.2450465	0.979158
A0A0C4DH73	IGKV1-12	immunoglobulin kappa variable 1-12 [Source:HGNC Symbol;Acc:HGNC:5730]	5	null	null	75	0	0	1.2319054999999997	0.15000000000000002	0.15000000000000002
A0A0C4DH25	IGKV3D-20	immunoglobulin kappa variable 3D-20 [Source:HGNC Symbol;Acc:HGNC:5825]	5	9	7	66	30	48	1.0669629999999997	1.7245994999999998	1.215339
A0A075B6Q5	IGHV3-64	immunoglobulin heavy variable 3-64 [Source:HGNC Symbol;Acc:HGNC:5617]	5	null	null	43	0	0	0.738098	0.15000000000000002	0.15000000000000002
P01763	IGHV3-48	immunoglobulin heavy variable 3-48 [Source:HGNC Symbol;Acc:HGNC:5606]	5	9	7	65	10	29	1.0419475	0.6465955000000001	0.7902624999999999
P01602	IGKV1-5	immunoglobulin kappa variable 1-5 [Source:HGNC Symbol;Acc:HGNC:5741]	5	9	7	91	35	67	1.4772155000000005	1.9930889999999994	1.7271835000000002
P06310	IGKV2-30	immunoglobulin kappa variable 2-30 [Source:HGNC Symbol;Acc:HGNC:5785]	5	null	7	77	0	15	1.2517785	0.15000000000000002	0.486175
P01824	IGHV4-39	immunoglobulin heavy variable 4-39 [Source:HGNC Symbol;Acc:HGNC:5651]	5	9	7	45	4	15	0.7650515000000001	0.42693	0.48007200000000005
A0A0C4DH31	IGHV1-18	immunoglobulin heavy variable 1-18 [Source:HGNC Symbol;Acc:HGNC:5549]	5	9	7	99	19	64	1.6157485000000005	1.1594515	1.6288215
A0A087WSZ0	IGKV1D-8	immunoglobulin kappa variable 1D-8 [Source:HGNC Symbol;Acc:HGNC:5759]	5	9	7	99	12	47	1.685865	0.7477455	1.1999285
Q9P1W9	PIM2	Pim-2 proto-oncogene, serine/threonine kinase [Source:HGNC Symbol;Acc:HGNC:8987]	5	null	7	89	0	46	1.727294	0.15000000000000002	1.2186455
P01764	IGHV3-23	immunoglobulin heavy variable 3-23 [Source:HGNC Symbol;Acc:HGNC:5588]	5	9	7	87	4	68	1.401574	0.3690024999999999	1.732156
P01611	IGKV1D-12	immunoglobulin kappa variable 1D-12 [Source:HGNC Symbol;Acc:HGNC:5746]	5	null	7	86	0	4	1.3738215000000003	0.15000000000000002	0.242038
Q68CJ6	NUGGC	nuclear GTPase, germinal center associated [Source:HGNC Symbol;Acc:HGNC:33550]	5	null	7	44	0	21	1.3278789999999998	0.15000000000000002	0.735361
P01780	IGHV3-7	immunoglobulin heavy variable 3-7 [Source:HGNC Symbol;Acc:HGNC:5620]	5	9	7	75	4	19	1.2157385000000003	0.37081299999999995	0.5736909999999998
A0A0A0MRZ8	IGKV3D-11	immunoglobulin kappa variable 3D-11 [Source:HGNC Symbol;Acc:HGNC:5823]	5	9	7	75	15	63	1.2065415000000002	0.8967165	1.6133174999999997
A0A0C4DH39	IGHV1-58	immunoglobulin heavy variable 1-58 [Source:HGNC Symbol;Acc:HGNC:5555]	5	null	null	32	0	0	0.5861350000000001	0.15000000000000002	0.15000000000000002
P01700	IGLV1-47	immunoglobulin lambda variable 1-47 [Source:HGNC Symbol;Acc:HGNC:5880]	5	9	7	91	15	55	1.431494	0.9139799999999999	1.3979189999999997
P01599	IGKV1-17	immunoglobulin kappa variable 1-17 [Source:HGNC Symbol;Acc:HGNC:5733]	5	9	7	58	10	8	0.9616054999999998	0.6512535000000003	0.33412699999999984
A0A0C4DH34	IGHV4-28	immunoglobulin heavy variable 4-28 [Source:HGNC Symbol;Acc:HGNC:5645]	5	9	7	97	32	70	1.5448160000000002	1.977687	1.823888
P01772	IGHV3-33	immunoglobulin heavy variable 3-33 [Source:HGNC Symbol;Acc:HGNC:5596]	5	9	7	85	5	24	1.3534555000000001	0.4120380000000001	0.688067
P01717	IGLV3-25	immunoglobulin lambda variable 3-25 [Source:HGNC Symbol;Acc:HGNC:5908]	5	9	7	82	12	38	1.2776950000000002	0.8696780000000001	1.0193715
P01624	IGKV3-15	immunoglobulin kappa variable 3-15 [Source:HGNC Symbol;Acc:HGNC:5816]	5	9	7	81	43	64	1.2893995	2.499094	1.6104360000000002
A0A0C4DH68	IGKV2-24	immunoglobulin kappa variable 2-24 [Source:HGNC Symbol;Acc:HGNC:5781]	5	9	null	64	12	0	1.1671355000000005	0.8317935	0.15000000000000002
P01705	IGLV2-23	immunoglobulin lambda variable 2-23 [Source:HGNC Symbol;Acc:HGNC:5890]	5	9	7	86	18	60	1.3373990000000002	1.0755649999999999	1.5182194999999994
P62258	YWHAE	tyrosine 3-monooxygenase/tryptophan 5-monooxygenase activation protein epsilon [Source:HGNC Symbol;Acc:HGNC:12851]	6	6	null	2	3	0	0.9662889999999998	0.5555519999999998	0.15000000000000002
Q07021	C1QBP	complement C1q binding protein [Source:HGNC Symbol;Acc:HGNC:1243]	6	0	null	2	2	0	0.9662889999999998	0.2298915	0.15000000000000002
O60313	OPA1	OPA1 mitochondrial dynamin like GTPase [Source:HGNC Symbol;Acc:HGNC:8140]	7	4	9	16	41	3	2.2664660000000003	0.480225	1.8492944999999994
Q8TCG1	CIP2A	cell proliferation regulating inhibitor of protein phosphatase 2A [Source:HGNC Symbol;Acc:HGNC:29302]	4	null	6	135	0	101	2.4168734999999995	0.15000000000000002	1.70567
Q8NG31	KNL1	kinetochore scaffold 1 [Source:HGNC Symbol;Acc:HGNC:24054]	4	5	6	93	5	85	1.6504285000000003	0.453671	1.515508
Q6P4F7	ARHGAP11A	Rho GTPase activating protein 11A [Source:HGNC Symbol;Acc:HGNC:15783]	4	null	6	122	0	89	1.8630560000000003	0.15000000000000002	1.3727759999999998
Q6UX73	C16orf89	chromosome 16 open reading frame 89 [Source:HGNC Symbol;Acc:HGNC:28687]	4	null	10	97	0	1	1.9528415	0.15000000000000002	0.9667224999999998
Q13177	PAK2	p21 (RAC1) activated kinase 2 [Source:HGNC Symbol;Acc:HGNC:8591]	7	4	9	5	9	1	0.7606485	0.29701599999999995	0.6722654999999997
Q9NYG5	ANAPC11	anaphase promoting complex subunit 11 [Source:HGNC Symbol;Acc:HGNC:14452]	8	0	null	2	379	0	1.4079830000000002	3.6861104999999994	0.15000000000000002
Q5I0G3	MDH1B	malate dehydrogenase 1B [Source:HGNC Symbol;Acc:HGNC:17836]	9	7	null	1	495	0	0.9667224999999998	1.5050955000000004	0.15000000000000002
Q02224	CENPE	centromere protein E [Source:HGNC Symbol;Acc:HGNC:1856]	4	null	6	138	0	94	2.4437675	0.15000000000000002	1.5040415
P51955	NEK2	NIMA related kinase 2 [Source:HGNC Symbol;Acc:HGNC:7745]	4	7	6	110	3	105	1.6169385	0.25982	1.6037125
Q96KB5	PBK	PDZ binding kinase [Source:HGNC Symbol;Acc:HGNC:18282]	4	5	6	76	16	32	1.1008270000000002	0.787738	0.591218
Q9H0H5	RACGAP1	Rac GTPase activating protein 1 [Source:HGNC Symbol;Acc:HGNC:9804]	4	null	6	136	0	104	1.9874194999999997	0.15000000000000002	1.7297844999999998
Q9BX63	BRIP1	BRCA1 interacting protein C-terminal helicase 1 [Source:HGNC Symbol;Acc:HGNC:20473]	4	5	6	123	1	17	2.404166	0.20529250000000007	0.4166025
Q6L9T8	FAM72D	family with sequence similarity 72 member D [Source:HGNC Symbol;Acc:HGNC:33593]	4	null	6	79	0	36	1.1717000000000002	0.15000000000000002	0.6286349999999999
O75417	POLQ	DNA polymerase theta [Source:HGNC Symbol;Acc:HGNC:9186]	4	8	6	76	1	75	1.7725479999999998	0.6722654999999997	1.7712135000000004
P49454	CENPF	centromere protein F [Source:HGNC Symbol;Acc:HGNC:1857]	4	5	6	84	3	61	1.4642615	0.5964965	1.0204509999999996
Q9NQS7	INCENP	inner centromere protein [Source:HGNC Symbol;Acc:HGNC:6058]	4	1	6	96	20	20	1.6625070000000004	0.864357	0.428885
Q5TYM5	FAM72A	family with sequence similarity 72 member A [Source:HGNC Symbol;Acc:HGNC:24044]	4	null	6	106	0	68	1.5055630000000004	0.15000000000000002	1.0674899999999996
Q69YH5	CDCA2	cell division cycle associated 2 [Source:HGNC Symbol;Acc:HGNC:14623]	4	5	6	101	1	81	1.5109179999999998	0.18837749999999998	1.2512345000000005
Q9BRX5	GINS3	GINS complex subunit 3 [Source:HGNC Symbol;Acc:HGNC:25851]	4	null	null	53	0	0	0.8068970000000002	0.15000000000000002	0.15000000000000002
Q9UBU7	DBF4	DBF4 zinc finger [Source:HGNC Symbol;Acc:HGNC:17364]	4	null	6	28	0	35	0.5795220000000001	0.15000000000000002	0.6196419999999999
Q6SJ93	FAM111B	family with sequence similarity 111 member B [Source:HGNC Symbol;Acc:HGNC:24200]	4	5	6	58	18	4	0.9544825000000001	0.8750754999999997	0.226891
Q6PGN9	PSRC1	proline and serine rich coiled-coil 1 [Source:HGNC Symbol;Acc:HGNC:24472]	4	null	6	57	0	8	0.8808469999999998	0.15000000000000002	0.26117150000000006
O43543	XRCC2	X-ray repair cross complementing 2 [Source:HGNC Symbol;Acc:HGNC:12829]	4	null	6	102	0	22	1.733448	0.15000000000000002	0.5225039999999999
Q9BTX1	NDC1	NDC1 transmembrane nucleoporin [Source:HGNC Symbol;Acc:HGNC:25525]	4	null	6	69	0	3	1.0644214999999997	0.15000000000000002	0.19074900000000006
Q9BS16	CENPK	centromere protein K [Source:HGNC Symbol;Acc:HGNC:29479]	4	5	6	47	1	7	0.8615434999999999	0.2502915	0.24360200000000004
Q8IZT6	ASPM	abnormal spindle microtubule assembly [Source:HGNC Symbol;Acc:HGNC:19048]	4	5	6	108	9	75	1.9538444999999995	0.7937135000000001	1.2098224999999996
Q8TAT5	NEIL3	nei like DNA glycosylase 3 [Source:HGNC Symbol;Acc:HGNC:24573]	4	null	null	16	0	0	0.345058	0.15000000000000002	0.15000000000000002
O00311	CDC7	cell division cycle 7 [Source:HGNC Symbol;Acc:HGNC:1745]	4	null	11	55	0	2	1.1029775000000004	0.15000000000000002	0.4586350000000001
P54132	BLM	BLM RecQ like helicase [Source:HGNC Symbol;Acc:HGNC:1058]	4	null	6	97	0	46	1.5298644999999995	0.15000000000000002	0.7945804999999999
Q9NVI1	FANCI	FA complementation group I [Source:HGNC Symbol;Acc:HGNC:25568]	4	5	6	130	2	79	1.9600920000000002	0.697281	1.3054305000000002
P13995	MTHFD2	methylenetetrahydrofolate dehydrogenase (NADP+ dependent) 2, methenyltetrahydrofolate cyclohydrolase [Source:HGNC Symbol;Acc:HGNC:7434]	4	1	null	29	9	0	0.6384015000000001	1.3984459999999999	0.15000000000000002
Q8NB91	FANCB	FA complementation group B [Source:HGNC Symbol;Acc:HGNC:3583]	4	null	6	71	0	20	1.8296169999999998	0.15000000000000002	0.419518
Q9NZJ0	DTL	denticleless E3 ubiquitin protein ligase homolog [Source:HGNC Symbol;Acc:HGNC:30288]	4	null	6	120	0	61	1.7157935	0.15000000000000002	0.999456
P38398	BRCA1	BRCA1 DNA repair associated [Source:HGNC Symbol;Acc:HGNC:1100]	4	2	6	90	7	63	1.6869870000000002	0.24144299999999996	1.210596
P04818	TYMS	thymidylate synthetase [Source:HGNC Symbol;Acc:HGNC:12441]	4	5	6	85	2	23	1.2462280000000003	0.23908849999999998	0.45923000000000014
Q9BXW9	FANCD2	FA complementation group D2 [Source:HGNC Symbol;Acc:HGNC:3585]	4	2	6	41	3	4	1.1076525000000002	0.2686174999999999	0.21046900000000004
Q7RTV3	ZNF367	zinc finger protein 367 [Source:HGNC Symbol;Acc:HGNC:18320]	4	null	6	90	0	11	1.3349170000000001	0.15000000000000002	0.4101339999999999
Q9BU64	CENPO	centromere protein O [Source:HGNC Symbol;Acc:HGNC:28152]	4	1	6	65	1	9	0.994645	0.208803	0.271465
Q6PL18	ATAD2	ATPase family AAA domain containing 2 [Source:HGNC Symbol;Acc:HGNC:30123]	4	null	6	105	0	16	2.4272604999999996	0.15000000000000002	0.501645
Q56NI9	ESCO2	establishment of sister chromatid cohesion N-acetyltransferase 2 [Source:HGNC Symbol;Acc:HGNC:27230]	4	5	6	42	11	43	0.7478305000000002	0.5558580000000001	0.7315104999999998
Q8WWK9	CKAP2	cytoskeleton associated protein 2 [Source:HGNC Symbol;Acc:HGNC:1990]	4	null	6	23	0	2	0.6728605	0.15000000000000002	0.17895100000000003
P20700	LMNB1	lamin B1 [Source:HGNC Symbol;Acc:HGNC:6637]	4	null	6	80	0	29	1.3425755	0.15000000000000002	0.5487690000000001
Q9BZD4	NUF2	NUF2 component of NDC80 kinetochore complex [Source:HGNC Symbol;Acc:HGNC:14621]	4	5	6	133	15	101	1.9997274999999999	0.70114	1.8065905
Q96Q89	KIF20B	kinesin family member 20B [Source:HGNC Symbol;Acc:HGNC:7212]	4	4	6	69	20	18	1.5917870000000003	0.3726405	0.4658939999999999
Q8WXX5	DNAJC9	DnaJ heat shock protein family (Hsp40) member C9 [Source:HGNC Symbol;Acc:HGNC:19123]	4	null	null	31	0	0	0.7843635000000002	0.15000000000000002	0.15000000000000002
Q8TF76	HASPIN	histone H3 associated protein kinase [Source:HGNC Symbol;Acc:HGNC:19682]	4	null	6	120	0	45	2.027514	0.15000000000000002	0.7666494999999999
Q9H967	WDR76	WD repeat domain 76 [Source:HGNC Symbol;Acc:HGNC:25773]	4	null	6	95	0	15	1.6604840000000003	0.15000000000000002	0.35348149999999995
Q9NYP9	MIS18A	MIS18 kinetochore protein A [Source:HGNC Symbol;Acc:HGNC:1286]	4	null	null	82	0	0	1.332877	0.15000000000000002	0.15000000000000002
Q562F6	SGO2	shugoshin 2 [Source:HGNC Symbol;Acc:HGNC:30812]	4	null	6	151	0	67	2.550459499999999	0.15000000000000002	1.0750464999999998
Q15058	KIF14	kinesin family member 14 [Source:HGNC Symbol;Acc:HGNC:19181]	4	5	6	125	8	88	2.0223885	0.5559260000000003	1.4028489999999998
Q9H900	ZWILCH	zwilch kinetochore protein [Source:HGNC Symbol;Acc:HGNC:25468]	4	null	6	38	0	5	0.7076255	0.15000000000000002	0.21866300000000002
Q8NI77	KIF18A	kinesin family member 18A [Source:HGNC Symbol;Acc:HGNC:29441]	4	null	6	40	0	16	0.8704514999999999	0.15000000000000002	0.36608700000000005
Q9BWT6	MND1	meiotic nuclear divisions 1 [Source:HGNC Symbol;Acc:HGNC:24839]	4	null	6	11	0	1	0.2871305	0.15000000000000002	0.16388899999999995
Q9Y5N6	ORC6	origin recognition complex subunit 6 [Source:HGNC Symbol;Acc:HGNC:17151]	4	null	6	52	0	56	0.858832	0.15000000000000002	0.943679
Q2NKX8	ERCC6L	ERCC excision repair 6 like, spindle assembly checkpoint helicase [Source:HGNC Symbol;Acc:HGNC:20794]	4	null	6	29	0	51	0.6038575	0.15000000000000002	0.8377945
Q9UKT4	FBXO5	F-box protein 5 [Source:HGNC Symbol;Acc:HGNC:13584]	4	null	6	124	0	19	2.1448479999999996	0.15000000000000002	0.4026285
Q9BRT9	GINS4	GINS complex subunit 4 [Source:HGNC Symbol;Acc:HGNC:28226]	4	null	6	49	0	6	0.8136289999999998	0.15000000000000002	0.23621549999999997
P33991	MCM4	minichromosome maintenance complex component 4 [Source:HGNC Symbol;Acc:HGNC:6947]	4	null	6	91	0	27	1.3461964999999994	0.15000000000000002	0.5483695000000002
Q5FBB7	SGO1	shugoshin 1 [Source:HGNC Symbol;Acc:HGNC:25088]	4	null	6	124	0	131	1.9386889999999997	0.15000000000000002	2.0723005
Q14691	GINS1	GINS complex subunit 1 [Source:HGNC Symbol;Acc:HGNC:28980]	4	5	6	72	16	48	1.1487415000000003	0.7417275	0.9836374999999998
Q9NWS1	PARPBP	PARP1 binding protein [Source:HGNC Symbol;Acc:HGNC:26074]	4	null	6	51	0	51	1.0703120000000002	0.15000000000000002	1.2189515
O43583	DENR	density regulated re-initiation and release factor [Source:HGNC Symbol;Acc:HGNC:2769]	4	3	6	47	3	1	1.0150960000000002	0.5545320000000001	0.24516600000000013
Q15468	STIL	STIL centriolar assembly protein [Source:HGNC Symbol;Acc:HGNC:10879]	4	8	6	141	1	65	2.2341320000000007	0.6722654999999997	1.1185239999999999
O75152	ZC3H11A	zinc finger CCCH-type containing 11A [Source:HGNC Symbol;Acc:HGNC:29093]	7	4	null	8	590	0	1.2279530000000003	3.9389259999999995	0.15000000000000002
Q00839	HNRNPU	heterogeneous nuclear ribonucleoprotein U [Source:HGNC Symbol;Acc:HGNC:5048]	7	0	null	5	30	0	0.8545989999999997	0.4523620000000001	0.15000000000000002
Q8NG76	OR2T33	olfactory receptor family 2 subfamily T member 33 [Source:HGNC Symbol;Acc:HGNC:31255]	10	null	null	1	0	0	0.7458754999999999	0.15000000000000002	0.15000000000000002
P60371	KRTAP10-6	keratin associated protein 10-6 [Source:HGNC Symbol;Acc:HGNC:20523]	10	10	null	1	1	0	0.7458754999999999	0.7458754999999999	0.15000000000000002
Q96QU1	PCDH15	protocadherin related 15 [Source:HGNC Symbol;Acc:HGNC:14674]	11	1	null	1	3	0	0.9667224999999998	0.22482550000000007	0.15000000000000002
Q96PN8	TSSK3	testis specific serine kinase 3 [Source:HGNC Symbol;Acc:HGNC:15473]	12	2	null	1	9	0	0.9667224999999998	0.19959749999999996	0.15000000000000002
P03891	MT-ND2	mitochondrially encoded NADH:ubiquinone oxidoreductase core subunit 2 [Source:HGNC Symbol;Acc:HGNC:7456]	13	11	12	10	8	9	1.2236180000000003	1.034204	1.12767
P03905	MT-ND4	mitochondrially encoded NADH:ubiquinone oxidoreductase core subunit 4 [Source:HGNC Symbol;Acc:HGNC:7459]	13	11	12	10	9	10	1.2236180000000003	1.1590349999999996	1.2437205
P03923	MT-ND6	mitochondrially encoded NADH:ubiquinone oxidoreductase core subunit 6 [Source:HGNC Symbol;Acc:HGNC:7462]	13	12	12	3	1	1	0.5888464999999999	0.9667224999999998	0.33481549999999993
O43248	HOXC11	homeobox C11 [Source:HGNC Symbol;Acc:HGNC:5123]	14	null	13	3	0	1	1.488376	0.15000000000000002	0.9667224999999998
Q93091	RNASE6	ribonuclease A family member k6 [Source:HGNC Symbol;Acc:HGNC:10048]	15	6	14	44	1	12	1.2158575	0.204128	0.44018999999999997
Q9UGN4	CD300A	CD300a molecule [Source:HGNC Symbol;Acc:HGNC:19319]	15	null	14	61	0	10	1.6022335000000003	0.15000000000000002	0.3901929999999999
P19397	CD53	CD53 molecule [Source:HGNC Symbol;Acc:HGNC:1686]	15	6	14	147	26	123	3.457349999999999	1.9292625000000005	3.21153
Q9UIA0	CYTH4	cytohesin 4 [Source:HGNC Symbol;Acc:HGNC:9505]	15	6	14	126	4	71	2.9855234999999993	0.4711130000000001	1.8946249999999996
O95178	NDUFB2	NADH:ubiquinone oxidoreductase subunit B2 [Source:HGNC Symbol;Acc:HGNC:7697]	16	0	null	5	335	0	1.5067530000000002	3.359175	0.15000000000000002
Q9Y3Q3	TMED3	transmembrane p24 trafficking protein 3 [Source:HGNC Symbol;Acc:HGNC:28889]	7	0	null	1	213	0	0.27489050000000004	2.3107849999999996	0.15000000000000002
Q03164	KMT2A	lysine methyltransferase 2A [Source:HGNC Symbol;Acc:HGNC:7132]	7	4	null	50	535	0	4.639487500000001	3.977516	0.15000000000000002
Q9Y2K7	KDM2A	lysine demethylase 2A [Source:HGNC Symbol;Acc:HGNC:13606]	7	0	null	2	54	0	0.3469790000000001	0.9839094999999999	0.15000000000000002
Q86XK2	FBXO11	F-box protein 11 [Source:HGNC Symbol;Acc:HGNC:13590]	7	4	15	40	330	2	3.5089365	2.9402695000000008	0.7184120000000002
Q2M2I8	AAK1	AP2 associated kinase 1 [Source:HGNC Symbol;Acc:HGNC:19679]	7	4	null	8	177	0	1.1468885	1.3246660000000006	0.15000000000000002
Q9UMZ2	SYNRG	synergin gamma [Source:HGNC Symbol;Acc:HGNC:557]	7	4	null	18	134	0	1.7790334999999997	1.4639724999999997	0.15000000000000002
Q16832	DDR2	discoidin domain receptor tyrosine kinase 2 [Source:HGNC Symbol;Acc:HGNC:2731]	17	1	16	28	43	4	2.477793	1.2153390000000002	0.5233965
O60315	ZEB2	zinc finger E-box binding homeobox 2 [Source:HGNC Symbol;Acc:HGNC:14881]	15	null	14	71	0	28	3.145825	0.15000000000000002	1.3034840000000003
Q8IVL0	NAV3	neuron navigator 3 [Source:HGNC Symbol;Acc:HGNC:15998]	17	1	null	1	14	0	0.285847	0.6417504999999999	0.15000000000000002
Q9UL01	DSE	dermatan sulfate epimerase [Source:HGNC Symbol;Acc:HGNC:21144]	17	null	null	2	0	0	0.320136	0.15000000000000002	0.15000000000000002
Q6V1X1	DPP8	dipeptidyl peptidase 8 [Source:HGNC Symbol;Acc:HGNC:16490]	18	4	null	9	230	0	2.2056485	2.0458655	0.15000000000000002
Q6IQ21	ZNF770	zinc finger protein 770 [Source:HGNC Symbol;Acc:HGNC:26061]	18	4	17	2	214	1	0.5681235	2.0931765	0.9667224999999998
P40818	USP8	ubiquitin specific peptidase 8 [Source:HGNC Symbol;Acc:HGNC:12631]	18	4	18	2	282	1	0.5604820000000003	2.336863	0.9667224999999998
Q8IWY8	ZSCAN29	zinc finger and SCAN domain containing 29 [Source:HGNC Symbol;Acc:HGNC:26673]	18	4	null	7	327	0	1.779739	2.2252580000000006	0.15000000000000002
Q12888	TP53BP1	tumor protein p53 binding protein 1 [Source:HGNC Symbol;Acc:HGNC:11999]	18	4	null	2	172	0	0.5681235	1.448188	0.15000000000000002
Q9ULG1	INO80	INO80 complex subunit [Source:HGNC Symbol;Acc:HGNC:26956]	18	0	null	5	5	0	1.265642	0.2023345	0.15000000000000002
O95714	HERC2	HECT and RLD domain containing E3 ubiquitin protein ligase 2 [Source:HGNC Symbol;Acc:HGNC:4868]	18	4	null	4	269	0	0.9954354999999998	2.9268395000000003	0.15000000000000002
O60306	AQR	aquarius intron-binding spliceosomal factor [Source:HGNC Symbol;Acc:HGNC:29513]	18	4	17	8	234	1	2.0219294999999997	1.8935370000000002	0.9667224999999998
O43151	TET3	tet methylcytosine dioxygenase 3 [Source:HGNC Symbol;Acc:HGNC:28313]	7	null	null	10	0	0	1.3291199999999994	0.15000000000000002	0.15000000000000002
Q06945	SOX4	SRY-box 4 [Source:HGNC Symbol;Acc:HGNC:11200]	7	1	null	3	1	0	1.2832540000000001	0.2419275	0.15000000000000002
Q08ER8	ZNF543	zinc finger protein 543 [Source:HGNC Symbol;Acc:HGNC:25281]	19	null	19	4	0	1	1.062679	0.15000000000000002	0.7458754999999999
Q68DY9	ZNF772	zinc finger protein 772 [Source:HGNC Symbol;Acc:HGNC:33106]	19	null	null	1	0	0	0.4433775	0.15000000000000002	0.15000000000000002
Q68DI1	ZNF776	zinc finger protein 776 [Source:HGNC Symbol;Acc:HGNC:26765]	19	2	20	4	16	1	1.239275	0.3818629999999999	0.9667224999999998
Q8NEK5	ZNF548	zinc finger protein 548 [Source:HGNC Symbol;Acc:HGNC:26561]	19	4	null	1	30	0	0.4433775	0.462919	0.15000000000000002
A6NMS7	LRRC37A	leucine rich repeat containing 37A [Source:HGNC Symbol;Acc:HGNC:29069]	20	null	null	1	0	0	0.9667224999999998	0.15000000000000002	0.15000000000000002
P46060	RANGAP1	Ran GTPase activating protein 1 [Source:HGNC Symbol;Acc:HGNC:9854]	21	1	null	1	13	0	0.9667224999999998	0.5411955	0.15000000000000002
A0A075B6I9	IGLV7-46	immunoglobulin lambda variable 7-46 (gene/pseudogene) [Source:HGNC Symbol;Acc:HGNC:5930]	5	null	null	16	0	0	0.3698269999999999	0.15000000000000002	0.15000000000000002
P01877	IGHA2	immunoglobulin heavy constant alpha 2 (A2m marker) [Source:HGNC Symbol;Acc:HGNC:5479]	5	null	7	1	0	1	0.16642199999999996	0.15000000000000002	0.19427650000000002
A0A0C4DH55	IGKV3D-7	immunoglobulin kappa variable 3D-7 [Source:HGNC Symbol;Acc:HGNC:5829]	5	null	7	49	0	4	0.8344455000000001	0.15000000000000002	0.24190200000000003
A0A0B4J1Y9	IGHV3-72	immunoglobulin heavy variable 3-72 [Source:HGNC Symbol;Acc:HGNC:5622]	5	null	null	16	0	0	0.372513	0.15000000000000002	0.15000000000000002
A0A075B6H9	IGLV4-69	immunoglobulin lambda variable 4-69 [Source:HGNC Symbol;Acc:HGNC:5921]	5	9	7	31	19	9	0.5743285000000001	1.0958119999999998	0.35117800000000005
P20908	COL5A1	collagen type V alpha 1 chain [Source:HGNC Symbol;Acc:HGNC:2209]	17	1	16	48	13	27	2.3293915000000007	0.9006605	2.7463249999999997
P35442	THBS2	thrombospondin 2 [Source:HGNC Symbol;Acc:HGNC:11786]	17	null	16	66	0	35	3.3047325000000005	0.15000000000000002	3.428178
P24534	EEF1B2	eukaryotic translation elongation factor 1 beta 2 [Source:HGNC Symbol;Acc:HGNC:3208]	0	0	null	8	53	0	0.9364709999999998	0.7488844999999998	0.15000000000000002
P48594	SERPINB4	serpin family B member 4 [Source:HGNC Symbol;Acc:HGNC:10570]	22	null	21	1	0	1	0.9667224999999998	0.15000000000000002	0.9667224999999998
Q7Z6A9	BTLA	B and T lymphocyte associated [Source:HGNC Symbol;Acc:HGNC:21087]	15	6	8	65	6	70	1.70193	0.6861885000000001	2.103249
Q15027	ACAP1	ArfGAP with coiled-coil, ankyrin repeat and PH domains 1 [Source:HGNC Symbol;Acc:HGNC:16467]	15	6	8	105	21	50	2.7725815	1.471002	1.6678365000000002
Q9UBJ2	ABCD2	ATP binding cassette subfamily D member 2 [Source:HGNC Symbol;Acc:HGNC:66]	15	null	8	47	0	30	1.1842715000000001	0.15000000000000002	0.8755345
Q02556	IRF8	interferon regulatory factor 8 [Source:HGNC Symbol;Acc:HGNC:5358]	15	6	14	96	16	65	2.2916685000000006	1.3145425000000002	1.7423645000000003
P43403	ZAP70	zeta chain of T cell receptor associated protein kinase 70 [Source:HGNC Symbol;Acc:HGNC:12858]	15	6	8	89	22	39	2.2747025	1.889049	1.5078410000000002
Q7RTR2	NLRC3	NLR family CARD domain containing 3 [Source:HGNC Symbol;Acc:HGNC:29889]	15	2	8	55	52	45	1.5422745	1.396032	1.4465305000000002
Q15669	RHOH	ras homolog family member H [Source:HGNC Symbol;Acc:HGNC:686]	15	null	null	74	0	0	1.8411345	0.15000000000000002	0.15000000000000002
Q86VZ1	P2RY8	P2Y receptor family member 8 [Source:HGNC Symbol;Acc:HGNC:15524]	15	6	8	48	2	12	1.3293664999999997	0.3756409999999999	0.47897550000000005
Q5JUQ0	FAM78A	family with sequence similarity 78 member A [Source:HGNC Symbol;Acc:HGNC:25465]	15	6	14	102	7	66	2.5245345000000015	0.6636210000000001	1.8035050000000001
P57075	UBASH3A	ubiquitin associated and SH3 domain containing A [Source:HGNC Symbol;Acc:HGNC:12462]	15	6	8	84	22	68	2.1216345000000003	1.9921200000000001	1.8645520000000002
P09326	CD48	CD48 molecule [Source:HGNC Symbol;Acc:HGNC:1683]	15	6	8	58	5	37	1.5903760000000005	0.8073645000000004	1.079203
Q6ZNK6	TIFAB	TIFA inhibitor [Source:HGNC Symbol;Acc:HGNC:34024]	15	6	8	47	2	19	1.296072	0.41391649999999997	0.6157234999999999
Q13291	SLAMF1	signaling lymphocytic activation molecule family member 1 [Source:HGNC Symbol;Acc:HGNC:10903]	15	6	8	130	4	112	3.2163580000000005	0.5961055000000001	3.1835650000000015
Q96T49	PPP1R16B	protein phosphatase 1 regulatory subunit 16B [Source:HGNC Symbol;Acc:HGNC:15850]	15	1	8	50	1	19	1.2846395000000002	0.18051500000000004	0.6340325
Q92918	MAP4K1	mitogen-activated protein kinase kinase kinase kinase 1 [Source:HGNC Symbol;Acc:HGNC:6863]	15	6	8	84	10	42	2.3096205	0.8528650000000002	1.215577
P06729	CD2	CD2 molecule [Source:HGNC Symbol;Acc:HGNC:1639]	15	6	8	94	21	104	2.7181814999999996	2.1141289999999997	3.352476999999999
P20963	CD247	CD247 molecule [Source:HGNC Symbol;Acc:HGNC:1677]	15	6	8	89	10	102	2.2769295	1.2531214999999998	2.9133585000000006
Q6PIZ9	TRAT1	T cell receptor associated transmembrane adaptor 1 [Source:HGNC Symbol;Acc:HGNC:30698]	15	6	8	95	14	71	2.3519165	1.4414049999999998	2.0623215
Q8N103	TAGAP	T cell activation RhoGTPase activating protein [Source:HGNC Symbol;Acc:HGNC:15669]	15	null	14	103	0	71	2.453211	0.15000000000000002	1.9034055000000005
Q6UWD8	C16orf54	chromosome 16 open reading frame 54 [Source:HGNC Symbol;Acc:HGNC:26649]	15	6	8	13	1	5	0.5226740000000001	0.2187735	0.2675890000000001
O00574	CXCR6	C-X-C motif chemokine receptor 6 [Source:HGNC Symbol;Acc:HGNC:16647]	15	6	8	74	8	51	1.9486765000000004	0.8648414999999998	1.5858965000000003
P35236	PTPN7	protein tyrosine phosphatase non-receptor type 7 [Source:HGNC Symbol;Acc:HGNC:9659]	15	6	8	108	21	74	2.695376	1.954261	2.063911
Q9BXC1	GPR174	G protein-coupled receptor 174 [Source:HGNC Symbol;Acc:HGNC:30245]	15	6	8	86	15	68	2.1089185	1.490314	1.8723804999999998
Q8N1K5	THEMIS	thymocyte selection associated [Source:HGNC Symbol;Acc:HGNC:21569]	15	6	8	86	23	66	2.2678684999999996	2.510297	1.908327
Q8IV04	TBC1D10C	TBC1 domain family member 10C [Source:HGNC Symbol;Acc:HGNC:24702]	15	null	8	76	0	34	2.0773580000000003	0.15000000000000002	1.020553
O60880	SH2D1A	SH2 domain containing 1A [Source:HGNC Symbol;Acc:HGNC:10820]	15	6	8	108	4	94	2.7022439999999994	0.5095329999999999	2.7538050000000003
P09693	CD3G	CD3g molecule [Source:HGNC Symbol;Acc:HGNC:1675]	15	6	8	101	20	61	2.6002015000000003	2.0280834999999997	1.7343235000000006
Q86YV0	RASAL3	RAS protein activator like 3 [Source:HGNC Symbol;Acc:HGNC:26129]	15	6	8	65	18	58	1.6652865000000001	1.318053	1.9137160000000002
P20701	ITGAL	integrin subunit alpha L [Source:HGNC Symbol;Acc:HGNC:6148]	15	6	8	105	18	92	2.6049189999999993	1.489294	2.4619235000000006
Q14005	IL16	interleukin 16 [Source:HGNC Symbol;Acc:HGNC:5980]	15	1	8	99	1	91	2.515277999999999	0.16560599999999998	2.6313029999999995
Q96DU3	SLAMF6	SLAM family member 6 [Source:HGNC Symbol;Acc:HGNC:21392]	15	6	8	100	8	74	2.719584	0.9139630000000001	2.04601
Q6UWV7	SHISAL2A	shisa like 2A [Source:HGNC Symbol;Acc:HGNC:28757]	15	null	null	2	0	0	0.19598500000000002	0.15000000000000002	0.15000000000000002
Q495A1	TIGIT	T cell immunoreceptor with Ig and ITIM domains [Source:HGNC Symbol;Acc:HGNC:26838]	15	6	8	74	5	65	1.888114	0.8658360000000002	1.9150249999999998
Q6JBY9	RCSD1	RCSD domain containing 1 [Source:HGNC Symbol;Acc:HGNC:28310]	15	null	14	93	0	71	2.2019595	0.15000000000000002	1.9202354999999998
Q8WWP7	GIMAP1	GTPase, IMAP family member 1 [Source:HGNC Symbol;Acc:HGNC:23237]	15	1	14	22	14	28	0.6924955000000002	0.9941265	0.8311304999999999
Q9H6Q3	SLA2	Src like adaptor 2 [Source:HGNC Symbol;Acc:HGNC:17329]	15	6	8	86	1	42	2.3091615000000005	0.24344900000000005	1.3059065
Q8IZF4	ADGRG5	adhesion G protein-coupled receptor G5 [Source:HGNC Symbol;Acc:HGNC:19010]	15	6	null	52	8	0	1.3263745	0.885063	0.15000000000000002
Q53QZ3	ARHGAP15	Rho GTPase activating protein 15 [Source:HGNC Symbol;Acc:HGNC:21030]	15	0	8	95	1	49	2.4971050000000004	0.23293450000000002	1.4924135
Q9Y228	TRAF3IP3	TRAF3 interacting protein 3 [Source:HGNC Symbol;Acc:HGNC:30766]	15	6	8	118	30	109	2.9302225	2.5468045	3.253298999999999
P30203	CD6	CD6 molecule [Source:HGNC Symbol;Acc:HGNC:1691]	15	6	8	55	24	58	1.4713504999999996	2.3174830000000006	1.6259910000000002
Q15762	CD226	CD226 molecule [Source:HGNC Symbol;Acc:HGNC:16961]	15	6	8	89	9	55	2.1069124999999995	0.9718819999999999	1.4669049999999997
P06126	CD1A	CD1a molecule [Source:HGNC Symbol;Acc:HGNC:1634]	23	null	22	5	0	6	1.3396685000000002	0.15000000000000002	1.3744505
P29016	CD1B	CD1b molecule [Source:HGNC Symbol;Acc:HGNC:1635]	23	13	22	3	1	2	0.8403955000000001	0.9667224999999998	0.544655
P15812	CD1E	CD1e molecule [Source:HGNC Symbol;Acc:HGNC:1638]	23	13	22	6	1	6	1.5238380000000002	0.9667224999999998	1.3762100000000002
P12319	FCER1A	Fc fragment of IgE receptor Ia [Source:HGNC Symbol;Acc:HGNC:3609]	23	null	22	4	0	4	1.0301155	0.15000000000000002	0.9345754999999998
Q9UJ71	CD207	CD207 molecule [Source:HGNC Symbol;Acc:HGNC:17935]	23	null	22	4	0	5	1.0301155	0.15000000000000002	1.1635314999999997
Q92583	CCL17	C-C motif chemokine ligand 17 [Source:HGNC Symbol;Acc:HGNC:10615]	23	null	null	1	0	0	0.3719605000000002	0.15000000000000002	0.15000000000000002
Q8N0U7	C1orf87	chromosome 1 open reading frame 87 [Source:HGNC Symbol;Acc:HGNC:28547]	24	7	23	49	501	32	1.5642554999999998	1.5000635000000002	1.3642165
Q8WWF8	CAPSL	calcyphosine like [Source:HGNC Symbol;Acc:HGNC:28375]	24	7	23	63	471	35	2.160964	1.426224	1.4486044999999999
Q9NYC9	DNAH9	dynein axonemal heavy chain 9 [Source:HGNC Symbol;Acc:HGNC:2953]	24	7	23	69	494	37	2.1887760000000007	1.468826	1.5988845000000003
Q9H853	TUBA4B	tubulin alpha 4b [Source:HGNC Symbol;Acc:HGNC:18637]	24	7	23	67	499	41	2.1018975	1.4877894999999999	1.68527
A0A1B0GVM6	C11orf97	chromosome 11 open reading frame 97 [Source:HGNC Symbol;Acc:HGNC:49544]	24	7	23	55	490	31	1.7356154999999995	1.4767225	1.2827525
Q6PI97	C11orf88	chromosome 11 open reading frame 88 [Source:HGNC Symbol;Acc:HGNC:25061]	24	7	23	74	483	37	2.3972214999999992	1.4553025	1.5958925
Q9GZS0	DNAI2	dynein axonemal intermediate chain 2 [Source:HGNC Symbol;Acc:HGNC:18744]	24	7	23	57	520	36	1.7758630000000004	1.558093	1.6761665000000001
Q86XM0	CATSPERD	cation channel sperm associated auxiliary subunit delta [Source:HGNC Symbol;Acc:HGNC:28598]	24	7	23	26	439	7	0.8691850000000001	1.3776465000000002	0.4029515000000001
Q8WW27	APOBEC4	apolipoprotein B mRNA editing enzyme catalytic polypeptide like 4 [Source:HGNC Symbol;Acc:HGNC:32152]	24	7	23	69	491	46	2.384004	1.4548604999999997	1.9377624999999998
Q9H1P6	C20orf85	chromosome 20 open reading frame 85 [Source:HGNC Symbol;Acc:HGNC:16216]	24	7	23	60	476	47	2.0205865	1.4817714999999998	2.0751650000000006
Q8NCR6	C9orf24	chromosome 9 open reading frame 24 [Source:HGNC Symbol;Acc:HGNC:19919]	24	7	23	64	464	38	2.014322	1.4790599999999992	1.588557
Q8WZ59	TMEM190	transmembrane protein 190 [Source:HGNC Symbol;Acc:HGNC:29632]	24	7	23	49	433	23	1.571999	1.2850900000000003	0.9978070000000001
A6NML5	TMEM212	transmembrane protein 212 [Source:HGNC Symbol;Acc:HGNC:34295]	24	7	23	64	506	41	2.0758705	1.5198260000000001	1.7371454999999998
Q8N1D5	C1orf158	chromosome 1 open reading frame 158 [Source:HGNC Symbol;Acc:HGNC:28567]	24	7	23	60	519	46	1.8792229999999999	1.5636010000000007	1.9138945000000003
Q8WYQ4	C22orf15	chromosome 22 open reading frame 15 [Source:HGNC Symbol;Acc:HGNC:15558]	24	7	23	37	461	2	1.3934140000000002	1.4454765	0.22389049999999996
Q86UN6	AKAP14	A-kinase anchoring protein 14 [Source:HGNC Symbol;Acc:HGNC:24061]	24	7	23	44	416	21	1.4037245000000003	1.3285420000000003	0.9131129999999997
B4E2M5	ANKRD66	ankyrin repeat domain 66 [Source:HGNC Symbol;Acc:HGNC:44669]	24	7	23	65	447	27	2.2016364999999993	1.3230169999999999	1.1357875
Q9HAE3	EFCAB1	EF-hand calcium binding domain 1 [Source:HGNC Symbol;Acc:HGNC:25678]	24	7	23	55	506	19	1.7569590000000004	1.508861	0.8421209999999999
A6H8M9	CDHR4	cadherin related family member 4 [Source:HGNC Symbol;Acc:HGNC:34527]	24	7	23	60	510	51	1.8671784999999999	1.540787	2.2484884999999997
Q6NZ67	MZT2B	mitotic spindle organizing protein 2B [Source:HGNC Symbol;Acc:HGNC:25886]	25	0	24	1	106	1	0.9667224999999998	1.7252625	0.9667224999999998
Q32P28	P3H1	prolyl 3-hydroxylase 1 [Source:HGNC Symbol;Acc:HGNC:19316]	17	1	null	2	1	0	0.7013099999999999	0.34234649999999994	0.15000000000000002
O14836	TNFRSF13B	TNF receptor superfamily member 13B [Source:HGNC Symbol;Acc:HGNC:18153]	26	9	8	19	1	14	1.034204	0.24648350000000005	0.784797
Q9UKI3	VPREB3	V-set pre-B cell surrogate light chain 3 [Source:HGNC Symbol;Acc:HGNC:12710]	26	9	8	7	6	3	0.4495485000000002	1.1993845	0.29056450000000006
O60667	FCMR	Fc fragment of IgM receptor [Source:HGNC Symbol;Acc:HGNC:14315]	15	14	8	43	1	18	1.4701859999999998	0.9667224999999998	0.9535475000000001
Q7L513	FCRLA	Fc receptor like A [Source:HGNC Symbol;Acc:HGNC:18504]	26	9	8	17	7	18	0.7519020000000001	1.2661859999999996	1.0361505
Q9HCH3	CPNE5	copine 5 [Source:HGNC Symbol;Acc:HGNC:2318]	5	null	7	9	0	20	0.3589045	0.15000000000000002	0.696006
Q8NFU4	FDCSP	follicular dendritic cell secreted protein [Source:HGNC Symbol;Acc:HGNC:19215]	26	9	8	3	1	2	0.28618699999999997	0.36818649999999997	0.2469085
Q01892	SPIB	Spi-B transcription factor [Source:HGNC Symbol;Acc:HGNC:11242]	26	9	8	16	1	11	0.9049614999999999	0.3224225	0.6915180000000001
O14931	NCR3	natural cytotoxicity triggering receptor 3 [Source:HGNC Symbol;Acc:HGNC:19077]	15	6	8	3	1	20	0.24383150000000003	0.2941515	0.645363
P51451	BLK	BLK proto-oncogene, Src family tyrosine kinase [Source:HGNC Symbol;Acc:HGNC:1057]	26	9	8	22	4	18	1.0947495000000003	0.8073390000000003	1.0698530000000002
Q96RJ3	TNFRSF13C	TNF receptor superfamily member 13C [Source:HGNC Symbol;Acc:HGNC:17755]	26	9	8	16	6	9	0.9482860000000002	1.1592645	0.5739460000000001
Q6ZS10	CLEC17A	C-type lectin domain containing 17A [Source:HGNC Symbol;Acc:HGNC:34520]	26	null	8	19	0	13	1.0660535000000004	0.15000000000000002	0.7768069999999998
P32302	CXCR5	C-X-C motif chemokine receptor 5 [Source:HGNC Symbol;Acc:HGNC:1060]	26	null	8	18	0	10	0.9992945000000001	0.15000000000000002	0.6523840000000002
P15391	CD19	CD19 molecule [Source:HGNC Symbol;Acc:HGNC:1633]	26	9	8	27	7	19	1.116093	1.4265130000000004	1.08449
Q9UKJ3	GPATCH8	G-patch domain containing 8 [Source:HGNC Symbol;Acc:HGNC:29066]	7	4	null	4	415	0	0.7041660000000002	3.3370664999999997	0.15000000000000002
Q14520	HABP2	hyaluronan binding protein 2 [Source:HGNC Symbol;Acc:HGNC:4798]	27	null	25	1	0	1	0.9667224999999998	0.15000000000000002	0.9667224999999998
Q8IZK6	MCOLN2	mucolipin 2 [Source:HGNC Symbol;Acc:HGNC:13357]	15	null	null	5	0	0	0.2616730000000001	0.15000000000000002	0.15000000000000002
Q13651	IL10RA	interleukin 10 receptor subunit alpha [Source:HGNC Symbol;Acc:HGNC:5964]	15	6	14	98	14	92	2.244009	1.2386034999999997	2.3962865
O14948	TFEC	transcription factor EC [Source:HGNC Symbol;Acc:HGNC:11754]	15	6	14	114	8	68	2.840963999999999	1.0799679999999998	1.8037429999999999
Q5T292	TMEM273	transmembrane protein 273 [Source:HGNC Symbol;Acc:HGNC:27274]	15	null	14	36	0	28	1.0018105	0.15000000000000002	0.8539105000000002
Q8IZS7	CLECL1	C-type lectin like 1 [Source:HGNC Symbol;Acc:HGNC:24462]	15	null	8	40	0	10	1.0732955000000002	0.15000000000000002	0.4189655
Q7Z6J4	FGD2	FYVE, RhoGEF and PH domain containing 2 [Source:HGNC Symbol;Acc:HGNC:3664]	15	6	14	87	11	62	2.0424485	0.983408	1.760189
Q9BPV8	P2RY13	purinergic receptor P2Y13 [Source:HGNC Symbol;Acc:HGNC:4537]	15	null	14	64	0	53	1.5957395	0.15000000000000002	1.5192735000000004
Q9Y6W8	ICOS	inducible T cell costimulator [Source:HGNC Symbol;Acc:HGNC:5351]	15	null	8	52	0	46	1.626501	0.15000000000000002	1.3681690000000004
Q8IYL9	GPR65	G protein-coupled receptor 65 [Source:HGNC Symbol;Acc:HGNC:4517]	15	0	14	130	1	65	3.0934820000000003	0.23293450000000002	1.7506775
Q9BZW5	TM6SF1	transmembrane 6 superfamily member 1 [Source:HGNC Symbol;Acc:HGNC:11860]	15	null	null	70	0	0	1.7562789999999997	0.15000000000000002	0.15000000000000002
Q8WWW8	GAB3	GRB2 associated binding protein 3 [Source:HGNC Symbol;Acc:HGNC:17515]	15	2	14	59	12	20	1.8060295	0.26342400000000005	0.6421669999999999
Q9HAI6	CXorf21	chromosome X open reading frame 21 [Source:HGNC Symbol;Acc:HGNC:25667]	15	null	14	50	0	1	1.3041895000000001	0.15000000000000002	0.17552550000000003
P34910	EVI2B	ecotropic viral integration site 2B [Source:HGNC Symbol;Acc:HGNC:3500]	15	6	14	81	10	74	2.0459505	0.8825044999999998	1.9617919999999998
P10747	CD28	CD28 molecule [Source:HGNC Symbol;Acc:HGNC:1653]	15	6	8	68	4	35	1.6517545	0.6226679999999998	1.018972
P08575	PTPRC	protein tyrosine phosphatase receptor type C [Source:HGNC Symbol;Acc:HGNC:9666]	15	6	14	148	10	125	3.4959485000000003	0.9107244999999998	3.516051
P08567	PLEK	pleckstrin [Source:HGNC Symbol;Acc:HGNC:9070]	15	null	14	122	0	96	2.8502970000000007	0.15000000000000002	2.609712999999999
P48736	PIK3CG	phosphatidylinositol-4,5-bisphosphate 3-kinase catalytic subunit gamma [Source:HGNC Symbol;Acc:HGNC:8978]	15	6	14	73	5	31	2.0532604999999995	0.5368009999999999	0.9536835000000001
P33681	CD80	CD80 molecule [Source:HGNC Symbol;Acc:HGNC:1700]	15	null	14	44	0	18	1.1606840000000003	0.15000000000000002	0.5754505
Q15052	ARHGEF6	Rac/Cdc42 guanine nucleotide exchange factor 6 [Source:HGNC Symbol;Acc:HGNC:685]	15	4	14	127	19	54	3.367216000000001	0.43673049999999997	1.6579680000000003
Q7Z7A4	PXK	PX domain containing serine/threonine kinase like [Source:HGNC Symbol;Acc:HGNC:23326]	15	null	null	4	0	0	0.2440015	0.15000000000000002	0.15000000000000002
P04839	CYBB	cytochrome b-245 beta chain [Source:HGNC Symbol;Acc:HGNC:2578]	15	6	14	111	9	89	2.6212135000000005	0.7801984999999999	2.3951475000000007
Q6UWF3	SCIMP	SLP adaptor and CSK interacting membrane protein [Source:HGNC Symbol;Acc:HGNC:33504]	15	6	14	116	8	93	2.7843625	0.8223074999999999	2.5875874999999997
Q14314	FGL2	fibrinogen like 2 [Source:HGNC Symbol;Acc:HGNC:3696]	15	null	14	113	0	46	2.7923014999999993	0.15000000000000002	1.2870194999999998
O60711	LPXN	leupaxin [Source:HGNC Symbol;Acc:HGNC:14061]	15	6	14	91	19	73	2.1698294999999996	1.4214215	1.918204
O95976	IGSF6	immunoglobulin superfamily member 6 [Source:HGNC Symbol;Acc:HGNC:5953]	15	0	14	69	1	48	1.7077695	0.22207150000000006	1.3845910000000001
Q06187	BTK	Bruton tyrosine kinase [Source:HGNC Symbol;Acc:HGNC:1133]	15	6	14	133	9	95	3.1508485	0.7563219999999998	2.879979
Q9UMR7	CLEC4A	C-type lectin domain family 4 member A [Source:HGNC Symbol;Acc:HGNC:13257]	15	null	14	49	0	38	1.3587	0.15000000000000002	1.1335009999999996
Q16827	PTPRO	protein tyrosine phosphatase receptor type O [Source:HGNC Symbol;Acc:HGNC:9678]	15	6	14	88	12	38	2.438863	1.1104405000000002	1.146591
Q7Z602	GPR141	G protein-coupled receptor 141 [Source:HGNC Symbol;Acc:HGNC:19997]	15	null	null	35	0	0	0.9390720000000001	0.15000000000000002	0.15000000000000002
Q9NSI8	SAMSN1	SAM domain, SH3 domain and nuclear localization signals 1 [Source:HGNC Symbol;Acc:HGNC:10528]	15	1	14	54	2	24	1.3736940000000004	0.5696195000000001	0.7291305
P55160	NCKAP1L	NCK associated protein 1 like [Source:HGNC Symbol;Acc:HGNC:4862]	15	6	14	135	26	124	3.2252744999999994	2.3439180000000004	3.3961500000000004
P22794	EVI2A	ecotropic viral integration site 2A [Source:HGNC Symbol;Acc:HGNC:3499]	15	0	14	64	17	31	1.6557920000000004	1.6633485000000003	1.0399924999999999
Q8TCQ1	MARCH1	membrane associated ring-CH-type finger 1 [Source:HGNC Symbol;Acc:HGNC:26077]	15	6	14	110	4	48	2.797886	0.5621989999999998	1.3655085
Q9NR97	TLR8	toll like receptor 8 [Source:HGNC Symbol;Acc:HGNC:15632]	15	6	14	106	1	63	2.514623500000001	0.22619400000000012	1.7083814999999998
Q9Y275	TNFSF13B	TNF superfamily member 13b [Source:HGNC Symbol;Acc:HGNC:11929]	15	6	14	74	2	17	1.794172	0.35213	0.5573285
P42081	CD86	CD86 molecule [Source:HGNC Symbol;Acc:HGNC:1705]	15	6	14	122	15	77	2.9716940000000003	1.2304860000000006	2.1442869999999994
O75995	SASH3	SAM and SH3 domain containing 3 [Source:HGNC Symbol;Acc:HGNC:15975]	15	6	14	98	10	131	2.4022365	0.931388	3.4879415000000003
Q9UPC5	GPR34	G protein-coupled receptor 34 [Source:HGNC Symbol;Acc:HGNC:4490]	15	null	14	40	0	11	1.1780579999999996	0.15000000000000002	0.5726115000000002
Q96EQ0	SGTB	small glutamine rich tetratricopeptide repeat containing beta [Source:HGNC Symbol;Acc:HGNC:23567]	15	null	null	19	0	0	0.7492075	0.15000000000000002	0.15000000000000002
P32927	CSF2RB	colony stimulating factor 2 receptor beta common subunit [Source:HGNC Symbol;Acc:HGNC:2436]	15	6	14	124	9	71	2.8976589999999995	0.8066845000000001	1.9046550000000002
Q9NS28	RGS18	regulator of G protein signaling 18 [Source:HGNC Symbol;Acc:HGNC:14261]	15	null	14	42	0	16	1.3767879999999997	0.15000000000000002	0.6043164999999999
Q49AR2	C5orf22	chromosome 5 open reading frame 22 [Source:HGNC Symbol;Acc:HGNC:25639]	28	3	null	1	1	0	0.6794650000000001	0.3515520000000001	0.15000000000000002
O75962	TRIO	trio Rho guanine nucleotide exchange factor [Source:HGNC Symbol;Acc:HGNC:12303]	28	4	null	2	30	0	1.253674	0.41162150000000003	0.15000000000000002
P40200	CD96	CD96 molecule [Source:HGNC Symbol;Acc:HGNC:16892]	15	6	8	80	23	48	2.2627345	2.5434640000000006	1.34833
P36888	FLT3	fms related tyrosine kinase 3 [Source:HGNC Symbol;Acc:HGNC:3765]	15	null	8	11	0	6	0.39516549999999995	0.15000000000000002	0.2959365
Q8N228	SCML4	Scm polycomb group protein like 4 [Source:HGNC Symbol;Acc:HGNC:21397]	15	6	8	41	9	47	1.1184305	1.0504305000000005	1.3512880000000007
Q12918	KLRB1	killer cell lectin like receptor B1 [Source:HGNC Symbol;Acc:HGNC:6373]	15	15	8	21	1	22	0.6227445000000003	0.9667224999999998	0.699338
P29965	CD40LG	CD40 ligand [Source:HGNC Symbol;Acc:HGNC:11935]	15	6	8	24	3	13	0.7076340000000002	0.38728600000000013	0.47048400000000007
Q5JPB2	ZNF831	zinc finger protein 831 [Source:HGNC Symbol;Acc:HGNC:16167]	15	6	8	29	13	62	1.09469	1.1620355	1.8351250000000001
Q96P31	FCRL3	Fc receptor like 3 [Source:HGNC Symbol;Acc:HGNC:18506]	26	6	8	31	2	30	1.1799789999999997	0.31605599999999995	1.2155429999999996
Q96F15	GIMAP5	GTPase, IMAP family member 5 [Source:HGNC Symbol;Acc:HGNC:18005]	15	1	14	57	3	39	1.4623490000000001	0.2703174999999999	1.0928624999999996
A0A0C4DH59	TRBV5-4	T cell receptor beta variable 5-4 [Source:HGNC Symbol;Acc:HGNC:12221]	15	null	8	31	0	16	0.8880549999999999	0.15000000000000002	0.5452584999999998
O00398	P2RY10	P2Y receptor family member 10 [Source:HGNC Symbol;Acc:HGNC:19906]	15	6	8	46	13	46	1.1840335	1.4492250000000002	1.3116099999999997
P51679	CCR4	C-C motif chemokine receptor 4 [Source:HGNC Symbol;Acc:HGNC:1605]	15	6	8	46	2	12	1.5089970000000001	0.36074900000000015	0.5993525000000001
Q8WZ60	KLHL6	kelch like family member 6 [Source:HGNC Symbol;Acc:HGNC:18653]	15	6	14	77	1	32	1.9137159999999998	0.22659350000000003	0.969927
A0A0B4J241	TRAV13-1	T cell receptor alpha variable 13-1 [Source:HGNC Symbol;Acc:HGNC:12108]	15	6	8	65	2	28	1.7478045000000004	0.6115925000000001	0.8685390000000001
A2RU30	TESPA1	thymocyte expressed, positive selection associated 1 [Source:HGNC Symbol;Acc:HGNC:29109]	15	6	8	62	2	50	1.7254495	0.6480915	1.45543
A0A576	TRBV3-1	T cell receptor beta variable 3-1 [Source:HGNC Symbol;Acc:HGNC:12212]	15	null	8	13	0	12	0.4569094999999999	0.15000000000000002	0.4480695
Q15306	IRF4	interferon regulatory factor 4 [Source:HGNC Symbol;Acc:HGNC:6119]	15	null	7	40	0	12	1.1423750000000001	0.15000000000000002	0.4653415
Q9BXR5	TLR10	toll like receptor 10 [Source:HGNC Symbol;Acc:HGNC:15634]	26	6	8	15	1	11	0.8186865000000002	0.260126	0.6265354999999999
O60759	CYTIP	cytohesin 1 interacting protein [Source:HGNC Symbol;Acc:HGNC:9506]	15	1	8	42	2	21	1.0343485	0.8113679999999999	0.6512619999999999
P05771	PRKCB	protein kinase C beta [Source:HGNC Symbol;Acc:HGNC:9395]	15	null	14	116	0	33	2.7753440000000005	0.15000000000000002	0.9961155
P32248	CCR7	C-C motif chemokine receptor 7 [Source:HGNC Symbol;Acc:HGNC:1608]	15	null	8	42	0	18	1.256615	0.15000000000000002	0.8937415000000001
Q9HBG7	LY9	lymphocyte antigen 9 [Source:HGNC Symbol;Acc:HGNC:6730]	15	6	8	19	2	13	0.6347380000000001	0.32857649999999994	0.5001915
Q6K0P9	PYHIN1	pyrin and HIN domain family member 1 [Source:HGNC Symbol;Acc:HGNC:28894]	15	6	8	94	7	96	2.3575350000000004	0.8165019999999998	2.683085
Q13422	IKZF1	IKAROS family zinc finger 1 [Source:HGNC Symbol;Acc:HGNC:13176]	15	6	8	110	15	113	2.6599905	1.2830584999999994	3.112581499999999
Q13342	SP140	SP140 nuclear body protein [Source:HGNC Symbol;Acc:HGNC:17133]	15	6	8	69	1	39	1.7371284999999996	0.2554085	1.1083155
O75791	GRAP2	GRB2 related adaptor protein 2 [Source:HGNC Symbol;Acc:HGNC:4563]	15	6	8	47	1	19	1.2368270000000001	0.4249155	0.6100115000000002
A2A288	ZC3H12D	zinc finger CCCH-type containing 12D [Source:HGNC Symbol;Acc:HGNC:21175]	15	2	null	37	2	0	1.0183004999999996	0.21783850000000002	0.15000000000000002
P11836	MS4A1	membrane spanning 4-domains A1 [Source:HGNC Symbol;Acc:HGNC:7315]	26	9	8	18	8	23	0.9841815000000002	1.6323575000000008	1.3359795
Q08881	ITK	IL2 inducible T cell kinase [Source:HGNC Symbol;Acc:HGNC:6171]	15	6	8	102	6	90	2.4500065	0.7950225000000002	2.6256674999999996
Q5JU00	TCTE1	t-complex-associated-testis-expressed 1 [Source:HGNC Symbol;Acc:HGNC:11693]	24	7	23	57	521	25	1.952697	1.6606199999999998	1.0675579999999998
O75800	ZMYND10	zinc finger MYND-type containing 10 [Source:HGNC Symbol;Acc:HGNC:19412]	24	7	23	39	495	26	1.3002455	1.4771900000000002	1.4001119999999998
A8MTA8	FAM166B	family with sequence similarity 166 member B [Source:HGNC Symbol;Acc:HGNC:34242]	24	7	null	62	485	0	2.1919635	1.4715375	0.15000000000000002
A6NFT4	CFAP73	cilia and flagella associated protein 73 [Source:HGNC Symbol;Acc:HGNC:37100]	24	7	23	50	514	30	1.5663889999999994	1.5541149999999997	1.4317744999999995
Q969V4	TEKT1	tektin 1 [Source:HGNC Symbol;Acc:HGNC:15534]	24	7	23	62	493	53	1.9718814999999996	1.4682225000000002	2.3656525000000004
Q6ZVT0	TTLL10	tubulin tyrosine ligase like 10 [Source:HGNC Symbol;Acc:HGNC:26693]	24	7	null	42	490	0	1.3784795000000003	1.465681	0.15000000000000002
Q9NQM4	PIH1D3	PIH1 domain containing 3 [Source:HGNC Symbol;Acc:HGNC:28570]	24	7	23	55	476	37	1.7901005	1.467313	1.5399880000000001
Q5T5A4	C1orf194	chromosome 1 open reading frame 194 [Source:HGNC Symbol;Acc:HGNC:32331]	24	7	23	68	464	28	2.211318	1.385628	1.2220625000000003
A6NCI4	VWA3A	von Willebrand factor A domain containing 3A [Source:HGNC Symbol;Acc:HGNC:27088]	24	7	23	53	342	24	1.7918855000000005	1.2875295000000002	1.317781
Q5VZ52	MORN5	MORN repeat containing 5 [Source:HGNC Symbol;Acc:HGNC:17841]	24	7	23	52	465	42	1.7752425	1.466208	1.771868
Q8TAV4	STOML3	stomatin like 3 [Source:HGNC Symbol;Acc:HGNC:19420]	24	7	23	44	462	22	1.406096	1.3975790000000001	0.9475465
Q5RHP9	ERICH3	glutamate rich 3 [Source:HGNC Symbol;Acc:HGNC:25346]	24	7	23	33	497	27	1.1296930000000003	1.490926	1.1890145
Q658L1	SAXO2	stabilizer of axonemal microtubules 2 [Source:HGNC Symbol;Acc:HGNC:33727]	24	7	23	45	516	8	1.4337720000000003	1.5440764999999999	0.5289299999999999
Q9UI46	DNAI1	dynein axonemal intermediate chain 1 [Source:HGNC Symbol;Acc:HGNC:2954]	24	7	23	55	515	39	2.0123415000000002	1.5407614999999997	1.9739045
Q5VU69	C1orf189	chromosome 1 open reading frame 189 [Source:HGNC Symbol;Acc:HGNC:32305]	24	7	23	45	459	16	1.5983829999999999	1.4361945	0.7277025000000001
Q9BY19	MS4A8	membrane spanning 4-domains A8 [Source:HGNC Symbol;Acc:HGNC:13380]	24	7	23	30	497	2	1.113101	1.4796550000000002	0.226483
Q5T5N4	C6orf118	chromosome 6 open reading frame 118 [Source:HGNC Symbol;Acc:HGNC:21233]	24	7	23	61	508	46	1.990335	1.510629	2.0336934999999996
Q8N7X0	ADGB	androglobin [Source:HGNC Symbol;Acc:HGNC:21212]	24	7	23	46	499	35	1.4572490000000002	1.5042284999999997	1.4971989999999995
Q7Z4L9	PPP1R42	protein phosphatase 1 regulatory subunit 42 [Source:HGNC Symbol;Acc:HGNC:33732]	24	7	null	5	488	0	0.2931315	1.4662164999999998	0.15000000000000002
Q5JTN6	WDR38	WD repeat domain 38 [Source:HGNC Symbol;Acc:HGNC:23745]	24	7	23	60	488	43	1.9301465	1.47617	1.7879075
Q8N4P6	LRRC71	leucine rich repeat containing 71 [Source:HGNC Symbol;Acc:HGNC:26556]	24	7	23	61	515	33	1.9168949999999996	1.5380159999999994	1.4373505
Q6ZU64	CFAP65	cilia and flagella associated protein 65 [Source:HGNC Symbol;Acc:HGNC:25325]	24	7	23	45	513	11	1.4276945000000005	1.5447905000000002	0.5536055000000001
Q7L1S5	CHST9	carbohydrate sulfotransferase 9 [Source:HGNC Symbol;Acc:HGNC:19898]	24	7	23	30	474	5	1.007174	1.4373079999999996	0.3327755
Q008S8	ECT2L	epithelial cell transforming 2 like [Source:HGNC Symbol;Acc:HGNC:21118]	24	7	23	34	501	11	1.150195	1.494462	0.5772865
Q8N1V2	CFAP52	cilia and flagella associated protein 52 [Source:HGNC Symbol;Acc:HGNC:16053]	24	7	23	50	522	26	1.6011454999999999	1.5727725	1.1467610000000001
Q8NEY3	SPATA4	spermatogenesis associated 4 [Source:HGNC Symbol;Acc:HGNC:17333]	24	7	null	1	449	0	0.17907850000000003	1.3861210000000006	0.15000000000000002
Q96FV0	LRRC46	leucine rich repeat containing 46 [Source:HGNC Symbol;Acc:HGNC:25047]	24	7	null	15	518	0	0.5630999999999999	1.552075	0.15000000000000002
Q86UF4	CCDC190	coiled-coil domain containing 190 [Source:HGNC Symbol;Acc:HGNC:28736]	24	7	null	4	209	0	0.26101000000000013	0.6755805	0.15000000000000002
Q6ZQY2	LRRC74B	leucine rich repeat containing 74B [Source:HGNC Symbol;Acc:HGNC:34301]	24	7	23	34	422	4	1.09945	1.2722804999999997	0.3164895
A8MT70	ZBBX	zinc finger B-box domain containing [Source:HGNC Symbol;Acc:HGNC:26245]	24	7	23	47	504	33	1.5853354999999998	1.508096	1.5827599999999997
Q5TD94	RSPH4A	radial spoke head component 4A [Source:HGNC Symbol;Acc:HGNC:21558]	24	7	23	54	518	22	1.9392670000000005	1.5491254999999997	1.024769
Q8WWB3	DYDC1	DPY30 domain containing 1 [Source:HGNC Symbol;Acc:HGNC:23460]	24	7	null	6	461	0	0.31425400000000003	1.3569659999999997	0.15000000000000002
A6NMZ2	SNTN	sentan, cilia apical structure protein [Source:HGNC Symbol;Acc:HGNC:33706]	24	7	23	37	482	18	1.244137	1.4593229999999997	0.8054010000000001
P01594	IGKV1-33	immunoglobulin kappa variable 1-33 [Source:HGNC Symbol;Acc:HGNC:5737]	5	null	7	72	0	36	1.1483590000000001	0.15000000000000002	0.9570325000000004
A0A075B6K2	IGLV3-12	immunoglobulin lambda variable 3-12 [Source:HGNC Symbol;Acc:HGNC:5898]	5	null	7	27	0	1	0.5204130000000001	0.15000000000000002	0.17440350000000002
Q96Q80	DERL3	derlin 3 [Source:HGNC Symbol;Acc:HGNC:14236]	5	9	7	44	10	27	0.7611670000000001	0.7855620000000003	0.7803855000000001
P01615	IGKV2D-28	immunoglobulin kappa variable 2D-28 [Source:HGNC Symbol;Acc:HGNC:5799]	5	null	null	52	0	0	0.8692359999999999	0.15000000000000002	0.15000000000000002
Q9NR09	BIRC6	baculoviral IAP repeat containing 6 [Source:HGNC Symbol;Acc:HGNC:13516]	7	4	15	62	281	6	5.483818000000001	2.1580229999999996	2.0366770000000005
Q70CQ2	USP34	ubiquitin specific peptidase 34 [Source:HGNC Symbol;Acc:HGNC:20066]	7	4	15	78	328	5	7.021620999999999	2.5970565000000003	1.6681
Q5UIP0	RIF1	replication timing regulatory factor 1 [Source:HGNC Symbol;Acc:HGNC:23207]	7	4	26	80	325	2	7.365182499999999	2.503802999999999	1.4079830000000002
Q96Q15	SMG1	SMG1 nonsense mediated mRNA decay associated PI3K related kinase [Source:HGNC Symbol;Acc:HGNC:30045]	7	2	null	28	374	0	2.7120700000000006	2.6467475000000005	0.15000000000000002
P17029	ZKSCAN1	zinc finger with KRAB and SCAN domains 1 [Source:HGNC Symbol;Acc:HGNC:13101]	7	4	null	1	296	0	0.2512265000000001	2.5870775	0.15000000000000002
Q76L83	ASXL2	ASXL transcriptional regulator 2 [Source:HGNC Symbol;Acc:HGNC:23805]	7	4	15	53	305	3	4.5713089999999985	2.398658	0.9998299999999999
Q86T82	USP37	ubiquitin specific peptidase 37 [Source:HGNC Symbol;Acc:HGNC:20063]	7	4	null	34	146	0	3.1716905	1.254966	0.15000000000000002
P17040	ZSCAN20	zinc finger and SCAN domain containing 20 [Source:HGNC Symbol;Acc:HGNC:13093]	7	4	null	1	29	0	0.2512265000000001	0.5289895000000002	0.15000000000000002
Q5T4S7	UBR4	ubiquitin protein ligase E3 component n-recognin 4 [Source:HGNC Symbol;Acc:HGNC:30313]	7	4	27	37	138	1	3.6918055	1.2144720000000002	0.9667224999999998
P09669	COX6C	cytochrome c oxidase subunit 6C [Source:HGNC Symbol;Acc:HGNC:2285]	29	0	null	1	67	0	0.9667224999999998	0.9816314999999999	0.15000000000000002
O15117	FYB1	FYN binding protein 1 [Source:HGNC Symbol;Acc:HGNC:4036]	15	6	14	52	6	19	1.3188010000000001	0.7468020000000001	0.5876565
Q92608	DOCK2	dedicator of cytokinesis 2 [Source:HGNC Symbol;Acc:HGNC:2988]	15	6	14	106	26	96	2.6227605	2.1410400000000003	2.7169320000000003
Q8NF50	DOCK8	dedicator of cytokinesis 8 [Source:HGNC Symbol;Acc:HGNC:19191]	15	6	14	40	14	12	1.0258825	1.4599264999999995	0.4338490000000001
Q8TCU6	PREX1	phosphatidylinositol-3,4,5-trisphosphate dependent Rac exchange factor 1 [Source:HGNC Symbol;Acc:HGNC:32594]	15	null	14	57	0	17	1.7146119999999994	0.15000000000000002	0.6156639999999999
Q9NSY1	BMP2K	BMP2 inducible kinase [Source:HGNC Symbol;Acc:HGNC:18041]	15	null	null	42	0	0	1.4941050000000002	0.15000000000000002	0.15000000000000002
Q9NYK1	TLR7	toll like receptor 7 [Source:HGNC Symbol;Acc:HGNC:15631]	15	null	14	31	0	35	0.8655300000000001	0.15000000000000002	1.0015045
P35408	PTGER4	prostaglandin E receptor 4 [Source:HGNC Symbol;Acc:HGNC:9596]	15	null	14	10	0	5	0.4656645000000001	0.15000000000000002	0.27712600000000004
Q92835	INPP5D	inositol polyphosphate-5-phosphatase D [Source:HGNC Symbol;Acc:HGNC:6079]	15	6	null	5	9	0	0.40210150000000006	0.7184459999999999	0.15000000000000002
Q9UPR0	PLCL2	phospholipase C like 2 [Source:HGNC Symbol;Acc:HGNC:9064]	15	4	null	5	6	0	0.37938950000000005	0.24250549999999998	0.15000000000000002
Q9NS75	CYSLTR2	cysteinyl leukotriene receptor 2 [Source:HGNC Symbol;Acc:HGNC:18274]	15	null	14	30	0	1	0.8554575000000001	0.15000000000000002	0.1736895
Q01543	FLI1	Fli-1 proto-oncogene, ETS transcription factor [Source:HGNC Symbol;Acc:HGNC:3749]	15	1	14	72	1	36	2.4719960000000003	0.1823425000000001	1.3646160000000003
Q9UIB8	CD84	CD84 molecule [Source:HGNC Symbol;Acc:HGNC:1704]	15	6	14	110	4	93	3.1267680000000007	0.7519530000000001	2.5963085
P13612	ITGA4	integrin subunit alpha 4 [Source:HGNC Symbol;Acc:HGNC:6140]	15	null	14	60	0	11	1.6730470000000002	0.15000000000000002	0.448962
Q9NZR1	TMOD2	tropomodulin 2 [Source:HGNC Symbol;Acc:HGNC:11872]	17	4	null	6	132	0	0.9643679999999999	1.3914505	0.15000000000000002
Q5JSL3	DOCK11	dedicator of cytokinesis 11 [Source:HGNC Symbol;Acc:HGNC:23483]	15	null	null	10	0	0	0.41344900000000007	0.15000000000000002	0.15000000000000002
Q6ZT12	UBR3	ubiquitin protein ligase E3 component n-recognin 3 [Source:HGNC Symbol;Acc:HGNC:30467]	7	4	null	4	199	0	1.0576045000000003	1.586942	0.15000000000000002
Q1MSJ5	CSPP1	centrosome and spindle pole associated protein 1 [Source:HGNC Symbol;Acc:HGNC:26193]	30	4	null	1	102	0	0.7458754999999999	1.0835210000000002	0.15000000000000002
Q15596	NCOA2	nuclear receptor coactivator 2 [Source:HGNC Symbol;Acc:HGNC:7669]	30	4	null	1	236	0	0.7458754999999999	1.8329999999999995	0.15000000000000002
P17947	SPI1	Spi-1 proto-oncogene [Source:HGNC Symbol;Acc:HGNC:11241]	15	6	14	73	35	60	2.097911	2.6654644999999992	1.9005835000000002
O95711	LY86	lymphocyte antigen 86 [Source:HGNC Symbol;Acc:HGNC:16837]	15	0	14	15	1	22	0.7072429999999998	0.1802430000000001	0.836732
Q9UKJ1	PILRA	paired immunoglobin like type 2 receptor alpha [Source:HGNC Symbol;Acc:HGNC:20396]	15	6	14	57	17	45	1.5962834999999997	1.1860139999999997	1.424949
P10153	RNASE2	ribonuclease A family member 2 [Source:HGNC Symbol;Acc:HGNC:10045]	15	null	null	3	0	0	0.4457150000000001	0.15000000000000002	0.15000000000000002
Q9UBK5	HCST	hematopoietic cell signal transducer [Source:HGNC Symbol;Acc:HGNC:16977]	15	0	14	25	8	11	0.917278	0.3442674999999999	0.446531
P54852	EMP3	epithelial membrane protein 3 [Source:HGNC Symbol;Acc:HGNC:3335]	15	null	null	6	0	0	0.7721319999999999	0.15000000000000002	0.15000000000000002
Q9Y286	SIGLEC7	sialic acid binding Ig like lectin 7 [Source:HGNC Symbol;Acc:HGNC:10876]	15	6	14	50	2	60	1.6566335000000003	0.3696485	1.6761154999999999
P12314	FCGR1A	Fc fragment of IgG receptor Ia [Source:HGNC Symbol;Acc:HGNC:3613]	15	0	14	39	8	24	1.1044310000000002	0.42556150000000004	0.7539250000000001
Q96JQ5	MS4A4A	membrane spanning 4-domains A4A [Source:HGNC Symbol;Acc:HGNC:13371]	15	6	14	69	35	41	1.8230804999999999	2.2395210000000003	1.3930825000000002
P07333	CSF1R	colony stimulating factor 1 receptor [Source:HGNC Symbol;Acc:HGNC:2433]	15	6	14	77	6	52	2.1270745	0.7765095000000001	1.4966465000000002
O60234	GMFG	glia maturation factor gamma [Source:HGNC Symbol;Acc:HGNC:4374]	15	0	14	37	24	27	1.5911155000000003	0.8358819999999998	0.9820819999999998
P26572	MGAT1	mannosyl (alpha-1,3-)-glycoprotein beta-1,2-N-acetylglucosaminyltransferase [Source:HGNC Symbol;Acc:HGNC:7044]	15	0	null	1	16	0	0.18587	0.521229	0.15000000000000002
P08571	CD14	CD14 molecule [Source:HGNC Symbol;Acc:HGNC:1628]	15	null	14	34	0	25	0.9511419999999998	0.15000000000000002	0.7756934999999996
P55008	AIF1	allograft inflammatory factor 1 [Source:HGNC Symbol;Acc:HGNC:352]	15	0	14	67	19	67	1.9607805000000005	0.9294075	1.8979484999999998
P02745	C1QA	complement C1q A chain [Source:HGNC Symbol;Acc:HGNC:1241]	15	6	14	44	20	39	1.2481744999999997	1.1909609999999997	1.1531699999999996
O43914	TYROBP	TYRO protein tyrosine kinase binding protein [Source:HGNC Symbol;Acc:HGNC:12449]	15	0	14	48	47	37	1.6651334999999996	1.6835614999999995	1.3807319999999998
Q13571	LAPTM5	lysosomal protein transmembrane 5 [Source:HGNC Symbol;Acc:HGNC:29612]	15	6	14	93	42	84	2.3565405000000004	2.5655554999999994	2.2814345000000005
Q9Y279	VSIG4	V-set and immunoglobulin domain containing 4 [Source:HGNC Symbol;Acc:HGNC:17032]	15	6	14	44	4	32	1.3253545	1.2091934999999998	0.9971099999999999
P0DMS9	TMIGD3	transmembrane and immunoglobulin domain containing 3 [Source:HGNC Symbol;Acc:HGNC:51375]	15	null	14	27	0	1	0.8167059999999999	0.15000000000000002	0.19399600000000006
P01730	CD4	CD4 molecule [Source:HGNC Symbol;Acc:HGNC:1678]	15	6	14	88	1	97	2.2985450000000003	0.25956500000000005	2.5916505
P30273	FCER1G	Fc fragment of IgE receptor Ig [Source:HGNC Symbol;Acc:HGNC:3611]	15	6	14	82	26	49	2.238161	1.2865775000000002	1.4537469999999995
P02747	C1QC	complement C1q C chain [Source:HGNC Symbol;Acc:HGNC:1245]	15	6	14	50	2	36	1.4029849999999997	0.29497599999999996	1.0530144999999997
P14207	FOLR2	folate receptor beta [Source:HGNC Symbol;Acc:HGNC:3793]	15	null	14	11	0	2	0.4747170000000001	0.15000000000000002	0.47864399999999996
O60496	DOK2	docking protein 2 [Source:HGNC Symbol;Acc:HGNC:2991]	15	6	14	57	11	69	1.6279715000000003	0.9166575	2.076984
Q9H2W1	MS4A6A	membrane spanning 4-domains A6A [Source:HGNC Symbol;Acc:HGNC:13375]	15	null	14	95	0	68	2.4173665	0.15000000000000002	1.9309879999999997
P02746	C1QB	complement C1q B chain [Source:HGNC Symbol;Acc:HGNC:1242]	15	6	14	44	5	35	1.2310385	0.5581105	1.0311355
Q9NZC2	TREM2	triggering receptor expressed on myeloid cells 2 [Source:HGNC Symbol;Acc:HGNC:17761]	15	0	14	14	15	2	0.71219	1.2768620000000004	0.21355450000000006
Q8IWW8	ADHFE1	alcohol dehydrogenase iron containing 1 [Source:HGNC Symbol;Acc:HGNC:16354]	31	2	null	1	63	0	0.9667224999999998	0.52672	0.15000000000000002
Q5SVQ8	ZBTB41	zinc finger and BTB domain containing 41 [Source:HGNC Symbol;Acc:HGNC:24819]	32	4	null	5	22	0	1.530859	1.1360935	0.15000000000000002
Q96S38	RPS6KC1	ribosomal protein S6 kinase C1 [Source:HGNC Symbol;Acc:HGNC:10439]	32	4	null	4	33	0	1.0822715	0.40424350000000014	0.15000000000000002
Q14181	POLA2	DNA polymerase alpha 2, accessory subunit [Source:HGNC Symbol;Acc:HGNC:30073]	4	null	6	24	0	1	0.501407	0.15000000000000002	0.16432249999999993
O15360	FANCA	FA complementation group A [Source:HGNC Symbol;Acc:HGNC:3582]	4	null	null	32	0	0	0.6254220000000001	0.15000000000000002	0.15000000000000002
P24941	CDK2	cyclin dependent kinase 2 [Source:HGNC Symbol;Acc:HGNC:1771]	4	null	6	39	0	1	0.678751	0.15000000000000002	0.18981399999999995
O14782	KIF3C	kinesin family member 3C [Source:HGNC Symbol;Acc:HGNC:6321]	4	1	null	15	10	0	0.38190550000000006	0.5014495	0.15000000000000002
Q86XI2	NCAPG2	non-SMC condensin II complex subunit G2 [Source:HGNC Symbol;Acc:HGNC:21904]	4	null	6	68	0	56	1.1273045000000002	0.15000000000000002	1.0559980000000002
Q9NYP3	DONSON	downstream neighbor of SON [Source:HGNC Symbol;Acc:HGNC:2993]	4	2	null	54	10	0	1.0607069999999996	0.236683	0.15000000000000002
Q15910	EZH2	enhancer of zeste 2 polycomb repressive complex 2 subunit [Source:HGNC Symbol;Acc:HGNC:3527]	4	8	6	49	3	4	0.9670964999999999	1.8492944999999994	0.2909130000000001
Q9UNS1	TIMELESS	timeless circadian regulator [Source:HGNC Symbol;Acc:HGNC:11813]	4	null	6	31	0	9	0.6306665	0.15000000000000002	0.423224
Q15465	SHH	sonic hedgehog signaling molecule [Source:HGNC Symbol;Acc:HGNC:10848]	4	null	null	1	0	0	0.16264800000000001	0.15000000000000002	0.15000000000000002
Q9C0D2	CEP295	centrosomal protein 295 [Source:HGNC Symbol;Acc:HGNC:29366]	7	4	null	15	437	0	1.5869845	2.915381499999999	0.15000000000000002
Q5JQS6	GCSAML	germinal center associated signaling and motility like [Source:HGNC Symbol;Acc:HGNC:29583]	33	16	28	5	6	3	0.9598205	1.2726799999999998	0.844654
Q01362	MS4A2	membrane spanning 4-domains A2 [Source:HGNC Symbol;Acc:HGNC:7316]	33	16	28	8	6	7	1.540124	1.2726799999999998	1.8905109999999994
P19113	HDC	histidine decarboxylase [Source:HGNC Symbol;Acc:HGNC:4855]	33	null	28	6	0	3	1.1404539999999996	0.15000000000000002	0.8701029999999998
O43699	SIGLEC6	sialic acid binding Ig like lectin 6 [Source:HGNC Symbol;Acc:HGNC:10875]	33	16	28	5	5	3	0.9598205	1.1011500000000003	0.844654
P15088	CPA3	carboxypeptidase A3 [Source:HGNC Symbol;Acc:HGNC:2298]	33	16	28	8	7	6	1.540124	1.6583844999999997	1.626416
Q04828	AKR1C1	aldo-keto reductase family 1 member C1 [Source:HGNC Symbol;Acc:HGNC:384]	34	null	29	3	0	2	1.1401904999999999	0.15000000000000002	0.9662889999999998
P42330	AKR1C3	aldo-keto reductase family 1 member C3 [Source:HGNC Symbol;Acc:HGNC:386]	34	null	29	3	0	2	1.1401904999999999	0.15000000000000002	0.9662889999999998
O43617	TRAPPC3	trafficking protein particle complex 3 [Source:HGNC Symbol;Acc:HGNC:19942]	35	0	null	2	135	0	0.9379925000000001	1.6383415	0.15000000000000002
Q99497	PARK7	Parkinsonism associated deglycase [Source:HGNC Symbol;Acc:HGNC:16369]	35	0	null	3	274	0	0.9802375	2.8982455000000003	0.15000000000000002
Q9NS69	TOMM22	translocase of outer mitochondrial membrane 22 [Source:HGNC Symbol;Acc:HGNC:18002]	35	0	null	5	93	0	1.9358839999999995	1.1661835000000003	0.15000000000000002
Q9UKD2	MRTO4	MRT4 homolog, ribosome maturation factor [Source:HGNC Symbol;Acc:HGNC:18477]	35	4	null	3	11	0	1.3940430000000001	0.4500499999999999	0.15000000000000002
Q9P031	CCDC59	coiled-coil domain containing 59 [Source:HGNC Symbol;Acc:HGNC:25005]	0	1	null	4	7	0	1.246687	0.9445119999999998	0.15000000000000002
P63165	SUMO1	small ubiquitin like modifier 1 [Source:HGNC Symbol;Acc:HGNC:12502]	36	0	null	1	22	0	0.9667224999999998	1.0448459999999995	0.15000000000000002
O75937	DNAJC8	DnaJ heat shock protein family (Hsp40) member C8 [Source:HGNC Symbol;Acc:HGNC:15470]	37	0	null	1	5	0	0.6794650000000001	0.352385	0.15000000000000002
O43414	ERI3	ERI1 exoribonuclease family member 3 [Source:HGNC Symbol;Acc:HGNC:17276]	37	0	null	2	86	0	1.253674	1.2683195000000003	0.15000000000000002
Q9Y5H0	PCDHGA3	protocadherin gamma subfamily A, 3 [Source:HGNC Symbol;Acc:HGNC:8701]	38	1	30	1	21	1	0.9667224999999998	0.7391265000000001	0.9667224999999998
Q5U5Z8	AGBL2	ATP/GTP binding protein like 2 [Source:HGNC Symbol;Acc:HGNC:26296]	39	7	null	1	503	0	0.9667224999999998	1.5876474999999997	0.15000000000000002
Q6ZMS4	ZNF852	zinc finger protein 852 [Source:HGNC Symbol;Acc:HGNC:27713]	7	2	null	4	169	0	1.0601205000000005	1.1436585000000001	0.15000000000000002
O43439	CBFA2T2	CBFA2/RUNX1 translocation partner 2 [Source:HGNC Symbol;Acc:HGNC:1536]	7	2	null	9	366	0	2.1638879999999996	2.902045	0.15000000000000002
Q15061	WDR43	WD repeat domain 43 [Source:HGNC Symbol;Acc:HGNC:28945]	7	17	null	3	1	0	1.2061419999999996	0.9667224999999998	0.15000000000000002
Q14692	BMS1	BMS1 ribosome biogenesis factor [Source:HGNC Symbol;Acc:HGNC:23505]	7	4	null	6	46	0	1.1312060000000002	0.48598800000000003	0.15000000000000002
Q96TA2	YME1L1	YME1 like 1 ATPase [Source:HGNC Symbol;Acc:HGNC:12843]	7	4	null	2	2	0	0.6236965	0.5028350000000001	0.15000000000000002
Q14152	EIF3A	eukaryotic translation initiation factor 3 subunit A [Source:HGNC Symbol;Acc:HGNC:3271]	7	0	null	4	56	0	0.8762230000000001	0.8323375000000002	0.15000000000000002
Q96M94	KLHL15	kelch like family member 15 [Source:HGNC Symbol;Acc:HGNC:29347]	7	0	null	1	18	0	0.2996935	0.5132560000000002	0.15000000000000002
P21675	TAF1	TATA-box binding protein associated factor 1 [Source:HGNC Symbol;Acc:HGNC:11535]	7	4	null	8	554	0	1.4277455000000001	3.8554559999999993	0.15000000000000002
Q7Z6Z7	HUWE1	HECT, UBA and WWE domain containing E3 ubiquitin protein ligase 1 [Source:HGNC Symbol;Acc:HGNC:30892]	7	4	null	27	161	0	2.5027405000000007	1.7879415	0.15000000000000002
Q14C86	GAPVD1	GTPase activating protein and VPS9 domains 1 [Source:HGNC Symbol;Acc:HGNC:23375]	7	4	null	6	321	0	1.1039975	2.4382254999999997	0.15000000000000002
Q9Y3P9	RABGAP1	RAB GTPase activating protein 1 [Source:HGNC Symbol;Acc:HGNC:17155]	7	4	null	2	247	0	0.5033534999999999	2.3502760000000005	0.15000000000000002
Q9UKT8	FBXW2	F-box and WD repeat domain containing 2 [Source:HGNC Symbol;Acc:HGNC:13608]	7	4	null	9	77	0	1.531777	0.7334655000000001	0.15000000000000002
Q7Z333	SETX	senataxin [Source:HGNC Symbol;Acc:HGNC:445]	7	4	null	10	242	0	1.4057304999999995	1.9143195000000002	0.15000000000000002
Q5T7W7	TSTD2	thiosulfate sulfurtransferase like domain containing 2 [Source:HGNC Symbol;Acc:HGNC:30087]	7	4	null	1	94	0	0.3076070000000001	0.7994765	0.15000000000000002
O75592	MYCBP2	MYC binding protein 2 [Source:HGNC Symbol;Acc:HGNC:23386]	7	4	31	14	218	1	2.2897304999999997	1.706571	0.9667224999999998
O94885	SASH1	SAM and SH3 domain containing 1 [Source:HGNC Symbol;Acc:HGNC:19182]	7	1	null	1	107	0	0.3076070000000001	2.581603500000001	0.15000000000000002
Q9HBD1	RC3H2	ring finger and CCCH-type domains 2 [Source:HGNC Symbol;Acc:HGNC:21461]	7	4	null	18	337	0	2.1162794999999996	2.555908	0.15000000000000002
Q5T890	ERCC6L2	ERCC excision repair 6 like 2 [Source:HGNC Symbol;Acc:HGNC:26922]	7	4	null	6	211	0	0.9675300000000001	1.6208995	0.15000000000000002
Q92733	PRCC	proline rich mitotic checkpoint control factor [Source:HGNC Symbol;Acc:HGNC:9343]	40	null	null	14	0	0	2.7419729999999998	0.15000000000000002	0.15000000000000002
Q8NA42	ZNF383	zinc finger protein 383 [Source:HGNC Symbol;Acc:HGNC:18609]	41	2	null	6	53	0	1.3418104999999996	1.148495	0.15000000000000002
Q8NB42	ZNF527	zinc finger protein 527 [Source:HGNC Symbol;Acc:HGNC:29385]	41	3	32	6	15	1	1.3891470000000006	1.0681784999999997	0.9667224999999998
Q7Z3V5	ZNF571	zinc finger protein 571 [Source:HGNC Symbol;Acc:HGNC:25000]	41	2	32	3	9	1	0.719126	0.5223424999999999	0.9667224999999998
Q9NR11	ZNF302	zinc finger protein 302 [Source:HGNC Symbol;Acc:HGNC:13848]	41	2	null	4	25	0	1.048246	0.4355830000000001	0.15000000000000002
Q8TAQ5	ZNF420	zinc finger protein 420 [Source:HGNC Symbol;Acc:HGNC:20649]	41	18	null	9	3	0	2.0209349999999997	0.5211950000000001	0.15000000000000002
Q8N184	ZNF567	zinc finger protein 567 [Source:HGNC Symbol;Acc:HGNC:28696]	41	null	33	5	0	1	1.1280865	0.15000000000000002	0.9667224999999998
Q6P280	ZNF529	zinc finger protein 529 [Source:HGNC Symbol;Acc:HGNC:29328]	41	2	null	4	29	0	0.909492	0.4460975	0.15000000000000002
Q86US8	SMG6	SMG6 nonsense mediated mRNA decay factor [Source:HGNC Symbol;Acc:HGNC:17809]	7	4	34	9	215	1	1.6027520000000004	3.153679000000001	0.9667224999999998
Q15751	HERC1	HECT and RLD domain containing E3 ubiquitin protein ligase family member 1 [Source:HGNC Symbol;Acc:HGNC:4867]	7	4	31	11	256	1	1.6004145	1.9439504999999997	0.9667224999999998
Q5EBL8	PDZD11	PDZ domain containing 11 [Source:HGNC Symbol;Acc:HGNC:28034]	7	0	null	2	223	0	0.7190325	2.7456279999999995	0.15000000000000002
Q93073	SECISBP2L	SECIS binding protein 2 like [Source:HGNC Symbol;Acc:HGNC:28997]	18	null	null	3	0	0	0.9539129999999999	0.15000000000000002	0.15000000000000002
Q9P2R3	ANKFY1	ankyrin repeat and FYVE domain containing 1 [Source:HGNC Symbol;Acc:HGNC:20763]	7	4	34	8	77	1	1.4110940000000003	0.8611270000000002	0.9667224999999998
Q5VIR6	VPS53	VPS53 subunit of GARP complex [Source:HGNC Symbol;Acc:HGNC:25608]	7	null	null	1	0	0	0.33355749999999995	0.15000000000000002	0.15000000000000002
O75376	NCOR1	nuclear receptor corepressor 1 [Source:HGNC Symbol;Acc:HGNC:7672]	7	4	null	8	336	0	1.5995220000000003	2.3548489999999997	0.15000000000000002
O14646	CHD1	chromodomain helicase DNA binding protein 1 [Source:HGNC Symbol;Acc:HGNC:1915]	42	0	35	1	72	1	0.9667224999999998	1.1008695	0.9667224999999998
O95998	IL18BP	interleukin 18 binding protein [Source:HGNC Symbol;Acc:HGNC:5987]	15	null	null	27	0	0	0.8351084999999999	0.15000000000000002	0.15000000000000002
O43586	PSTPIP1	proline-serine-threonine phosphatase interacting protein 1 [Source:HGNC Symbol;Acc:HGNC:9580]	15	6	8	108	8	36	2.6628295	0.7154200000000001	1.059228
Q8TD55	PLEKHO2	pleckstrin homology domain containing O2 [Source:HGNC Symbol;Acc:HGNC:30026]	15	null	14	48	0	52	1.2790209999999997	0.15000000000000002	1.4095470000000003
Q6GTX8	LAIR1	leukocyte associated immunoglobulin like receptor 1 [Source:HGNC Symbol;Acc:HGNC:6477]	15	6	14	127	15	98	3.0773745	1.2841464999999999	2.7861899999999995
Q8NET5	NFAM1	NFAT activating protein with ITAM motif 1 [Source:HGNC Symbol;Acc:HGNC:29872]	15	null	14	61	0	45	1.4992560000000001	0.15000000000000002	1.2677245000000004
Q8IY34	SLC15A3	solute carrier family 15 member 3 [Source:HGNC Symbol;Acc:HGNC:18068]	15	6	14	31	12	12	0.8897549999999999	1.2013139999999998	0.4452645
Q96MF2	STAC3	SH3 and cysteine rich domain 3 [Source:HGNC Symbol;Acc:HGNC:28423]	15	null	14	24	0	1	0.7423054999999996	0.15000000000000002	0.17669000000000004
Q86UX7	FERMT3	fermitin family member 3 [Source:HGNC Symbol;Acc:HGNC:23151]	15	6	14	46	29	64	1.1835150000000003	2.4849585000000003	1.8068285000000004
Q99467	CD180	CD180 molecule [Source:HGNC Symbol;Acc:HGNC:6726]	15	null	14	40	0	18	1.0085254999999997	0.15000000000000002	0.5702230000000001
Q13303	KCNAB2	potassium voltage-gated channel subfamily A regulatory beta subunit 2 [Source:HGNC Symbol;Acc:HGNC:6229]	15	6	14	37	18	9	0.9663399999999999	1.6757755	0.3934230000000001
P20333	TNFRSF1B	TNF receptor superfamily member 1B [Source:HGNC Symbol;Acc:HGNC:11917]	15	6	14	9	1	1	0.41083099999999995	0.308831	0.1753470000000001
Q7L591	DOK3	docking protein 3 [Source:HGNC Symbol;Acc:HGNC:24583]	15	6	14	51	16	9	1.3094169999999996	1.3700984999999997	0.4014215000000001
P09769	FGR	FGR proto-oncogene, Src family tyrosine kinase [Source:HGNC Symbol;Acc:HGNC:3697]	15	19	14	66	1	44	1.6008905	0.9667224999999998	1.4287824999999996
Q14242	SELPLG	selectin P ligand [Source:HGNC Symbol;Acc:HGNC:10722]	15	null	14	38	0	44	1.10914	0.15000000000000002	1.228769
O00160	MYO1F	myosin IF [Source:HGNC Symbol;Acc:HGNC:7600]	15	6	14	98	29	72	2.368993	2.6511335000000003	2.0165149999999996
P21854	CD72	CD72 molecule [Source:HGNC Symbol;Acc:HGNC:1696]	15	null	null	21	0	0	0.6011970000000001	0.15000000000000002	0.15000000000000002
P26010	ITGB7	integrin subunit beta 7 [Source:HGNC Symbol;Acc:HGNC:6162]	15	6	8	8	6	2	0.32238000000000006	0.6490095000000001	0.213223
Q9BRR9	ARHGAP9	Rho GTPase activating protein 9 [Source:HGNC Symbol;Acc:HGNC:14130]	15	6	8	91	12	61	2.3637059999999996	1.1183030000000003	1.7532445000000003
P05107	ITGB2	integrin subunit beta 2 [Source:HGNC Symbol;Acc:HGNC:6155]	15	6	14	13	5	20	0.7370780000000003	0.5468565000000003	0.6627114999999999
Q9UM01	SLC7A7	solute carrier family 7 member 7 [Source:HGNC Symbol;Acc:HGNC:11065]	15	null	14	50	0	13	1.2784855000000004	0.15000000000000002	0.4565015
Q9P2A4	ABI3	ABI family member 3 [Source:HGNC Symbol;Acc:HGNC:29859]	15	null	14	25	0	41	0.834301	0.15000000000000002	1.2356965
Q6P589	TNFAIP8L2	TNF alpha induced protein 8 like 2 [Source:HGNC Symbol;Acc:HGNC:26277]	15	0	14	53	71	41	1.9920095000000002	1.8446620000000002	1.333387
P14598	NCF1	neutrophil cytosolic factor 1 [Source:HGNC Symbol;Acc:HGNC:7660]	15	null	14	52	0	26	1.4342054999999998	0.15000000000000002	0.788945
Q8N386	LRRC25	leucine rich repeat containing 25 [Source:HGNC Symbol;Acc:HGNC:29806]	15	6	14	76	5	57	1.923015	0.5450375000000001	1.59126
Q96LC7	SIGLEC10	sialic acid binding Ig like lectin 10 [Source:HGNC Symbol;Acc:HGNC:15620]	15	null	14	52	0	3	1.4028149999999997	0.15000000000000002	0.2255905
Q9Y5S1	TRPV2	transient receptor potential cation channel subfamily V member 2 [Source:HGNC Symbol;Acc:HGNC:18082]	15	6	14	52	7	31	1.3719599999999998	0.8934270000000002	0.9082680000000001
P31146	CORO1A	coronin 1A [Source:HGNC Symbol;Acc:HGNC:2252]	15	6	8	22	6	20	0.764856	0.9169550000000002	0.751154
O75022	LILRB3	leukocyte immunoglobulin like receptor B3 [Source:HGNC Symbol;Acc:HGNC:6607]	15	null	14	65	0	3	1.6786655000000006	0.15000000000000002	0.4488175
P42701	IL12RB1	interleukin 12 receptor subunit beta 1 [Source:HGNC Symbol;Acc:HGNC:5971]	15	6	8	117	10	70	2.8981945000000002	0.9586899999999999	1.9382385
Q9P0V8	SLAMF8	SLAM family member 8 [Source:HGNC Symbol;Acc:HGNC:21391]	15	null	14	80	0	57	2.0774430000000006	0.15000000000000002	1.7559815
O00587	MFNG	MFNG O-fucosylpeptide 3-beta-N-acetylglucosaminyltransferase [Source:HGNC Symbol;Acc:HGNC:7038]	15	1	null	18	1	0	0.5897135	0.23857000000000003	0.15000000000000002
P51681	CCR5	C-C motif chemokine receptor 5 (gene/pseudogene) [Source:HGNC Symbol;Acc:HGNC:1606]	15	6	8	113	6	84	3.062983999999999	0.7655104999999999	2.3030245000000003
Q8NHJ6	LILRB4	leukocyte immunoglobulin like receptor B4 [Source:HGNC Symbol;Acc:HGNC:6608]	15	null	14	48	0	24	1.395284	0.15000000000000002	0.7906960000000001
Q7Z6I6	ARHGAP30	Rho GTPase activating protein 30 [Source:HGNC Symbol;Acc:HGNC:27414]	15	6	14	102	38	73	2.4012759999999997	3.092980500000001	2.273810000000001
P11049	CD37	CD37 molecule [Source:HGNC Symbol;Acc:HGNC:1666]	15	6	14	25	5	52	0.8978895	0.7523609999999996	1.5678
P31785	IL2RG	interleukin 2 receptor subunit gamma [Source:HGNC Symbol;Acc:HGNC:6010]	15	6	8	52	6	25	1.49504	0.7470144999999999	0.7534575000000001
Q7Z614	SNX20	sorting nexin 20 [Source:HGNC Symbol;Acc:HGNC:30390]	15	6	14	97	5	85	2.3802639999999995	0.548395	2.3964990000000004
Q96QE3	ATAD5	ATPase family AAA domain containing 5 [Source:HGNC Symbol;Acc:HGNC:25752]	4	2	6	46	226	4	1.5138675000000001	1.5545315	0.30492100000000005
Q4KMG9	TMEM52B	transmembrane protein 52B [Source:HGNC Symbol;Acc:HGNC:26438]	15	null	36	9	0	1	0.5522880000000001	0.15000000000000002	0.9667224999999998
P20138	CD33	CD33 molecule [Source:HGNC Symbol;Acc:HGNC:1659]	15	0	14	51	15	60	1.5424275000000003	0.6837405000000001	1.7790420000000002
P04233	CD74	CD74 molecule [Source:HGNC Symbol;Acc:HGNC:1697]	15	6	37	20	3	8	1.2321689999999998	0.3696825	0.7599430000000001
Q92637	FCGR1B	Fc fragment of IgG receptor Ib [Source:HGNC Symbol;Acc:HGNC:3614]	15	null	14	18	0	12	0.5713705000000001	0.15000000000000002	0.45021150000000015
P08637	FCGR3A	Fc fragment of IgG receptor IIIa [Source:HGNC Symbol;Acc:HGNC:3619]	15	6	14	59	2	33	1.5104165000000003	0.28599150000000007	0.9810960000000001
Q8TDQ1	CD300LF	CD300 molecule like family member f [Source:HGNC Symbol;Acc:HGNC:29883]	15	0	14	39	5	35	1.0772395	0.5142165	1.2513364999999999
Q8TDQ0	HAVCR2	hepatitis A virus cellular receptor 2 [Source:HGNC Symbol;Acc:HGNC:18437]	15	6	14	99	8	82	2.5677654999999997	0.6473350000000001	2.3037299999999994
Q15080	NCF4	neutrophil cytosolic factor 4 [Source:HGNC Symbol;Acc:HGNC:7662]	15	6	14	12	17	4	0.553393	1.183362	0.26713
P41218	MNDA	myeloid cell nuclear differentiation antigen [Source:HGNC Symbol;Acc:HGNC:7183]	15	null	14	90	0	66	2.3148055000000003	0.15000000000000002	1.9949334999999997
O00453	LST1	leukocyte specific transcript 1 [Source:HGNC Symbol;Acc:HGNC:14189]	15	0	14	31	44	23	1.1709435	1.7287389999999996	0.9171845
Q9Y336	SIGLEC9	sialic acid binding Ig like lectin 9 [Source:HGNC Symbol;Acc:HGNC:10878]	15	6	14	99	15	71	2.432249999999999	1.291686	2.0010619999999997
Q8IYS5	OSCAR	osteoclast associated Ig-like receptor [Source:HGNC Symbol;Acc:HGNC:29960]	15	null	14	22	0	16	0.6620740000000002	0.15000000000000002	0.7318845000000003
Q8NEQ5	C1orf162	chromosome 1 open reading frame 162 [Source:HGNC Symbol;Acc:HGNC:28344]	15	6	14	59	15	33	1.6541260000000002	1.037553	1.0091035
P08631	HCK	HCK proto-oncogene, Src family tyrosine kinase [Source:HGNC Symbol;Acc:HGNC:4840]	15	6	14	28	7	61	1.1266584999999998	0.6758609999999998	1.7159294999999999
Q16581	C3AR1	complement C3a receptor 1 [Source:HGNC Symbol;Acc:HGNC:1319]	15	null	14	119	0	75	2.9471375000000006	0.15000000000000002	2.1905695000000005
Q08708	CD300C	CD300c molecule [Source:HGNC Symbol;Acc:HGNC:19320]	15	6	14	50	3	45	1.4077194999999996	0.5390109999999999	1.3788875
Q9HB14	KCNK13	potassium two pore domain channel subfamily K member 13 [Source:HGNC Symbol;Acc:HGNC:6275]	15	null	null	24	0	0	0.726368	0.15000000000000002	0.15000000000000002
Q00013	MPP1	membrane palmitoylated protein 1 [Source:HGNC Symbol;Acc:HGNC:7219]	15	null	null	43	0	0	1.0817700000000001	0.15000000000000002	0.15000000000000002
Q9H257	CARD9	caspase recruitment domain family member 9 [Source:HGNC Symbol;Acc:HGNC:16391]	15	6	null	3	2	0	0.2224795	0.33215500000000003	0.15000000000000002
P84095	RHOG	ras homolog family member G [Source:HGNC Symbol;Acc:HGNC:672]	15	1	null	6	2	0	0.3935675	0.282583	0.15000000000000002
P52790	HK3	hexokinase 3 [Source:HGNC Symbol;Acc:HGNC:4925]	15	6	14	44	10	19	1.1897965000000001	1.0890205	0.6512109999999999
Q5VW32	BROX	BRO1 domain and CAAX motif containing [Source:HGNC Symbol;Acc:HGNC:26512]	32	4	null	5	1	0	1.6982665000000003	0.1937495	0.15000000000000002
O75122	CLASP2	cytoplasmic linker associated protein 2 [Source:HGNC Symbol;Acc:HGNC:17078]	43	4	null	3	42	0	1.7240215	0.7016755000000002	0.15000000000000002
Q9UK61	TASOR	transcription activation suppressor [Source:HGNC Symbol;Acc:HGNC:30314]	43	4	null	1	423	0	0.6504035	3.0532090000000003	0.15000000000000002
Q9NTZ6	RBM12	RNA binding motif protein 12 [Source:HGNC Symbol;Acc:HGNC:9898]	7	18	null	18	1	0	2.028610499999999	0.23132800000000003	0.15000000000000002
Q92615	LARP4B	La ribonucleoprotein domain family member 4B [Source:HGNC Symbol;Acc:HGNC:28987]	7	4	null	4	15	0	0.8953989999999996	0.30275350000000006	0.15000000000000002
Q9Y4B4	RAD54L2	RAD54 like 2 [Source:HGNC Symbol;Acc:HGNC:29123]	7	4	null	11	130	0	1.3585724999999995	1.044302	0.15000000000000002
Q5VWN6	TASOR2	transcription activation suppressor family member 2 [Source:HGNC Symbol;Acc:HGNC:23484]	7	4	null	9	268	0	1.103428	2.4266484999999998	0.15000000000000002
Q9UQE7	SMC3	structural maintenance of chromosomes 3 [Source:HGNC Symbol;Acc:HGNC:2468]	7	4	null	13	205	0	1.2445364999999997	1.862274	0.15000000000000002
Q12830	BPTF	bromodomain PHD finger transcription factor [Source:HGNC Symbol;Acc:HGNC:3581]	7	4	38	70	563	1	6.351855000000001	3.9064050000000003	0.9667224999999998
Q92738	USP6NL	USP6 N-terminal like [Source:HGNC Symbol;Acc:HGNC:16858]	7	0	null	3	13	0	0.7440310000000001	0.26034700000000005	0.15000000000000002
Q7Z460	CLASP1	cytoplasmic linker associated protein 1 [Source:HGNC Symbol;Acc:HGNC:17088]	7	4	null	8	469	0	0.8544120000000001	3.935951	0.15000000000000002
P12270	TPR	translocated promoter region, nuclear basket protein [Source:HGNC Symbol;Acc:HGNC:12017]	7	4	39	13	461	1	1.6631870000000006	3.4086110000000005	0.6722654999999997
Q9UL36	ZNF236	zinc finger protein 236 [Source:HGNC Symbol;Acc:HGNC:13028]	7	4	null	32	425	0	2.9901135	2.9944909999999996	0.15000000000000002
P86452	ZBED6	zinc finger BED-type containing 6 [Source:HGNC Symbol;Acc:HGNC:33273]	7	4	15	32	298	1	2.9922895000000005	2.2818764999999996	0.43172399999999994
Q7Z5L2	R3HCC1L	R3H domain and coiled-coil containing 1 like [Source:HGNC Symbol;Acc:HGNC:23512]	7	2	null	5	141	0	0.6039339999999999	1.0288490000000003	0.15000000000000002
O14802	POLR3A	RNA polymerase III subunit A [Source:HGNC Symbol;Acc:HGNC:30074]	7	4	40	13	199	1	1.5215685	1.49079	0.6794650000000001
P17032	ZNF37A	zinc finger protein 37A [Source:HGNC Symbol;Acc:HGNC:13102]	7	2	null	10	360	0	1.1743094999999997	2.3415040000000005	0.15000000000000002
Q9NYF8	BCLAF1	BCL2 associated transcription factor 1 [Source:HGNC Symbol;Acc:HGNC:16863]	7	4	41	35	367	1	3.2817654999999997	2.6363435	0.7458754999999999
Q9UGI0	ZRANB1	zinc finger RANBP2-type containing 1 [Source:HGNC Symbol;Acc:HGNC:18224]	7	0	null	9	214	0	1.1310954999999996	2.0429584999999997	0.15000000000000002
O43390	HNRNPR	heterogeneous nuclear ribonucleoprotein R [Source:HGNC Symbol;Acc:HGNC:5047]	7	4	null	7	41	0	0.7665899999999998	0.48077750000000014	0.15000000000000002
Q15652	JMJD1C	jumonji domain containing 1C [Source:HGNC Symbol;Acc:HGNC:12313]	7	0	null	2	114	0	0.4622730000000001	1.6408235000000002	0.15000000000000002
Q641Q2	WASHC2A	WASH complex subunit 2A [Source:HGNC Symbol;Acc:HGNC:23416]	7	4	null	2	3	0	0.5875460000000001	0.17429300000000003	0.15000000000000002
Q9UPS8	ANKRD26	ankyrin repeat domain 26 [Source:HGNC Symbol;Acc:HGNC:29186]	7	4	null	22	541	0	2.179205	3.6024790000000007	0.15000000000000002
P49790	NUP153	nucleoporin 153 [Source:HGNC Symbol;Acc:HGNC:8062]	7	0	null	29	76	0	2.682252	1.053176	0.15000000000000002
Q9H1A4	ANAPC1	anaphase promoting complex subunit 1 [Source:HGNC Symbol;Acc:HGNC:19988]	7	4	26	36	167	1	3.073829999999999	1.3547814999999999	0.7458754999999999
Q9HCP0	CSNK1G1	casein kinase 1 gamma 1 [Source:HGNC Symbol;Acc:HGNC:2454]	7	4	null	9	24	0	1.2232524999999996	0.3359119999999999	0.15000000000000002
Q9Y4A5	TRRAP	transformation/transcription domain associated protein [Source:HGNC Symbol;Acc:HGNC:12347]	7	4	null	20	180	0	2.3179505	1.9252674999999995	0.15000000000000002
Q9HCK8	CHD8	chromodomain helicase DNA binding protein 8 [Source:HGNC Symbol;Acc:HGNC:20153]	7	4	42	29	324	1	2.7960925	2.7268344999999994	0.9667224999999998
Q9NYV4	CDK12	cyclin dependent kinase 12 [Source:HGNC Symbol;Acc:HGNC:24224]	7	4	43	35	196	1	2.9489395000000003	1.7610474999999994	0.6504035
O95071	UBR5	ubiquitin protein ligase E3 component n-recognin 5 [Source:HGNC Symbol;Acc:HGNC:16806]	7	4	null	29	375	0	2.7249220000000003	2.6368535000000004	0.15000000000000002
Q96T23	RSF1	remodeling and spacing factor 1 [Source:HGNC Symbol;Acc:HGNC:18118]	7	4	null	35	489	0	2.9971939999999995	3.7449304999999993	0.15000000000000002
Q7L7X3	TAOK1	TAO kinase 1 [Source:HGNC Symbol;Acc:HGNC:29259]	7	4	43	29	377	3	2.578637	3.067761	1.7240215
Q07889	SOS1	SOS Ras/Rac guanine nucleotide exchange factor 1 [Source:HGNC Symbol;Acc:HGNC:11187]	7	4	15	18	375	3	1.730864	2.7123844999999998	0.9998299999999999
A6H8Y1	BDP1	B double prime 1, subunit of RNA polymerase III transcription initiation factor IIIB [Source:HGNC Symbol;Acc:HGNC:13652]	7	4	35	23	499	1	2.1577765	4.0174829999999995	0.9667224999999998
Q7Z589	EMSY	EMSY transcriptional repressor, BRCA2 interacting [Source:HGNC Symbol;Acc:HGNC:18071]	7	4	null	21	505	0	2.0223884999999995	3.7197960000000005	0.15000000000000002
Q14669	TRIP12	thyroid hormone receptor interactor 12 [Source:HGNC Symbol;Acc:HGNC:12306]	7	4	null	12	108	0	1.0577405	1.3597285000000001	0.15000000000000002
Q15022	SUZ12	SUZ12 polycomb repressive complex 2 subunit [Source:HGNC Symbol;Acc:HGNC:17101]	7	4	null	23	66	0	1.7126910000000002	0.777147	0.15000000000000002
Q8NCN4	RNF169	ring finger protein 169 [Source:HGNC Symbol;Acc:HGNC:26961]	7	4	null	44	79	0	3.9920935	0.8521765	0.15000000000000002
Q9ULM6	CNOT6	CCR4-NOT transcription complex subunit 6 [Source:HGNC Symbol;Acc:HGNC:14099]	7	4	null	2	286	0	0.32301749999999996	2.1784060000000003	0.15000000000000002
Q86UW6	N4BP2	NEDD4 binding protein 2 [Source:HGNC Symbol;Acc:HGNC:29851]	7	4	null	6	40	0	0.7237415000000003	0.45719850000000006	0.15000000000000002
Q8IXJ9	ASXL1	ASXL transcriptional regulator 1 [Source:HGNC Symbol;Acc:HGNC:18318]	7	4	null	2	87	0	0.377477	0.8095234999999997	0.15000000000000002
Q08211	DHX9	DExH-box helicase 9 [Source:HGNC Symbol;Acc:HGNC:2750]	7	4	null	12	15	0	1.564026	0.2612904999999999	0.15000000000000002
Q8NFC6	BOD1L1	biorientation of chromosomes in cell division 1 like 1 [Source:HGNC Symbol;Acc:HGNC:31792]	7	4	null	36	526	0	3.1884269999999995	3.7032039999999995	0.15000000000000002
Q96L73	NSD1	nuclear receptor binding SET domain protein 1 [Source:HGNC Symbol;Acc:HGNC:14234]	7	4	null	30	269	0	2.774443	2.283279	0.15000000000000002
Q16630	CPSF6	cleavage and polyadenylation specific factor 6 [Source:HGNC Symbol;Acc:HGNC:13871]	7	2	null	4	163	0	0.7582769999999999	1.0892244999999998	0.15000000000000002
Q9NXF7	DCAF16	DDB1 and CUL4 associated factor 16 [Source:HGNC Symbol;Acc:HGNC:25987]	7	2	null	1	336	0	0.245098	2.1390510000000003	0.15000000000000002
Q5T5M9	CCNJ	cyclin J [Source:HGNC Symbol;Acc:HGNC:23434]	7	0	null	5	2	0	0.6302500000000001	0.167714	0.15000000000000002
P30876	POLR2B	RNA polymerase II subunit B [Source:HGNC Symbol;Acc:HGNC:9188]	44	null	null	1	0	0	0.9667224999999998	0.15000000000000002	0.15000000000000002
A0A1B0GX68	TRBV2	T cell receptor beta variable 2 [Source:HGNC Symbol;Acc:HGNC:12195]	15	6	8	36	1	13	1.0372640000000002	0.242191	0.47183550000000013
A0A075B6T6	TRAV12-2	T cell receptor alpha variable 12-2 [Source:HGNC Symbol;Acc:HGNC:12106]	15	null	8	20	0	6	0.662788	0.15000000000000002	0.30184400000000006
A0A0B4J245	TRAV12-1	T cell receptor alpha variable 12-1 [Source:HGNC Symbol;Acc:HGNC:12105]	15	6	8	41	3	10	1.286263	0.4552860000000001	0.40066499999999994
A0A599	TRBV5-6	T cell receptor beta variable 5-6 [Source:HGNC Symbol;Acc:HGNC:12223]	15	null	null	40	0	0	1.2843079999999998	0.15000000000000002	0.15000000000000002
A0A0K0K1D8	TRBV6-1	T cell receptor beta variable 6-1 [Source:HGNC Symbol;Acc:HGNC:12226]	15	6	null	17	2	0	0.6001769999999998	0.32928200000000013	0.15000000000000002
A0A087WT02	TRAV9-2	T cell receptor alpha variable 9-2 [Source:HGNC Symbol;Acc:HGNC:12154]	15	null	8	29	0	8	0.9727405	0.15000000000000002	0.35115250000000003
Q8TEP8	CEP192	centrosomal protein 192 [Source:HGNC Symbol;Acc:HGNC:25515]	45	2	null	1	409	0	0.9667224999999998	2.6747465	0.15000000000000002
O15432	SLC31A2	solute carrier family 31 member 2 [Source:HGNC Symbol;Acc:HGNC:11017]	15	20	14	81	1	9	2.0619049999999994	0.9667224999999998	0.35948250000000004
Q9GZW8	MS4A7	membrane spanning 4-domains A7 [Source:NCBI gene;Acc:58475]	15	6	14	52	1	12	1.3779950000000003	0.2644185	0.45668000000000014
Q86VB7	CD163	CD163 molecule [Source:HGNC Symbol;Acc:HGNC:1631]	15	null	14	53	0	19	1.7807930000000003	0.15000000000000002	0.6233224999999999
P32971	TNFSF8	TNF superfamily member 8 [Source:HGNC Symbol;Acc:HGNC:11938]	15	null	14	53	0	25	1.3391245000000003	0.15000000000000002	0.7684174999999999
Q9NPP4	NLRC4	NLR family CARD domain containing 4 [Source:HGNC Symbol;Acc:HGNC:16412]	15	6	14	57	3	30	1.5025115	0.3667415000000001	0.9438574999999999
P20702	ITGAX	integrin subunit alpha X [Source:HGNC Symbol;Acc:HGNC:6152]	15	19	14	30	1	16	0.7856555	0.9667224999999998	0.6872765000000002
Q96P20	NLRP3	NLR family pyrin domain containing 3 [Source:HGNC Symbol;Acc:HGNC:16400]	15	18	14	18	1	15	0.6437905000000002	0.20627000000000004	0.5345059999999999
P16871	IL7R	interleukin 7 receptor [Source:HGNC Symbol;Acc:HGNC:6024]	15	1	14	15	3	9	0.47017800000000015	0.3534985000000001	0.36519450000000003
O94956	SLCO2B1	solute carrier organic anion transporter family member 2B1 [Source:HGNC Symbol;Acc:HGNC:10962]	15	6	14	109	12	61	2.7176545000000005	1.308958	1.8568934999999998
Q8WYR1	PIK3R5	phosphoinositide-3-kinase regulatory subunit 5 [Source:HGNC Symbol;Acc:HGNC:30035]	15	null	14	57	0	36	1.419696	0.15000000000000002	1.0217515000000001
P17927	CR1	complement C3b/C4b receptor 1 (Knops blood group) [Source:HGNC Symbol;Acc:HGNC:2334]	15	null	14	45	0	7	1.1018045000000003	0.15000000000000002	0.3154015000000001
P01589	IL2RA	interleukin 2 receptor subunit alpha [Source:HGNC Symbol;Acc:HGNC:6008]	15	null	null	82	0	0	2.078616	0.15000000000000002	0.15000000000000002
P50914	RPL14	ribosomal protein L14 [Source:HGNC Symbol;Acc:HGNC:10305]	0	0	0	10	56	4	0.9673600000000002	0.786123	1.1167815
P62910	RPL32	ribosomal protein L32 [Source:HGNC Symbol;Acc:HGNC:10336]	0	0	0	22	117	7	1.9672915000000002	1.4272015	2.034161
P60866	RPS20	ribosomal protein S20 [Source:HGNC Symbol;Acc:HGNC:10405]	0	0	null	16	163	0	1.4620175000000002	2.0313220000000003	0.15000000000000002
P84098	RPL19	ribosomal protein L19 [Source:HGNC Symbol;Acc:HGNC:10312]	0	0	1	7	158	1	0.7125214999999999	1.76891	0.9667224999999998
P62891	RPL39	ribosomal protein L39 [Source:HGNC Symbol;Acc:HGNC:10350]	0	0	null	11	72	0	1.0339829999999999	1.1336030000000001	0.15000000000000002
O95007	OR6B1	olfactory receptor family 6 subfamily B member 1 [Source:HGNC Symbol;Acc:HGNC:8354]	46	null	null	6	0	0	1.0827135	0.15000000000000002	0.15000000000000002
Q8IWV8	UBR2	ubiquitin protein ligase E3 component n-recognin 2 [Source:HGNC Symbol;Acc:HGNC:21289]	47	4	null	1	402	0	0.9667224999999998	2.7733125	0.15000000000000002
Q96L91	EP400	E1A binding protein p400 [Source:HGNC Symbol;Acc:HGNC:11958]	7	4	null	27	301	0	3.0815905	2.4037920000000006	0.15000000000000002
Q8WYA0	IFT81	intraflagellar transport 81 [Source:HGNC Symbol;Acc:HGNC:14313]	7	7	null	2	129	0	0.37398350000000014	1.0520880000000006	0.15000000000000002
Q9H7L9	SUDS3	SDS3 homolog, SIN3A corepressor complex component [Source:HGNC Symbol;Acc:HGNC:29545]	7	4	null	10	180	0	1.313089	1.4653579999999997	0.15000000000000002
Q07864	POLE	DNA polymerase epsilon, catalytic subunit [Source:HGNC Symbol;Acc:HGNC:9177]	4	2	6	17	112	1	1.1524815	1.3427795000000002	0.23942850000000002
Q15020	SART3	spliceosome associated factor 3, U4/U6 recycling protein [Source:HGNC Symbol;Acc:HGNC:16860]	7	4	null	14	137	0	1.6169385	1.5799549999999998	0.15000000000000002
Q86T29	ZNF605	zinc finger protein 605 [Source:HGNC Symbol;Acc:HGNC:28068]	7	2	null	6	495	0	0.870086	3.5007595	0.15000000000000002
A3KN83	SBNO1	strawberry notch homolog 1 [Source:HGNC Symbol;Acc:HGNC:22973]	7	4	44	19	270	1	1.7309914999999996	2.0862065000000003	0.9667224999999998
P51523	ZNF84	zinc finger protein 84 [Source:HGNC Symbol;Acc:HGNC:13159]	7	2	null	5	351	0	0.7793315000000001	2.7033659999999995	0.15000000000000002
O94952	FBXO21	F-box protein 21 [Source:HGNC Symbol;Acc:HGNC:13592]	7	null	null	1	0	0	0.26295650000000004	0.15000000000000002	0.15000000000000002
Q7Z569	BRAP	BRCA1 associated protein [Source:HGNC Symbol;Acc:HGNC:1099]	7	4	null	3	18	0	0.500574	0.3888245000000001	0.15000000000000002
Q7Z3V4	UBE3B	ubiquitin protein ligase E3B [Source:HGNC Symbol;Acc:HGNC:13478]	7	4	null	5	210	0	0.7481110000000001	2.0542124999999998	0.15000000000000002
Q12872	SFSWAP	splicing factor SWAP [Source:HGNC Symbol;Acc:HGNC:10790]	7	2	null	8	253	0	1.0628915000000003	1.7862585	0.15000000000000002
Q7L4I2	RSRC2	arginine and serine rich coiled-coil 2 [Source:HGNC Symbol;Acc:HGNC:30559]	7	2	null	7	215	0	1.0808775	1.507365	0.15000000000000002
Q96PP8	GBP5	guanylate binding protein 5 [Source:HGNC Symbol;Acc:HGNC:19895]	15	6	8	56	10	20	1.9492120000000002	1.2127890000000001	1.1888955000000003
O75558	STX11	syntaxin 11 [Source:HGNC Symbol;Acc:HGNC:11429]	15	null	14	12	0	1	0.3945620000000001	0.15000000000000002	0.17287350000000004
Q96RU3	FNBP1	formin binding protein 1 [Source:HGNC Symbol;Acc:HGNC:17069]	15	4	null	50	12	0	1.2157300000000002	0.451138	0.15000000000000002
Q13094	LCP2	lymphocyte cytosolic protein 2 [Source:HGNC Symbol;Acc:HGNC:6529]	15	null	14	102	0	84	2.4993915000000007	0.15000000000000002	2.1791795
Q99490	AGAP2	ArfGAP with GTPase domain, ankyrin repeat and PH domain 2 [Source:HGNC Symbol;Acc:HGNC:16921]	15	6	8	55	35	10	1.404379	2.693965	0.3962279999999999
Q9BXD5	NPL	N-acetylneuraminate pyruvate lyase [Source:HGNC Symbol;Acc:HGNC:16781]	15	6	null	28	5	0	0.729513	1.0142034999999998	0.15000000000000002
Q9Y2Y4	ZBTB32	zinc finger and BTB domain containing 32 [Source:HGNC Symbol;Acc:HGNC:16763]	15	null	8	15	0	1	0.49473449999999997	0.15000000000000002	0.17813500000000004
Q6P9H5	GIMAP6	GTPase, IMAP family member 6 [Source:HGNC Symbol;Acc:HGNC:21918]	15	1	14	54	8	29	1.4215404999999999	0.9253615000000001	0.8706130000000002
Q2M385	MPEG1	macrophage expressed 1 [Source:HGNC Symbol;Acc:HGNC:29619]	15	6	14	54	1	60	1.3306415	0.2561395	1.665108
Q99788	CMKLR1	chemerin chemokine-like receptor 1 [Source:HGNC Symbol;Acc:HGNC:2121]	15	null	14	70	0	36	1.838576	0.15000000000000002	1.0321045000000002
Q9NUV9	GIMAP4	GTPase, IMAP family member 4 [Source:HGNC Symbol;Acc:HGNC:21872]	15	1	14	80	7	73	2.0197619999999996	1.0712895	1.9236950000000002
P28039	AOAH	acyloxyacyl hydrolase [Source:HGNC Symbol;Acc:HGNC:548]	15	null	14	80	0	57	1.953054	0.15000000000000002	1.5425974999999998
Q13075	NAIP	NLR family apoptosis inhibitory protein [Source:HGNC Symbol;Acc:HGNC:7634]	15	null	14	53	0	5	1.4116039999999999	0.15000000000000002	0.27004550000000005
Q7Z570	ZNF804A	zinc finger protein 804A [Source:HGNC Symbol;Acc:HGNC:21711]	15	null	null	53	0	0	1.3124515	0.15000000000000002	0.15000000000000002
A0A0A0MS14	IGHV1-45	immunoglobulin heavy variable 1-45 [Source:HGNC Symbol;Acc:HGNC:5553]	5	null	null	33	0	0	0.5992504999999999	0.15000000000000002	0.15000000000000002
P01871	IGHM	immunoglobulin heavy constant mu [Source:HGNC Symbol;Acc:HGNC:5541]	5	null	null	12	0	0	0.3143560000000001	0.15000000000000002	0.15000000000000002
A0A0C4DH42	IGHV3-66	immunoglobulin heavy variable 3-66 [Source:HGNC Symbol;Acc:HGNC:5619]	5	9	7	34	2	1	0.6121705000000001	0.29093849999999993	0.1746755
A0A087WSY4	AC234301.4	Immunoglobulin heavy variable 4-30-2 [Source:UniProtKB/Swiss-Prot;Acc:A0A087WSY4]	5	9	7	38	1	13	0.6631619999999997	0.202139	0.44379400000000013
Q13519	PNOC	prepronociceptin [Source:HGNC Symbol;Acc:HGNC:9163]	5	9	7	31	1	60	0.668806	0.20389850000000007	1.61302
P01876	IGHA1	immunoglobulin heavy constant alpha 1 [Source:HGNC Symbol;Acc:HGNC:5478]	5	9	7	48	26	10	0.8199529999999999	1.5470174999999997	0.5234475000000002
P43243	MATR3	matrin 3 [Source:HGNC Symbol;Acc:HGNC:6912]	2	2	null	2	174	0	0.5866619999999999	1.1674754999999999	0.15000000000000002
P31943	HNRNPH1	heterogeneous nuclear ribonucleoprotein H1 [Source:HGNC Symbol;Acc:HGNC:5041]	2	2	45	7	381	1	1.9129935000000005	2.6367260000000003	0.36339250000000023
O75177	SS18L1	SS18L1 subunit of BAF chromatin remodeling complex [Source:HGNC Symbol;Acc:HGNC:15592]	2	2	null	2	458	0	0.6340665	3.0224305	0.15000000000000002
P12544	GZMA	granzyme A [Source:HGNC Symbol;Acc:HGNC:4708]	15	6	8	40	11	26	1.4022710000000003	1.2544050000000002	1.2078845
Q99684	GFI1	growth factor independent 1 transcriptional repressor [Source:HGNC Symbol;Acc:HGNC:4237]	15	6	8	16	3	21	0.5063709999999999	0.4386515	0.700851
P01732	CD8A	CD8a molecule [Source:HGNC Symbol;Acc:HGNC:1706]	15	21	8	14	1	32	0.763802	0.9667224999999998	1.3105645
P04437	TRAV29DV5	T cell receptor alpha variable 29/delta variable 5 (gene/pseudogene) [Source:HGNC Symbol;Acc:HGNC:12127]	15	null	8	33	0	10	0.8996405000000002	0.15000000000000002	0.3955140000000001
P04435	TRBV7-9	T cell receptor beta variable 7-9 [Source:HGNC Symbol;Acc:HGNC:12243]	15	null	8	35	0	32	1.0868870000000002	0.15000000000000002	0.9395479999999999
P56282	POLE2	DNA polymerase epsilon 2, accessory subunit [Source:HGNC Symbol;Acc:HGNC:9178]	4	null	6	16	0	4	0.7731519999999998	0.15000000000000002	0.38999750000000005
Q8IYD8	FANCM	FA complementation group M [Source:HGNC Symbol;Acc:HGNC:23168]	7	4	null	3	3	0	0.38721800000000006	0.20536899999999997	0.15000000000000002
Q9HCM7	FBRSL1	fibrosin like 1 [Source:HGNC Symbol;Acc:HGNC:29308]	48	1	null	2	41	0	1.4079830000000002	1.0644895	0.15000000000000002
Q8IV77	CNGA4	cyclic nucleotide gated channel alpha 4 [Source:HGNC Symbol;Acc:HGNC:2152]	24	7	null	11	494	0	0.4915215000000001	1.4619749999999998	0.15000000000000002
Q0VF49	null	null	24	7	23	33	454	6	1.213435	1.4605555	0.3768140000000001
Q6ZTR7	FAM92B	family with sequence similarity 92 member B [Source:HGNC Symbol;Acc:HGNC:24781]	24	7	23	27	489	3	1.1853850000000001	1.4637769999999999	0.348186
Q8N5R6	CCDC33	coiled-coil domain containing 33 [Source:HGNC Symbol;Acc:HGNC:26552]	24	7	null	25	493	0	0.8662185000000003	1.47464	0.15000000000000002
O14522	PTPRT	protein tyrosine phosphatase receptor type T [Source:HGNC Symbol;Acc:HGNC:9682]	24	7	null	3	463	0	0.2500790000000001	1.418608	0.15000000000000002
Q9BXT2	CACNG6	calcium voltage-gated channel auxiliary subunit gamma 6 [Source:HGNC Symbol;Acc:HGNC:13625]	24	7	null	1	497	0	0.17884049999999999	1.499647	0.15000000000000002
Q96M98	PACRG	parkin coregulated [Source:HGNC Symbol;Acc:HGNC:19152]	24	7	null	9	494	0	0.4744280000000002	1.4922179999999996	0.15000000000000002
Q56UN5	MAP3K19	mitogen-activated protein kinase kinase kinase 19 [Source:HGNC Symbol;Acc:HGNC:26249]	24	7	23	57	523	42	2.0014274999999997	1.569619	1.9458205
P11684	SCGB1A1	secretoglobin family 1A member 1 [Source:HGNC Symbol;Acc:HGNC:12523]	24	7	23	29	437	10	0.9495185000000002	1.3053880000000002	0.523218
Q6ZQR2	CFAP77	cilia and flagella associated protein 77 [Source:HGNC Symbol;Acc:HGNC:33776]	24	7	23	45	501	44	1.4268444999999998	1.5099575	1.8246614999999995
Q96C74	ROPN1L	rhophilin associated tail protein 1 like [Source:HGNC Symbol;Acc:HGNC:24060]	24	7	23	35	483	18	1.2611200000000002	1.443241	0.8247045000000002
Q96LX7	CCDC17	coiled-coil domain containing 17 [Source:HGNC Symbol;Acc:HGNC:26574]	24	7	23	20	508	1	0.7644735	1.5218404999999997	0.2621745000000001
Q8N7L0	FAM216B	family with sequence similarity 216 member B [Source:HGNC Symbol;Acc:HGNC:26883]	24	7	23	60	499	41	1.9989624999999995	1.4966040000000003	2.0688749999999994
Q8IY82	DRC7	dynein regulatory complex subunit 7 [Source:HGNC Symbol;Acc:HGNC:25289]	24	7	23	33	509	12	1.1484694999999998	1.5354234999999998	0.6620655000000001
Q99590	SCAF11	SR-related CTD associated factor 11 [Source:HGNC Symbol;Acc:HGNC:10784]	7	4	46	42	431	1	3.8993329999999995	3.1530329999999998	0.9667224999999998
Q7Z6E9	RBBP6	RB binding protein 6, ubiquitin ligase [Source:HGNC Symbol;Acc:HGNC:9889]	7	2	null	6	140	0	0.8248405000000003	1.3396940000000004	0.15000000000000002
Q71F56	MED13L	mediator complex subunit 13 like [Source:HGNC Symbol;Acc:HGNC:22962]	7	0	null	10	430	0	1.067099	3.7912809999999997	0.15000000000000002
Q9UPS6	SETD1B	SET domain containing 1B, histone lysine methyltransferase [Source:HGNC Symbol;Acc:HGNC:29187]	7	1	null	3	115	0	0.49523600000000007	2.305310999999999	0.15000000000000002
Q9Y520	PRRC2C	proline rich coiled-coil 2C [Source:HGNC Symbol;Acc:HGNC:24903]	7	4	null	13	298	0	1.6210099999999996	2.353557	0.15000000000000002
Q99700	ATXN2	ataxin 2 [Source:HGNC Symbol;Acc:HGNC:10555]	7	4	null	4	45	0	0.6451079999999999	0.4883085000000001	0.15000000000000002
Q14686	NCOA6	nuclear receptor coactivator 6 [Source:HGNC Symbol;Acc:HGNC:15936]	7	4	null	5	100	0	0.7823405000000001	0.9313199999999999	0.15000000000000002
Q08378	GOLGA3	golgin A3 [Source:HGNC Symbol;Acc:HGNC:4426]	7	2	null	3	14	0	0.48141500000000004	0.24986650000000005	0.15000000000000002
Q14CB8	ARHGAP19	Rho GTPase activating protein 19 [Source:HGNC Symbol;Acc:HGNC:23724]	7	2	null	1	38	0	0.2463815	0.474955	0.15000000000000002
O14686	KMT2D	lysine methyltransferase 2D [Source:HGNC Symbol;Acc:HGNC:7133]	7	4	null	24	163	0	2.2068215000000007	1.3999929999999996	0.15000000000000002
O94888	UBXN7	UBX domain protein 7 [Source:HGNC Symbol;Acc:HGNC:29119]	7	4	47	44	514	1	4.600905999999999	3.7755389999999998	0.9667224999999998
Q14008	CKAP5	cytoskeleton associated protein 5 [Source:HGNC Symbol;Acc:HGNC:28959]	7	4	null	31	28	0	2.3525624999999994	0.5987574999999998	0.15000000000000002
Q6KC79	NIPBL	NIPBL cohesin loading factor [Source:HGNC Symbol;Acc:HGNC:28862]	7	4	48	15	448	1	1.8061825000000002	3.5144614999999995	0.9667224999999998
O94964	SOGA1	suppressor of glucose, autophagy associated 1 [Source:HGNC Symbol;Acc:HGNC:16111]	7	4	null	3	241	0	0.5068640000000001	3.335647	0.15000000000000002
P34972	CNR2	cannabinoid receptor 2 [Source:HGNC Symbol;Acc:HGNC:2160]	26	9	8	17	2	24	0.9076135000000001	0.4947855000000001	1.3558950000000003
Q02548	PAX5	paired box 5 [Source:HGNC Symbol;Acc:HGNC:8619]	26	9	8	15	5	4	0.8142325	1.0198815	0.35240200000000005
Q460N3	PARP15	poly(ADP-ribose) polymerase family member 15 [Source:HGNC Symbol;Acc:HGNC:26876]	26	2	null	1	52	0	0.20831850000000005	0.6797625	0.15000000000000002
Q86XR2	FAM129C	family with sequence similarity 129 member C [Source:HGNC Symbol;Acc:HGNC:24130]	26	null	8	13	0	12	0.8245345000000001	0.15000000000000002	0.7444050000000001
P42224	STAT1	signal transducer and activator of transcription 1 [Source:HGNC Symbol;Acc:HGNC:11362]	15	6	8	9	5	3	0.6132755000000003	0.8119460000000002	0.5501715
Q07325	CXCL9	C-X-C motif chemokine ligand 9 [Source:HGNC Symbol;Acc:HGNC:7098]	15	6	8	35	5	11	1.407082	0.87097	0.8766139999999998
P01579	IFNG	interferon gamma [Source:HGNC Symbol;Acc:HGNC:5438]	15	6	8	12	4	7	0.729156	0.5648085	0.48101550000000004
Q9HBE5	IL21R	interleukin 21 receptor [Source:HGNC Symbol;Acc:HGNC:6006]	15	null	8	70	0	40	1.9312430000000003	0.15000000000000002	1.2740740000000002
O43516	WIPF1	WAS/WASL interacting protein family member 1 [Source:HGNC Symbol;Acc:HGNC:12736]	15	6	14	57	11	20	1.4854010000000004	1.0767805000000001	0.65473
Q8N423	LILRB2	leukocyte immunoglobulin like receptor B2 [Source:HGNC Symbol;Acc:HGNC:6606]	15	null	14	59	0	28	1.8234884999999996	0.15000000000000002	0.8297534999999999
Q9P1W8	SIRPG	signal regulatory protein gamma [Source:HGNC Symbol;Acc:HGNC:15757]	15	6	8	69	1	64	1.9022919999999999	0.29671850000000005	1.9662034999999998
Q96PP9	GBP4	guanylate binding protein 4 [Source:HGNC Symbol;Acc:HGNC:20480]	15	1	8	19	18	11	0.9073755000000001	1.2730795000000001	0.910546
P32455	GBP1	guanylate binding protein 1 [Source:HGNC Symbol;Acc:HGNC:4182]	15	22	8	27	1	13	1.6356554999999995	0.9667224999999998	1.6837655000000002
O15553	MEFV	MEFV innate immuity regulator, pyrin [Source:HGNC Symbol;Acc:HGNC:6998]	15	null	null	3	0	0	0.24061850000000007	0.15000000000000002	0.15000000000000002
Q9BQ51	PDCD1LG2	programmed cell death 1 ligand 2 [Source:HGNC Symbol;Acc:HGNC:18731]	15	null	14	47	0	17	1.2530450000000002	0.15000000000000002	0.638121
Q9H171	ZBP1	Z-DNA binding protein 1 [Source:HGNC Symbol;Acc:HGNC:16176]	15	null	null	5	0	0	0.300586	0.15000000000000002	0.15000000000000002
P14784	IL2RB	interleukin 2 receptor subunit beta [Source:HGNC Symbol;Acc:HGNC:6009]	15	6	8	25	4	24	0.946909	0.5311995000000002	0.8738855000000001
P14222	PRF1	perforin 1 [Source:HGNC Symbol;Acc:HGNC:9360]	15	6	null	15	8	0	0.9780274999999999	1.237711	0.15000000000000002
Q86WI3	NLRC5	NLR family CARD domain containing 5 [Source:HGNC Symbol;Acc:HGNC:29933]	15	6	8	2	15	1	0.20082150000000004	0.6417250000000001	0.18264000000000002
Q9HBE4	IL21	interleukin 21 [Source:HGNC Symbol;Acc:HGNC:6005]	15	null	null	1	0	0	0.17935900000000005	0.15000000000000002	0.15000000000000002
Q6EIG7	CLEC6A	C-type lectin domain containing 6A [Source:HGNC Symbol;Acc:HGNC:14556]	15	null	null	13	0	0	0.48433899999999996	0.15000000000000002	0.15000000000000002
P02778	CXCL10	C-X-C motif chemokine ligand 10 [Source:HGNC Symbol;Acc:HGNC:10637]	15	6	8	15	5	8	0.9347880000000001	0.87097	0.9037629999999998
O95236	APOL3	apolipoprotein L3 [Source:HGNC Symbol;Acc:HGNC:14868]	15	1	8	17	18	4	0.7924895000000002	1.3670215000000001	0.288992
P13236	CCL4	C-C motif chemokine ligand 4 [Source:HGNC Symbol;Acc:HGNC:10630]	15	23	8	36	1	9	2.021904	0.9667224999999998	1.0222105000000001
P10914	IRF1	interferon regulatory factor 1 [Source:HGNC Symbol;Acc:HGNC:6116]	15	null	8	9	0	2	0.8078150000000001	0.15000000000000002	0.3297919999999999
Q92973	TNPO1	transportin 1 [Source:HGNC Symbol;Acc:HGNC:6401]	7	null	null	10	0	0	1.01462	0.15000000000000002	0.15000000000000002
P78527	PRKDC	protein kinase, DNA-activated, catalytic subunit [Source:HGNC Symbol;Acc:HGNC:9413]	7	4	null	17	43	0	1.1348099999999999	0.6471990000000001	0.15000000000000002
Q9NVN8	GNL3L	G protein nucleolar 3 like [Source:HGNC Symbol;Acc:HGNC:25553]	7	null	null	8	0	0	0.801134	0.15000000000000002	0.15000000000000002
Q8WVM7	STAG1	stromal antigen 1 [Source:HGNC Symbol;Acc:HGNC:11354]	7	4	null	13	305	0	1.3548239999999998	2.579215	0.15000000000000002
Q8NB90	SPATA5	spermatogenesis associated 5 [Source:HGNC Symbol;Acc:HGNC:18119]	7	4	null	3	230	0	0.45603400000000005	1.6883045	0.15000000000000002
A6NHR9	SMCHD1	structural maintenance of chromosomes flexible hinge domain containing 1 [Source:HGNC Symbol;Acc:HGNC:29090]	7	4	null	11	234	0	1.0427549999999999	1.8756530000000002	0.15000000000000002
Q92547	TOPBP1	DNA topoisomerase II binding protein 1 [Source:HGNC Symbol;Acc:HGNC:17008]	4	4	49	53	200	4	2.9718299999999993	1.4178005000000005	0.7303715000000001
Q6P1X5	TAF2	TATA-box binding protein associated factor 2 [Source:HGNC Symbol;Acc:HGNC:11536]	7	4	null	12	209	0	1.0542725000000002	1.9180679999999999	0.15000000000000002
Q86VV8	RTTN	rotatin [Source:HGNC Symbol;Acc:HGNC:18654]	7	4	null	17	48	0	1.8269564999999999	0.44048749999999987	0.15000000000000002
Q7Z5K2	WAPL	WAPL cohesin release factor [Source:HGNC Symbol;Acc:HGNC:23293]	7	4	50	9	241	1	0.8804049999999999	2.1751250000000004	0.9667224999999998
O75400	PRPF40A	pre-mRNA processing factor 40 homolog A [Source:HGNC Symbol;Acc:HGNC:16463]	7	4	26	2	39	1	0.2995320000000001	0.6692225000000002	0.7458754999999999
Q29RF7	PDS5A	PDS5 cohesin associated factor A [Source:HGNC Symbol;Acc:HGNC:29088]	7	4	null	9	38	0	0.8529245000000001	0.42107350000000004	0.15000000000000002
Q14872	MTF1	metal regulatory transcription factor 1 [Source:HGNC Symbol;Acc:HGNC:7428]	7	4	null	2	74	0	0.37841199999999986	0.7863865000000001	0.15000000000000002
O43432	EIF4G3	eukaryotic translation initiation factor 4 gamma 3 [Source:HGNC Symbol;Acc:HGNC:3298]	7	4	null	4	160	0	0.616922	1.2543624999999996	0.15000000000000002
P18583	SON	SON DNA binding protein [Source:HGNC Symbol;Acc:HGNC:11183]	7	4	null	24	327	0	2.3882879999999997	2.6161900000000005	0.15000000000000002
P42345	MTOR	mechanistic target of rapamycin kinase [Source:HGNC Symbol;Acc:HGNC:3942]	7	4	null	17	88	0	2.1621200000000003	1.007191	0.15000000000000002
P08708	RPS17	ribosomal protein S17 [Source:HGNC Symbol;Acc:HGNC:10397]	0	0	null	17	87	0	1.6882025	1.0913920000000001	0.15000000000000002
P61513	RPL37A	ribosomal protein L37a [Source:HGNC Symbol;Acc:HGNC:10348]	0	0	0	19	136	1	1.8729500000000003	1.5308505000000006	0.5083260000000001
P83881	RPL36A	ribosomal protein L36a [Source:HGNC Symbol;Acc:HGNC:10359]	0	0	null	3	29	0	0.4285705	0.518237	0.15000000000000002
P18124	RPL7	ribosomal protein L7 [Source:HGNC Symbol;Acc:HGNC:10363]	0	0	null	2	86	0	0.5759775	1.174522	0.15000000000000002
P61254	RPL26	ribosomal protein L26 [Source:HGNC Symbol;Acc:HGNC:10327]	0	0	null	6	141	0	0.6709395000000002	1.8827844999999999	0.15000000000000002
P36578	RPL4	ribosomal protein L4 [Source:HGNC Symbol;Acc:HGNC:10353]	0	0	null	3	56	0	0.4352855000000001	0.8173690000000001	0.15000000000000002
Q9P2N2	ARHGAP28	Rho GTPase activating protein 28 [Source:HGNC Symbol;Acc:HGNC:25509]	49	1	null	1	7	0	0.9667224999999998	0.4687925	0.15000000000000002
P62241	RPS8	ribosomal protein S8 [Source:HGNC Symbol;Acc:HGNC:10441]	0	0	0	22	134	5	2.0133445	1.5970910000000003	1.6647765
P62244	RPS15A	ribosomal protein S15a [Source:HGNC Symbol;Acc:HGNC:10389]	0	0	null	13	80	0	1.2672824999999999	1.1131095	0.15000000000000002
P62263	RPS14	ribosomal protein S14 [Source:HGNC Symbol;Acc:HGNC:10387]	0	0	51	39	128	2	3.7018099999999996	1.5385345000000001	1.4079830000000002
P62899	RPL31	ribosomal protein L31 [Source:HGNC Symbol;Acc:HGNC:10334]	0	0	0	32	101	3	3.013462999999999	1.2854554999999996	1.2722889999999998
P62269	RPS18	ribosomal protein S18 [Source:HGNC Symbol;Acc:HGNC:10401]	0	0	0	26	71	5	2.266219500000001	0.9273419999999998	1.845648
P46783	RPS10	ribosomal protein S10 [Source:HGNC Symbol;Acc:HGNC:10383]	0	0	0	19	89	1	1.7382759999999997	1.1830050000000003	0.46188199999999996
P61247	RPS3A	ribosomal protein S3A [Source:HGNC Symbol;Acc:HGNC:10421]	0	0	null	9	64	0	0.928651	0.9577124999999999	0.15000000000000002
P62906	RPL10A	ribosomal protein L10a [Source:HGNC Symbol;Acc:HGNC:10299]	0	0	0	29	66	1	2.6279199999999996	0.8578205000000002	0.46188199999999996
P83731	RPL24	ribosomal protein L24 [Source:HGNC Symbol;Acc:HGNC:10325]	0	0	0	24	68	1	2.1701865000000007	0.9084804999999998	0.39514
P0C7P3	SLFN14	schlafen family member 14 [Source:HGNC Symbol;Acc:HGNC:32689]	15	null	null	2	0	0	0.4771650000000001	0.15000000000000002	0.15000000000000002
Q53GL0	PLEKHO1	pleckstrin homology domain containing O1 [Source:HGNC Symbol;Acc:HGNC:24310]	50	null	null	2	0	0	1.4079830000000002	0.15000000000000002	0.15000000000000002
P37023	ACVRL1	activin A receptor like type 1 [Source:HGNC Symbol;Acc:HGNC:175]	51	1	52	2	35	6	0.6357070000000001	1.8608205	0.6980460000000003
Q68BL8	OLFML2B	olfactomedin like 2B [Source:HGNC Symbol;Acc:HGNC:24558]	17	1	16	18	2	6	1.1246440000000004	0.29801050000000007	0.6603994999999998
P46093	GPR4	G protein-coupled receptor 4 [Source:HGNC Symbol;Acc:HGNC:4497]	51	1	53	2	5	1	0.6362255000000002	0.6801025	0.9667224999999998
P60321	NANOS2	nanos C2HC-type zinc finger 2 [Source:NCBI gene;Acc:339345]	52	null	null	1	0	0	0.7458754999999999	0.15000000000000002	0.15000000000000002
Q99525	HIST1H4G	histone cluster 1 H4 family member g [Source:HGNC Symbol;Acc:HGNC:4792]	52	null	null	1	0	0	0.7458754999999999	0.15000000000000002	0.15000000000000002
Q9UIF3	TEKT2	tektin 2 [Source:HGNC Symbol;Acc:HGNC:11725]	24	7	23	12	526	4	0.6792354999999999	1.5850464999999998	0.5414165
Q96MC2	DRC1	dynein regulatory complex subunit 1 [Source:HGNC Symbol;Acc:HGNC:24245]	24	7	23	24	511	16	1.015147	1.5301875	0.8584495
A4QMS7	C5orf49	chromosome 5 open reading frame 49 [Source:HGNC Symbol;Acc:HGNC:27028]	24	7	null	6	495	0	0.434376	1.4771050000000003	0.15000000000000002
Q8NHU2	CFAP61	cilia and flagella associated protein 61 [Source:HGNC Symbol;Acc:HGNC:15872]	24	7	23	25	486	4	0.8853350000000001	1.439688	0.29915800000000004
P51587	BRCA2	BRCA2 DNA repair associated [Source:HGNC Symbol;Acc:HGNC:1101]	4	null	6	22	0	1	0.7508565000000003	0.15000000000000002	0.16991550000000002
Q9NRZ9	HELLS	helicase, lymphoid specific [Source:HGNC Symbol;Acc:HGNC:4861]	4	2	6	63	1	14	1.8200459999999998	0.172967	0.4867615
Q99575	POP1	POP1 homolog, ribonuclease P/MRP subunit [Source:HGNC Symbol;Acc:HGNC:30129]	7	null	null	4	0	0	0.4488175	0.15000000000000002	0.15000000000000002
Q92621	NUP205	nucleoporin 205 [Source:HGNC Symbol;Acc:HGNC:18658]	4	4	6	24	144	1	1.027506	1.2830840000000003	0.16587799999999997
Q9Y620	RAD54B	RAD54 homolog B [Source:HGNC Symbol;Acc:HGNC:17228]	4	3	null	24	2	0	0.8315045	0.20542000000000002	0.15000000000000002
O95347	SMC2	structural maintenance of chromosomes 2 [Source:HGNC Symbol;Acc:HGNC:14011]	4	null	6	55	0	2	1.2885919999999997	0.15000000000000002	0.20338850000000003
P50748	KNTC1	kinetochore associated 1 [Source:HGNC Symbol;Acc:HGNC:17255]	4	2	6	69	33	8	2.3625584999999996	0.8965635000000002	0.843226
O96020	CCNE2	cyclin E2 [Source:HGNC Symbol;Acc:HGNC:1590]	4	null	null	28	0	0	0.856146	0.15000000000000002	0.15000000000000002
Q96DN5	TBC1D31	TBC1 domain family member 31 [Source:HGNC Symbol;Acc:HGNC:30888]	4	2	6	14	1	3	0.600636	0.1617045	0.26667099999999994
P63302	SELENOW	selenoprotein W [Source:HGNC Symbol;Acc:HGNC:10752]	4	0	null	6	3	0	0.30017800000000006	0.40144699999999994	0.15000000000000002
P42695	NCAPD3	non-SMC condensin II complex subunit D3 [Source:HGNC Symbol;Acc:HGNC:28952]	4	1	null	29	20	0	1.062135	0.9326205000000002	0.15000000000000002
P28749	RBL1	RB transcriptional corepressor like 1 [Source:HGNC Symbol;Acc:HGNC:9893]	4	4	null	37	16	0	1.188768	0.3408759999999999	0.15000000000000002
O75717	WDHD1	WD repeat and HMG-box DNA binding protein 1 [Source:HGNC Symbol;Acc:HGNC:23170]	4	null	6	32	0	16	0.7519274999999999	0.15000000000000002	0.3776045000000001
P01034	CST3	cystatin C [Source:HGNC Symbol;Acc:HGNC:2475]	4	4	null	6	48	0	0.45291449999999994	0.5727389999999999	0.15000000000000002
Q8IYW2	CFAP46	cilia and flagella associated protein 46 [Source:HGNC Symbol;Acc:HGNC:25247]	24	7	23	4	475	1	0.2927405	1.4522680000000001	0.18727249999999998
P23515	OMG	oligodendrocyte myelin glycoprotein [Source:HGNC Symbol;Acc:HGNC:8135]	24	7	23	22	104	7	0.8072795000000001	0.43990950000000006	0.6451505
P04234	CD3D	CD3d molecule [Source:HGNC Symbol;Acc:HGNC:1673]	15	6	8	28	19	35	0.8561629999999998	2.045006999999999	1.0556919999999996
P28838	LAP3	leucine aminopeptidase 3 [Source:HGNC Symbol;Acc:HGNC:18449]	15	null	null	6	0	0	0.47207350000000003	0.15000000000000002	0.15000000000000002
P23381	WARS	tryptophanyl-tRNA synthetase [Source:HGNC Symbol;Acc:HGNC:12729]	15	null	8	9	0	1	0.635231	0.15000000000000002	0.25971799999999995
Q03518	TAP1	transporter 1, ATP binding cassette subfamily B member [Source:HGNC Symbol;Acc:HGNC:43]	15	22	54	10	1	5	0.9191480000000001	0.9667224999999998	1.1490049999999998
Q96RQ9	IL4I1	interleukin 4 induced 1 [Source:HGNC Symbol;Acc:HGNC:19094]	15	6	14	12	1	2	0.6202965000000001	0.24809850000000008	0.20372000000000004
P13501	CCL5	C-C motif chemokine ligand 5 [Source:HGNC Symbol;Acc:HGNC:10632]	15	6	8	28	10	27	1.3679905	1.060571	1.2277574999999996
P13671	C6	complement C6 [Source:HGNC Symbol;Acc:HGNC:1339]	24	7	null	25	488	0	0.839588	1.4563565	0.15000000000000002
Q8NGE2	OR2AP1	olfactory receptor family 2 subfamily AP member 1 [Source:HGNC Symbol;Acc:HGNC:15335]	46	null	null	14	0	0	1.6487455	0.15000000000000002	0.15000000000000002
P10767	FGF6	fibroblast growth factor 6 [Source:HGNC Symbol;Acc:HGNC:3684]	46	null	null	1	0	0	0.25643700000000014	0.15000000000000002	0.15000000000000002
A6NDL8	OR6C68	olfactory receptor family 6 subfamily C member 68 [Source:HGNC Symbol;Acc:HGNC:31297]	46	24	null	14	1	0	1.6487455	0.7458754999999999	0.15000000000000002
Q8NH03	OR2T3	olfactory receptor family 2 subfamily T member 3 [Source:HGNC Symbol;Acc:HGNC:14727]	46	null	null	14	0	0	1.6487455	0.15000000000000002	0.15000000000000002
Q96R54	OR14A2	olfactory receptor family 14 subfamily A member 2 [Source:HGNC Symbol;Acc:HGNC:15024]	46	null	null	14	0	0	1.6487455	0.15000000000000002	0.15000000000000002
Q9UGF5	OR14J1	olfactory receptor family 14 subfamily J member 1 [Source:HGNC Symbol;Acc:HGNC:13971]	46	null	null	14	0	0	1.6487455	0.15000000000000002	0.15000000000000002
A6NCW0	USP17L3	ubiquitin specific peptidase 17 like family member 3 [Source:HGNC Symbol;Acc:HGNC:37175]	46	null	null	13	0	0	1.5361205	0.15000000000000002	0.15000000000000002
Q6PEX3	KRTAP26-1	keratin associated protein 26-1 [Source:HGNC Symbol;Acc:HGNC:33760]	46	25	null	13	1	0	1.5361205	0.9667224999999998	0.15000000000000002
Q8NGZ5	OR2G2	olfactory receptor family 2 subfamily G member 2 [Source:HGNC Symbol;Acc:HGNC:15007]	46	null	null	14	0	0	1.6487455	0.15000000000000002	0.15000000000000002
Q8NGT0	OR13C9	olfactory receptor family 13 subfamily C member 9 [Source:HGNC Symbol;Acc:HGNC:15104]	46	null	null	14	0	0	1.6487455	0.15000000000000002	0.15000000000000002
Q9Y566	SHANK1	SH3 and multiple ankyrin repeat domains 1 [Source:HGNC Symbol;Acc:HGNC:15474]	17	null	null	7	0	0	0.46196700000000007	0.15000000000000002	0.15000000000000002
Q15700	DLG2	discs large MAGUK scaffold protein 2 [Source:HGNC Symbol;Acc:HGNC:2901]	17	4	null	4	1	0	0.44424450000000004	0.16460300000000008	0.15000000000000002
P35555	FBN1	fibrillin 1 [Source:NCBI gene;Acc:2200]	17	1	16	44	48	20	2.5355930000000004	2.8076950000000003	2.1386770000000004
Q63HK5	TSHZ3	teashirt zinc finger homeobox 3 [Source:HGNC Symbol;Acc:HGNC:30700]	17	1	16	42	20	4	2.4750305000000004	0.7531685	0.5304344999999999
P12111	COL6A3	collagen type VI alpha 3 chain [Source:HGNC Symbol;Acc:HGNC:2213]	17	1	16	32	9	20	1.6302919999999996	0.6630684999999998	2.1008520000000006
Q9H694	BICC1	BicC family RNA binding protein 1 [Source:HGNC Symbol;Acc:HGNC:19351]	17	1	null	28	6	0	2.1097684999999995	0.6955809999999997	0.15000000000000002
P05997	COL5A2	collagen type V alpha 2 chain [Source:HGNC Symbol;Acc:HGNC:2210]	17	1	16	59	11	24	2.951208999999999	0.8216614999999999	2.2191720000000004
P58397	ADAMTS12	ADAM metallopeptidase with thrombospondin type 1 motif 12 [Source:HGNC Symbol;Acc:HGNC:14605]	17	1	16	48	13	20	2.350072	0.624419	1.8329659999999999
Q8IXL7	MSRB3	methionine sulfoxide reductase B3 [Source:HGNC Symbol;Acc:HGNC:27375]	17	1	16	37	17	17	2.413584	1.4747929999999998	1.926619
P09619	PDGFRB	platelet derived growth factor receptor beta [Source:HGNC Symbol;Acc:HGNC:8804]	17	1	16	30	37	14	1.6493319999999996	1.8329404999999994	2.0625934999999997
P51884	LUM	lumican [Source:HGNC Symbol;Acc:HGNC:6724]	17	1	16	41	3	9	2.1443975	0.5614849999999999	1.081039
A0PJZ3	GXYLT2	glucoside xylosyltransferase 2 [Source:HGNC Symbol;Acc:HGNC:33383]	17	1	null	11	1	0	0.7613030000000001	0.1926785	0.15000000000000002
P54821	PRRX1	paired related homeobox 1 [Source:HGNC Symbol;Acc:HGNC:9142]	17	1	16	20	7	13	1.071179	0.9855075000000003	1.3729459999999993
O94769	ECM2	extracellular matrix protein 2 [Source:HGNC Symbol;Acc:HGNC:3154]	17	1	16	27	17	15	1.8187200000000001	1.236028	1.6198454999999998
Q92629	SGCD	sarcoglycan delta [Source:HGNC Symbol;Acc:HGNC:10807]	17	1	16	42	36	19	2.691347000000001	1.6377975000000002	1.9986735
O95185	UNC5C	unc-5 netrin receptor C [Source:HGNC Symbol;Acc:HGNC:12569]	17	1	16	24	77	10	1.7034684999999998	2.624146	1.0841669999999999
P08476	INHBA	inhibin subunit beta A [Source:HGNC Symbol;Acc:HGNC:6066]	17	null	16	46	0	8	2.2957315	0.15000000000000002	0.803157
Q13976	PRKG1	protein kinase cGMP-dependent 1 [Source:HGNC Symbol;Acc:HGNC:9414]	17	1	16	24	17	23	1.7719274999999999	0.9477929999999999	2.513101999999999
O95388	CCN4	cellular communication network factor 4 [Source:HGNC Symbol;Acc:HGNC:12769]	17	null	16	25	0	7	1.4754134999999997	0.15000000000000002	0.7334315
Q99983	OMD	osteomodulin [Source:HGNC Symbol;Acc:HGNC:8134]	17	1	16	10	5	3	0.6870044999999999	1.2961994999999997	0.5419179999999999
Q9H6X2	ANTXR1	ANTXR cell adhesion molecule 1 [Source:HGNC Symbol;Acc:HGNC:21014]	17	1	16	50	55	3	2.7142545	2.2000979999999997	0.41529350000000015
Q96K83	ZNF521	zinc finger protein 521 [Source:HGNC Symbol;Acc:HGNC:24605]	17	1	16	26	7	12	2.0179005	1.1483165	1.303416
Q14584	ZNF266	zinc finger protein 266 [Source:HGNC Symbol;Acc:HGNC:13059]	2	2	null	3	11	0	1.3071305	0.21038400000000007	0.15000000000000002
Q3KP31	ZNF791	zinc finger protein 791 [Source:HGNC Symbol;Acc:HGNC:26895]	2	2	null	4	74	0	1.3180444999999996	1.1051024999999997	0.15000000000000002
Q8N988	ZNF557	zinc finger protein 557 [Source:HGNC Symbol;Acc:HGNC:28632]	2	2	null	3	54	0	0.9629570000000001	0.5839590000000001	0.15000000000000002
Q9Y4I5	TESMIN	testis expressed metallothionein like protein [Source:HGNC Symbol;Acc:HGNC:7446]	4	null	null	19	0	0	0.3853225000000001	0.15000000000000002	0.15000000000000002
Q15021	NCAPD2	non-SMC condensin I complex subunit D2 [Source:HGNC Symbol;Acc:HGNC:24305]	4	1	6	36	14	5	0.5990464999999999	0.4304914999999999	0.21752400000000008
Q96H22	CENPN	centromere protein N [Source:HGNC Symbol;Acc:HGNC:30873]	4	null	6	12	0	23	0.31359100000000006	0.15000000000000002	0.47374800000000006
Q9NPD8	UBE2T	ubiquitin conjugating enzyme E2 T [Source:HGNC Symbol;Acc:HGNC:25009]	4	0	6	38	7	41	0.7616855000000002	0.3930829999999999	0.7696925000000001
P61024	CKS1B	CDC28 protein kinase regulatory subunit 1B [Source:HGNC Symbol;Acc:HGNC:19083]	4	0	6	6	4	2	0.53726	0.3155290000000001	0.18086350000000004
Q99687	MEIS3	Meis homeobox 3 [Source:HGNC Symbol;Acc:HGNC:29537]	17	null	16	54	0	2	2.5833715	0.15000000000000002	0.32946900000000007
P23510	TNFSF4	TNF superfamily member 4 [Source:HGNC Symbol;Acc:HGNC:11934]	17	null	null	16	0	0	0.8893894999999999	0.15000000000000002	0.15000000000000002
Q6UW63	POGLUT2	protein O-glucosyltransferase 2 [Source:HGNC Symbol;Acc:HGNC:19350]	17	1	null	1	9	0	0.20265749999999996	1.0650335000000002	0.15000000000000002
O43184	ADAM12	ADAM metallopeptidase domain 12 [Source:HGNC Symbol;Acc:HGNC:190]	17	null	16	36	0	13	2.0407314999999997	0.15000000000000002	1.239411
Q8TF66	LRRC15	leucine rich repeat containing 15 [Source:HGNC Symbol;Acc:HGNC:20818]	17	null	16	42	0	6	2.1732975	0.15000000000000002	0.6554780000000001
P98066	TNFAIP6	TNF alpha induced protein 6 [Source:HGNC Symbol;Acc:HGNC:11898]	17	null	16	19	0	1	1.2669255000000001	0.15000000000000002	0.24270100000000006
P12107	COL11A1	collagen type XI alpha 1 chain [Source:HGNC Symbol;Acc:HGNC:2186]	17	null	16	58	0	11	3.0246065	0.15000000000000002	1.2049095
P02461	COL3A1	collagen type III alpha 1 chain [Source:HGNC Symbol;Acc:HGNC:2201]	17	1	16	50	5	30	2.4773849999999995	0.5544894999999999	2.894616
P09486	SPARC	secreted protein acidic and cysteine rich [Source:HGNC Symbol;Acc:HGNC:11219]	17	1	16	56	12	17	2.7997814999999995	1.4025600000000003	1.7684254999999998
Q5VZY2	PLPP4	phospholipid phosphatase 4 [Source:HGNC Symbol;Acc:HGNC:23531]	17	null	16	38	0	1	2.0540255000000003	0.15000000000000002	0.24243749999999997
Q12884	FAP	fibroblast activation protein alpha [Source:HGNC Symbol;Acc:HGNC:3590]	17	null	16	40	0	7	1.9268995000000002	0.15000000000000002	0.737435
P04216	THY1	Thy-1 cell surface antigen [Source:HGNC Symbol;Acc:HGNC:11801]	17	1	16	39	3	10	1.8841955	0.4924225000000001	1.1474665000000004
O60565	GREM1	gremlin 1, DAN family BMP antagonist [Source:HGNC Symbol;Acc:HGNC:2001]	17	null	16	27	0	4	1.3392860000000002	0.15000000000000002	0.49319599999999997
Q8IWU6	SULF1	sulfatase 1 [Source:HGNC Symbol;Acc:HGNC:20391]	17	null	16	35	0	15	1.6937445000000002	0.15000000000000002	1.4196365000000002
P08123	COL1A2	collagen type I alpha 2 chain [Source:HGNC Symbol;Acc:HGNC:2198]	17	1	16	66	17	30	3.194751	1.338028	2.8703145
P13611	VCAN	versican [Source:HGNC Symbol;Acc:HGNC:2464]	17	null	16	29	0	7	1.5378459999999996	0.15000000000000002	0.7099545000000002
Q9NYA1	SPHK1	sphingosine kinase 1 [Source:HGNC Symbol;Acc:HGNC:11240]	17	null	null	4	0	0	1.1774204999999995	0.15000000000000002	0.15000000000000002
O95450	ADAMTS2	ADAM metallopeptidase with thrombospondin type 1 motif 2 [Source:HGNC Symbol;Acc:HGNC:218]	17	1	16	35	32	13	1.6868170000000002	1.514148	1.2244595000000003
P02452	COL1A1	collagen type I alpha 1 chain [Source:HGNC Symbol;Acc:HGNC:2197]	17	1	16	46	5	12	2.2017044999999995	0.5544894999999999	1.1914625000000003
Q9UKX5	ITGA11	integrin subunit alpha 11 [Source:HGNC Symbol;Acc:HGNC:6136]	17	1	16	49	2	16	2.4098100000000002	0.24717200000000009	1.606798
Q15063	POSTN	periostin [Source:HGNC Symbol;Acc:HGNC:16953]	17	1	16	34	1	10	1.7373919999999998	0.34911250000000005	1.0982684999999999
Q8WXH5	SOCS4	suppressor of cytokine signaling 4 [Source:HGNC Symbol;Acc:HGNC:19392]	53	4	null	2	5	0	1.4079830000000002	0.24307499999999996	0.15000000000000002
P40937	RFC5	replication factor C subunit 5 [Source:HGNC Symbol;Acc:HGNC:9973]	4	3	6	39	1	5	1.4524040000000003	0.22093249999999998	0.5607965000000001
Q96HS1	PGAM5	PGAM family member 5, mitochondrial serine/threonine protein phosphatase [Source:HGNC Symbol;Acc:HGNC:28763]	0	null	55	2	0	1	0.31793450000000006	0.15000000000000002	0.49200600000000005
Q13610	PWP1	PWP1 homolog, endonuclein [Source:HGNC Symbol;Acc:HGNC:17015]	0	null	55	4	0	1	0.9972715	0.15000000000000002	0.388102
Q13889	GTF2H3	general transcription factor IIH subunit 3 [Source:HGNC Symbol;Acc:HGNC:4657]	4	null	null	3	0	0	0.33611599999999997	0.15000000000000002	0.15000000000000002
Q8NFH4	NUP37	nucleoporin 37 [Source:HGNC Symbol;Acc:HGNC:29929]	0	0	55	5	4	3	1.0756075	0.250402	0.8416534999999998
Q9UNH7	SNX6	sorting nexin 6 [Source:HGNC Symbol;Acc:HGNC:14970]	54	0	null	1	6	0	0.9667224999999998	0.8570384999999998	0.15000000000000002
Q8WYB5	KAT6B	lysine acetyltransferase 6B [Source:HGNC Symbol;Acc:HGNC:17582]	7	4	null	8	329	0	1.143803	2.863387	0.15000000000000002
O14981	BTAF1	B-TFIID TATA-box binding protein associated factor 1 [Source:HGNC Symbol;Acc:HGNC:17307]	7	2	null	9	246	0	1.4274225	1.7279145	0.15000000000000002
Q2LD37	KIAA1109	KIAA1109 [Source:HGNC Symbol;Acc:HGNC:26953]	7	4	null	4	578	0	0.7183780000000001	4.195812999999999	0.15000000000000002
Q5VT06	CEP350	centrosomal protein 350 [Source:HGNC Symbol;Acc:HGNC:24238]	7	4	39	21	329	3	2.1479080000000006	2.449743	1.8492944999999994
P53992	SEC24C	SEC24 homolog C, COPII coat complex component [Source:HGNC Symbol;Acc:HGNC:10705]	7	1	null	1	10	0	0.26093349999999993	0.4669650000000001	0.15000000000000002
Q9UPU5	USP24	ubiquitin specific peptidase 24 [Source:HGNC Symbol;Acc:HGNC:12623]	7	4	null	1	374	0	0.26093349999999993	2.4857234999999998	0.15000000000000002
Q6R327	RICTOR	RPTOR independent companion of MTOR complex 2 [Source:HGNC Symbol;Acc:HGNC:28611]	7	4	null	3	518	0	0.46870750000000005	3.588454000000001	0.15000000000000002
Q15004	PCLAF	PCNA clamp associated factor [Source:HGNC Symbol;Acc:HGNC:28961]	4	5	6	22	16	24	0.531106	0.7900245000000004	0.48410949999999997
Q9HCJ0	TNRC6C	trinucleotide repeat containing adaptor 6C [Source:HGNC Symbol;Acc:HGNC:29318]	7	4	null	2	365	0	0.6430084999999999	2.4916735	0.15000000000000002
P19320	VCAM1	vascular cell adhesion molecule 1 [Source:HGNC Symbol;Acc:HGNC:12663]	17	null	null	28	0	0	1.6218260000000004	0.15000000000000002	0.15000000000000002
Q8TAL6	FIBIN	fin bud initiation factor homolog [Source:HGNC Symbol;Acc:HGNC:33747]	17	1	16	21	2	2	1.2249865	0.2504615	0.36592549999999996
Q9H7V2	SYNDIG1	synapse differentiation inducing 1 [Source:HGNC Symbol;Acc:HGNC:15885]	17	null	null	22	0	0	1.1296590000000002	0.15000000000000002	0.15000000000000002
P16234	PDGFRA	platelet derived growth factor receptor alpha [Source:HGNC Symbol;Acc:HGNC:8803]	17	1	16	25	30	16	1.6007289999999998	1.1910969999999999	1.7541285
Q8N5C1	CALHM5	calcium homeostasis modulator family member 5 [Source:HGNC Symbol;Acc:HGNC:21568]	17	1	16	41	18	2	2.1265645	1.4100740000000003	0.345092
Q99677	LPAR4	lysophosphatidic acid receptor 4 [Source:HGNC Symbol;Acc:HGNC:4478]	17	null	null	5	0	0	0.393984	0.15000000000000002	0.15000000000000002
Q99715	COL12A1	collagen type XII alpha 1 chain [Source:HGNC Symbol;Acc:HGNC:2188]	17	4	16	30	5	8	1.4765014999999997	0.22303200000000004	0.8127024999999998
Q9UKU9	ANGPTL2	angiopoietin like 2 [Source:HGNC Symbol;Acc:HGNC:490]	17	1	16	39	18	10	1.9946784999999996	1.0144160000000002	0.9849209999999999
Q14112	NID2	nidogen 2 [Source:HGNC Symbol;Acc:HGNC:13389]	17	1	16	38	62	6	1.8961635000000001	3.1296580000000014	0.7797990000000002
Q8IZJ1	UNC5B	unc-5 netrin receptor B [Source:HGNC Symbol;Acc:HGNC:12568]	17	null	16	18	0	1	0.9314135	0.15000000000000002	0.2745165
Q8IUX7	AEBP1	AE binding protein 1 [Source:HGNC Symbol;Acc:HGNC:303]	17	1	16	47	59	9	2.4531855	2.7526829999999998	1.1375895000000003
Q9NPH5	NOX4	NADPH oxidase 4 [Source:HGNC Symbol;Acc:HGNC:7891]	17	null	16	23	0	3	1.3048440000000001	0.15000000000000002	0.45022
Q3LI59	KRTAP21-2	keratin associated protein 21-2 [Source:HGNC Symbol;Acc:HGNC:18946]	55	null	null	1	0	0	0.9667224999999998	0.15000000000000002	0.15000000000000002
Q96RD2	OR52B2	olfactory receptor family 52 subfamily B member 2 [Source:HGNC Symbol;Acc:HGNC:15207]	56	null	null	1	0	0	0.9667224999999998	0.15000000000000002	0.15000000000000002
Q9UQQ2	SH2B3	SH2B adaptor protein 3 [Source:HGNC Symbol;Acc:HGNC:29605]	15	null	14	10	0	10	0.6905659999999999	0.15000000000000002	0.5516080000000001
Q08945	SSRP1	structure specific recognition protein 1 [Source:HGNC Symbol;Acc:HGNC:11327]	4	1	null	3	7	0	0.42749950000000003	0.34351100000000007	0.15000000000000002
P68363	TUBA1B	tubulin alpha 1b [Source:HGNC Symbol;Acc:HGNC:18809]	4	4	56	2	8	1	0.2873770000000001	0.236496	0.9667224999999998
A0JNW5	UHRF1BP1L	UHRF1 binding protein 1 like [Source:HGNC Symbol;Acc:HGNC:29102]	57	null	null	2	0	0	1.253674	0.15000000000000002	0.15000000000000002
A0A1B0GX31	TRBV7-6	T cell receptor beta variable 7-6 [Source:HGNC Symbol;Acc:HGNC:12240]	15	null	null	10	0	0	0.3659509999999999	0.15000000000000002	0.15000000000000002
A0A0B4J279	TRAV21	T cell receptor alpha variable 21 [Source:HGNC Symbol;Acc:HGNC:12118]	15	null	8	13	0	4	0.5128395	0.15000000000000002	0.25122649999999996
Q4G112	HSF5	heat shock transcription factor 5 [Source:HGNC Symbol;Acc:HGNC:26862]	15	null	null	3	0	0	0.21747300000000006	0.15000000000000002	0.15000000000000002
Q9BZW8	CD244	CD244 molecule [Source:HGNC Symbol;Acc:HGNC:18171]	15	null	null	17	0	0	0.5198180000000001	0.15000000000000002	0.15000000000000002
A0A0A6YYJ7	TRAV8-3	T cell receptor alpha variable 8-3 [Source:HGNC Symbol;Acc:HGNC:12148]	15	null	8	25	0	32	0.8154395000000002	0.15000000000000002	0.9454469999999999
P16410	CTLA4	cytotoxic T-lymphocyte associated protein 4 [Source:HGNC Symbol;Acc:HGNC:2505]	15	null	8	28	0	15	0.7988814999999999	0.15000000000000002	0.531123
P51504	ZNF80	zinc finger protein 80 [Source:HGNC Symbol;Acc:HGNC:13155]	15	null	null	5	0	0	0.2588255000000001	0.15000000000000002	0.15000000000000002
A0A0K0K1G6	TRBV10-3	T cell receptor beta variable 10-3 [Source:HGNC Symbol;Acc:HGNC:12179]	15	null	null	11	0	0	0.4200025	0.15000000000000002	0.15000000000000002
A0A0B4J237	TRAV8-2	T cell receptor alpha variable 8-2 [Source:HGNC Symbol;Acc:HGNC:12147]	15	6	8	42	2	28	1.2179315	0.3213855	0.8512329999999999
Q8N6K7	SAMD3	sterile alpha motif domain containing 3 [Source:HGNC Symbol;Acc:HGNC:21574]	15	6	8	28	11	36	0.8243475	1.2231505	1.02057
A0A0B4J268	TRAV4	T cell receptor alpha variable 4 [Source:HGNC Symbol;Acc:HGNC:12140]	15	null	8	38	0	6	1.0715955	0.15000000000000002	0.299651
P07766	CD3E	CD3e molecule [Source:HGNC Symbol;Acc:HGNC:1674]	15	6	8	71	29	93	2.0783184999999995	3.0734305000000006	2.797852
A0A087X0M5	TRBV18	T cell receptor beta variable 18 [Source:HGNC Symbol;Acc:HGNC:12193]	15	6	8	32	3	29	0.907656	0.4206145	0.861637
P06239	LCK	LCK proto-oncogene, Src family tyrosine kinase [Source:HGNC Symbol;Acc:HGNC:6524]	15	6	8	32	35	63	0.9259054999999999	3.7198215	1.793917
A0A5B6	TRBV28	T cell receptor beta variable 28 [Source:HGNC Symbol;Acc:HGNC:12209]	15	6	8	76	19	74	2.081234	1.9977725	2.1047195000000003
A0A075B6N1	TRBV19	T cell receptor beta variable 19 [Source:HGNC Symbol;Acc:HGNC:12194]	15	null	8	30	0	27	0.8909874999999999	0.15000000000000002	0.8148274999999999
A0A087WT03	TRAV26-1	T cell receptor alpha variable 26-1 [Source:HGNC Symbol;Acc:HGNC:12123]	15	null	8	23	0	1	0.7194405	0.15000000000000002	0.17639250000000004
A0A0B4J235	TRAV13-2	T cell receptor alpha variable 13-2 [Source:HGNC Symbol;Acc:HGNC:12109]	15	null	null	6	0	0	0.287921	0.15000000000000002	0.15000000000000002
A0A0B4J271	TRAV12-3	T cell receptor alpha variable 12-3 [Source:HGNC Symbol;Acc:HGNC:12107]	15	6	8	31	3	7	0.97484	0.4613804999999999	0.32513399999999987
Q96N16	JAKMIP1	janus kinase and microtubule interacting protein 1 [Source:HGNC Symbol;Acc:HGNC:26460]	15	6	null	1	8	0	0.17381700000000005	0.729173	0.15000000000000002
Q9UL17	TBX21	T-box 21 [Source:HGNC Symbol;Acc:HGNC:11599]	15	6	8	11	8	23	0.5568525	1.0042499999999999	0.793093
P01903	HLA-DRA	major histocompatibility complex, class II, DR alpha [Source:HGNC Symbol;Acc:HGNC:4947]	15	0	37	20	18	14	1.0229329999999996	0.8571065	1.0453135
P04440	HLA-DPB1	major histocompatibility complex, class II, DP beta 1 [Source:HGNC Symbol;Acc:HGNC:4940]	15	0	37	16	10	9	0.8625465	0.597355	0.7989155
P31358	CD52	CD52 molecule [Source:HGNC Symbol;Acc:HGNC:1804]	15	0	14	11	3	11	0.6873190000000001	0.2744740000000001	0.45869450000000006
P33176	KIF5B	kinesin family member 5B [Source:HGNC Symbol;Acc:HGNC:6324]	7	4	null	4	170	0	0.701327	1.9009915	0.15000000000000002
Q15326	ZMYND11	zinc finger MYND-type containing 11 [Source:HGNC Symbol;Acc:HGNC:16966]	7	4	null	1	223	0	0.339567	2.5093195000000006	0.15000000000000002
P18283	GPX2	glutathione peroxidase 2 [Source:HGNC Symbol;Acc:HGNC:4554]	34	null	null	2	0	0	0.792039	0.15000000000000002	0.15000000000000002
O14498	ISLR	immunoglobulin superfamily containing leucine rich repeat [Source:HGNC Symbol;Acc:HGNC:6133]	17	1	16	31	29	6	1.6851255	2.6288804999999993	0.792651
P55001	MFAP2	microfibril associated protein 2 [Source:HGNC Symbol;Acc:HGNC:7033]	17	1	null	3	2	0	0.606212	0.3131065	0.15000000000000002
Q96NW4	ANKRD27	ankyrin repeat domain 27 [Source:HGNC Symbol;Acc:HGNC:25310]	7	4	null	1	42	0	0.5698744999999998	0.6852109999999999	0.15000000000000002
Q15072	ZNF146	zinc finger protein 146 [Source:HGNC Symbol;Acc:HGNC:12931]	7	4	null	2	50	0	0.8456655000000001	0.48298750000000007	0.15000000000000002
Q14137	BOP1	BOP1 ribosomal biogenesis factor [Source:HGNC Symbol;Acc:HGNC:15519]	1	1	57	3	3	1	0.9482604999999997	0.409709	0.5628365
Q96QS1	TSPAN32	tetraspanin 32 [Source:HGNC Symbol;Acc:HGNC:13410]	15	2	58	17	1	1	0.6947989999999999	0.2532665000000001	0.9667224999999998
Q9Y3P8	SIT1	signaling threshold regulating transmembrane adaptor 1 [Source:HGNC Symbol;Acc:HGNC:17710]	15	6	8	45	12	64	1.4279495	1.3686875000000007	1.8454695000000003
Q13007	IL24	interleukin 24 [Source:HGNC Symbol;Acc:HGNC:11346]	15	14	8	6	1	1	0.29620850000000004	0.9667224999999998	0.19480350000000005
P09172	DBH	dopamine beta-hydroxylase [Source:HGNC Symbol;Acc:HGNC:2689]	15	1	null	7	2	0	0.29746649999999997	0.2894935	0.15000000000000002
A0A075B6V5	TRAV36DV7	T cell receptor alpha variable 36/delta variable 7 [Source:HGNC Symbol;Acc:HGNC:12135]	15	null	null	3	0	0	0.21479550000000003	0.15000000000000002	0.15000000000000002
P33076	CIITA	class II major histocompatibility complex transactivator [Source:HGNC Symbol;Acc:HGNC:7067]	15	2	14	33	22	3	0.9757155	1.0574175	0.28009249999999997
Q8IU68	TMC8	transmembrane channel like 8 [Source:HGNC Symbol;Acc:HGNC:20474]	15	6	8	4	30	1	0.23780500000000004	2.3171685	0.17780350000000003
A6NEN9	CXorf65	chromosome X open reading frame 65 [Source:HGNC Symbol;Acc:HGNC:33713]	15	2	8	6	28	3	0.2907175	0.31366750000000004	0.2385785
O95727	CRTAM	cytotoxic and regulatory T cell molecule [Source:HGNC Symbol;Acc:HGNC:24313]	15	6	8	26	2	21	0.7390584999999997	0.29570700000000005	0.6652020000000001
Q5JSP0	FGD3	FYVE, RhoGEF and PH domain containing 3 [Source:HGNC Symbol;Acc:HGNC:16027]	15	2	8	54	6	2	1.3793464999999998	0.2213235	0.20404300000000003
Q9P2W6	C11orf21	chromosome 11 open reading frame 21 [Source:HGNC Symbol;Acc:HGNC:13231]	15	2	58	15	4	1	0.5097879999999999	0.4869825000000001	0.9667224999999998
P52333	JAK3	Janus kinase 3 [Source:HGNC Symbol;Acc:HGNC:6193]	15	6	8	20	15	3	0.5887785	1.2088279999999996	0.22942400000000002
Q7LDG7	RASGRP2	RAS guanyl releasing protein 2 [Source:HGNC Symbol;Acc:HGNC:9879]	15	null	8	28	0	9	0.907316	0.15000000000000002	0.4149195
Q8TDZ2	MICAL1	microtubule associated monooxygenase, calponin and LIM domain containing 1 [Source:HGNC Symbol;Acc:HGNC:20619]	15	2	null	17	8	0	0.6617595000000001	0.44114200000000015	0.15000000000000002
A0A5B7	TRBV29-1	T cell receptor beta variable 29-1 [Source:HGNC Symbol;Acc:HGNC:12210]	15	null	8	26	0	5	0.9049445	0.15000000000000002	0.276463
A0A578	TRBV5-1	T cell receptor beta variable 5-1 [Source:HGNC Symbol;Acc:HGNC:12218]	15	6	8	43	1	35	1.2766664999999997	0.4092925	1.0614720000000004
A6NEK1	ARRDC5	arrestin domain containing 5 [Source:HGNC Symbol;Acc:HGNC:31407]	15	null	null	2	0	0	0.19583199999999995	0.15000000000000002	0.15000000000000002
P32314	FOXN2	forkhead box N2 [Source:HGNC Symbol;Acc:HGNC:5281]	58	null	null	1	0	0	0.9667224999999998	0.15000000000000002	0.15000000000000002
Q6ECI4	ZNF470	zinc finger protein 470 [Source:HGNC Symbol;Acc:HGNC:22220]	59	4	null	1	2	0	0.9667224999999998	0.17593350000000005	0.15000000000000002
P39023	RPL3	ribosomal protein L3 [Source:HGNC Symbol;Acc:HGNC:10332]	0	0	null	10	50	0	0.9814360000000002	0.7160660000000001	0.15000000000000002
P30050	RPL12	ribosomal protein L12 [Source:HGNC Symbol;Acc:HGNC:10302]	0	0	0	20	107	3	1.7726499999999998	1.264877	0.9690769999999999
P62277	RPS13	ribosomal protein S13 [Source:HGNC Symbol;Acc:HGNC:10386]	0	0	0	7	151	1	0.7812015000000001	1.7707460000000002	0.5609664999999998
P46776	RPL27A	ribosomal protein L27a [Source:HGNC Symbol;Acc:HGNC:10329]	0	0	0	11	217	3	1.0990675000000003	2.4070134999999997	1.4573679999999998
P46781	RPS9	ribosomal protein S9 [Source:HGNC Symbol;Acc:HGNC:10442]	0	0	59	14	121	4	1.478601	1.3206795	1.0664189999999998
P49207	RPL34	ribosomal protein L34 [Source:HGNC Symbol;Acc:HGNC:10340]	0	0	null	25	81	0	2.2554330000000005	1.0696064999999997	0.15000000000000002
P62280	RPS11	ribosomal protein S11 [Source:HGNC Symbol;Acc:HGNC:10384]	0	0	59	18	167	4	1.8214144999999995	1.9357480000000002	1.0664189999999998
P62424	RPL7A	ribosomal protein L7a [Source:HGNC Symbol;Acc:HGNC:10364]	0	0	0	13	114	2	1.3185629999999997	1.4031635000000002	0.7079145
O95166	GABARAP	GABA type A receptor-associated protein [Source:HGNC Symbol;Acc:HGNC:4067]	60	0	null	1	35	0	0.9667224999999998	0.4991120000000001	0.15000000000000002
Q5THK1	PRR14L	proline rich 14 like [Source:HGNC Symbol;Acc:HGNC:28738]	7	4	null	7	170	0	1.3772045000000004	1.3897080000000002	0.15000000000000002
O75140	DEPDC5	DEP domain containing 5 [Source:HGNC Symbol;Acc:HGNC:18423]	7	2	null	1	36	0	0.3687475	0.591235	0.15000000000000002
Q9UL18	AGO1	argonaute RISC component 1 [Source:HGNC Symbol;Acc:HGNC:3262]	7	4	null	11	178	0	1.8907064999999996	2.0159795000000007	0.15000000000000002
A0A075B6P5	IGKV2-28	immunoglobulin kappa variable 2-28 [Source:HGNC Symbol;Acc:HGNC:5783]	5	null	7	37	0	2	0.652656	0.15000000000000002	0.19786350000000008
Q6ZRQ5	MMS22L	MMS22 like, DNA repair protein [Source:HGNC Symbol;Acc:HGNC:21475]	4	4	null	39	158	0	1.4570025	1.121686	0.15000000000000002
Q96GX5	MASTL	microtubule associated serine/threonine kinase like [Source:HGNC Symbol;Acc:HGNC:19042]	4	null	6	34	0	1	0.8420190000000002	0.15000000000000002	0.16499399999999995
Q96DY7	MTBP	MDM2 binding protein [Source:HGNC Symbol;Acc:HGNC:7417]	4	2	6	22	12	3	1.1793925	0.22447700000000004	0.26667099999999994
Q96NL6	SCLT1	sodium channel and clathrin linker 1 [Source:HGNC Symbol;Acc:HGNC:26406]	4	2	null	5	17	0	0.293633	0.260211	0.15000000000000002
Q99728	BARD1	BRCA1 associated RING domain 1 [Source:HGNC Symbol;Acc:HGNC:952]	4	null	null	20	0	0	0.7245829999999999	0.15000000000000002	0.15000000000000002
P42166	TMPO	thymopoietin [Source:HGNC Symbol;Acc:HGNC:11875]	4	null	6	25	0	3	0.9421745	0.15000000000000002	0.279302
A8MTY0	ZNF724	zinc finger protein 724 [Source:HGNC Symbol;Acc:HGNC:32460]	4	null	null	6	0	0	0.39503800000000006	0.15000000000000002	0.15000000000000002
Q8N884	CGAS	cyclic GMP-AMP synthase [Source:HGNC Symbol;Acc:HGNC:21367]	4	null	null	12	0	0	0.3880085000000001	0.15000000000000002	0.15000000000000002
O60760	HPGDS	hematopoietic prostaglandin D synthase [Source:HGNC Symbol;Acc:HGNC:17890]	15	null	22	1	0	1	0.3525210000000001	0.15000000000000002	0.35099099999999994
Q9UN86	G3BP2	G3BP stress granule assembly factor 2 [Source:HGNC Symbol;Acc:HGNC:30291]	61	null	null	1	0	0	0.9667224999999998	0.15000000000000002	0.15000000000000002
Q9BXX0	EMILIN2	elastin microfibril interfacer 2 [Source:HGNC Symbol;Acc:HGNC:19881]	15	null	14	20	0	9	0.598392	0.15000000000000002	0.3715355000000001
Q9NR16	CD163L1	CD163 molecule like 1 [Source:HGNC Symbol;Acc:HGNC:30375]	15	26	null	3	1	0	0.2217995000000001	0.9667224999999998	0.15000000000000002
P78324	SIRPA	signal regulatory protein alpha [Source:HGNC Symbol;Acc:HGNC:9662]	15	6	14	19	14	21	0.7513749999999999	1.4001205	0.6586484999999999
Q9NY15	STAB1	stabilin 1 [Source:HGNC Symbol;Acc:HGNC:18628]	15	null	null	22	0	0	0.7121135000000002	0.15000000000000002	0.15000000000000002
P21281	ATP6V1B2	ATPase H+ transporting V1 subunit B2 [Source:HGNC Symbol;Acc:HGNC:854]	15	6	null	35	6	0	0.9153994999999999	0.5404645	0.15000000000000002
O75023	LILRB5	leukocyte immunoglobulin like receptor B5 [Source:HGNC Symbol;Acc:HGNC:6609]	15	null	null	23	0	0	0.6715770000000002	0.15000000000000002	0.15000000000000002
Q6PI73	LILRA6	leukocyte immunoglobulin like receptor A6 [Source:HGNC Symbol;Acc:HGNC:15495]	15	null	14	29	0	1	0.8124729999999999	0.15000000000000002	0.27693049999999997
P12318	FCGR2A	Fc fragment of IgG receptor IIa [Source:HGNC Symbol;Acc:HGNC:3616]	15	null	14	35	0	2	0.9809345000000002	0.15000000000000002	0.19803350000000006
Q9Y5Q3	MAFB	MAF bZIP transcription factor B [Source:HGNC Symbol;Acc:HGNC:6408]	15	null	14	35	0	1	0.927172	0.15000000000000002	0.17594200000000002
Q99572	P2RX7	purinergic receptor P2X 7 [Source:HGNC Symbol;Acc:HGNC:8537]	15	2	14	39	1	25	0.9794724999999999	0.18554700000000005	0.745221
Q9NQS5	GPR84	G protein-coupled receptor 84 [Source:HGNC Symbol;Acc:HGNC:4535]	15	null	null	26	0	0	0.9828810000000003	0.15000000000000002	0.15000000000000002
P21757	MSR1	macrophage scavenger receptor 1 [Source:HGNC Symbol;Acc:HGNC:7376]	15	null	14	47	0	24	1.2359939999999998	0.15000000000000002	0.770092
O75019	LILRA1	leukocyte immunoglobulin like receptor A1 [Source:HGNC Symbol;Acc:HGNC:6602]	15	null	null	29	0	0	0.7748860000000003	0.15000000000000002	0.15000000000000002
Q9NNX6	CD209	CD209 molecule [Source:HGNC Symbol;Acc:HGNC:1641]	15	null	null	22	0	0	0.6537525000000001	0.15000000000000002	0.15000000000000002
Q6ZUJ8	PIK3AP1	phosphoinositide-3-kinase adaptor protein 1 [Source:HGNC Symbol;Acc:HGNC:30034]	15	6	14	48	6	40	1.3146190000000002	0.7498960000000002	1.1005465000000003
Q9BZZ2	SIGLEC1	sialic acid binding Ig like lectin 1 [Source:HGNC Symbol;Acc:HGNC:11127]	15	null	14	15	0	1	0.5211865	0.15000000000000002	0.17393600000000004
P98082	DAB2	DAB adaptor protein 2 [Source:HGNC Symbol;Acc:HGNC:2662]	15	null	14	27	0	2	0.8120649999999998	0.15000000000000002	0.21491450000000004
P32246	CCR1	C-C motif chemokine receptor 1 [Source:HGNC Symbol;Acc:HGNC:1602]	15	null	14	50	0	17	1.472821	0.15000000000000002	0.5548464999999999
O00206	TLR4	toll like receptor 4 [Source:HGNC Symbol;Acc:HGNC:11850]	15	null	14	67	0	42	1.7651275	0.15000000000000002	1.2409155
Q0D2I5	IFFO1	intermediate filament family orphan 1 [Source:HGNC Symbol;Acc:HGNC:24970]	15	2	14	43	26	12	1.1643475	1.011118	0.47453850000000003
Q9Y4Y9	LSM5	LSM5 homolog, U6 small nuclear RNA and mRNA degradation associated [Source:HGNC Symbol;Acc:HGNC:17162]	62	0	60	1	20	1	0.9667224999999998	0.612774	0.9667224999999998
Q15109	AGER	advanced glycosylation end-product specific receptor [Source:HGNC Symbol;Acc:HGNC:320]	51	3	61	9	5	2	2.2385264999999994	0.9623705	0.9500454999999999
Q9H1C3	GLT8D2	glycosyltransferase 8 domain containing 2 [Source:HGNC Symbol;Acc:HGNC:24890]	17	1	16	53	21	8	2.9101879999999998	1.4294880000000003	0.9151275000000001
Q15113	PCOLCE	procollagen C-endopeptidase enhancer [Source:HGNC Symbol;Acc:HGNC:8738]	17	1	null	46	7	0	2.350131500000001	1.0298859999999999	0.15000000000000002
P12110	COL6A2	collagen type VI alpha 2 chain [Source:HGNC Symbol;Acc:HGNC:2212]	17	1	16	33	25	6	1.7448550000000003	1.573869	0.8405144999999999
Q96AM1	MRGPRF	MAS related GPR family member F [Source:HGNC Symbol;Acc:HGNC:24828]	17	null	16	26	0	1	1.6576790000000001	0.15000000000000002	0.243602
O43294	TGFB1I1	transforming growth factor beta 1 induced transcript 1 [Source:HGNC Symbol;Acc:HGNC:11767]	17	1	16	29	9	1	1.6153064999999998	0.5795220000000001	0.339907
P08253	MMP2	matrix metallopeptidase 2 [Source:HGNC Symbol;Acc:HGNC:7166]	17	1	16	35	23	22	1.8012439999999996	1.3457204999999999	2.4404270000000006
Q96HF1	SFRP2	secreted frizzled related protein 2 [Source:HGNC Symbol;Acc:HGNC:10777]	17	null	16	12	0	2	0.65694	0.15000000000000002	0.31202700000000005
P24844	MYL9	myosin light chain 9 [Source:HGNC Symbol;Acc:HGNC:15754]	17	27	16	27	1	2	1.5808559999999998	0.9667224999999998	0.4914875
P62736	ACTA2	actin alpha 2, smooth muscle [Source:HGNC Symbol;Acc:HGNC:130]	17	1	16	39	8	6	2.1490640000000005	1.2993274999999997	1.0199155000000002
Q96GP6	SCARF2	scavenger receptor class F member 2 [Source:HGNC Symbol;Acc:HGNC:19869]	17	1	16	42	19	4	2.4083989999999997	0.951329	0.8971585000000001
Q92743	HTRA1	HtrA serine peptidase 1 [Source:HGNC Symbol;Acc:HGNC:9476]	17	null	null	12	0	0	0.6724355000000002	0.15000000000000002	0.15000000000000002
P25940	COL5A3	collagen type V alpha 3 chain [Source:HGNC Symbol;Acc:HGNC:14864]	17	1	16	22	1	3	1.2536059999999998	0.191837	0.4262755
P21810	BGN	biglycan [Source:HGNC Symbol;Acc:HGNC:1044]	17	1	16	28	30	7	1.4368234999999998	1.9645885	0.9213410000000001
Q13361	MFAP5	microfibril associated protein 5 [Source:HGNC Symbol;Acc:HGNC:29673]	17	1	null	29	1	0	1.4266405000000002	0.365288	0.15000000000000002
P83110	HTRA3	HtrA serine peptidase 3 [Source:HGNC Symbol;Acc:HGNC:30406]	17	null	16	32	0	2	1.5966915000000006	0.15000000000000002	0.358505
Q9Y240	CLEC11A	C-type lectin domain containing 11A [Source:HGNC Symbol;Acc:HGNC:10576]	17	null	null	34	0	0	1.710736	0.15000000000000002	0.15000000000000002
Q01995	TAGLN	transgelin [Source:HGNC Symbol;Acc:HGNC:11553]	17	1	16	35	5	6	1.9483789999999994	0.9227860000000001	1.2687105
P43235	CTSK	cathepsin K [Source:HGNC Symbol;Acc:HGNC:2536]	17	null	null	13	0	0	0.7875084999999998	0.15000000000000002	0.15000000000000002
O95967	EFEMP2	EGF containing fibulin extracellular matrix protein 2 [Source:HGNC Symbol;Acc:HGNC:3219]	17	1	null	31	1	0	1.7432059999999996	0.33226549999999994	0.15000000000000002
Q9BZW4	TM6SF2	transmembrane 6 superfamily member 2 [Source:HGNC Symbol;Acc:HGNC:11861]	17	null	null	7	0	0	0.4695235	0.15000000000000002	0.15000000000000002
Q01974	ROR2	receptor tyrosine kinase like orphan receptor 2 [Source:HGNC Symbol;Acc:HGNC:10257]	17	1	null	28	10	0	1.6704119999999998	0.7665644999999999	0.15000000000000002
Q6ZW31	SYDE1	synapse defective Rho GTPase homolog 1 [Source:HGNC Symbol;Acc:HGNC:25824]	17	1	null	25	34	0	1.3256775	1.8307220000000004	0.15000000000000002
Q12906	ILF3	interleukin enhancer binding factor 3 [Source:HGNC Symbol;Acc:HGNC:6038]	7	2	null	2	79	0	0.3463755	0.827008	0.15000000000000002
Q2KHR3	QSER1	glutamine and serine rich 1 [Source:HGNC Symbol;Acc:HGNC:26154]	7	4	null	13	235	0	1.252926	1.6910925000000003	0.15000000000000002
Q9Y215	COLQ	collagen like tail subunit of asymmetric acetylcholinesterase [Source:HGNC Symbol;Acc:HGNC:2226]	63	2	null	1	22	0	0.9667224999999998	0.39219050000000005	0.15000000000000002
Q6ZUX3	TOGARAM2	TOG array regulator of axonemal microtubules 2 [Source:HGNC Symbol;Acc:HGNC:33715]	24	7	null	4	470	0	0.2828380000000001	1.5751524999999997	0.15000000000000002
Q8IWA6	CCDC60	coiled-coil domain containing 60 [Source:HGNC Symbol;Acc:HGNC:28610]	24	7	23	11	509	1	0.46347150000000004	1.517021	0.1892615
Q9C0B2	CFAP74	cilia and flagella associated protein 74 [Source:HGNC Symbol;Acc:HGNC:29368]	24	7	null	12	490	0	0.5041865	1.48518	0.15000000000000002
A6NFN9	ANKUB1	ankyrin repeat and ubiquitin domain containing 1 [Source:HGNC Symbol;Acc:HGNC:29642]	24	7	null	25	442	0	0.9117700000000001	1.3594055000000003	0.15000000000000002
Q8TC29	ENKUR	enkurin, TRPC channel interacting protein [Source:HGNC Symbol;Acc:HGNC:28388]	24	7	23	27	508	9	0.9872584999999998	1.5357465000000003	0.49761600000000006
Q6ZR08	DNAH12	dynein axonemal heavy chain 12 [Source:HGNC Symbol;Acc:HGNC:2943]	24	7	23	14	515	9	0.5897985	1.5467965000000004	0.5805334999999999
Q5TGP6	MROH9	maestro heat like repeat family member 9 [Source:HGNC Symbol;Acc:HGNC:26287]	24	7	null	10	460	0	0.45040699999999984	1.3593035	0.15000000000000002
Q96GR2	ACSBG1	acyl-CoA synthetase bubblegum family member 1 [Source:HGNC Symbol;Acc:HGNC:29567]	24	7	null	11	489	0	0.4823755	1.4571385	0.15000000000000002
Q6P656	CFAP161	cilia and flagella associated protein 161 [Source:HGNC Symbol;Acc:HGNC:26782]	24	7	23	36	464	1	1.2133245000000001	1.3974175	0.19256800000000002
P20742	PZP	PZP alpha-2-macroglobulin like [Source:HGNC Symbol;Acc:HGNC:9750]	24	7	null	11	466	0	0.495066	1.4256799999999998	0.15000000000000002
Q6ZTQ4	CDHR3	cadherin related family member 3 [Source:HGNC Symbol;Acc:HGNC:26308]	24	7	null	26	463	0	1.2006935000000003	1.392938	0.15000000000000002
Q8NEE8	TTC16	tetratricopeptide repeat domain 16 [Source:HGNC Symbol;Acc:HGNC:26536]	24	7	null	2	503	0	0.48036099999999987	1.5295499999999995	0.15000000000000002
Q96JQ0	DCHS1	dachsous cadherin-related 1 [Source:HGNC Symbol;Acc:HGNC:13681]	17	1	16	5	76	2	0.9243755000000001	2.5772600000000008	0.4121655000000001
P98160	HSPG2	heparan sulfate proteoglycan 2 [Source:HGNC Symbol;Acc:HGNC:5273]	17	1	null	1	14	0	0.33923549999999997	0.6301565	0.15000000000000002
Q6UX71	PLXDC2	plexin domain containing 2 [Source:HGNC Symbol;Acc:HGNC:21013]	17	null	16	28	0	13	1.8732899999999995	0.15000000000000002	1.3209004999999998
Q16363	LAMA4	laminin subunit alpha 4 [Source:HGNC Symbol;Acc:HGNC:6484]	17	1	16	10	79	9	0.8189244999999999	2.7551225	1.1441344999999998
Q9Y6F6	MRVI1	murine retrovirus integration site 1 homolog [Source:HGNC Symbol;Acc:HGNC:7237]	17	null	16	28	0	10	1.9408310000000002	0.15000000000000002	1.3628395000000004
Q5HYW2	NHSL2	NHS like 2 [Source:HGNC Symbol;Acc:HGNC:33737]	17	4	null	7	121	0	0.7729140000000001	1.108256	0.15000000000000002
O95980	RECK	reversion inducing cysteine rich protein with kazal motifs [Source:HGNC Symbol;Acc:HGNC:11345]	17	1	16	20	43	2	1.3587255000000003	1.9907600000000003	0.33651549999999997
Q8IVF7	FMNL3	formin like 3 [Source:HGNC Symbol;Acc:HGNC:23698]	15	6	14	10	6	5	0.5597764999999999	0.4975480000000001	0.326052
P37275	ZEB1	zinc finger E-box binding homeobox 1 [Source:HGNC Symbol;Acc:HGNC:11642]	17	1	16	15	86	11	1.3304799999999999	2.6405084999999993	1.2367249999999999
P15884	TCF4	transcription factor 4 [Source:HGNC Symbol;Acc:HGNC:11634]	17	1	16	24	37	8	2.4520464999999994	1.7143655	0.9660255000000003
A8MV65	VGLL3	vestigial like family member 3 [Source:HGNC Symbol;Acc:HGNC:24327]	17	1	null	13	18	0	0.9104525000000001	0.726147	0.15000000000000002
Q76M96	CCDC80	coiled-coil domain containing 80 [Source:HGNC Symbol;Acc:HGNC:30649]	17	1	16	33	10	4	1.928591	1.2186625	0.514922
Q9UPQ7	PDZRN3	PDZ domain containing ring finger 3 [Source:HGNC Symbol;Acc:HGNC:17704]	17	1	16	6	45	9	0.6437904999999999	1.7521735	1.090185
O60330	PCDHGA12	protocadherin gamma subfamily A, 12 [Source:HGNC Symbol;Acc:HGNC:8699]	17	1	null	2	15	0	0.5503755	0.6964650000000002	0.15000000000000002
O60861	AC005747.1	growth arrest specific 7 [Source:NCBI gene;Acc:8522]	17	null	16	8	0	10	0.7391690000000002	0.15000000000000002	1.149906
Q5TCZ1	SH3PXD2A	SH3 and PX domains 2A [Source:HGNC Symbol;Acc:HGNC:23664]	17	4	null	1	12	0	0.22481700000000007	0.4491235	0.15000000000000002
Q6ZN30	BNC2	basonuclin 2 [Source:HGNC Symbol;Acc:HGNC:30988]	17	1	16	21	41	20	1.3960234999999999	1.6202959999999997	2.154810000000001
Q149M9	NWD1	NACHT and WD repeat domain containing 1 [Source:HGNC Symbol;Acc:HGNC:27619]	24	7	null	17	501	0	0.6202285000000001	1.5263795	0.15000000000000002
Q502W6	VWA3B	von Willebrand factor A domain containing 3B [Source:HGNC Symbol;Acc:HGNC:28385]	24	7	23	21	508	1	0.838296	1.5177519999999995	0.189066
Q17RS7	GEN1	GEN1 Holliday junction 5' flap endonuclease [Source:HGNC Symbol;Acc:HGNC:26881]	4	2	6	12	1	1	0.5501969999999999	0.172967	0.16991550000000002
Q6UVJ0	SASS6	SAS-6 centriolar assembly protein [Source:HGNC Symbol;Acc:HGNC:25403]	4	2	11	13	96	1	0.4521665	1.2119815	0.3447690000000001
Q07890	SOS2	SOS Ras/Rho guanine nucleotide exchange factor 2 [Source:HGNC Symbol;Acc:HGNC:11188]	64	4	null	2	287	0	1.045237	2.2816215	0.15000000000000002
Q8NHV4	NEDD1	neural precursor cell expressed, developmentally down-regulated 1 [Source:HGNC Symbol;Acc:HGNC:7723]	65	4	null	2	26	0	1.0455855	0.5845284999999999	0.15000000000000002
O43623	SNAI2	snail family transcriptional repressor 2 [Source:HGNC Symbol;Acc:HGNC:11094]	17	null	null	15	0	0	0.9188759999999998	0.15000000000000002	0.15000000000000002
P48061	CXCL12	C-X-C motif chemokine ligand 12 [Source:HGNC Symbol;Acc:HGNC:10672]	17	null	null	6	0	0	0.49838950000000004	0.15000000000000002	0.15000000000000002
Q86YL7	PDPN	podoplanin [Source:HGNC Symbol;Acc:HGNC:29602]	17	null	null	11	0	0	0.8604044999999999	0.15000000000000002	0.15000000000000002
Q9P265	DIP2B	disco interacting protein 2 homolog B [Source:HGNC Symbol;Acc:HGNC:29284]	7	4	null	13	68	0	1.1831664999999998	0.6981905	0.15000000000000002
O96028	NSD2	nuclear receptor binding SET domain protein 2 [Source:HGNC Symbol;Acc:HGNC:12766]	7	2	null	8	12	0	0.655155	0.224834	0.15000000000000002
Q9BTA9	WAC	WW domain containing adaptor with coiled-coil [Source:HGNC Symbol;Acc:HGNC:17327]	7	4	null	1	238	0	0.2414685	2.3840805	0.15000000000000002
P35659	DEK	DEK proto-oncogene [Source:HGNC Symbol;Acc:HGNC:2768]	4	4	null	14	1	0	0.8231149999999998	0.22296400000000002	0.15000000000000002
Q7Z4H7	HAUS6	HAUS augmin like complex subunit 6 [Source:HGNC Symbol;Acc:HGNC:25948]	65	4	null	4	97	0	1.5960200000000002	0.7848140000000002	0.15000000000000002
P25067	COL8A2	collagen type VIII alpha 2 chain [Source:HGNC Symbol;Acc:HGNC:2216]	17	null	null	33	0	0	1.8228595000000003	0.15000000000000002	0.15000000000000002
P36955	SERPINF1	serpin family F member 1 [Source:HGNC Symbol;Acc:HGNC:8824]	17	null	null	12	0	0	0.9476654999999999	0.15000000000000002	0.15000000000000002
Q96B18	DACT3	dishevelled binding antagonist of beta catenin 3 [Source:HGNC Symbol;Acc:HGNC:30745]	17	1	16	31	18	8	2.303781	1.4460714999999997	1.3844465
O14827	RASGRF2	Ras protein specific guanine nucleotide releasing factor 2 [Source:HGNC Symbol;Acc:HGNC:9876]	17	null	null	6	0	0	0.5515485000000002	0.15000000000000002	0.15000000000000002
Q9GZN0	GPR88	G protein-coupled receptor 88 [Source:HGNC Symbol;Acc:HGNC:4539]	17	null	null	7	0	0	0.510978	0.15000000000000002	0.15000000000000002
P98095	FBLN2	fibulin 2 [Source:HGNC Symbol;Acc:HGNC:3601]	17	1	null	13	6	0	0.7598155000000002	0.7269885	0.15000000000000002
Q6UWY5	OLFML1	olfactomedin like 1 [Source:HGNC Symbol;Acc:HGNC:24473]	17	1	16	37	32	30	2.6413755	2.0789645	3.3567270000000002
P54826	GAS1	growth arrest specific 1 [Source:HGNC Symbol;Acc:HGNC:4165]	17	1	16	21	3	4	1.2455905	0.3636729999999999	0.584078
P39877	PLA2G5	phospholipase A2 group V [Source:HGNC Symbol;Acc:HGNC:9038]	17	null	16	10	0	1	0.7620170000000002	0.15000000000000002	0.25596950000000007
Q9Y5Q5	CORIN	corin, serine peptidase [Source:HGNC Symbol;Acc:HGNC:19012]	17	null	null	11	0	0	0.7569849999999999	0.15000000000000002	0.15000000000000002
P28300	LOX	lysyl oxidase [Source:HGNC Symbol;Acc:HGNC:6664]	17	1	null	29	10	0	1.5500944999999993	0.8601579999999998	0.15000000000000002
P07585	DCN	decorin [Source:HGNC Symbol;Acc:HGNC:2705]	17	1	16	22	8	13	1.6994225000000003	1.1124805000000002	1.6315669999999998
Q8ND94	LRRN4CL	LRRN4 C-terminal like [Source:HGNC Symbol;Acc:HGNC:33724]	17	1	null	9	3	0	0.7344345000000001	0.669401	0.15000000000000002
P10600	TGFB3	transforming growth factor beta 3 [Source:HGNC Symbol;Acc:HGNC:11769]	17	null	null	14	0	0	1.3809870000000004	0.15000000000000002	0.15000000000000002
Q05682	CALD1	caldesmon 1 [Source:HGNC Symbol;Acc:HGNC:1441]	17	1	null	17	28	0	1.0615910000000002	1.6445209999999997	0.15000000000000002
P46091	GPR1	G protein-coupled receptor 1 [Source:HGNC Symbol;Acc:HGNC:4463]	17	null	null	6	0	0	0.43590600000000007	0.15000000000000002	0.15000000000000002
Q96RS6	NUDCD1	NudC domain containing 1 [Source:HGNC Symbol;Acc:HGNC:24306]	1	null	null	2	0	0	0.8039475000000003	0.15000000000000002	0.15000000000000002
Q96E29	MTERF3	mitochondrial transcription termination factor 3 [Source:HGNC Symbol;Acc:HGNC:24258]	1	0	null	2	1	0	0.8741915000000001	0.17187900000000006	0.15000000000000002
Q92791	P3H4	prolyl 3-hydroxylase family member 4 (non-enzymatic) [Source:HGNC Symbol;Acc:HGNC:16946]	66	1	62	1	3	1	0.9667224999999998	0.8620705000000001	0.9667224999999998
Q12894	IFRD2	interferon related developmental regulator 2 [Source:HGNC Symbol;Acc:HGNC:5457]	67	null	null	1	0	0	0.9667224999999998	0.15000000000000002	0.15000000000000002
Q13442	PDAP1	PDGFA associated protein 1 [Source:HGNC Symbol;Acc:HGNC:14634]	16	1	null	3	1	0	1.0072930000000002	0.17794800000000005	0.15000000000000002
Q9BT88	SYT11	synaptotagmin 11 [Source:HGNC Symbol;Acc:HGNC:19239]	17	null	null	5	0	0	0.8290565000000002	0.15000000000000002	0.15000000000000002
Q9Y534	CSDC2	cold shock domain containing C2 [Source:HGNC Symbol;Acc:HGNC:30359]	17	1	16	25	8	2	1.6027434999999999	0.6687975000000002	0.48626
O95965	ITGBL1	integrin subunit beta like 1 [Source:HGNC Symbol;Acc:HGNC:6164]	17	1	16	16	8	5	1.208148	0.6383760000000002	1.069887
Q6FHJ7	SFRP4	secreted frizzled related protein 4 [Source:HGNC Symbol;Acc:HGNC:10778]	17	1	16	16	3	1	1.1036574999999997	0.529457	0.33109250000000007
Q9H3U7	SMOC2	SPARC related modular calcium binding 2 [Source:HGNC Symbol;Acc:HGNC:20323]	17	28	null	3	1	0	0.33346400000000004	0.9667224999999998	0.15000000000000002
Q6UWF9	FAM180A	family with sequence similarity 180 member A [Source:HGNC Symbol;Acc:HGNC:33773]	17	1	16	6	5	4	0.542666	0.330812	0.5579235
Q8IUL8	CILP2	cartilage intermediate layer protein 2 [Source:HGNC Symbol;Acc:HGNC:24213]	17	null	null	18	0	0	0.9741515	0.15000000000000002	0.15000000000000002
Q8N436	CPXM2	carboxypeptidase X, M14 family member 2 [Source:HGNC Symbol;Acc:HGNC:26977]	17	1	null	13	6	0	1.1243124999999998	1.0281349999999998	0.15000000000000002
Q9HAC7	SUGCT	succinyl-CoA:glutarate-CoA transferase [Source:HGNC Symbol;Acc:HGNC:16001]	17	null	null	4	0	0	0.338513	0.15000000000000002	0.15000000000000002
Q03692	COL10A1	collagen type X alpha 1 chain [Source:HGNC Symbol;Acc:HGNC:2185]	17	null	16	28	0	4	1.606067	0.15000000000000002	0.6287285000000001
Q9BRK3	MXRA8	matrix remodeling associated 8 [Source:HGNC Symbol;Acc:HGNC:7542]	17	1	null	12	12	0	0.7286375000000003	0.8802774999999997	0.15000000000000002
Q9P287	BCCIP	BRCA2 and CDKN1A interacting protein [Source:HGNC Symbol;Acc:HGNC:978]	68	null	null	1	0	0	0.9667224999999998	0.15000000000000002	0.15000000000000002
O60911	CTSV	cathepsin V [Source:HGNC Symbol;Acc:HGNC:2538]	4	null	null	11	0	0	0.290352	0.15000000000000002	0.15000000000000002
Q9BXL8	CDCA4	cell division cycle associated 4 [Source:HGNC Symbol;Acc:HGNC:14625]	4	null	null	3	0	0	0.18649050000000006	0.15000000000000002	0.15000000000000002
Q01628	IFITM3	interferon induced transmembrane protein 3 [Source:HGNC Symbol;Acc:HGNC:5414]	69	null	null	1	0	0	0.9667224999999998	0.15000000000000002	0.15000000000000002
Q9H714	RUBCNL	rubicon like autophagy enhancer [Source:HGNC Symbol;Acc:HGNC:20420]	15	null	null	29	0	0	0.8593080000000001	0.15000000000000002	0.15000000000000002
Q5UE93	PIK3R6	phosphoinositide-3-kinase regulatory subunit 6 [Source:HGNC Symbol;Acc:HGNC:27101]	15	null	14	9	0	10	0.35302250000000013	0.15000000000000002	0.4012515000000001
Q76KD6	SPATC1	spermatogenesis and centriole associated 1 [Source:HGNC Symbol;Acc:HGNC:30510]	15	null	null	4	0	0	0.23522950000000015	0.15000000000000002	0.15000000000000002
Q86YT9	JAML	junction adhesion molecule like [Source:HGNC Symbol;Acc:HGNC:19084]	15	6	14	30	7	29	0.8411774999999998	0.7989239999999999	0.9083614999999999
P14317	HCLS1	hematopoietic cell-specific Lyn substrate 1 [Source:HGNC Symbol;Acc:HGNC:4844]	15	6	null	24	4	0	0.656668	0.449693	0.15000000000000002
Q9H2L5	RASSF4	Ras association domain family member 4 [Source:HGNC Symbol;Acc:HGNC:20793]	15	null	null	20	0	0	0.5694665	0.15000000000000002	0.15000000000000002
Q8N8A2	ANKRD44	ankyrin repeat domain 44 [Source:HGNC Symbol;Acc:HGNC:25259]	15	4	14	18	58	1	0.6256599999999999	0.7209619999999999	0.17586550000000004
P06340	HLA-DOA	major histocompatibility complex, class II, DO alpha [Source:HGNC Symbol;Acc:HGNC:4936]	15	null	37	37	0	8	1.1355495000000002	0.15000000000000002	0.7555230000000001
Q96RP7	GAL3ST4	galactose-3-O-sulfotransferase 4 [Source:HGNC Symbol;Acc:HGNC:24145]	15	null	null	4	0	0	0.241307	0.15000000000000002	0.15000000000000002
Q8IWG1	WDR63	WD repeat domain 63 [Source:HGNC Symbol;Acc:HGNC:30711]	24	7	23	3	511	6	0.25563800000000003	1.5274590000000001	0.39235200000000003
Q2TAA8	TSNAXIP1	translin associated factor X interacting protein 1 [Source:HGNC Symbol;Acc:HGNC:18586]	24	7	null	1	498	0	0.1978635	1.4937225000000005	0.15000000000000002
O60486	PLXNC1	plexin C1 [Source:HGNC Symbol;Acc:HGNC:9106]	15	null	14	10	0	8	0.395463	0.15000000000000002	0.3605025
O15229	KMO	kynurenine 3-monooxygenase [Source:HGNC Symbol;Acc:HGNC:6381]	15	null	null	6	0	0	0.2766245	0.15000000000000002	0.15000000000000002
Q9H3U5	MFSD1	major facilitator superfamily domain containing 1 [Source:HGNC Symbol;Acc:HGNC:25874]	15	6	null	12	6	0	0.5219599999999999	0.6540925	0.15000000000000002
Q9H0Q0	FAM49A	family with sequence similarity 49 member A [Source:HGNC Symbol;Acc:HGNC:25373]	15	null	null	23	0	0	0.680451	0.15000000000000002	0.15000000000000002
O76090	BEST1	bestrophin 1 [Source:HGNC Symbol;Acc:HGNC:12703]	15	6	null	11	1	0	0.413211	0.22729049999999998	0.15000000000000002
P22301	IL10	interleukin 10 [Source:HGNC Symbol;Acc:HGNC:5962]	15	null	null	4	0	0	0.23466000000000004	0.15000000000000002	0.15000000000000002
Q8TF62	ATP8B4	ATPase phospholipid transporting 8B4 (putative) [Source:HGNC Symbol;Acc:HGNC:13536]	15	null	14	28	0	4	0.9407974999999998	0.15000000000000002	0.2531985
P56377	AP1S2	adaptor related protein complex 1 subunit sigma 2 [Source:HGNC Symbol;Acc:HGNC:560]	15	null	null	16	0	0	0.5084790000000001	0.15000000000000002	0.15000000000000002
Q8WXI8	CLEC4D	C-type lectin domain family 4 member D [Source:HGNC Symbol;Acc:HGNC:14554]	15	null	null	2	0	0	0.19234700000000002	0.15000000000000002	0.15000000000000002
A0A0C4DH24	IGKV6-21	immunoglobulin kappa variable 6-21 (non-functional) [Source:HGNC Symbol;Acc:HGNC:5836]	5	null	null	11	0	0	0.29941299999999993	0.15000000000000002	0.15000000000000002
P01591	JCHAIN	joining chain of multimeric IgA and IgM [Source:HGNC Symbol;Acc:HGNC:5713]	5	9	7	9	46	1	0.2757575000000001	2.6382644999999996	0.17574650000000008
Q9UJU2	LEF1	lymphoid enhancer binding factor 1 [Source:HGNC Symbol;Acc:HGNC:6551]	17	1	null	4	1	0	0.39176549999999993	0.20676300000000003	0.15000000000000002
O60682	MSC	musculin [Source:HGNC Symbol;Acc:HGNC:7321]	17	null	null	5	0	0	0.5461255000000002	0.15000000000000002	0.15000000000000002
Q8WUM0	NUP133	nucleoporin 133 [Source:HGNC Symbol;Acc:HGNC:18016]	32	4	null	4	141	0	1.0395845000000001	1.4399005	0.15000000000000002
Q6P1J9	CDC73	cell division cycle 73 [Source:HGNC Symbol;Acc:HGNC:16783]	32	3	null	6	18	0	1.5749569999999997	1.9902159999999998	0.15000000000000002
Q08AD1	CAMSAP2	calmodulin regulated spectrin associated protein family member 2 [Source:HGNC Symbol;Acc:HGNC:29188]	32	0	null	4	64	0	1.0802230000000004	1.124661	0.15000000000000002
Q9H040	SPRTN	SprT-like N-terminal domain [Source:HGNC Symbol;Acc:HGNC:25356]	32	null	null	4	0	0	1.1349205000000002	0.15000000000000002	0.15000000000000002
P10155	RO60	Ro60, Y RNA binding protein [Source:HGNC Symbol;Acc:HGNC:11313]	32	4	null	4	73	0	0.9304020000000001	1.0982345	0.15000000000000002
Q15291	RBBP5	RB binding protein 5, histone lysine methyltransferase complex subunit [Source:HGNC Symbol;Acc:HGNC:9888]	32	null	null	3	0	0	0.795252	0.15000000000000002	0.15000000000000002
Q8TD46	CD200R1	CD200 receptor 1 [Source:HGNC Symbol;Acc:HGNC:24235]	15	6	14	15	1	8	0.4928645	0.257117	0.3423975000000001
P41597	CCR2	C-C motif chemokine receptor 2 [Source:HGNC Symbol;Acc:HGNC:1603]	15	6	14	40	2	30	1.0187169999999999	0.34448850000000014	0.8783140000000002
P28068	HLA-DMB	major histocompatibility complex, class II, DM beta [Source:HGNC Symbol;Acc:HGNC:4935]	15	0	37	27	17	12	1.0234174999999999	1.0474044999999998	0.885335
Q2M1Z3	ARHGAP31	Rho GTPase activating protein 31 [Source:HGNC Symbol;Acc:HGNC:29216]	15	0	null	9	33	0	1.1688439999999998	0.5924164999999999	0.15000000000000002
Q8N139	ABCA6	ATP binding cassette subfamily A member 6 [Source:HGNC Symbol;Acc:HGNC:36]	17	1	52	3	7	3	0.6969495	0.39616850000000003	0.6718319999999999
P24043	LAMA2	laminin subunit alpha 2 [Source:HGNC Symbol;Acc:HGNC:6482]	17	1	52	6	22	13	1.11781	0.9786224999999998	2.1026029999999998
Q9BWU0	SLC4A1AP	solute carrier family 4 member 1 adaptor protein [Source:HGNC Symbol;Acc:HGNC:13813]	70	4	null	1	141	0	0.6794650000000001	1.0357255000000003	0.15000000000000002
Q9BSC4	NOL10	nucleolar protein 10 [Source:HGNC Symbol;Acc:HGNC:25862]	70	null	null	2	0	0	1.253674	0.15000000000000002	0.15000000000000002
Q99757	TXN2	thioredoxin 2 [Source:HGNC Symbol;Acc:HGNC:17772]	35	0	null	6	307	0	2.357535	3.0997295000000005	0.15000000000000002
Q15276	RABEP1	rabaptin, RAB GTPase binding effector protein 1 [Source:HGNC Symbol;Acc:HGNC:17677]	7	4	null	3	38	0	0.61852	0.41582900000000006	0.15000000000000002
Q9Y4G8	RAPGEF2	Rap guanine nucleotide exchange factor 2 [Source:HGNC Symbol;Acc:HGNC:16854]	7	0	null	7	261	0	1.3061954999999998	2.7123165	0.15000000000000002
P43034	PAFAH1B1	platelet activating factor acetylhydrolase 1b regulatory subunit 1 [Source:HGNC Symbol;Acc:HGNC:8574]	7	0	null	5	191	0	0.9994050000000002	1.9871984999999996	0.15000000000000002
P51825	AFF1	AF4/FMR2 family member 1 [Source:HGNC Symbol;Acc:HGNC:7135]	7	4	null	5	387	0	0.9457699999999999	3.2949235	0.15000000000000002
Q8IZQ1	WDFY3	WD repeat and FYVE domain containing 3 [Source:HGNC Symbol;Acc:HGNC:20751]	7	4	null	4	319	0	0.7189985000000001	2.5740130000000003	0.15000000000000002
Q9UK58	CCNL1	cyclin L1 [Source:HGNC Symbol;Acc:HGNC:20569]	2	2	null	3	43	0	0.7164824999999999	0.972222	0.15000000000000002
Q8TF01	PNISR	PNN interacting serine and arginine rich protein [Source:HGNC Symbol;Acc:HGNC:21222]	2	2	45	9	486	5	2.111664	3.092105	1.1559495000000004
Q8N3X1	FNBP4	formin binding protein 4 [Source:HGNC Symbol;Acc:HGNC:19752]	2	2	45	6	508	4	1.3973325000000003	3.2505194999999985	0.9001930000000001
P78332	RBM6	RNA binding motif protein 6 [Source:HGNC Symbol;Acc:HGNC:9903]	2	2	45	4	420	6	1.132957	2.7364649999999986	1.2825995000000003
P52756	RBM5	RNA binding motif protein 5 [Source:HGNC Symbol;Acc:HGNC:9902]	2	2	45	3	551	3	0.9313880000000001	3.6467215	0.8814250000000001
Q9BUV0	RSRP1	arginine and serine rich protein 1 [Source:HGNC Symbol;Acc:HGNC:25234]	2	2	45	12	221	8	2.5412455000000005	1.573019	1.3727165000000003
Q9Y222	DMTF1	cyclin D binding myb like transcription factor 1 [Source:HGNC Symbol;Acc:HGNC:14603]	2	2	45	10	422	1	2.4492754999999993	2.7305745	0.36339250000000023
O15294	OGT	O-linked N-acetylglucosamine (GlcNAc) transferase [Source:HGNC Symbol;Acc:HGNC:8127]	2	2	null	5	419	0	1.3119924999999995	2.734918	0.15000000000000002
P35247	SFTPD	surfactant protein D [Source:HGNC Symbol;Acc:HGNC:10803]	51	null	null	5	0	0	1.2013734999999997	0.15000000000000002	0.15000000000000002
P56856	CLDN18	claudin 18 [Source:HGNC Symbol;Acc:HGNC:2039]	51	null	61	7	0	1	1.5487175	0.15000000000000002	0.5488030000000002
Q8WWA0	ITLN1	intelectin 1 [Source:HGNC Symbol;Acc:HGNC:18259]	51	null	null	2	0	0	0.5268474999999999	0.15000000000000002	0.15000000000000002
P03951	F11	coagulation factor XI [Source:HGNC Symbol;Acc:HGNC:3529]	51	null	null	4	0	0	0.9109115000000002	0.15000000000000002	0.15000000000000002
O43915	VEGFD	vascular endothelial growth factor D [Source:HGNC Symbol;Acc:HGNC:3708]	51	1	52	15	13	3	3.510798	1.0882725000000002	0.602336
Q8WWU7	ITLN2	intelectin 2 [Source:HGNC Symbol;Acc:HGNC:20599]	51	3	null	4	3	0	0.9233810000000002	0.8824620000000001	0.15000000000000002
P11686	SFTPC	surfactant protein C [Source:HGNC Symbol;Acc:HGNC:10802]	51	null	61	10	0	3	2.2820295000000006	0.15000000000000002	1.4164490000000003
Q9Y5F0	PCDHB13	protocadherin beta 13 [Source:HGNC Symbol;Acc:HGNC:8684]	71	1	null	1	5	0	0.5500950000000001	0.30665500000000007	0.15000000000000002
Q9NRJ7	PCDHB16	protocadherin beta 16 [Source:HGNC Symbol;Acc:HGNC:14546]	71	1	null	2	2	0	0.9537940000000001	0.3338890000000001	0.15000000000000002
Q9UN67	PCDHB10	protocadherin beta 10 [Source:HGNC Symbol;Acc:HGNC:8681]	71	1	63	2	14	1	0.9537940000000001	0.7934585	0.9667224999999998
O15287	FANCG	FA complementation group G [Source:HGNC Symbol;Acc:HGNC:3588]	4	null	null	13	0	0	0.45532849999999997	0.15000000000000002	0.15000000000000002
P49642	PRIM1	DNA primase subunit 1 [Source:HGNC Symbol;Acc:HGNC:9369]	4	null	null	27	0	0	0.8839835000000001	0.15000000000000002	0.15000000000000002
Q9UIF8	BAZ2B	bromodomain adjacent to zinc finger domain 2B [Source:HGNC Symbol;Acc:HGNC:963]	7	4	null	9	442	0	1.6078094999999997	2.9756805000000006	0.15000000000000002
Q9H7Z3	NRDE2	NRDE-2, necessary for RNA interference, domain containing [Source:HGNC Symbol;Acc:HGNC:20186]	7	2	null	8	315	0	1.3066290000000003	2.1171295	0.15000000000000002
O96019	ACTL6A	actin like 6A [Source:HGNC Symbol;Acc:HGNC:24124]	4	null	null	3	0	0	0.20382200000000003	0.15000000000000002	0.15000000000000002
P35249	RFC4	replication factor C subunit 4 [Source:HGNC Symbol;Acc:HGNC:9972]	4	3	6	24	3	29	0.6990745000000003	0.7553445000000001	0.6787510000000002
P08865	RPSA	ribosomal protein SA [Source:HGNC Symbol;Acc:HGNC:6502]	0	0	0	3	114	3	0.3855860000000001	1.3775105	0.8654875000000001
P47914	RPL29	ribosomal protein L29 [Source:HGNC Symbol;Acc:HGNC:10331]	0	0	0	13	231	6	1.2140640000000003	2.3926229999999995	1.6712619999999998
P61313	RPL15	ribosomal protein L15 [Source:HGNC Symbol;Acc:HGNC:10306]	0	0	0	9	91	3	0.8852414999999999	1.36873	0.8654875000000001
Q96IR2	ZNF845	zinc finger protein 845 [Source:HGNC Symbol;Acc:HGNC:25112]	72	null	64	2	0	1	1.0804779999999998	0.15000000000000002	0.9667224999999998
Q8WV37	ZNF480	zinc finger protein 480 [Source:HGNC Symbol;Acc:HGNC:23305]	72	2	null	2	7	0	1.0804779999999998	0.27119299999999996	0.15000000000000002
A0A075B6S6	IGKV2D-30	immunoglobulin kappa variable 2D-30 [Source:HGNC Symbol;Acc:HGNC:5801]	5	null	null	6	0	0	0.23220350000000003	0.15000000000000002	0.15000000000000002
Q02880	TOP2B	DNA topoisomerase II beta [Source:HGNC Symbol;Acc:HGNC:11990]	7	4	65	4	256	1	0.6731069999999998	1.9160704999999998	0.9667224999999998
P15882	CHN1	chimerin 1 [Source:HGNC Symbol;Acc:HGNC:1943]	17	null	null	1	0	0	0.25642849999999995	0.15000000000000002	0.15000000000000002
Q9UJT9	FBXL7	F-box and leucine rich repeat protein 7 [Source:HGNC Symbol;Acc:HGNC:13604]	17	1	16	13	94	2	1.1183115	3.4923785	0.39289599999999997
Q9BQI5	SGIP1	SH3 domain GRB2 like endophilin interacting protein 1 [Source:HGNC Symbol;Acc:HGNC:25412]	17	1	null	4	26	0	0.416577	0.6732684999999999	0.15000000000000002
P15814	IGLL1	immunoglobulin lambda like polypeptide 1 [Source:HGNC Symbol;Acc:HGNC:5870]	5	null	null	13	0	0	0.3270295	0.15000000000000002	0.15000000000000002
O14828	SCAMP3	secretory carrier membrane protein 3 [Source:HGNC Symbol;Acc:HGNC:10565]	40	1	null	8	5	0	1.5919995	0.768052	0.15000000000000002
Q8NFF5	FLAD1	flavin adenine dinucleotide synthetase 1 [Source:HGNC Symbol;Acc:HGNC:24671]	40	0	null	11	30	0	1.9508525	0.5632955	0.15000000000000002
Q9UHV9	PFDN2	prefoldin subunit 2 [Source:HGNC Symbol;Acc:HGNC:8867]	40	4	null	9	20	0	1.5808985000000002	0.4122419999999999	0.15000000000000002
P81408	FAM189B	family with sequence similarity 189 member B [Source:HGNC Symbol;Acc:HGNC:1233]	40	1	null	1	44	0	0.3153505	1.441065	0.15000000000000002
Q7Z7E8	UBE2Q1	ubiquitin conjugating enzyme E2 Q1 [Source:HGNC Symbol;Acc:HGNC:15698]	40	1	null	4	8	0	0.9295519999999999	0.28533700000000006	0.15000000000000002
Q9NRR5	UBQLN4	ubiquilin 4 [Source:HGNC Symbol;Acc:HGNC:1237]	40	1	null	4	2	0	0.893529	0.18384700000000004	0.15000000000000002
Q15906	VPS72	vacuolar protein sorting 72 homolog [Source:HGNC Symbol;Acc:HGNC:11644]	40	0	66	13	9	2	2.5038540000000005	0.5057249999999999	1.187085
O75618	DEDD	death effector domain containing [Source:HGNC Symbol;Acc:HGNC:2755]	40	null	null	3	0	0	0.6135049999999999	0.15000000000000002	0.15000000000000002
Q13505	MTX1	metaxin 1 [Source:HGNC Symbol;Acc:HGNC:7504]	40	null	null	9	0	0	1.5849955000000002	0.15000000000000002	0.15000000000000002
O60512	B4GALT3	beta-1,4-galactosyltransferase 3 [Source:HGNC Symbol;Acc:HGNC:926]	40	null	null	3	0	0	0.6260595	0.15000000000000002	0.15000000000000002
Q9BRQ0	PYGO2	pygopus family PHD finger 2 [Source:HGNC Symbol;Acc:HGNC:30257]	40	1	null	4	56	0	0.9760130000000001	1.7438860000000003	0.15000000000000002
Q9BYD2	MRPL9	mitochondrial ribosomal protein L9 [Source:HGNC Symbol;Acc:HGNC:14277]	40	0	66	9	18	1	1.5109520000000003	0.7372225000000002	0.651993
Q15427	SF3B4	splicing factor 3b subunit 4 [Source:HGNC Symbol;Acc:HGNC:10771]	40	1	null	2	2	0	0.471623	0.22423050000000005	0.15000000000000002
Q96RD9	FCRL5	Fc receptor like 5 [Source:HGNC Symbol;Acc:HGNC:18508]	5	9	7	23	26	66	0.9154334999999999	1.661249	1.7993484999999994
P51575	P2RX1	purinergic receptor P2X 1 [Source:HGNC Symbol;Acc:HGNC:8533]	5	null	null	8	0	0	0.3244200000000001	0.15000000000000002	0.15000000000000002
P23109	AMPD1	adenosine monophosphate deaminase 1 [Source:HGNC Symbol;Acc:HGNC:468]	5	9	7	3	5	1	0.214277	0.4032575	0.17574650000000008
Q16633	POU2AF1	POU class 2 homeobox associating factor 1 [Source:HGNC Symbol;Acc:HGNC:9211]	5	9	7	24	1	23	0.7100055	0.2163765	0.7543669999999999
P61165	TMEM258	transmembrane protein 258 [Source:HGNC Symbol;Acc:HGNC:1164]	0	0	null	2	261	0	0.6658735000000001	2.7559045	0.15000000000000002
Q969Z0	TBRG4	transforming growth factor beta regulator 4 [Source:HGNC Symbol;Acc:HGNC:17443]	73	1	67	5	3	1	1.6028795000000002	0.35372800000000004	0.9667224999999998
P49005	POLD2	DNA polymerase delta 2, accessory subunit [Source:HGNC Symbol;Acc:HGNC:9176]	73	7	null	4	18	0	1.2859740000000002	0.4001975000000001	0.15000000000000002
Q9HCU0	CD248	CD248 molecule [Source:HGNC Symbol;Acc:HGNC:18219]	17	1	null	4	7	0	0.33066750000000006	0.7898035	0.15000000000000002
Q9UBG0	AC080038.1	mannose receptor C type 2 [Source:NCBI gene;Acc:9902]	17	1	null	6	2	0	0.4347415000000001	0.25857050000000004	0.15000000000000002
P12109	COL6A1	collagen type VI alpha 1 chain [Source:HGNC Symbol;Acc:HGNC:2211]	17	1	16	9	35	1	0.694816	1.9757405000000003	0.26839650000000004
Q9Y6C2	EMILIN1	elastin microfibril interfacer 1 [Source:HGNC Symbol;Acc:HGNC:19880]	17	1	16	22	11	6	1.1818745	0.7911549999999999	0.8462945000000001
Q99969	RARRES2	retinoic acid receptor responder 2 [Source:HGNC Symbol;Acc:HGNC:9868]	17	1	null	9	3	0	0.5508515000000002	0.6424475000000003	0.15000000000000002
Q9H2X0	CHRD	chordin [Source:HGNC Symbol;Acc:HGNC:1949]	74	1	68	1	3	1	0.9667224999999998	0.298036	0.9667224999999998
P16389	KCNA2	potassium voltage-gated channel subfamily A member 2 [Source:HGNC Symbol;Acc:HGNC:6220]	15	null	null	14	0	0	0.5059035000000001	0.15000000000000002	0.15000000000000002
P42766	RPL35	ribosomal protein L35 [Source:HGNC Symbol;Acc:HGNC:10344]	0	0	0	9	175	3	0.9750780000000001	1.8882839999999996	1.0129455000000003
Q9Y3U8	RPL36	ribosomal protein L36 [Source:HGNC Symbol;Acc:HGNC:13631]	0	0	0	14	182	5	1.629527	1.9141325000000005	1.7235284999999996
Q02543	RPL18A	ribosomal protein L18a [Source:HGNC Symbol;Acc:HGNC:10311]	0	0	0	18	97	2	1.809268	1.11135	0.884978
P18077	RPL35A	ribosomal protein L35a [Source:HGNC Symbol;Acc:HGNC:10345]	0	0	null	12	87	0	1.1390174999999998	1.2290580000000002	0.15000000000000002
P62753	RPS6	ribosomal protein S6 [Source:HGNC Symbol;Acc:HGNC:10429]	0	0	null	13	88	0	1.2241195	1.1638035	0.15000000000000002
P62273	RPS29	ribosomal protein S29 [Source:HGNC Symbol;Acc:HGNC:10419]	0	0	null	6	155	0	0.6525624999999999	1.9431260000000001	0.15000000000000002
P55083	MFAP4	microfibril associated protein 4 [Source:HGNC Symbol;Acc:HGNC:7035]	51	1	52	3	26	12	1.1472199999999995	1.2901390000000001	2.0024645
Q8N4C6	NIN	ninein [Source:HGNC Symbol;Acc:HGNC:14906]	64	4	null	3	124	0	1.3986669999999999	1.157369	0.15000000000000002
Q63HM2	PCNX4	pecanex 4 [Source:HGNC Symbol;Acc:HGNC:20349]	64	4	null	1	156	0	0.591915	1.4691659999999997	0.15000000000000002
Q96AQ1	CCDC74A	coiled-coil domain containing 74A [Source:HGNC Symbol;Acc:HGNC:25197]	75	7	69	1	497	1	0.9667224999999998	1.5303914999999997	0.9667224999999998
Q96RT1	ERBIN	erbb2 interacting protein [Source:HGNC Symbol;Acc:HGNC:15842]	7	4	null	5	257	0	0.5562744999999999	2.066121	0.15000000000000002
Q9H2K2	TNKS2	tankyrase 2 [Source:HGNC Symbol;Acc:HGNC:15677]	7	4	50	9	329	1	1.0675834999999998	2.5716415	0.9667224999999998
Q8NBV4	PLPP7	phospholipid phosphatase 7 (inactive) [Source:HGNC Symbol;Acc:HGNC:28174]	17	null	null	10	0	0	0.7276855	0.15000000000000002	0.15000000000000002
Q07507	DPT	dermatopontin [Source:HGNC Symbol;Acc:HGNC:3011]	17	1	null	4	6	0	0.375335	0.5100260000000001	0.15000000000000002
P55290	CDH13	cadherin 13 [Source:HGNC Symbol;Acc:HGNC:1753]	17	1	null	9	5	0	0.5573625	0.350447	0.15000000000000002
O60673	REV3L	REV3 like, DNA directed polymerase zeta catalytic subunit [Source:HGNC Symbol;Acc:HGNC:9968]	7	4	null	6	368	0	1.1886405000000002	2.7397034999999996	0.15000000000000002
Q9C0G0	ZNF407	zinc finger protein 407 [Source:HGNC Symbol;Acc:HGNC:19904]	7	4	null	38	135	0	3.7932870000000003	1.3706	0.15000000000000002
Q9UPY3	DICER1	dicer 1, ribonuclease III [Source:HGNC Symbol;Acc:HGNC:17098]	7	4	null	29	251	0	2.7845835	2.021938	0.15000000000000002
Q7Z7A1	CNTRL	centriolin [Source:HGNC Symbol;Acc:HGNC:1858]	7	2	null	9	203	0	1.2265165	1.3686194999999999	0.15000000000000002
Q15059	BRD3	bromodomain containing 3 [Source:HGNC Symbol;Acc:HGNC:1104]	7	4	null	2	101	0	0.40536550000000005	1.5729339999999998	0.15000000000000002
Q8TEY7	USP33	ubiquitin specific peptidase 33 [Source:HGNC Symbol;Acc:HGNC:20059]	7	3	70	2	43	1	0.8493885	1.6682785000000004	0.9667224999999998
A6NC98	CCDC88B	coiled-coil domain containing 88B [Source:HGNC Symbol;Acc:HGNC:26757]	76	2	null	1	18	0	0.9667224999999998	0.803225	0.15000000000000002
P04271	S100B	S100 calcium binding protein B [Source:HGNC Symbol;Acc:HGNC:10500]	23	null	22	1	0	3	0.37629550000000006	0.15000000000000002	0.738064
Q6Y7W6	GIGYF2	GRB10 interacting GYF protein 2 [Source:HGNC Symbol;Acc:HGNC:11960]	7	4	null	14	272	0	1.9205755000000004	2.3752235	0.15000000000000002
Q969G2	LHX4	LIM homeobox 4 [Source:HGNC Symbol;Acc:HGNC:21734]	7	2	null	2	302	0	0.750066	1.9787325	0.15000000000000002
C9JE40	PATL2	PAT1 homolog 2 [Source:HGNC Symbol;Acc:HGNC:33630]	15	2	null	1	201	0	0.18452700000000005	1.4327945000000002	0.15000000000000002
Q8N7U6	EFHB	EF-hand domain family member B [Source:HGNC Symbol;Acc:HGNC:26330]	24	7	null	3	477	0	0.24363600000000005	1.4226115000000006	0.15000000000000002
Q5VZL5	ZMYM4	zinc finger MYM-type containing 4 [Source:HGNC Symbol;Acc:HGNC:13055]	7	4	null	1	190	0	0.3044025	1.4406315000000005	0.15000000000000002
Q96ST3	SIN3A	SIN3 transcription regulator family member A [Source:HGNC Symbol;Acc:HGNC:19353]	18	4	null	2	114	0	0.44609750000000015	1.3775615	0.15000000000000002
P48200	IREB2	iron responsive element binding protein 2 [Source:HGNC Symbol;Acc:HGNC:6115]	18	4	null	5	226	0	1.0724795000000003	1.7496829999999999	0.15000000000000002
Q9Y4X5	ARIH1	ariadne RBR E3 ubiquitin protein ligase 1 [Source:HGNC Symbol;Acc:HGNC:689]	18	0	null	3	162	0	0.6532169999999999	1.7090870000000002	0.15000000000000002
O15014	ZNF609	zinc finger protein 609 [Source:HGNC Symbol;Acc:HGNC:29003]	7	4	null	7	76	0	0.7296915	0.8629715000000001	0.15000000000000002
Q9Y485	DMXL1	Dmx like 1 [Source:HGNC Symbol;Acc:HGNC:2937]	77	4	71	1	252	2	0.7458754999999999	2.0265534999999995	1.4079830000000002
Q9UHB7	AFF4	AF4/FMR2 family member 4 [Source:HGNC Symbol;Acc:HGNC:17869]	77	0	null	1	290	0	0.7458754999999999	3.2429460000000008	0.15000000000000002
Q6NT04	TIGD7	tigger transposable element derived 7 [Source:HGNC Symbol;Acc:HGNC:18331]	78	4	null	1	1	0	0.9667224999999998	0.16382100000000005	0.15000000000000002
Q8N5I3	KCNRG	potassium channel regulator [Source:HGNC Symbol;Acc:HGNC:18893]	24	7	null	1	486	0	0.181008	1.490348	0.15000000000000002
A4GXA9	EME2	essential meiotic structure-specific endonuclease subunit 2 [Source:HGNC Symbol;Acc:HGNC:27289]	2	2	45	3	205	4	1.3507185000000002	1.5367494999999998	0.8258349999999998
P42336	PIK3CA	phosphatidylinositol-4,5-bisphosphate 3-kinase catalytic subunit alpha [Source:HGNC Symbol;Acc:HGNC:8975]	7	4	null	5	256	0	0.9448774999999998	2.1080004999999997	0.15000000000000002
O75165	DNAJC13	DnaJ heat shock protein family (Hsp40) member C13 [Source:HGNC Symbol;Acc:HGNC:30343]	7	4	72	10	237	1	1.4419575	2.065628	0.9667224999999998
P52294	KPNA1	karyopherin subunit alpha 1 [Source:HGNC Symbol;Acc:HGNC:6394]	7	0	null	7	5	0	0.996039	0.30776	0.15000000000000002
Q01344	IL5RA	interleukin 5 receptor subunit alpha [Source:HGNC Symbol;Acc:HGNC:6017]	24	7	23	2	451	2	0.28203899999999993	1.5688710000000003	0.29090449999999995
Q6ZMT9	DTHD1	death domain containing 1 [Source:HGNC Symbol;Acc:HGNC:37261]	24	7	23	3	454	1	0.3362350000000001	1.4290205000000002	0.22802999999999995
Q16538	GPR162	G protein-coupled receptor 162 [Source:HGNC Symbol;Acc:HGNC:16693]	24	7	null	1	390	0	0.18703450000000002	1.2017984999999998	0.15000000000000002
Q92764	KRT35	keratin 35 [Source:HGNC Symbol;Acc:HGNC:6453]	79	null	null	2	0	0	1.4079830000000002	0.15000000000000002	0.15000000000000002
Q03924	ZNF117	zinc finger protein 117 [Source:HGNC Symbol;Acc:HGNC:12897]	80	2	73	1	51	1	0.9667224999999998	0.45147800000000005	0.9667224999999998
Q99996	AKAP9	A-kinase anchoring protein 9 [Source:HGNC Symbol;Acc:HGNC:379]	7	4	null	6	213	0	0.9012895	2.0851610000000003	0.15000000000000002
Q86X10	RALGAPB	Ral GTPase activating protein non-catalytic beta subunit [Source:HGNC Symbol;Acc:HGNC:29221]	7	4	null	13	508	0	1.3396344999999996	3.9519565000000005	0.15000000000000002
Q9Y2L8	ZKSCAN5	zinc finger with KRAB and SCAN domains 5 [Source:HGNC Symbol;Acc:HGNC:12867]	7	4	null	1	146	0	0.247818	1.1065729999999998	0.15000000000000002
Q6ZW49	PAXIP1	PAX interacting protein 1 [Source:HGNC Symbol;Acc:HGNC:8624]	7	4	null	1	171	0	0.247818	1.2558330000000004	0.15000000000000002
Q4AC94	C2CD3	C2 calcium dependent domain containing 3 [Source:HGNC Symbol;Acc:HGNC:24564]	7	4	null	3	115	0	0.399985	1.1416864999999998	0.15000000000000002
Q8NEZ4	KMT2C	lysine methyltransferase 2C [Source:HGNC Symbol;Acc:HGNC:13726]	7	4	null	5	483	0	0.9173120000000001	3.4889189999999997	0.15000000000000002
Q8IWU2	LMTK2	lemur tyrosine kinase 2 [Source:HGNC Symbol;Acc:HGNC:17880]	7	4	null	1	122	0	0.247818	1.5498224999999994	0.15000000000000002
Q5R3K3	CALHM6	calcium homeostasis modulator family member 6 [Source:HGNC Symbol;Acc:HGNC:33391]	15	null	8	9	0	4	0.5284200000000001	0.15000000000000002	0.47309349999999983
Q15116	PDCD1	programmed cell death 1 [Source:HGNC Symbol;Acc:HGNC:8760]	15	null	8	12	0	12	0.48624300000000004	0.15000000000000002	0.47170800000000007
P49682	CXCR3	C-X-C motif chemokine receptor 3 [Source:HGNC Symbol;Acc:HGNC:4540]	15	6	8	11	13	8	0.508887	1.508674	0.357315
O14625	CXCL11	C-X-C motif chemokine ligand 11 [Source:HGNC Symbol;Acc:HGNC:10638]	15	6	8	3	2	4	0.28791250000000007	0.44496700000000006	0.49291550000000006
Q31610	HLA-B	major histocompatibility complex, class I, B [Source:HGNC Symbol;Acc:HGNC:4932]	81	6	54	7	3	4	1.310539	1.033439	1.0995604999999997
P16188	HLA-A	major histocompatibility complex, class I, A [Source:HGNC Symbol;Acc:HGNC:4931]	81	6	54	4	1	3	0.8449260000000002	0.442009	0.8773705
P61769	B2M	beta-2-microglobulin [Source:HGNC Symbol;Acc:HGNC:914]	81	6	null	4	1	0	0.7821279999999997	0.3755985	0.15000000000000002
Q99570	PIK3R4	phosphoinositide-3-kinase regulatory subunit 4 [Source:HGNC Symbol;Acc:HGNC:8982]	7	4	72	14	114	1	1.6805355000000004	1.1543515000000002	0.9667224999999998
Q9H2U1	DHX36	DEAH-box helicase 36 [Source:HGNC Symbol;Acc:HGNC:14410]	7	4	49	11	103	2	1.3314575000000004	1.0901850000000002	0.6763795
Q15047	SETDB1	SET domain bifurcated histone lysine methyltransferase 1 [Source:HGNC Symbol;Acc:HGNC:10761]	7	2	74	9	213	1	1.4321059999999999	1.8137474999999996	0.9667224999999998
Q96L92	SNX27	sorting nexin family member 27 [Source:HGNC Symbol;Acc:HGNC:20073]	7	null	null	1	0	0	0.28447849999999997	0.15000000000000002	0.15000000000000002
Q7Z3K3	POGZ	pogo transposable element derived with ZNF domain [Source:HGNC Symbol;Acc:HGNC:18801]	7	4	74	10	404	1	1.4466324999999995	2.762832	0.9667224999999998
Q6GQQ9	OTUD7B	OTU deubiquitinase 7B [Source:HGNC Symbol;Acc:HGNC:16683]	7	4	null	3	85	0	0.552713	1.714493	0.15000000000000002
Q9NR48	ASH1L	ASH1 like histone lysine methyltransferase [Source:HGNC Symbol;Acc:HGNC:19088]	7	4	39	13	519	1	1.7513745000000003	4.011686000000001	0.6722654999999997
P14859	POU2F1	POU class 2 homeobox 1 [Source:HGNC Symbol;Acc:HGNC:9212]	7	2	null	6	198	0	0.7588465	1.3407225000000003	0.15000000000000002
Q9H869	YY1AP1	YY1 associated protein 1 [Source:HGNC Symbol;Acc:HGNC:30935]	7	0	null	4	2	0	0.6794054999999997	0.16723800000000005	0.15000000000000002
Q5JVX7	C1orf141	chromosome 1 open reading frame 141 [Source:HGNC Symbol;Acc:HGNC:32044]	24	7	null	5	285	0	0.2936755	0.8658870000000002	0.15000000000000002
Q9NZA1	CLIC5	chloride intracellular channel 5 [Source:HGNC Symbol;Acc:HGNC:13517]	51	4	null	2	14	0	0.8596649999999999	0.7110934999999999	0.15000000000000002
Q96A35	MRPL24	mitochondrial ribosomal protein L24 [Source:HGNC Symbol;Acc:HGNC:14037]	40	0	null	4	55	0	1.0181219999999997	0.7703809999999999	0.15000000000000002
Q8N6L1	KRTCAP2	keratinocyte associated protein 2 [Source:HGNC Symbol;Acc:HGNC:28942]	40	0	null	7	1	0	1.572798	0.21236450000000004	0.15000000000000002
Q92542	NCSTN	nicastrin [Source:HGNC Symbol;Acc:HGNC:17091]	40	29	null	1	1	0	0.31799400000000005	0.9667224999999998	0.15000000000000002
P55036	PSMD4	proteasome 26S subunit, non-ATPase 4 [Source:HGNC Symbol;Acc:HGNC:9561]	40	0	66	13	173	2	2.4080845	2.1955504999999995	1.1539859999999997
Q99759	MAP3K3	mitogen-activated protein kinase kinase kinase 3 [Source:HGNC Symbol;Acc:HGNC:6855]	15	1	null	4	67	0	0.34872150000000013	1.6335730000000002	0.15000000000000002
Q9Y3M8	STARD13	StAR related lipid transfer domain containing 13 [Source:HGNC Symbol;Acc:HGNC:19164]	17	1	null	5	9	0	0.8710975	0.39785150000000014	0.15000000000000002
O15050	TRANK1	tetratricopeptide repeat and ankyrin repeat containing 1 [Source:HGNC Symbol;Acc:HGNC:29011]	15	4	null	1	107	0	0.26005799999999996	1.3256349999999997	0.15000000000000002
Q06413	MEF2C	myocyte enhancer factor 2C [Source:HGNC Symbol;Acc:HGNC:6996]	15	1	null	1	1	0	0.26005799999999996	0.44541750000000024	0.15000000000000002
Q8TF09	DYNLRB2	dynein light chain roadblock-type 2 [Source:HGNC Symbol;Acc:HGNC:15467]	24	7	null	11	472	0	0.4550055	1.4766799999999998	0.15000000000000002
Q16772	GSTA3	glutathione S-transferase alpha 3 [Source:HGNC Symbol;Acc:HGNC:4628]	24	7	null	3	373	0	0.23579050000000004	1.1105850000000002	0.15000000000000002
Q9NRM0	SLC2A9	solute carrier family 2 member 9 [Source:HGNC Symbol;Acc:HGNC:13446]	15	null	null	3	0	0	0.45826950000000005	0.15000000000000002	0.15000000000000002
P26599	PTBP1	polypyrimidine tract binding protein 1 [Source:HGNC Symbol;Acc:HGNC:9583]	4	1	75	15	11	1	0.9650225000000001	0.6429320000000002	0.9667224999999998
P25205	MCM3	minichromosome maintenance complex component 3 [Source:HGNC Symbol;Acc:HGNC:6945]	4	null	null	6	0	0	0.34033200000000013	0.15000000000000002	0.15000000000000002
Q8N143	BCL6B	BCL6B transcription repressor [Source:HGNC Symbol;Acc:HGNC:1002]	51	1	52	5	1	5	1.6399139999999999	0.1930015	0.6078100000000003
Q8NHV1	GIMAP7	GTPase, IMAP family member 7 [Source:HGNC Symbol;Acc:HGNC:22404]	15	1	8	14	2	25	0.5173869999999999	0.3777660000000001	0.7622464999999999
Q8ND71	GIMAP8	GTPase, IMAP family member 8 [Source:HGNC Symbol;Acc:HGNC:21792]	15	1	14	18	23	14	1.0459935	1.0879834999999998	0.5174635
P42331	ARHGAP25	Rho GTPase activating protein 25 [Source:HGNC Symbol;Acc:HGNC:28951]	15	6	14	25	1	63	0.821687	0.23398850000000002	1.6718485
Q06124	PTPN11	protein tyrosine phosphatase non-receptor type 11 [Source:HGNC Symbol;Acc:HGNC:9644]	7	0	44	12	213	1	1.3319334999999994	2.4484680000000005	0.9667224999999998
Q14CX7	NAA25	N(alpha)-acetyltransferase 25, NatB auxiliary subunit [Source:HGNC Symbol;Acc:HGNC:25783]	7	2	null	10	52	0	0.838721	0.5169450000000002	0.15000000000000002
O75694	NUP155	nucleoporin 155 [Source:HGNC Symbol;Acc:HGNC:8063]	7	4	null	8	135	0	0.864578	1.0012664999999998	0.15000000000000002
O75691	UTP20	UTP20 small subunit processome component [Source:HGNC Symbol;Acc:HGNC:17897]	7	null	null	7	0	0	0.6887555000000001	0.15000000000000002	0.15000000000000002
P52701	MSH6	mutS homolog 6 [Source:HGNC Symbol;Acc:HGNC:7329]	4	4	76	20	6	1	0.8284530000000001	0.2009745	0.9667224999999998
Q96SK3	ZNF607	zinc finger protein 607 [Source:HGNC Symbol;Acc:HGNC:28192]	41	2	null	1	26	0	0.5508770000000003	0.7687235000000001	0.15000000000000002
Q96NI8	ZNF570	zinc finger protein 570 [Source:HGNC Symbol;Acc:HGNC:26416]	41	4	77	4	52	1	1.5638305000000001	0.8213810000000001	0.9667224999999998
Q02978	SLC25A11	solute carrier family 25 member 11 [Source:HGNC Symbol;Acc:HGNC:10981]	82	0	null	1	269	0	0.6794650000000001	2.9012374999999997	0.15000000000000002
O75391	SPAG7	sperm associated antigen 7 [Source:HGNC Symbol;Acc:HGNC:11216]	82	0	null	2	46	0	1.253674	0.7495050000000002	0.15000000000000002
Q9H205	OR2AG1	olfactory receptor family 2 subfamily AG member 1 (gene/pseudogene) [Source:HGNC Symbol;Acc:HGNC:15142]	46	null	null	16	0	0	1.9919415000000003	0.15000000000000002	0.15000000000000002
Q8NGR2	OR1L6	olfactory receptor family 1 subfamily L member 6 [Source:HGNC Symbol;Acc:HGNC:8218]	46	null	null	16	0	0	1.9919415000000003	0.15000000000000002	0.15000000000000002
Q8N7X1	RBMXL3	RBMX like 3 [Source:HGNC Symbol;Acc:HGNC:26859]	46	null	null	16	0	0	1.9919415000000003	0.15000000000000002	0.15000000000000002
A0A1B0GVS7	MDFIC2	MyoD family inhibitor domain containing 2 [Source:HGNC Symbol;Acc:HGNC:53442]	46	null	null	15	0	0	1.8610330000000004	0.15000000000000002	0.15000000000000002
Q9BY66	KDM5D	lysine demethylase 5D [Source:HGNC Symbol;Acc:HGNC:11115]	83	30	78	7	8	8	0.9978579999999998	1.0279735	0.964028
O14607	UTY	ubiquitously transcribed tetratricopeptide repeat containing, Y-linked [Source:HGNC Symbol;Acc:HGNC:12638]	83	30	78	8	8	8	1.1424429999999997	1.0279735	0.964028
P22090	RPS4Y1	ribosomal protein S4 Y-linked 1 [Source:HGNC Symbol;Acc:HGNC:10425]	83	30	78	7	7	8	0.9978579999999998	0.913028	0.964028
O00507	USP9Y	ubiquitin specific peptidase 9 Y-linked [Source:HGNC Symbol;Acc:HGNC:12633]	83	30	78	7	9	8	0.9978579999999998	1.1636759999999995	0.964028
Q8NFZ3	NLGN4Y	neuroligin 4 Y-linked [Source:HGNC Symbol;Acc:HGNC:15529]	83	30	78	7	9	8	0.9978579999999998	1.2079439999999995	0.964028
P08048	ZFY	zinc finger protein Y-linked [Source:HGNC Symbol;Acc:HGNC:12870]	83	30	78	8	8	8	1.1424429999999997	1.0279735	0.964028
O94822	LTN1	listerin E3 ubiquitin protein ligase 1 [Source:HGNC Symbol;Acc:HGNC:13082]	7	4	null	4	380	0	0.557864	2.8613045000000006	0.15000000000000002
Q149N8	SHPRH	SNF2 histone linker PHD RING helicase [Source:HGNC Symbol;Acc:HGNC:19336]	7	4	null	13	431	0	1.834972	3.1154884999999988	0.15000000000000002
O60318	MCM3AP	minichromosome maintenance complex component 3 associated protein [Source:HGNC Symbol;Acc:HGNC:6946]	7	4	null	2	92	0	0.322703	0.9759534999999998	0.15000000000000002
O15397	IPO8	importin 8 [Source:HGNC Symbol;Acc:HGNC:9853]	7	4	null	5	1	0	0.5869085	0.2042045	0.15000000000000002
Q9Y2I7	PIKFYVE	phosphoinositide kinase, FYVE-type zinc finger containing [Source:HGNC Symbol;Acc:HGNC:23785]	7	4	null	30	506	0	3.128825	3.5219415	0.15000000000000002
Q4V9L6	TMEM119	transmembrane protein 119 [Source:HGNC Symbol;Acc:HGNC:27884]	17	1	16	3	5	1	0.43231049999999993	0.6477430000000001	0.244401
Q8NFJ8	BHLHE22	basic helix-loop-helix family member e22 [Source:HGNC Symbol;Acc:HGNC:11963]	17	null	79	2	0	1	0.33880200000000005	0.15000000000000002	0.9667224999999998
P20618	PSMB1	proteasome subunit beta 1 [Source:HGNC Symbol;Acc:HGNC:9537]	84	0	null	2	63	0	1.4079830000000002	1.1156679999999999	0.15000000000000002
Q8TAE8	GADD45GIP1	GADD45G interacting protein 1 [Source:HGNC Symbol;Acc:HGNC:29996]	0	0	0	4	198	4	0.7493094999999997	2.2963945	1.203303
Q5XKP0	MICOS13	mitochondrial contact site and cristae organizing system subunit 13 [Source:HGNC Symbol;Acc:HGNC:33702]	0	0	0	10	275	8	1.7523859999999996	2.852881	2.5412965
P17568	NDUFB7	NADH:ubiquinone oxidoreductase subunit B7 [Source:HGNC Symbol;Acc:HGNC:7702]	0	0	0	9	310	4	1.6010520000000004	3.2908435000000007	1.203303
Q86Y39	NDUFA11	NADH:ubiquinone oxidoreductase subunit A11 [Source:HGNC Symbol;Acc:HGNC:20371]	0	0	0	16	212	4	2.8073125	2.298868	1.2817580000000004
O14579	COPE	coatomer protein complex subunit epsilon [Source:HGNC Symbol;Acc:HGNC:2234]	0	0	null	8	261	0	1.7767809999999997	2.628667999999999	0.15000000000000002
Q9BZL1	UBL5	ubiquitin like 5 [Source:HGNC Symbol;Acc:HGNC:13736]	0	0	null	6	218	0	1.0459935	2.5306205	0.15000000000000002
Q9UNK4	PLA2G2D	phospholipase A2 group IID [Source:HGNC Symbol;Acc:HGNC:9033]	15	null	8	20	0	11	0.6702595	0.15000000000000002	0.42257800000000006
A0A075B6N2	TRBV20-1	T cell receptor beta variable 20-1 [Source:HGNC Symbol;Acc:HGNC:12196]	15	6	8	45	7	60	1.4298279999999999	0.9461184999999999	1.8800049999999997
P06127	CD5	CD5 molecule [Source:HGNC Symbol;Acc:HGNC:1685]	15	6	8	23	20	60	0.747703	1.8668299999999998	1.674424
Q9Y6M9	NDUFB9	NADH:ubiquinone oxidoreductase subunit B9 [Source:HGNC Symbol;Acc:HGNC:7704]	1	0	null	4	192	0	1.3615644999999996	2.1525914999999993	0.15000000000000002
Q9NPD3	EXOSC4	exosome component 4 [Source:HGNC Symbol;Acc:HGNC:18189]	1	0	4	4	114	2	1.3211045000000001	1.3858405000000005	1.253674
Q9BYD1	MRPL13	mitochondrial ribosomal protein L13 [Source:HGNC Symbol;Acc:HGNC:14278]	1	0	null	2	124	0	0.7833265	2.081149	0.15000000000000002
O75688	PPM1B	protein phosphatase, Mg2+/Mn2+ dependent 1B [Source:HGNC Symbol;Acc:HGNC:9276]	7	null	null	3	0	0	0.6032455	0.15000000000000002	0.15000000000000002
P28070	PSMB4	proteasome subunit beta 4 [Source:HGNC Symbol;Acc:HGNC:9541]	40	0	66	6	307	2	1.2123895	3.080171	1.187085
Q9BUK6	MSTO1	misato mitochondrial distribution and morphology regulator 1 [Source:HGNC Symbol;Acc:HGNC:29678]	40	null	null	2	0	0	0.4741560000000001	0.15000000000000002	0.15000000000000002
Q9BYR9	KRTAP2-4	keratin associated protein 2-4 [Source:HGNC Symbol;Acc:HGNC:18891]	46	null	null	2	0	0	0.7851880000000001	0.15000000000000002	0.15000000000000002
Q658Y4	FAM91A1	family with sequence similarity 91 member A1 [Source:HGNC Symbol;Acc:HGNC:26306]	7	4	null	9	10	0	1.4010130000000005	0.5786805	0.15000000000000002
Q75QN2	INTS8	integrator complex subunit 8 [Source:HGNC Symbol;Acc:HGNC:26048]	4	2	null	3	104	0	0.34913800000000017	0.8023069999999999	0.15000000000000002
Q9UKY1	ZHX1	zinc fingers and homeoboxes 1 [Source:HGNC Symbol;Acc:HGNC:12871]	7	4	null	2	37	0	0.4154210000000001	1.3154944999999996	0.15000000000000002
Q5TC79	ZBTB37	zinc finger and BTB domain containing 37 [Source:HGNC Symbol;Acc:HGNC:28365]	7	2	80	3	608	1	0.596352	4.0848965	0.9667224999999998
Q92574	TSC1	TSC complex subunit 1 [Source:HGNC Symbol;Acc:HGNC:12362]	7	2	null	1	432	0	0.39548849999999997	2.8806505000000007	0.15000000000000002
Q5TAG4	NBPF12	NBPF member 12 [Source:HGNC Symbol;Acc:HGNC:24297]	7	4	81	4	2	1	1.0198900000000002	0.1615175	0.9667224999999998
Q16540	MRPL23	mitochondrial ribosomal protein L23 [Source:HGNC Symbol;Acc:HGNC:10322]	85	0	null	1	2	0	0.9667224999999998	0.1866605	0.15000000000000002
P49116	NR2C2	nuclear receptor subfamily 2 group C member 2 [Source:HGNC Symbol;Acc:HGNC:7972]	7	4	45	6	477	2	1.1759754999999998	3.5831245	0.764992
P40337	VHL	von Hippel-Lindau tumor suppressor [Source:HGNC Symbol;Acc:HGNC:12687]	7	2	null	3	338	0	0.8769795	2.2835850000000004	0.15000000000000002
Q14929	ZNF169	zinc finger protein 169 [Source:HGNC Symbol;Acc:HGNC:12957]	7	2	null	2	112	0	0.5964284999999999	0.8406419999999999	0.15000000000000002
Q96QH2	PRAM1	PML-RARA regulated adaptor molecule 1 [Source:HGNC Symbol;Acc:HGNC:30091]	15	6	14	4	4	5	0.2962765000000001	0.5797515000000001	0.29164400000000007
Q9HBI0	PARVG	parvin gamma [Source:HGNC Symbol;Acc:HGNC:14654]	15	6	14	4	16	21	0.292511	1.3847695	0.730635
Q8N149	LILRA2	leukocyte immunoglobulin like receptor A2 [Source:HGNC Symbol;Acc:HGNC:6603]	15	null	null	2	0	0	0.23589250000000006	0.15000000000000002	0.15000000000000002
P78380	OLR1	oxidized low density lipoprotein receptor 1 [Source:HGNC Symbol;Acc:HGNC:8133]	15	null	36	6	0	1	0.36002650000000014	0.15000000000000002	0.9667224999999998
Q96N67	DOCK7	dedicator of cytokinesis 7 [Source:HGNC Symbol;Acc:HGNC:19190]	7	4	null	7	50	0	0.6774844999999999	0.6187410000000002	0.15000000000000002
Q92545	TMEM131	transmembrane protein 131 [Source:HGNC Symbol;Acc:HGNC:30366]	7	4	null	6	40	0	0.6160805	0.6566680000000001	0.15000000000000002
P29375	KDM5A	lysine demethylase 5A [Source:HGNC Symbol;Acc:HGNC:9886]	7	4	null	6	242	0	0.6211975	2.043069	0.15000000000000002
Q14204	DYNC1H1	dynein cytoplasmic 1 heavy chain 1 [Source:HGNC Symbol;Acc:HGNC:2961]	7	4	null	8	138	0	0.8000885	2.0798314999999996	0.15000000000000002
P46100	ATRX	ATRX chromatin remodeler [Source:HGNC Symbol;Acc:HGNC:886]	7	4	null	18	470	0	1.6486945	3.5931205	0.15000000000000002
Q7Z417	NUFIP2	nuclear FMR1 interacting protein 2 [Source:HGNC Symbol;Acc:HGNC:17634]	7	0	43	8	78	1	1.0384879999999999	0.9882445000000002	0.6359534999999998
Q9P2D3	HEATR5B	HEAT repeat containing 5B [Source:HGNC Symbol;Acc:HGNC:29273]	7	4	15	20	8	1	1.9000395000000005	0.22028650000000005	0.436688
P49792	RANBP2	RAN binding protein 2 [Source:HGNC Symbol;Acc:HGNC:9848]	7	0	15	42	190	1	3.799152	1.8587380000000002	0.436688
Q01082	SPTBN1	spectrin beta, non-erythrocytic 1 [Source:HGNC Symbol;Acc:HGNC:11275]	7	4	null	1	238	0	0.22449400000000005	3.1983634999999997	0.15000000000000002
Q9NU22	MDN1	midasin AAA ATPase 1 [Source:HGNC Symbol;Acc:HGNC:18302]	7	4	null	15	381	0	1.7410215000000002	2.5965805	0.15000000000000002
Q68DE3	USF3	upstream transcription factor family member 3 [Source:HGNC Symbol;Acc:HGNC:30494]	7	4	null	6	510	0	0.842189	3.6530795	0.15000000000000002
Q9ULI0	ATAD2B	ATPase family AAA domain containing 2B [Source:HGNC Symbol;Acc:HGNC:29230]	7	2	null	25	135	0	2.6082425000000002	1.024174	0.15000000000000002
Q9H582	ZNF644	zinc finger protein 644 [Source:HGNC Symbol;Acc:HGNC:29222]	7	4	null	15	32	0	1.5066765	0.3991519999999999	0.15000000000000002
Q8TCU4	ALMS1	ALMS1 centrosome and basal body associated protein [Source:HGNC Symbol;Acc:HGNC:428]	7	4	null	41	147	0	3.9036085000000003	1.4537724999999997	0.15000000000000002
P42694	HELZ	helicase with zinc finger [Source:HGNC Symbol;Acc:HGNC:16878]	7	4	38	14	494	1	1.2935899999999998	3.5302034999999994	0.9667224999999998
O75179	ANKRD17	ankyrin repeat domain 17 [Source:HGNC Symbol;Acc:HGNC:23575]	7	4	null	15	375	0	1.7930755000000003	3.0181804999999997	0.15000000000000002
Q9ULH0	KIDINS220	kinase D interacting substrate 220 [Source:HGNC Symbol;Acc:HGNC:29508]	7	0	null	18	311	0	1.6467140000000005	3.089410500000001	0.15000000000000002
O75116	ROCK2	Rho associated coiled-coil containing protein kinase 2 [Source:HGNC Symbol;Acc:HGNC:10252]	7	4	null	9	329	0	0.9703435000000002	2.980491499999999	0.15000000000000002
Q8TB72	PUM2	pumilio RNA binding family member 2 [Source:HGNC Symbol;Acc:HGNC:14958]	7	4	null	12	278	0	1.3343984999999996	2.5364855000000004	0.15000000000000002
Q14974	KPNB1	karyopherin subunit beta 1 [Source:HGNC Symbol;Acc:HGNC:6400]	4	null	null	5	0	0	0.386538	0.15000000000000002	0.15000000000000002
P16619	CCL3L3	C-C motif chemokine ligand 3 like 3 [Source:HGNC Symbol;Acc:HGNC:30554]	86	31	8	1	1	1	0.342797	0.9667224999999998	0.3980045
P10147	CCL3	C-C motif chemokine ligand 3 [Source:HGNC Symbol;Acc:HGNC:10627]	86	23	8	3	1	1	0.6813859999999999	0.9667224999999998	0.246254
Q02388	COL7A1	collagen type VII alpha 1 chain [Source:HGNC Symbol;Acc:HGNC:2214]	87	null	82	1	0	1	0.9667224999999998	0.15000000000000002	0.9667224999999998
P00395	MT-CO1	mitochondrially encoded cytochrome c oxidase I [Source:HGNC Symbol;Acc:HGNC:7419]	13	11	12	10	8	9	1.311644	1.034204	1.1914030000000002
Q4G0S7	CCDC152	coiled-coil domain containing 152 [Source:HGNC Symbol;Acc:HGNC:34438]	51	null	null	2	0	0	0.8875620000000001	0.15000000000000002	0.15000000000000002
A0A0C4DH29	IGHV1-3	immunoglobulin heavy variable 1-3 [Source:HGNC Symbol;Acc:HGNC:5552]	5	32	null	17	1	0	0.38034999999999997	0.9667224999999998	0.15000000000000002
Q9NUD5	ZCCHC3	zinc finger CCHC-type containing 3 [Source:HGNC Symbol;Acc:HGNC:16230]	88	null	null	1	0	0	0.7458754999999999	0.15000000000000002	0.15000000000000002
Q96BZ9	TBC1D20	TBC1 domain family member 20 [Source:HGNC Symbol;Acc:HGNC:16133]	88	4	null	1	62	0	0.7458754999999999	0.8059619999999998	0.15000000000000002
Q9NXF1	TEX10	testis expressed 10 [Source:HGNC Symbol;Acc:HGNC:25988]	89	null	null	1	0	0	0.7458754999999999	0.15000000000000002	0.15000000000000002
Q15361	TTF1	transcription termination factor 1 [Source:HGNC Symbol;Acc:HGNC:12397]	89	4	null	1	138	0	0.7458754999999999	1.0703120000000002	0.15000000000000002
Q9Y5G7	PCDHGA6	protocadherin gamma subfamily A, 6 [Source:HGNC Symbol;Acc:HGNC:8704]	90	1	83	3	8	2	1.4015995	0.3463925	1.4079830000000002
Q9Y5G9	PCDHGA4	protocadherin gamma subfamily A, 4 [Source:HGNC Symbol;Acc:HGNC:8702]	90	1	null	2	35	0	0.9391569999999999	1.2073574999999999	0.15000000000000002
Q9Y5G6	PCDHGA7	protocadherin gamma subfamily A, 7 [Source:HGNC Symbol;Acc:HGNC:8705]	90	1	null	1	9	0	0.5445785000000001	0.37001400000000007	0.15000000000000002
Q8N1G0	ZNF687	zinc finger protein 687 [Source:HGNC Symbol;Acc:HGNC:29277]	40	1	null	5	77	0	1.2952390000000007	1.9193685000000003	0.15000000000000002
Q5VT52	RPRD2	regulation of nuclear pre-mRNA domain containing 2 [Source:HGNC Symbol;Acc:HGNC:29039]	7	4	null	5	145	0	0.8181764999999998	1.6567355	0.15000000000000002
O15085	ARHGEF11	Rho guanine nucleotide exchange factor 11 [Source:HGNC Symbol;Acc:HGNC:14580]	7	4	null	4	75	0	0.6748580000000002	1.0297840000000003	0.15000000000000002
P27540	ARNT	aryl hydrocarbon receptor nuclear translocator [Source:HGNC Symbol;Acc:HGNC:700]	7	4	null	5	122	0	0.792651	1.7651019999999997	0.15000000000000002
Q8WXI9	GATAD2B	GATA zinc finger domain containing 2B [Source:HGNC Symbol;Acc:HGNC:30778]	7	4	null	5	109	0	0.792651	1.1016685000000002	0.15000000000000002
O15496	PLA2G10	phospholipase A2 group X [Source:HGNC Symbol;Acc:HGNC:9029]	91	null	null	2	0	0	0.8338929999999999	0.15000000000000002	0.15000000000000002
Q86TD4	SRL	sarcalumenin [Source:HGNC Symbol;Acc:HGNC:11295]	92	null	null	3	0	0	1.4164490000000003	0.15000000000000002	0.15000000000000002
Q8IZQ8	MYOCD	myocardin [Source:HGNC Symbol;Acc:HGNC:16067]	92	1	16	2	2	1	0.9500454999999999	0.7643715	0.43044900000000014
P16220	CREB1	cAMP responsive element binding protein 1 [Source:HGNC Symbol;Acc:HGNC:2345]	93	4	null	1	70	0	0.9667224999999998	1.4480775000000001	0.15000000000000002
P00414	MT-CO3	mitochondrially encoded cytochrome c oxidase III [Source:HGNC Symbol;Acc:HGNC:7422]	13	11	12	9	7	8	1.0784209999999999	0.943118	1.011611
P00156	MT-CYB	mitochondrially encoded cytochrome b [Source:HGNC Symbol;Acc:HGNC:7427]	13	11	12	9	10	11	1.0784209999999999	1.2949925	1.4242094999999997
P03901	MT-ND4L	mitochondrially encoded NADH:ubiquinone oxidoreductase core subunit 4L [Source:HGNC Symbol;Acc:HGNC:7460]	13	11	12	8	7	8	0.9729275000000002	0.9302830000000001	1.0148665000000003
P03897	MT-ND3	mitochondrially encoded NADH:ubiquinone oxidoreductase core subunit 3 [Source:HGNC Symbol;Acc:HGNC:7458]	13	11	12	7	3	5	0.8621640000000002	0.484594	0.6810630000000001
P00403	MT-CO2	mitochondrially encoded cytochrome c oxidase II [Source:HGNC Symbol;Acc:HGNC:7421]	13	11	12	9	8	9	1.0784209999999999	1.0562105	1.1309595
P03928	MT-ATP8	mitochondrially encoded ATP synthase membrane subunit 8 [Source:HGNC Symbol;Acc:HGNC:7415]	13	11	12	9	4	5	1.0784209999999999	0.5889994999999998	0.6824145
Q9Y6H1	CHCHD2	coiled-coil-helix-coiled-coil-helix domain containing 2 [Source:HGNC Symbol;Acc:HGNC:21645]	73	0	null	2	24	0	0.8076025000000002	0.361497	0.15000000000000002
Q9BYC8	MRPL32	mitochondrial ribosomal protein L32 [Source:HGNC Symbol;Acc:HGNC:14035]	73	1	84	1	1	1	0.46631049999999996	0.23408200000000007	0.9667224999999998
Q9BT73	PSMG3	proteasome assembly chaperone 3 [Source:HGNC Symbol;Acc:HGNC:22420]	73	0	null	2	147	0	0.8076025000000002	1.8080014999999996	0.15000000000000002
P35916	FLT4	fms related tyrosine kinase 4 [Source:HGNC Symbol;Acc:HGNC:3767]	51	1	52	3	64	1	1.003774	1.9889069999999998	0.24026150000000002
Q9NPY3	CD93	CD93 molecule [Source:HGNC Symbol;Acc:HGNC:15855]	51	1	52	3	14	16	1.0318070000000001	0.7140259999999998	1.7694965000000002
P35590	TIE1	tyrosine kinase with immunoglobulin like and EGF like domains 1 [Source:HGNC Symbol;Acc:HGNC:11809]	51	1	52	5	22	20	1.6923165	1.00119	2.1399690000000007
Q9BW27	NUP85	nucleoporin 85 [Source:HGNC Symbol;Acc:HGNC:8734]	4	2	null	3	68	0	0.21754949999999995	0.832159	0.15000000000000002
Q6PIW4	FIGNL1	fidgetin like 1 [Source:HGNC Symbol;Acc:HGNC:13286]	4	null	null	1	0	0	0.16640500000000003	0.15000000000000002	0.15000000000000002
P49915	GMPS	guanine monophosphate synthase [Source:HGNC Symbol;Acc:HGNC:4378]	4	null	49	3	0	1	0.233402	0.15000000000000002	0.30501449999999997
P43246	MSH2	mutS homolog 2 [Source:HGNC Symbol;Acc:HGNC:7325]	4	null	76	13	0	1	0.5301370000000001	0.15000000000000002	0.9667224999999998
Q9NSG2	C1orf112	chromosome 1 open reading frame 112 [Source:HGNC Symbol;Acc:HGNC:25565]	4	null	null	21	0	0	0.9346945	0.15000000000000002	0.15000000000000002
O43805	SSNA1	SS nuclear autoantigen 1 [Source:HGNC Symbol;Acc:HGNC:11321]	0	0	85	2	255	1	0.7098864999999999	2.8452225	0.9667224999999998
Q6ZU65	UBN2	ubinuclein 2 [Source:HGNC Symbol;Acc:HGNC:21931]	7	2	null	4	578	0	0.7646604999999999	3.8764339999999997	0.15000000000000002
P15056	BRAF	B-Raf proto-oncogene, serine/threonine kinase [Source:HGNC Symbol;Acc:HGNC:1097]	7	0	null	2	246	0	0.432217	2.1542065	0.15000000000000002
P10124	SRGN	serglycin [Source:HGNC Symbol;Acc:HGNC:9361]	15	1	null	2	7	0	0.27222999999999997	0.6208999999999999	0.15000000000000002
Q16548	BCL2A1	BCL2 related protein A1 [Source:HGNC Symbol;Acc:HGNC:991]	15	1	14	14	2	2	0.5383310000000001	0.39648300000000003	0.19861150000000005
Q5T655	CFAP58	cilia and flagella associated protein 58 [Source:HGNC Symbol;Acc:HGNC:26676]	24	7	null	7	502	0	0.521858	1.5109264999999994	0.15000000000000002
Q8IYX8	CEP57L1	centrosomal protein 57 like 1 [Source:HGNC Symbol;Acc:HGNC:21561]	4	null	null	3	0	0	0.2651665000000001	0.15000000000000002	0.15000000000000002
Q96SB8	SMC6	structural maintenance of chromosomes 6 [Source:HGNC Symbol;Acc:HGNC:20466]	7	4	null	24	230	0	1.5360695000000002	1.588591	0.15000000000000002
Q13309	SKP2	S-phase kinase associated protein 2 [Source:HGNC Symbol;Acc:HGNC:10901]	4	2	null	6	60	0	0.29084499999999996	0.8630819999999999	0.15000000000000002
Q6P158	DHX57	DExH-box helicase 57 [Source:HGNC Symbol;Acc:HGNC:20086]	7	2	null	2	73	0	0.23559500000000003	0.7383020000000001	0.15000000000000002
Q96MH7	C5orf34	chromosome 5 open reading frame 34 [Source:HGNC Symbol;Acc:HGNC:24738]	4	null	null	5	0	0	0.36494800000000005	0.15000000000000002	0.15000000000000002
O94782	USP1	ubiquitin specific peptidase 1 [Source:HGNC Symbol;Acc:HGNC:12607]	4	3	null	5	4	0	0.3157669999999999	0.6462640000000003	0.15000000000000002
Q569H4	PRR16	proline rich 16 [Source:HGNC Symbol;Acc:HGNC:29654]	17	null	null	5	0	0	0.3765079999999999	0.15000000000000002	0.15000000000000002
P08648	ITGA5	integrin subunit alpha 5 [Source:HGNC Symbol;Acc:HGNC:6141]	17	1	null	5	1	0	0.5311315000000003	0.2654385000000001	0.15000000000000002
P28845	HSD11B1	hydroxysteroid 11-beta dehydrogenase 1 [Source:HGNC Symbol;Acc:HGNC:5208]	15	null	null	4	0	0	0.2476480000000001	0.15000000000000002	0.15000000000000002
P21730	C5AR1	complement C5a receptor 1 [Source:HGNC Symbol;Acc:HGNC:1338]	15	6	14	5	1	1	0.4984405	0.46132100000000004	0.17668150000000007
P13686	ACP5	acid phosphatase 5, tartrate resistant [Source:HGNC Symbol;Acc:HGNC:124]	15	6	null	7	27	0	0.4136445	1.5526445000000002	0.15000000000000002
P01766	IGHV3-13	immunoglobulin heavy variable 3-13 [Source:HGNC Symbol;Acc:HGNC:5581]	5	null	null	8	0	0	0.261707	0.15000000000000002	0.15000000000000002
P14678	SNRPB	small nuclear ribonucleoprotein polypeptides B and B1 [Source:HGNC Symbol;Acc:HGNC:11153]	94	4	86	6	102	1	1.588829	1.1375129999999996	0.34577200000000013
O00567	NOP56	NOP56 ribonucleoprotein [Source:HGNC Symbol;Acc:HGNC:15911]	94	null	null	3	0	0	0.8939795000000003	0.15000000000000002	0.15000000000000002
P01374	LTA	lymphotoxin alpha [Source:HGNC Symbol;Acc:HGNC:6709]	15	6	8	26	2	41	0.8529669999999999	0.3104715	1.1865664999999999
Q8TDS4	HCAR2	hydroxycarboxylic acid receptor 2 [Source:HGNC Symbol;Acc:HGNC:24827]	95	33	null	1	1	0	0.9667224999999998	0.9667224999999998	0.15000000000000002
Q96MF7	NSMCE2	NSE2 (MMS21) homolog, SMC5-SMC6 complex SUMO ligase [Source:HGNC Symbol;Acc:HGNC:26513]	96	0	null	1	9	0	0.9667224999999998	0.3602305	0.15000000000000002
P59923	ZNF445	zinc finger protein 445 [Source:HGNC Symbol;Acc:HGNC:21018]	7	4	null	7	363	0	1.075225	2.8355749999999995	0.15000000000000002
Q86U86	PBRM1	polybromo 1 [Source:HGNC Symbol;Acc:HGNC:30064]	7	4	65	7	365	1	0.8848419999999999	2.6842155	0.9667224999999998
Q6UB98	ANKRD12	ankyrin repeat domain 12 [Source:HGNC Symbol;Acc:HGNC:29135]	7	4	null	16	300	0	1.5376334999999999	2.1233429999999998	0.15000000000000002
Q9BYW2	SETD2	SET domain containing 2, histone lysine methyltransferase [Source:HGNC Symbol;Acc:HGNC:18420]	7	4	null	3	428	0	0.511726	3.183811499999999	0.15000000000000002
O75792	RNASEH2A	ribonuclease H2 subunit A [Source:HGNC Symbol;Acc:HGNC:18518]	4	0	6	7	116	2	0.454861	1.6164114999999997	0.17935050000000008
P43487	RANBP1	RAN binding protein 1 [Source:HGNC Symbol;Acc:HGNC:9847]	4	0	6	5	18	1	0.26812450000000004	0.4430715	0.16436499999999996
Q9Y248	GINS2	GINS complex subunit 2 [Source:HGNC Symbol;Acc:HGNC:24575]	4	5	6	12	13	11	0.36171800000000004	0.6395405	0.30872049999999995
Q7Z591	AKNA	AT-hook transcription factor [Source:HGNC Symbol;Acc:HGNC:24108]	15	6	8	8	12	6	0.4817295000000002	0.7350549999999999	0.30177600000000004
P07359	GP1BA	glycoprotein Ib platelet subunit alpha [Source:HGNC Symbol;Acc:HGNC:4439]	15	null	null	3	0	0	0.25016400000000005	0.15000000000000002	0.15000000000000002
Q9UKT9	IKZF3	IKAROS family zinc finger 3 [Source:HGNC Symbol;Acc:HGNC:13178]	15	6	8	12	16	1	0.5525344999999999	1.1781599999999997	0.1771065
Q9NTJ3	SMC4	structural maintenance of chromosomes 4 [Source:HGNC Symbol;Acc:HGNC:14013]	4	4	null	6	51	0	0.42347050000000014	0.8039219999999999	0.15000000000000002
Q8NBF2	NHLRC2	NHL repeat containing 2 [Source:HGNC Symbol;Acc:HGNC:24731]	7	4	null	3	362	0	0.5743965	2.637457000000001	0.15000000000000002
Q9NWH9	SLTM	SAFB like transcription modulator [Source:HGNC Symbol;Acc:HGNC:20709]	7	2	null	3	268	0	0.4336364999999999	1.814929	0.15000000000000002
Q96MU7	YTHDC1	YTH domain containing 1 [Source:HGNC Symbol;Acc:HGNC:30626]	7	4	null	2	445	0	0.4226885	3.0940769999999995	0.15000000000000002
P11215	ITGAM	integrin subunit alpha M [Source:HGNC Symbol;Acc:HGNC:6149]	15	null	14	23	0	31	0.6941360000000002	0.15000000000000002	1.0270895000000002
P13796	LCP1	lymphocyte cytosolic protein 1 [Source:HGNC Symbol;Acc:HGNC:6528]	15	6	14	27	12	20	0.7984309999999999	0.9891284999999999	0.613301
Q7Z5R6	APBB1IP	amyloid beta precursor protein binding family B member 1 interacting protein [Source:HGNC Symbol;Acc:HGNC:17379]	15	null	14	33	0	3	0.8449345	0.15000000000000002	0.2206095
Q8TDF6	RASGRP4	RAS guanyl releasing protein 4 [Source:HGNC Symbol;Acc:HGNC:18958]	15	null	14	25	0	5	0.798414	0.15000000000000002	0.27857950000000004
P19878	NCF2	neutrophil cytosolic factor 2 [Source:HGNC Symbol;Acc:HGNC:7661]	15	6	14	14	27	7	0.47732649999999993	1.8814585	0.325219
P39059	COL15A1	collagen type XV alpha 1 chain [Source:HGNC Symbol;Acc:HGNC:2192]	17	1	16	18	6	1	1.0093925000000001	0.8656659999999998	0.235799
Q5FYB1	ARSI	arylsulfatase family member I [Source:HGNC Symbol;Acc:HGNC:32521]	17	1	null	1	3	0	0.19453150000000005	0.42096300000000014	0.15000000000000002
O43837	IDH3B	isocitrate dehydrogenase 3 (NAD(+)) beta [Source:HGNC Symbol;Acc:HGNC:5385]	94	null	null	5	0	0	1.6486095000000003	0.15000000000000002	0.15000000000000002
P18859	ATP5PF	ATP synthase peripheral stalk subunit F6 [Source:HGNC Symbol;Acc:HGNC:847]	97	0	null	1	166	0	0.9667224999999998	2.6009324999999994	0.15000000000000002
Q14498	RBM39	RNA binding motif protein 39 [Source:HGNC Symbol;Acc:HGNC:15923]	7	2	null	3	208	0	0.6511429999999999	1.7436479999999999	0.15000000000000002
P32418	SLC8A1	solute carrier family 8 member A1 [Source:HGNC Symbol;Acc:HGNC:11068]	15	null	null	13	0	0	0.4952105000000001	0.15000000000000002	0.15000000000000002
Q9ULZ2	STAP1	signal transducing adaptor family member 1 [Source:HGNC Symbol;Acc:HGNC:24133]	26	null	8	9	0	4	0.505249	0.15000000000000002	0.32037400000000005
Q96PJ5	FCRL4	Fc receptor like 4 [Source:HGNC Symbol;Acc:HGNC:18507]	26	null	8	3	0	1	0.2779760000000001	0.15000000000000002	0.198297
A0A0B4J262	TRAV8-6	T cell receptor alpha variable 8-6 [Source:HGNC Symbol;Acc:HGNC:12151]	15	6	8	22	2	32	0.7591695000000002	0.32928200000000013	0.9601945000000001
Q99731	CCL19	C-C motif chemokine ligand 19 [Source:HGNC Symbol;Acc:HGNC:10617]	15	null	8	19	0	5	0.6442750000000003	0.15000000000000002	0.36306950000000004
P51124	GZMM	granzyme M [Source:HGNC Symbol;Acc:HGNC:4712]	15	6	null	12	3	0	0.5760455	0.5628195000000001	0.15000000000000002
Q14088	RAB33A	RAB33A, member RAS oncogene family [Source:HGNC Symbol;Acc:HGNC:9773]	15	null	null	2	0	0	0.2131125	0.15000000000000002	0.15000000000000002
P49863	GZMK	granzyme K [Source:HGNC Symbol;Acc:HGNC:4711]	15	null	8	36	0	42	1.1178865	0.15000000000000002	1.2166054999999996
P01737	TRAV8-4	T cell receptor alpha variable 8-4 [Source:HGNC Symbol;Acc:HGNC:12149]	15	6	8	37	2	8	1.0817019999999995	0.32928200000000013	0.35286949999999995
P13765	HLA-DOB	major histocompatibility complex, class II, DO beta [Source:HGNC Symbol;Acc:HGNC:4937]	15	null	null	10	0	0	0.412616	0.15000000000000002	0.15000000000000002
Q9UKR3	KLK13	kallikrein related peptidase 13 [Source:HGNC Symbol;Acc:HGNC:6361]	98	7	87	2	313	1	1.4079830000000002	0.9371424999999999	0.7458754999999999
Q13241	KLRD1	killer cell lectin like receptor D1 [Source:HGNC Symbol;Acc:HGNC:6378]	15	6	8	1	5	4	0.20143350000000002	0.8795380000000002	0.2972965000000001
P48023	FASLG	Fas ligand [Source:HGNC Symbol;Acc:HGNC:11936]	15	6	8	7	4	19	0.3890879999999999	0.5272384999999998	0.8960620000000001
Q8N9M1	C19orf47	chromosome 19 open reading frame 47 [Source:HGNC Symbol;Acc:HGNC:26723]	99	null	null	2	0	0	1.4079830000000002	0.15000000000000002	0.15000000000000002
O43315	AQP9	aquaporin 9 [Source:HGNC Symbol;Acc:HGNC:643]	15	null	null	9	0	0	0.7748179999999999	0.15000000000000002	0.15000000000000002
P25090	FPR2	formyl peptide receptor 2 [Source:HGNC Symbol;Acc:HGNC:3827]	15	34	88	3	1	1	0.3713739999999999	0.9667224999999998	0.9667224999999998
Q8N8K9	KIAA1958	KIAA1958 [Source:HGNC Symbol;Acc:HGNC:23427]	7	4	null	3	14	0	0.699576	0.8114104999999999	0.15000000000000002
Q8NFU7	TET1	tet methylcytosine dioxygenase 1 [Source:HGNC Symbol;Acc:HGNC:29484]	7	4	null	2	12	0	0.343052	0.35031950000000006	0.15000000000000002
Q68CP9	ARID2	AT-rich interaction domain 2 [Source:HGNC Symbol;Acc:HGNC:18037]	7	4	46	15	518	1	1.6222765000000001	3.5488779999999998	0.9667224999999998
A0A075B6S4	IGKV1D-17	immunoglobulin kappa variable 1D-17 [Source:HGNC Symbol;Acc:HGNC:5749]	5	null	null	15	0	0	0.35545350000000003	0.15000000000000002	0.15000000000000002
O15205	UBD	ubiquitin D [Source:HGNC Symbol;Acc:HGNC:18795]	15	6	null	4	4	0	0.361072	0.6849815	0.15000000000000002
P21462	FPR1	formyl peptide receptor 1 [Source:HGNC Symbol;Acc:HGNC:3826]	15	34	88	11	1	1	0.6285415	0.9667224999999998	0.9667224999999998
P48060	GLIPR1	GLI pathogenesis related 1 [Source:HGNC Symbol;Acc:HGNC:17001]	15	6	14	14	2	1	0.568455	0.30237100000000006	0.1782795000000001
Q5T8D3	ACBD5	acyl-CoA binding domain containing 5 [Source:HGNC Symbol;Acc:HGNC:23338]	100	4	null	1	2	0	0.9667224999999998	0.22106000000000003	0.15000000000000002
O95625	ZBTB11	zinc finger and BTB domain containing 11 [Source:HGNC Symbol;Acc:HGNC:16740]	7	4	null	1	113	0	0.28401950000000004	0.8621810000000001	0.15000000000000002
Q13523	PRPF4B	pre-mRNA processing factor 4B [Source:HGNC Symbol;Acc:HGNC:17346]	7	2	null	11	537	0	1.5485305	3.4665725000000003	0.15000000000000002
Q3B7T1	EDRF1	erythroid differentiation regulatory factor 1 [Source:HGNC Symbol;Acc:HGNC:24640]	7	2	null	4	412	0	0.9670880000000001	2.886745000000001	0.15000000000000002
O75467	ZNF324	zinc finger protein 324 [Source:HGNC Symbol;Acc:HGNC:14096]	19	1	null	2	1	0	0.8489295	0.1798435	0.15000000000000002
P10073	ZSCAN22	zinc finger and SCAN domain containing 22 [Source:HGNC Symbol;Acc:HGNC:4929]	19	null	null	1	0	0	0.5697385	0.15000000000000002	0.15000000000000002
P26196	DDX6	DEAD-box helicase 6 [Source:HGNC Symbol;Acc:HGNC:2747]	7	4	null	13	23	0	1.3100119999999997	0.33490049999999993	0.15000000000000002
P35251	RFC1	replication factor C subunit 1 [Source:HGNC Symbol;Acc:HGNC:9969]	7	4	null	7	107	0	0.6918409999999999	1.0258314999999998	0.15000000000000002
Q9H2Y7	ZNF106	zinc finger protein 106 [Source:HGNC Symbol;Acc:HGNC:12886]	7	0	null	2	161	0	0.3487640000000001	1.5308249999999999	0.15000000000000002
Q5JSZ5	PRRC2B	proline rich coiled-coil 2B [Source:HGNC Symbol;Acc:HGNC:28121]	7	4	null	10	132	0	1.1107805000000002	1.956063	0.15000000000000002
Q13464	ROCK1	Rho associated coiled-coil containing protein kinase 1 [Source:HGNC Symbol;Acc:HGNC:10251]	7	4	null	8	301	0	0.9595230000000001	2.6454214999999994	0.15000000000000002
Q9BVI0	PHF20	PHD finger protein 20 [Source:HGNC Symbol;Acc:HGNC:16098]	7	0	null	9	23	0	0.8655724999999999	0.531395	0.15000000000000002
P78347	GTF2I	general transcription factor IIi [Source:HGNC Symbol;Acc:HGNC:4659]	7	4	null	1	114	0	0.225837	0.996226	0.15000000000000002
Q8WWQ0	PHIP	pleckstrin homology domain interacting protein [Source:HGNC Symbol;Acc:HGNC:15673]	7	4	null	17	291	0	1.8310365	2.0067314999999994	0.15000000000000002
Q96AE4	FUBP1	far upstream element binding protein 1 [Source:HGNC Symbol;Acc:HGNC:4004]	7	4	null	9	11	0	1.2707249999999999	0.25977750000000005	0.15000000000000002
Q9NQ84	GPRC5C	G protein-coupled receptor class C group 5 member C [Source:HGNC Symbol;Acc:HGNC:13309]	91	null	null	2	0	0	0.6037300000000001	0.15000000000000002	0.15000000000000002
P62851	RPS25	ribosomal protein S25 [Source:HGNC Symbol;Acc:HGNC:10413]	0	0	null	9	64	0	0.8683690000000001	0.921885	0.15000000000000002
P62081	RPS7	ribosomal protein S7 [Source:HGNC Symbol;Acc:HGNC:10440]	0	0	null	10	83	0	1.111299	1.0385134999999996	0.15000000000000002
P23396	RPS3	ribosomal protein S3 [Source:HGNC Symbol;Acc:HGNC:10420]	0	0	null	12	89	0	1.226525	1.1372494999999998	0.15000000000000002
P35544	FAU	FAU ubiquitin like and ribosomal protein S30 fusion [Source:HGNC Symbol;Acc:HGNC:3597]	0	0	null	11	149	0	1.9435085	1.4986609999999998	0.15000000000000002
P62877	RBX1	ring-box 1 [Source:HGNC Symbol;Acc:HGNC:9928]	35	0	null	3	184	0	1.1452054999999999	2.3971705	0.15000000000000002
Q9BY27	DGCR6L	DiGeorge syndrome critical region gene 6 like [Source:HGNC Symbol;Acc:HGNC:18551]	35	0	89	2	196	1	0.9264409999999998	2.0994835000000003	0.9667224999999998
Q6PB30	CSAG1	chondrosarcoma associated gene 1 [Source:HGNC Symbol;Acc:HGNC:24294]	101	null	null	1	0	0	0.6794650000000001	0.15000000000000002	0.15000000000000002
P43357	MAGEA3	MAGE family member A3 [Source:HGNC Symbol;Acc:HGNC:6801]	101	null	90	2	0	1	1.253674	0.15000000000000002	0.9667224999999998
Q13427	PPIG	peptidylprolyl isomerase G [Source:HGNC Symbol;Acc:HGNC:14650]	7	4	null	2	205	0	0.668687	1.5988590000000005	0.15000000000000002
Q96Q42	ALS2	alsin Rho guanine nucleotide exchange factor ALS2 [Source:HGNC Symbol;Acc:HGNC:443]	7	4	null	2	474	0	0.3890625	3.2705285	0.15000000000000002
Q05BQ5	MBTD1	mbt domain containing 1 [Source:HGNC Symbol;Acc:HGNC:19866]	7	2	null	18	431	0	2.3640205	2.9996590000000007	0.15000000000000002
Q9UBW7	ZMYM2	zinc finger MYM-type containing 2 [Source:HGNC Symbol;Acc:HGNC:12989]	7	2	null	2	525	0	0.5107910000000001	3.370888	0.15000000000000002
O75533	SF3B1	splicing factor 3b subunit 1 [Source:HGNC Symbol;Acc:HGNC:10768]	7	2	null	5	373	0	0.7067329999999997	2.5785774999999997	0.15000000000000002
Q58A45	PAN3	poly(A) specific ribonuclease subunit PAN3 [Source:HGNC Symbol;Acc:HGNC:29991]	7	2	null	5	522	0	1.238238	3.3972039999999994	0.15000000000000002
P59990	KRTAP12-1	keratin associated protein 12-1 [Source:HGNC Symbol;Acc:HGNC:20529]	102	null	null	1	0	0	0.9667224999999998	0.15000000000000002	0.15000000000000002
Q8NFD5	ARID1B	AT-rich interaction domain 1B [Source:HGNC Symbol;Acc:HGNC:18040]	7	4	null	4	361	0	0.6301649999999999	2.9090914999999993	0.15000000000000002
Q5VYY2	LIPM	lipase family member M [Source:HGNC Symbol;Acc:HGNC:23455]	103	null	91	1	0	1	0.9667224999999998	0.15000000000000002	0.9667224999999998
Q96RP9	GFM1	G elongation factor mitochondrial 1 [Source:HGNC Symbol;Acc:HGNC:13780]	7	null	49	5	0	1	0.6808250000000001	0.15000000000000002	0.437215
Q9GZZ1	NAA50	N(alpha)-acetyltransferase 50, NatE catalytic subunit [Source:HGNC Symbol;Acc:HGNC:29533]	7	null	null	4	0	0	0.5510385	0.15000000000000002	0.15000000000000002
Q92622	RUBCN	rubicon autophagy regulator [Source:HGNC Symbol;Acc:HGNC:28991]	7	null	null	2	0	0	0.3987015	0.15000000000000002	0.15000000000000002
Q9H089	LSG1	large 60S subunit nuclear export GTPase 1 [Source:HGNC Symbol;Acc:HGNC:25652]	7	null	null	1	0	0	0.26989250000000015	0.15000000000000002	0.15000000000000002
Q9H974	QTRT2	queuine tRNA-ribosyltransferase accessory subunit 2 [Source:HGNC Symbol;Acc:HGNC:25771]	7	4	null	5	8	0	0.6345510000000001	0.21467649999999994	0.15000000000000002
O00629	KPNA4	karyopherin subunit alpha 4 [Source:HGNC Symbol;Acc:HGNC:6397]	7	3	null	4	1	0	0.5362145000000003	0.5371409999999999	0.15000000000000002
Q9HC62	SENP2	SUMO specific peptidase 2 [Source:HGNC Symbol;Acc:HGNC:23116]	7	0	null	1	99	0	0.26989250000000015	1.2956214999999998	0.15000000000000002
Q8IYW5	RNF168	ring finger protein 168 [Source:HGNC Symbol;Acc:HGNC:26661]	7	2	47	3	50	1	0.5280205000000001	0.4568415	0.9667224999999998
Q9H7F0	ATP13A3	ATPase 13A3 [Source:HGNC Symbol;Acc:HGNC:24113]	7	null	9	2	0	1	0.4397905000000001	0.15000000000000002	0.6722654999999997
P49585	PCYT1A	phosphate cytidylyltransferase 1, choline, alpha [Source:HGNC Symbol;Acc:HGNC:8754]	7	null	null	2	0	0	0.3987015	0.15000000000000002	0.15000000000000002
P13073	COX4I1	cytochrome c oxidase subunit 4I1 [Source:HGNC Symbol;Acc:HGNC:2265]	0	0	null	4	347	0	0.9482265000000003	3.5290134999999996	0.15000000000000002
Q96C28	ZNF707	zinc finger protein 707 [Source:HGNC Symbol;Acc:HGNC:27815]	1	1	57	5	54	4	1.6079625000000006	1.0917830000000002	1.3537700000000001
Q10570	CPSF1	cleavage and polyadenylation specific factor 1 [Source:HGNC Symbol;Acc:HGNC:2324]	1	2	57	4	22	3	1.3207560000000003	0.6513470000000001	1.0389045
Q12905	ILF2	interleukin enhancer binding factor 2 [Source:HGNC Symbol;Acc:HGNC:6037]	40	1	null	7	3	0	1.3495624999999998	0.359695	0.15000000000000002
Q13472	TOP3A	DNA topoisomerase III alpha [Source:HGNC Symbol;Acc:HGNC:11992]	7	2	null	3	5	0	0.5159505000000001	0.2368275	0.15000000000000002
Q8TD26	CHD6	chromodomain helicase DNA binding protein 6 [Source:HGNC Symbol;Acc:HGNC:19057]	7	4	null	8	495	0	1.2747370000000002	3.8214560000000004	0.15000000000000002
Q8IWL2	SFTPA1	surfactant protein A1 [Source:HGNC Symbol;Acc:HGNC:10798]	51	35	92	3	1	1	1.1340959999999998	0.9667224999999998	0.9667224999999998
Q6AI12	ANKRD40	ankyrin repeat domain 40 [Source:HGNC Symbol;Acc:HGNC:28233]	104	1	null	1	37	0	0.9667224999999998	0.7869729999999999	0.15000000000000002
O43561	LAT	linker for activation of T cells [Source:HGNC Symbol;Acc:HGNC:18874]	2	2	45	2	100	3	0.481211	0.9038820000000001	0.7592884999999998
O95704	APBB3	amyloid beta precursor protein binding family B member 3 [Source:HGNC Symbol;Acc:HGNC:20708]	2	2	45	8	208	4	1.5094304999999997	1.6082175	0.7586
Q96PV7	FAM193B	family with sequence similarity 193 member B [Source:HGNC Symbol;Acc:HGNC:25524]	2	2	45	13	508	13	2.572789	3.668268999999999	2.2862115000000003
Q96PV6	LENG8	leukocyte receptor cluster member 8 [Source:HGNC Symbol;Acc:HGNC:15500]	2	2	45	3	420	14	0.6931585	2.9929609999999998	2.5019329999999997
Q9NQW1	SEC31B	SEC31 homolog B, COPII coat complex component [Source:HGNC Symbol;Acc:HGNC:23197]	2	2	45	18	470	12	3.4803850000000005	3.1191095	2.1664465
Q8NAA4	ATG16L2	autophagy related 16 like 2 [Source:HGNC Symbol;Acc:HGNC:25464]	2	2	45	7	208	8	1.497284	1.7165925	1.415089
Q9NR99	MXRA5	matrix remodeling associated 5 [Source:HGNC Symbol;Acc:HGNC:7539]	17	1	16	19	7	10	1.3138965000000005	0.55868	0.9637560000000002
P35250	RFC2	replication factor C subunit 2 [Source:HGNC Symbol;Acc:HGNC:9970]	4	4	null	5	1	0	0.4905014999999999	0.15714850000000002	0.15000000000000002
Q5TA50	CPTP	ceramide-1-phosphate transfer protein [Source:HGNC Symbol;Acc:HGNC:28116]	35	1	null	1	24	0	0.40392900000000004	1.742322	0.15000000000000002
O75381	PEX14	peroxisomal biogenesis factor 14 [Source:HGNC Symbol;Acc:HGNC:8856]	35	null	null	5	0	0	1.5532394999999997	0.15000000000000002	0.15000000000000002
Q8N2K1	UBE2J2	ubiquitin conjugating enzyme E2 J2 [Source:HGNC Symbol;Acc:HGNC:19268]	35	0	null	5	6	0	1.4852990000000001	0.2982315	0.15000000000000002
Q9BYC9	MRPL20	mitochondrial ribosomal protein L20 [Source:HGNC Symbol;Acc:HGNC:14478]	35	0	null	4	40	0	1.1885214999999998	0.6170834999999999	0.15000000000000002
Q8IYS2	KIAA2013	KIAA2013 [Source:HGNC Symbol;Acc:HGNC:28513]	35	1	null	2	16	0	0.6546450000000001	1.5195539999999996	0.15000000000000002
Q9NP77	SSU72	SSU72 homolog, RNA polymerase II CTD phosphatase [Source:HGNC Symbol;Acc:HGNC:25016]	35	0	null	1	1	0	0.40392900000000004	0.1757125	0.15000000000000002
Q6NZ36	FAAP20	FA core complex associated protein 20 [Source:HGNC Symbol;Acc:HGNC:26428]	35	0	null	3	4	0	0.9168869999999999	0.2821325	0.15000000000000002
Q8NH00	OR2T4	olfactory receptor family 2 subfamily T member 4 [Source:HGNC Symbol;Acc:HGNC:15016]	105	null	null	1	0	0	0.9667224999999998	0.15000000000000002	0.15000000000000002
P23258	TUBG1	tubulin gamma 1 [Source:HGNC Symbol;Acc:HGNC:12417]	4	1	null	7	3	0	0.7382764999999998	0.37193499999999996	0.15000000000000002
Q494V2	CFAP100	cilia and flagella associated protein 100 [Source:HGNC Symbol;Acc:HGNC:26842]	24	7	23	8	492	5	0.40707399999999994	1.4787369999999997	0.3544504999999999
A0A0B4J277	TRAV22	T cell receptor alpha variable 22 [Source:HGNC Symbol;Acc:HGNC:12119]	15	null	null	18	0	0	0.650361	0.15000000000000002	0.15000000000000002
A0A0B4J1U6	TRBV9	T cell receptor beta variable 9 [Source:HGNC Symbol;Acc:HGNC:12246]	15	null	8	3	0	2	0.23476200000000003	0.15000000000000002	0.20252150000000005
Q86XP6	GKN2	gastrokine 2 [Source:HGNC Symbol;Acc:HGNC:24588]	51	null	null	2	0	0	0.5745919999999999	0.15000000000000002	0.15000000000000002
Q96S96	PEBP4	phosphatidylethanolamine binding protein 4 [Source:HGNC Symbol;Acc:HGNC:28319]	51	null	null	3	0	0	0.7880525	0.15000000000000002	0.15000000000000002
P59534	TAS2R39	taste 2 receptor member 39 [Source:HGNC Symbol;Acc:HGNC:18886]	106	null	null	1	0	0	0.9667224999999998	0.15000000000000002	0.15000000000000002
P17036	ZNF3	zinc finger protein 3 [Source:HGNC Symbol;Acc:HGNC:13089]	107	7	null	1	63	0	0.9667224999999998	0.5921785	0.15000000000000002
Q5W0B7	TMEM236	transmembrane protein 236 [Source:HGNC Symbol;Acc:HGNC:23473]	15	null	14	6	0	1	0.31148300000000007	0.15000000000000002	0.20900700000000003
P22897	MRC1	mannose receptor C-type 1 [Source:HGNC Symbol;Acc:HGNC:7228]	15	6	14	23	4	7	0.7618810000000001	0.5128139999999999	0.4878324999999999
P09917	ALOX5	arachidonate 5-lipoxygenase [Source:HGNC Symbol;Acc:HGNC:435]	15	6	null	8	11	0	0.37389849999999997	1.2562155000000004	0.15000000000000002
O00602	FCN1	ficolin 1 [Source:HGNC Symbol;Acc:HGNC:3623]	15	null	null	1	0	0	0.17549150000000002	0.15000000000000002	0.15000000000000002
P13994	CCDC130	coiled-coil domain containing 130 [Source:HGNC Symbol;Acc:HGNC:28118]	2	2	45	1	178	2	0.5186195000000001	1.7810395	0.6681175
Q8NDP4	ZNF439	zinc finger protein 439 [Source:HGNC Symbol;Acc:HGNC:20873]	2	2	null	1	73	0	0.5186195000000001	0.8976514999999998	0.15000000000000002
P46777	RPL5	ribosomal protein L5 [Source:HGNC Symbol;Acc:HGNC:10360]	0	0	0	6	84	1	0.6364805000000002	1.2535125	0.43114600000000003
P62979	RPS27A	ribosomal protein S27a [Source:HGNC Symbol;Acc:HGNC:10417]	0	0	null	8	77	0	0.9417154999999999	1.1588055000000002	0.15000000000000002
Q15643	TRIP11	thyroid hormone receptor interactor 11 [Source:HGNC Symbol;Acc:HGNC:12305]	7	4	93	9	485	1	1.162843	3.4604524999999997	0.9667224999999998
P49750	YLPM1	YLP motif containing 1 [Source:HGNC Symbol;Acc:HGNC:17798]	7	4	null	10	251	0	1.5320574999999999	2.0026515	0.15000000000000002
Q9NTI5	PDS5B	PDS5 cohesin associated factor B [Source:HGNC Symbol;Acc:HGNC:20418]	7	4	null	6	262	0	0.6892229999999998	2.3250480000000002	0.15000000000000002
Q9P203	BTBD7	BTB domain containing 7 [Source:HGNC Symbol;Acc:HGNC:18269]	7	4	93	6	168	1	0.7632749999999998	1.5868824999999998	0.9667224999999998
Q9UPN9	TRIM33	tripartite motif containing 33 [Source:HGNC Symbol;Acc:HGNC:16290]	7	4	null	8	340	0	0.8281385000000001	2.3782069999999997	0.15000000000000002
O60524	NEMF	nuclear export mediator factor [Source:HGNC Symbol;Acc:HGNC:10663]	7	4	null	12	499	0	1.3858150000000002	3.358758500000001	0.15000000000000002
Q9Y6R4	MAP3K4	mitogen-activated protein kinase kinase kinase 4 [Source:HGNC Symbol;Acc:HGNC:6856]	7	2	null	8	318	0	0.9000570000000001	2.134291	0.15000000000000002
Q99471	PFDN5	prefoldin subunit 5 [Source:HGNC Symbol;Acc:HGNC:8869]	0	0	null	2	185	0	0.3815399999999999	2.464652	0.15000000000000002
Q6PL24	TMED8	transmembrane p24 trafficking protein family member 8 [Source:HGNC Symbol;Acc:HGNC:18633]	7	4	null	3	19	0	0.66952	0.284028	0.15000000000000002
Q9P219	CCDC88C	coiled-coil domain containing 88C [Source:HGNC Symbol;Acc:HGNC:19967]	7	2	null	2	30	0	0.3693085	0.4089185000000001	0.15000000000000002
Q7Z7G8	VPS13B	vacuolar protein sorting 13 homolog B [Source:HGNC Symbol;Acc:HGNC:2183]	7	4	null	3	391	0	0.41177450000000004	2.9907935000000005	0.15000000000000002
Q9ULT8	HECTD1	HECT domain E3 ubiquitin protein ligase 1 [Source:HGNC Symbol;Acc:HGNC:20157]	7	4	null	6	392	0	0.7569510000000002	2.979072000000001	0.15000000000000002
Q53G44	IFI44L	interferon induced protein 44 like [Source:HGNC Symbol;Acc:HGNC:17817]	108	36	94	1	2	4	0.9667224999999998	1.4079830000000002	1.0282880000000003
Q9NS61	KCNIP2	potassium voltage-gated channel interacting protein 2 [Source:HGNC Symbol;Acc:HGNC:15522]	109	null	null	1	0	0	0.9667224999999998	0.15000000000000002	0.15000000000000002
Q8WTW4	NPRL2	NPR2 like, GATOR1 complex subunit [Source:HGNC Symbol;Acc:HGNC:24969]	110	0	null	4	12	0	1.863158	1.0657985	0.15000000000000002
Q6NT76	HMBOX1	homeobox containing 1 [Source:HGNC Symbol;Acc:HGNC:26137]	111	4	null	1	288	0	0.9667224999999998	2.238467	0.15000000000000002
Q15057	ACAP2	ArfGAP with coiled-coil, ankyrin repeat and PH domains 2 [Source:HGNC Symbol;Acc:HGNC:16469]	7	4	null	5	39	0	0.841169	0.8233445000000003	0.15000000000000002
Q68DQ2	CRYBG3	crystallin beta-gamma domain containing 3 [Source:HGNC Symbol;Acc:HGNC:34427]	7	4	null	1	275	0	0.28400249999999994	2.3250904999999995	0.15000000000000002
Q8IZH2	XRN1	5'-3' exoribonuclease 1 [Source:HGNC Symbol;Acc:HGNC:30654]	7	4	null	15	404	0	1.8559585000000003	2.9791825	0.15000000000000002
P15822	HIVEP1	human immunodeficiency virus type I enhancer binding protein 1 [Source:HGNC Symbol;Acc:HGNC:4920]	7	0	null	5	5	0	0.5560535	0.4875010000000001	0.15000000000000002
Q9UHV7	MED13	mediator complex subunit 13 [Source:HGNC Symbol;Acc:HGNC:22474]	7	0	null	7	396	0	1.075497	3.7459590000000005	0.15000000000000002
Q9H0K6	PUS7L	pseudouridine synthase 7 like [Source:HGNC Symbol;Acc:HGNC:25276]	7	4	null	2	42	0	0.30954500000000007	0.557541	0.15000000000000002
P12004	PCNA	proliferating cell nuclear antigen [Source:HGNC Symbol;Acc:HGNC:8729]	4	0	86	6	31	2	0.698794	0.7073280000000003	0.4609895
Q96B23	C18orf25	chromosome 18 open reading frame 25 [Source:HGNC Symbol;Acc:HGNC:28172]	112	4	null	1	117	0	0.9667224999999998	1.2091765	0.15000000000000002
Q9H1E3	NUCKS1	nuclear casein kinase and cyclin dependent kinase substrate 1 [Source:HGNC Symbol;Acc:HGNC:29923]	32	4	null	4	21	0	1.0039270000000002	0.6128930000000002	0.15000000000000002
Q8NHQ9	DDX55	DEAD-box helicase 55 [Source:HGNC Symbol;Acc:HGNC:20085]	4	2	null	4	186	0	0.48167000000000004	1.3172625	0.15000000000000002
Q13569	TDG	thymine DNA glycosylase [Source:HGNC Symbol;Acc:HGNC:11700]	4	null	null	4	0	0	0.24913549999999998	0.15000000000000002	0.15000000000000002
P13051	UNG	uracil DNA glycosylase [Source:HGNC Symbol;Acc:HGNC:12572]	4	null	null	6	0	0	0.41401849999999996	0.15000000000000002	0.15000000000000002
Q8N6S5	ARL6IP6	ADP ribosylation factor like GTPase 6 interacting protein 6 [Source:HGNC Symbol;Acc:HGNC:24048]	4	null	null	4	0	0	0.24801350000000005	0.15000000000000002	0.15000000000000002
O43448	KCNAB3	potassium voltage-gated channel subfamily A regulatory beta subunit 3 [Source:HGNC Symbol;Acc:HGNC:6230]	113	2	null	1	191	0	0.9667224999999998	1.4137119999999999	0.15000000000000002
Q14103	HNRNPD	heterogeneous nuclear ribonucleoprotein D [Source:HGNC Symbol;Acc:HGNC:5036]	114	2	null	2	8	0	0.9254125	0.29028400000000004	0.15000000000000002
Q13148	TARDBP	TAR DNA binding protein [Source:HGNC Symbol;Acc:HGNC:11571]	114	2	null	3	8	0	1.3664774999999998	0.39562450000000005	0.15000000000000002
P63244	RACK1	receptor for activated C kinase 1 [Source:HGNC Symbol;Acc:HGNC:4399]	0	0	51	8	44	1	0.7889875000000001	0.662839	0.7458754999999999
P62266	RPS23	ribosomal protein S23 [Source:HGNC Symbol;Acc:HGNC:10410]	0	0	51	5	15	1	0.5423259999999999	0.334858	0.7458754999999999
P27635	RPL10	ribosomal protein L10 [Source:HGNC Symbol;Acc:HGNC:10298]	0	0	null	2	59	0	0.3191075000000001	0.7952689999999999	0.15000000000000002
Q9BW72	HIGD2A	HIG1 hypoxia inducible domain family member 2A [Source:HGNC Symbol;Acc:HGNC:28311]	0	0	null	2	322	0	0.3191075000000001	3.1052120000000003	0.15000000000000002
P13693	TPT1	tumor protein, translationally-controlled 1 [Source:HGNC Symbol;Acc:HGNC:12022]	0	0	null	4	54	0	0.4831149999999998	0.7865735000000004	0.15000000000000002
Q9NX24	NHP2	NHP2 ribonucleoprotein [Source:HGNC Symbol;Acc:HGNC:14377]	0	0	null	2	21	0	0.5578045000000001	0.37928749999999994	0.15000000000000002
P78318	IGBP1	immunoglobulin binding protein 1 [Source:HGNC Symbol;Acc:HGNC:5461]	0	0	null	2	35	0	0.306009	0.8492015000000002	0.15000000000000002
Q8IX19	MCEMP1	mast cell expressed membrane protein 1 [Source:HGNC Symbol;Acc:HGNC:27291]	115	6	95	1	5	1	0.9667224999999998	1.2669340000000002	0.9667224999999998
P52655	GTF2A1	general transcription factor IIA subunit 1 [Source:HGNC Symbol;Acc:HGNC:4646]	7	4	null	2	21	0	0.728085	0.8813315000000002	0.15000000000000002
A0A0A0MT36	IGKV6D-21	immunoglobulin kappa variable 6D-21 (non-functional) [Source:HGNC Symbol;Acc:HGNC:5837]	5	null	null	1	0	0	0.16579299999999997	0.15000000000000002	0.15000000000000002
Q8TAF3	WDR48	WD repeat domain 48 [Source:HGNC Symbol;Acc:HGNC:30914]	43	2	null	1	132	0	0.6359534999999998	1.6842330000000003	0.15000000000000002
P82094	TMF1	TATA element modulatory factor 1 [Source:HGNC Symbol;Acc:HGNC:11870]	43	4	null	1	118	0	0.6359534999999998	1.3164634999999996	0.15000000000000002
P00736	null	null	17	1	96	3	1	1	0.47776	0.32166599999999995	0.9667224999999998
P09871	C1S	complement C1s [Source:HGNC Symbol;Acc:HGNC:1247]	17	1	96	2	5	1	0.3387425	1.0124355000000003	0.9667224999999998
Q6P2Q9	PRPF8	pre-mRNA processing factor 8 [Source:HGNC Symbol;Acc:HGNC:17340]	7	1	null	2	22	0	0.6963205	0.6286605	0.15000000000000002
Q99689	FEZ1	fasciculation and elongation protein zeta 1 [Source:HGNC Symbol;Acc:HGNC:3659]	17	1	null	2	8	0	0.3183595	0.8097445000000001	0.15000000000000002
Q16082	HSPB2	heat shock protein family B (small) member 2 [Source:HGNC Symbol;Acc:HGNC:5247]	17	1	97	5	3	1	0.6234415000000002	0.6142955	0.9667224999999998
Q9UBP4	DKK3	dickkopf WNT signaling pathway inhibitor 3 [Source:HGNC Symbol;Acc:HGNC:2893]	17	1	null	2	16	0	0.3879745000000001	1.008483	0.15000000000000002
Q16270	IGFBP7	insulin like growth factor binding protein 7 [Source:HGNC Symbol;Acc:HGNC:5476]	17	null	null	3	0	0	0.42479650000000013	0.15000000000000002	0.15000000000000002
P51911	CNN1	calponin 1 [Source:HGNC Symbol;Acc:HGNC:2155]	17	1	16	9	5	6	0.7312045000000001	0.9940500000000001	1.1529234999999998
P63267	ACTG2	actin gamma 2, smooth muscle [Source:HGNC Symbol;Acc:HGNC:145]	17	1	16	3	4	3	0.32782849999999997	0.7649750000000001	0.6352054999999999
P43119	PTGIR	prostaglandin I2 receptor [Source:HGNC Symbol;Acc:HGNC:9602]	17	1	52	6	1	1	0.8260305	0.22082200000000005	0.27232350000000005
P24310	COX7A1	cytochrome c oxidase subunit 7A1 [Source:HGNC Symbol;Acc:HGNC:2287]	17	1	97	4	9	1	0.5026820000000001	1.4382685	0.9667224999999998
P29536	LMOD1	leiomodin 1 [Source:HGNC Symbol;Acc:HGNC:6647]	17	1	16	10	7	10	1.1657245	1.4394074999999997	1.7339665
Q96S86	HAPLN3	hyaluronan and proteoglycan link protein 3 [Source:HGNC Symbol;Acc:HGNC:21446]	15	null	null	4	0	0	0.35924449999999997	0.15000000000000002	0.15000000000000002
P17014	ZNF12	zinc finger protein 12 [Source:HGNC Symbol;Acc:HGNC:12902]	7	null	98	2	0	1	0.8766480000000003	0.15000000000000002	0.9667224999999998
Q8NFT6	DBF4B	DBF4 zinc finger B [Source:HGNC Symbol;Acc:HGNC:17883]	4	2	6	4	139	2	0.23704	1.4447795	0.228795
Q96QV6	HIST1H2AA	histone cluster 1 H2A family member a [Source:HGNC Symbol;Acc:HGNC:18729]	46	null	null	6	0	0	0.9208820000000001	0.15000000000000002	0.15000000000000002
Q07020	RPL18	ribosomal protein L18 [Source:HGNC Symbol;Acc:HGNC:10310]	0	0	59	8	125	6	0.8923475	1.3687555	1.7122829999999998
P40429	RPL13A	ribosomal protein L13a [Source:HGNC Symbol;Acc:HGNC:10304]	0	0	59	9	123	4	0.9311755000000002	1.5565885	1.0664189999999998
O14602	EIF1AY	eukaryotic translation initiation factor 1A Y-linked [Source:HGNC Symbol;Acc:HGNC:3252]	83	30	78	7	8	8	1.0174589999999994	1.0279735	0.964028
P23921	RRM1	ribonucleotide reductase catalytic subunit M1 [Source:HGNC Symbol;Acc:HGNC:10451]	4	null	null	4	0	0	0.21217750000000002	0.15000000000000002	0.15000000000000002
Q8IY37	DHX37	DEAH-box helicase 37 [Source:HGNC Symbol;Acc:HGNC:17210]	4	1	null	4	6	0	0.3142285000000001	0.5388410000000001	0.15000000000000002
O00716	E2F3	E2F transcription factor 3 [Source:HGNC Symbol;Acc:HGNC:3115]	4	null	null	3	0	0	0.1903665	0.15000000000000002	0.15000000000000002
O15550	KDM6A	lysine demethylase 6A [Source:HGNC Symbol;Acc:HGNC:12637]	116	1	null	1	4	0	0.9667224999999998	0.9475040000000001	0.15000000000000002
O94966	USP19	ubiquitin specific peptidase 19 [Source:HGNC Symbol;Acc:HGNC:12617]	117	1	99	2	186	1	1.4079830000000002	3.4240385	0.9667224999999998
Q6ZMZ3	SYNE3	spectrin repeat containing nuclear envelope family member 3 [Source:HGNC Symbol;Acc:HGNC:19861]	15	1	null	8	3	0	0.4409125000000001	0.2073665	0.15000000000000002
Q6ZS81	WDFY4	WDFY family member 4 [Source:HGNC Symbol;Acc:HGNC:29323]	15	6	null	11	29	0	0.3888585	2.6274610000000003	0.15000000000000002
P43003	SLC1A3	solute carrier family 1 member 3 [Source:HGNC Symbol;Acc:HGNC:10941]	15	37	14	8	1	2	0.3413945	0.9667224999999998	0.19811850000000006
Q14588	ZNF234	zinc finger protein 234 [Source:HGNC Symbol;Acc:HGNC:13027]	118	2	null	6	181	0	1.6708115000000001	1.4645249999999999	0.15000000000000002
Q6NXP0	EFCAB12	EF-hand calcium binding domain 12 [Source:HGNC Symbol;Acc:HGNC:28061]	24	7	23	10	520	1	1.0794835	1.585378	0.2564370000000001
Q9BZE0	GLIS2	GLIS family zinc finger 2 [Source:HGNC Symbol;Acc:HGNC:29450]	17	1	null	3	20	0	0.2892300000000001	1.2238475000000002	0.15000000000000002
P07951	TPM2	tropomyosin 2 [Source:HGNC Symbol;Acc:HGNC:12011]	17	1	null	5	9	0	0.4083235	1.6326040000000002	0.15000000000000002
O95199	RCBTB2	RCC1 and BTB domain containing protein 2 [Source:HGNC Symbol;Acc:HGNC:1914]	15	null	null	6	0	0	0.4152850000000001	0.15000000000000002	0.15000000000000002
Q9H4A9	DPEP2	dipeptidase 2 [Source:HGNC Symbol;Acc:HGNC:23028]	15	null	14	14	0	4	0.6056084999999999	0.15000000000000002	0.25467750000000006
O15042	U2SURP	U2 snRNP associated SURP domain containing [Source:HGNC Symbol;Acc:HGNC:30855]	7	2	null	7	500	0	0.8258605	3.4102685000000004	0.15000000000000002
P21359	NF1	neurofibromin 1 [Source:HGNC Symbol;Acc:HGNC:7765]	7	4	43	6	304	1	0.7674740000000002	2.463037	0.6359534999999998
O96009	NAPSA	napsin A aspartic peptidase [Source:HGNC Symbol;Acc:HGNC:13395]	119	38	10	6	1	1	1.639149	0.9667224999999998	0.9667224999999998
P55291	CDH15	cadherin 15 [Source:HGNC Symbol;Acc:HGNC:1754]	119	null	null	1	0	0	0.4870675000000001	0.15000000000000002	0.15000000000000002
P55087	AQP4	aquaporin 4 [Source:HGNC Symbol;Acc:HGNC:637]	51	null	null	4	0	0	1.298163	0.15000000000000002	0.15000000000000002
O43242	PSMD3	proteasome 26S subunit, non-ATPase 3 [Source:HGNC Symbol;Acc:HGNC:9560]	4	null	null	2	0	0	0.416186	0.15000000000000002	0.15000000000000002
O00231	PSMD11	proteasome 26S subunit, non-ATPase 11 [Source:HGNC Symbol;Acc:HGNC:9556]	4	null	null	2	0	0	0.416186	0.15000000000000002	0.15000000000000002
O15355	PPM1G	protein phosphatase, Mg2+/Mn2+ dependent 1G [Source:HGNC Symbol;Acc:HGNC:9278]	4	null	null	2	0	0	0.25659849999999995	0.15000000000000002	0.15000000000000002
O14980	XPO1	exportin 1 [Source:HGNC Symbol;Acc:HGNC:12825]	7	2	null	2	157	0	0.30952799999999997	1.4558209999999998	0.15000000000000002
Q9BSQ5	CCM2	CCM2 scaffold protein [Source:HGNC Symbol;Acc:HGNC:21708]	120	1	null	2	2	0	1.253674	0.323638	0.15000000000000002
Q7Z6J9	TSEN54	tRNA splicing endonuclease subunit 54 [Source:HGNC Symbol;Acc:HGNC:27561]	121	2	null	1	2	0	0.9667224999999998	0.4792220000000001	0.15000000000000002
P0C0S5	H2AFZ	H2A histone family member Z [Source:HGNC Symbol;Acc:HGNC:4741]	4	4	6	11	2	7	0.7021684999999998	0.18101649999999997	0.24633900000000006
Q9H611	PIF1	PIF1 5'-to-3' DNA helicase [Source:HGNC Symbol;Acc:HGNC:26220]	4	null	6	9	0	1	0.262625	0.15000000000000002	0.16468799999999997
Q8NFZ0	FBH1	F-box DNA helicase 1 [Source:HGNC Symbol;Acc:HGNC:13620]	7	4	null	1	166	0	0.2535215	1.653633	0.15000000000000002
Q9BXJ9	NAA15	N(alpha)-acetyltransferase 15, NatA auxiliary subunit [Source:HGNC Symbol;Acc:HGNC:30782]	7	null	100	1	0	1	0.490442	0.15000000000000002	0.9667224999999998
P42704	LRPPRC	leucine rich pentatricopeptide repeat containing [Source:HGNC Symbol;Acc:HGNC:15714]	7	null	null	2	0	0	0.9632375000000001	0.15000000000000002	0.15000000000000002
P01023	A2M	alpha-2-macroglobulin [Source:HGNC Symbol;Acc:HGNC:7]	51	1	52	6	19	11	1.3902860000000001	1.029546	1.5556619999999997
P17542	TAL1	TAL bHLH transcription factor 1, erythroid differentiation factor [Source:HGNC Symbol;Acc:HGNC:11556]	51	1	null	4	25	0	0.9694595000000001	0.9588004999999998	0.15000000000000002
P00488	F13A1	coagulation factor XIII A chain [Source:HGNC Symbol;Acc:HGNC:3531]	15	null	14	12	0	1	0.4754565	0.15000000000000002	0.35320100000000004
Q9NY47	CACNA2D2	calcium voltage-gated channel auxiliary subunit alpha2delta 2 [Source:HGNC Symbol;Acc:HGNC:1400]	17	null	null	4	0	0	1.888828	0.15000000000000002	0.15000000000000002
Q15018	ABRAXAS2	abraxas 2, BRISC complex subunit [Source:HGNC Symbol;Acc:HGNC:28975]	122	null	null	3	0	0	1.6324339999999997	0.15000000000000002	0.15000000000000002
O43684	BUB3	BUB3 mitotic checkpoint protein [Source:HGNC Symbol;Acc:HGNC:1151]	122	3	null	1	2	0	0.6336755000000001	0.5206679999999999	0.15000000000000002
O14795	UNC13B	unc-13 homolog B [Source:HGNC Symbol;Acc:HGNC:12566]	123	4	null	1	18	0	0.9667224999999998	0.6427194999999999	0.15000000000000002
P21781	FGF7	fibroblast growth factor 7 [Source:HGNC Symbol;Acc:HGNC:3685]	17	null	16	4	0	3	0.43163900000000016	0.15000000000000002	0.44895349999999995
Q9HCB6	SPON1	spondin 1 [Source:HGNC Symbol;Acc:HGNC:11252]	17	1	16	4	28	12	0.45728349999999995	1.9337844999999996	1.3029400000000002
P19876	CXCL3	C-X-C motif chemokine ligand 3 [Source:HGNC Symbol;Acc:HGNC:4604]	124	18	null	1	4	0	0.9667224999999998	0.3575445	0.15000000000000002
O14709	ZNF197	zinc finger protein 197 [Source:HGNC Symbol;Acc:HGNC:12988]	7	4	null	1	333	0	0.279846	2.444371	0.15000000000000002
Q5JWR5	DOP1A	DOP1 leucine zipper like protein A [Source:HGNC Symbol;Acc:HGNC:21194]	7	4	null	2	420	0	0.6356984999999999	2.7260610000000005	0.15000000000000002
Q5JXA9	SIRPB2	signal regulatory protein beta 2 [Source:HGNC Symbol;Acc:HGNC:16247]	15	null	14	5	0	21	0.3175945	0.15000000000000002	0.6538545
P25021	HRH2	histamine receptor H2 [Source:HGNC Symbol;Acc:HGNC:5183]	15	39	null	7	2	0	0.4648484999999999	0.3765760000000001	0.15000000000000002
P57087	JAM2	junctional adhesion molecule 2 [Source:HGNC Symbol;Acc:HGNC:14686]	51	1	52	5	7	7	1.074664	0.49014449999999987	0.8396984999999999
O43680	TCF21	transcription factor 21 [Source:HGNC Symbol;Acc:HGNC:11632]	51	1	52	5	9	13	1.1439984999999997	0.6300119999999998	1.9595055000000001
Q13642	FHL1	four and a half LIM domains 1 [Source:HGNC Symbol;Acc:HGNC:3702]	51	1	52	2	5	2	0.647216	0.42668349999999994	0.4364415
Q8NE31	FAM13C	family with sequence similarity 13 member C [Source:HGNC Symbol;Acc:HGNC:19371]	51	null	52	4	0	3	0.7317145	0.15000000000000002	0.43011749999999993
Q4LDE5	SVEP1	sushi, von Willebrand factor type A, EGF and pentraxin domain containing 1 [Source:HGNC Symbol;Acc:HGNC:15985]	51	1	52	3	83	7	0.8766309999999999	2.768918	0.9485579999999998
Q01118	SCN7A	sodium voltage-gated channel alpha subunit 7 [Source:HGNC Symbol;Acc:HGNC:10594]	51	1	52	5	20	12	1.3689255000000002	1.0854079999999997	1.8064630000000002
P53708	ITGA8	integrin subunit alpha 8 [Source:HGNC Symbol;Acc:HGNC:6144]	51	1	52	6	43	11	1.2021215000000005	1.6686695	1.5501115000000003
O75094	SLIT3	slit guidance ligand 3 [Source:HGNC Symbol;Acc:HGNC:11087]	51	1	52	5	58	7	1.0458915	2.0623299999999993	1.0089505
Q29974	HLA-DRB1	major histocompatibility complex, class II, DR beta 1 [Source:HGNC Symbol;Acc:HGNC:4948]	15	null	37	8	0	9	0.5523049999999997	0.15000000000000002	0.8829295
P28067	HLA-DMA	major histocompatibility complex, class II, DM alpha [Source:HGNC Symbol;Acc:HGNC:4934]	15	0	37	7	14	6	0.5008715	0.7048715	0.5947795000000001
P20036	HLA-DPA1	major histocompatibility complex, class II, DP alpha 1 [Source:HGNC Symbol;Acc:HGNC:4938]	15	null	37	9	0	8	0.5314885000000001	0.15000000000000002	0.7599430000000001
P05538	HLA-DQB2	major histocompatibility complex, class II, DQ beta 2 [Source:HGNC Symbol;Acc:HGNC:4945]	15	40	null	1	1	0	0.20214749999999995	0.9667224999999998	0.15000000000000002
Q30154	HLA-DRB5	major histocompatibility complex, class II, DR beta 5 [Source:HGNC Symbol;Acc:HGNC:4953]	15	null	37	5	0	2	0.4100404999999999	0.15000000000000002	0.29627650000000016
Q8IZJ4	RGL4	ral guanine nucleotide dissociation stimulator like 4 [Source:HGNC Symbol;Acc:HGNC:31911]	125	null	null	3	0	0	1.6075629999999996	0.15000000000000002	0.15000000000000002
Q96RT7	TUBGCP6	tubulin gamma complex associated protein 6 [Source:HGNC Symbol;Acc:HGNC:18127]	125	2	45	3	421	6	1.5550075	3.0267995000000005	1.4940965
P30279	CCND2	cyclin D2 [Source:HGNC Symbol;Acc:HGNC:1583]	17	null	null	5	0	0	0.514361	0.15000000000000002	0.15000000000000002
A0A1B0GTK4	FAM237A	family with sequence similarity 237 member A [Source:HGNC Symbol;Acc:HGNC:52388]	3	null	null	3	0	0	1.1985600000000003	0.15000000000000002	0.15000000000000002
Q9BQF6	SENP7	SUMO specific peptidase 7 [Source:HGNC Symbol;Acc:HGNC:30402]	2	4	null	1	389	0	0.5506475000000003	2.794656	0.15000000000000002
Q92802	N4BP2L2	NEDD4 binding protein 2 like 2 [Source:HGNC Symbol;Acc:HGNC:26916]	2	2	null	3	168	0	1.171768	1.3411134999999998	0.15000000000000002
P0DJI9	SAA2	serum amyloid A2 [Source:HGNC Symbol;Acc:HGNC:10514]	126	41	101	2	1	2	0.9662889999999998	0.9667224999999998	0.9662889999999998
P35542	SAA4	serum amyloid A4, constitutive [Source:HGNC Symbol;Acc:HGNC:10516]	126	null	101	2	0	2	0.9662889999999998	0.15000000000000002	0.9662889999999998
P09884	POLA1	DNA polymerase alpha 1, catalytic subunit [Source:HGNC Symbol;Acc:HGNC:9173]	7	4	null	5	73	0	0.36175199999999996	0.8853095000000002	0.15000000000000002
Q96H55	MYO19	myosin XIX [Source:HGNC Symbol;Acc:HGNC:26234]	4	2	null	5	22	0	0.23749050000000005	0.2996255	0.15000000000000002
Q96AV8	E2F7	E2F transcription factor 7 [Source:HGNC Symbol;Acc:HGNC:23820]	4	5	null	15	1	0	0.48240949999999994	0.44597	0.15000000000000002
Q9H3M9	ATXN3L	ataxin 3 like [Source:HGNC Symbol;Acc:HGNC:24173]	46	null	null	4	0	0	1.048008	0.15000000000000002	0.15000000000000002
Q9H8V3	ECT2	epithelial cell transforming 2 [Source:HGNC Symbol;Acc:HGNC:3155]	4	null	6	2	0	1	0.1775315000000001	0.15000000000000002	0.16499399999999995
Q8N1N0	CLEC4F	C-type lectin domain family 4 member F [Source:HGNC Symbol;Acc:HGNC:25357]	23	null	null	2	0	0	0.6010780000000003	0.15000000000000002	0.15000000000000002
Q6MZM9	PRR27	proline rich 27 [Source:HGNC Symbol;Acc:HGNC:33193]	127	null	null	1	0	0	0.9667224999999998	0.15000000000000002	0.15000000000000002
Q8WYP5	AHCTF1	AT-hook containing transcription factor 1 [Source:HGNC Symbol;Acc:HGNC:24618]	7	4	null	4	331	0	0.7920815	2.968056	0.15000000000000002
Q68CQ4	UTP25	UTP25 small subunit processor component [Source:HGNC Symbol;Acc:HGNC:28440]	7	null	null	1	0	0	0.3755220000000001	0.15000000000000002	0.15000000000000002
Q14146	URB2	URB2 ribosome biogenesis homolog [Source:HGNC Symbol;Acc:HGNC:28967]	7	null	null	1	0	0	0.3755220000000001	0.15000000000000002	0.15000000000000002
Q9Y2A4	ZNF443	zinc finger protein 443 [Source:HGNC Symbol;Acc:HGNC:20878]	128	18	null	1	6	0	0.7458754999999999	0.7482979999999999	0.15000000000000002
P16415	ZNF823	zinc finger protein 823 [Source:HGNC Symbol;Acc:HGNC:30936]	128	18	null	1	2	0	0.7458754999999999	0.31104950000000003	0.15000000000000002
Q7Z494	NPHP3	nephrocystin 3 [Source:HGNC Symbol;Acc:HGNC:7907]	2	2	null	3	249	0	0.6933115	1.631771	0.15000000000000002
Q9BT30	ALKBH7	alkB homolog 7 [Source:HGNC Symbol;Acc:HGNC:21306]	0	0	0	3	135	1	0.58129	1.672282	0.41821749999999996
Q9NZ43	USE1	unconventional SNARE in the ER 1 [Source:HGNC Symbol;Acc:HGNC:30882]	0	0	null	3	3	0	0.5838825000000001	0.23130250000000008	0.15000000000000002
Q6P161	MRPL54	mitochondrial ribosomal protein L54 [Source:HGNC Symbol;Acc:HGNC:16685]	0	0	null	1	33	0	0.29807849999999997	0.4336195	0.15000000000000002
O14957	UQCR11	ubiquinol-cytochrome c reductase, complex III subunit XI [Source:HGNC Symbol;Acc:HGNC:30862]	0	0	0	4	356	1	0.8816629999999999	3.6074854999999997	0.41821749999999996
Q9Y284	WDR83OS	WD repeat domain 83 opposite strand [Source:HGNC Symbol;Acc:HGNC:30203]	0	0	null	9	348	0	1.4656385000000003	3.5536209999999997	0.15000000000000002
Q13228	SELENBP1	selenium binding protein 1 [Source:HGNC Symbol;Acc:HGNC:10719]	17	null	null	3	0	0	1.2173195	0.15000000000000002	0.15000000000000002
Q4U2R6	MRPL51	mitochondrial ribosomal protein L51 [Source:HGNC Symbol;Acc:HGNC:14044]	129	0	102	1	281	1	0.9667224999999998	3.3744665	0.9667224999999998
Q9BZJ0	CRNKL1	crooked neck pre-mRNA splicing factor 1 [Source:HGNC Symbol;Acc:HGNC:15762]	130	null	null	1	0	0	0.9667224999999998	0.15000000000000002	0.15000000000000002
Q86Y07	VRK2	VRK serine/threonine kinase 2 [Source:HGNC Symbol;Acc:HGNC:12719]	4	null	null	4	0	0	0.2922730000000001	0.15000000000000002	0.15000000000000002
O75123	ZNF623	zinc finger protein 623 [Source:HGNC Symbol;Acc:HGNC:29084]	1	1	null	5	140	0	1.289629	2.1443975	0.15000000000000002
Q15746	MYLK	myosin light chain kinase [Source:HGNC Symbol;Acc:HGNC:7590]	17	1	16	15	22	8	1.0773840000000001	1.205564	0.9053270000000001
Q9BX67	JAM3	junctional adhesion molecule 3 [Source:HGNC Symbol;Acc:HGNC:15532]	17	1	16	14	33	2	1.3844294999999995	1.625685	0.35421250000000015
O43679	LDB2	LIM domain binding 2 [Source:HGNC Symbol;Acc:HGNC:6533]	51	1	52	7	40	18	1.898535	2.1709345000000004	1.8641865000000004
P49643	PRIM2	DNA primase subunit 2 [Source:HGNC Symbol;Acc:HGNC:9370]	4	null	null	2	0	0	0.2873940000000001	0.15000000000000002	0.15000000000000002
O14867	BACH1	BTB domain and CNC homolog 1 [Source:HGNC Symbol;Acc:HGNC:935]	7	null	null	1	0	0	0.30997849999999993	0.15000000000000002	0.15000000000000002
Q8IXT5	RBM12B	RNA binding motif protein 12B [Source:HGNC Symbol;Acc:HGNC:32310]	7	4	null	15	173	0	1.6289064999999998	1.5048065	0.15000000000000002
Q9NWQ4	GPATCH2L	G-patch domain containing 2 like [Source:HGNC Symbol;Acc:HGNC:20210]	7	4	null	6	272	0	0.8128045000000002	1.8837449999999998	0.15000000000000002
Q9P2D1	CHD7	chromodomain helicase DNA binding protein 7 [Source:HGNC Symbol;Acc:HGNC:20626]	7	4	null	3	8	0	0.39344850000000003	0.220941	0.15000000000000002
Q8NBD8	TMEM229B	transmembrane protein 229B [Source:HGNC Symbol;Acc:HGNC:20130]	15	1	null	6	2	0	0.3120355	0.4788735	0.15000000000000002
Q9P0J0	NDUFA13	NADH:ubiquinone oxidoreductase subunit A13 [Source:HGNC Symbol;Acc:HGNC:17194]	0	0	null	4	229	0	0.8688789999999998	2.4247104999999998	0.15000000000000002
Q9NUA8	ZBTB40	zinc finger and BTB domain containing 40 [Source:HGNC Symbol;Acc:HGNC:29045]	7	2	null	5	479	0	1.1493195000000007	3.4400355	0.15000000000000002
P21506	ZNF10	zinc finger protein 10 [Source:HGNC Symbol;Acc:HGNC:12879]	7	2	null	1	120	0	0.353422	0.9037545000000005	0.15000000000000002
Q16656	NRF1	nuclear respiratory factor 1 [Source:HGNC Symbol;Acc:HGNC:7996]	7	4	null	1	5	0	0.353422	0.239165	0.15000000000000002
P20718	GZMH	granzyme H [Source:HGNC Symbol;Acc:HGNC:4710]	15	null	8	10	0	7	0.619234	0.15000000000000002	0.4336959999999999
Q16617	NKG7	natural killer cell granule protein 7 [Source:HGNC Symbol;Acc:HGNC:7830]	15	6	8	12	10	14	0.7571465000000001	1.7041570000000004	0.7833860000000002
P10966	CD8B	CD8b molecule [Source:HGNC Symbol;Acc:HGNC:1707]	15	21	8	3	1	3	0.30891600000000013	0.9667224999999998	0.26220850000000007
P10144	GZMB	granzyme B [Source:HGNC Symbol;Acc:HGNC:4709]	15	6	8	10	4	3	0.9202445000000004	0.7460795000000001	0.28679899999999997
P17021	ZNF17	zinc finger protein 17 [Source:HGNC Symbol;Acc:HGNC:12958]	19	2	20	5	8	1	1.6508195	0.25924200000000003	0.9667224999999998
O94804	STK10	serine/threonine kinase 10 [Source:HGNC Symbol;Acc:HGNC:11388]	15	6	14	3	10	5	0.21898600000000004	0.7634280000000001	0.3002885
Q9NV12	TMEM140	transmembrane protein 140 [Source:HGNC Symbol;Acc:HGNC:21870]	15	1	null	3	1	0	0.22026099999999996	0.2797780000000001	0.15000000000000002
P14921	ETS1	ETS proto-oncogene 1, transcription factor [Source:HGNC Symbol;Acc:HGNC:3488]	15	1	14	4	3	1	0.371272	0.22593900000000003	0.18197699999999997
Q9HCG8	CWC22	CWC22 spliceosome associated protein homolog [Source:HGNC Symbol;Acc:HGNC:29322]	7	4	null	1	162	0	0.4333985	1.3008999999999997	0.15000000000000002
P50281	MMP14	matrix metallopeptidase 14 [Source:HGNC Symbol;Acc:HGNC:7160]	17	null	null	4	0	0	1.384812	0.15000000000000002	0.15000000000000002
Q8NCL9	APCDD1L	APC down-regulated 1 like [Source:HGNC Symbol;Acc:HGNC:26892]	17	null	null	1	0	0	0.3836565	0.15000000000000002	0.15000000000000002
P28340	POLD1	DNA polymerase delta 1, catalytic subunit [Source:HGNC Symbol;Acc:HGNC:9175]	131	2	null	2	21	0	0.7926935	0.9684905	0.15000000000000002
Q8NFA2	NOXO1	NADPH oxidase organizer 1 [Source:HGNC Symbol;Acc:HGNC:19404]	3	null	null	1	0	0	0.5017640000000001	0.15000000000000002	0.15000000000000002
Q15386	UBE3C	ubiquitin protein ligase E3C [Source:HGNC Symbol;Acc:HGNC:16803]	132	null	null	2	0	0	0.9662889999999998	0.15000000000000002	0.15000000000000002
Q8WVP7	LMBR1	limb development membrane protein 1 [Source:HGNC Symbol;Acc:HGNC:13243]	132	null	null	2	0	0	0.9662889999999998	0.15000000000000002	0.15000000000000002
Q5J8M3	EMC4	ER membrane protein complex subunit 4 [Source:HGNC Symbol;Acc:HGNC:28032]	133	0	103	2	11	1	0.9500454999999999	0.40438799999999997	0.9667224999999998
Q9NPA0	EMC7	ER membrane protein complex subunit 7 [Source:HGNC Symbol;Acc:HGNC:24301]	133	0	103	3	19	1	1.4164490000000003	0.513919	0.9667224999999998
Q96DA2	RAB39B	RAB39B, member RAS oncogene family [Source:HGNC Symbol;Acc:HGNC:16499]	15	null	null	6	0	0	0.46874150000000003	0.15000000000000002	0.15000000000000002
P12532.1	null	null	134	null	104	1	0	1	0.9667224999999998	0.15000000000000002	0.9667224999999998
O15047	SETD1A	SET domain containing 1A, histone lysine methyltransferase [Source:HGNC Symbol;Acc:HGNC:29010]	135	1	105	2	55	1	1.4079830000000002	1.4948104999999998	0.9667224999999998
Q9BYN8	MRPS26	mitochondrial ribosomal protein S26 [Source:HGNC Symbol;Acc:HGNC:14045]	94	0	null	3	117	0	1.024854	1.909313	0.15000000000000002
Q96SL8	FIZ1	FLT3 interacting zinc finger 1 [Source:HGNC Symbol;Acc:HGNC:25917]	136	1	null	4	21	0	1.03383	0.6925889999999998	0.15000000000000002
Q6DD87	ZNF787	zinc finger protein 787 [Source:HGNC Symbol;Acc:HGNC:26998]	136	null	null	5	0	0	1.0885274999999999	0.15000000000000002	0.15000000000000002
Q9H7N4	SCAF1	SR-related CTD associated factor 1 [Source:HGNC Symbol;Acc:HGNC:30403]	136	1	106	6	67	2	1.2993359999999998	2.1813724999999997	1.4079830000000002
Q5EBL2	ZNF628	zinc finger protein 628 [Source:HGNC Symbol;Acc:HGNC:28054]	136	null	107	6	0	1	1.2954854999999996	0.15000000000000002	0.7458754999999999
Q9Y6I3	EPN1	epsin 1 [Source:HGNC Symbol;Acc:HGNC:21604]	136	1	106	5	58	1	1.0885274999999999	2.241671499999999	0.7458754999999999
O75175	CNOT3	CCR4-NOT transcription complex subunit 3 [Source:HGNC Symbol;Acc:HGNC:7879]	136	1	null	4	108	0	0.9202444999999999	2.2689819999999994	0.15000000000000002
Q9Y6V7	DDX49	DEAD-box helicase 49 [Source:HGNC Symbol;Acc:HGNC:18684]	0	0	null	3	9	0	1.1363655	0.5035149999999999	0.15000000000000002
P30153	PPP2R1A	protein phosphatase 2 scaffold subunit Aalpha [Source:HGNC Symbol;Acc:HGNC:9302]	136	1	null	1	3	0	0.36843300000000007	0.4492255000000001	0.15000000000000002
Q8NAF0	ZNF579	zinc finger protein 579 [Source:HGNC Symbol;Acc:HGNC:26646]	136	1	107	3	23	1	0.736041	0.7663690000000001	0.7458754999999999
P60412	KRTAP10-11	keratin associated protein 10-11 [Source:HGNC Symbol;Acc:HGNC:20528]	46	null	null	1	0	0	0.2626250000000001	0.15000000000000002	0.15000000000000002
Q9H3G5	CPVL	carboxypeptidase vitellogenic like [Source:HGNC Symbol;Acc:HGNC:14399]	15	null	null	4	0	0	0.23691250000000003	0.15000000000000002	0.15000000000000002
Q96LT9	RNPC3	RNA binding region (RNP1, RRM) containing 3 [Source:HGNC Symbol;Acc:HGNC:18666]	137	2	108	2	517	1	1.4079830000000002	3.2844854999999997	0.9667224999999998
Q8N443	RIBC1	RIB43A domain with coiled-coils 1 [Source:HGNC Symbol;Acc:HGNC:26537]	24	7	null	1	477	0	0.4228925	1.4130150000000004	0.15000000000000002
Q6TDU7	CASC1	cancer susceptibility 1 [Source:HGNC Symbol;Acc:HGNC:29599]	24	7	null	6	494	0	0.9452514999999999	1.4874835000000002	0.15000000000000002
O60828	PQBP1	polyglutamine binding protein 1 [Source:HGNC Symbol;Acc:HGNC:9330]	0	null	null	2	0	0	0.7830630000000003	0.15000000000000002	0.15000000000000002
O60830	TIMM17B	translocase of inner mitochondrial membrane 17B [Source:HGNC Symbol;Acc:HGNC:17310]	0	0	null	2	232	0	1.0396184999999998	2.588157	0.15000000000000002
P55884	EIF3B	eukaryotic translation initiation factor 3 subunit B [Source:HGNC Symbol;Acc:HGNC:3280]	73	null	null	9	0	0	3.1262494999999997	0.15000000000000002	0.15000000000000002
Q6UXX9	RSPO2	R-spondin 2 [Source:HGNC Symbol;Acc:HGNC:28583]	51	1	52	3	6	2	0.808444	0.6540074999999999	0.45533700000000005
Q96PE1	ADGRA2	adhesion G protein-coupled receptor A2 [Source:HGNC Symbol;Acc:HGNC:17849]	17	1	16	13	92	9	0.9005415000000002	3.55867	1.4647715000000001
Q8N3U4	STAG2	stromal antigen 2 [Source:HGNC Symbol;Acc:HGNC:11355]	7	4	null	1	73	0	0.2349575	1.679388	0.15000000000000002
O75437	ZNF254	zinc finger protein 254 [Source:HGNC Symbol;Acc:HGNC:13047]	2	4	null	2	6	0	0.7407415	0.27067450000000004	0.15000000000000002
Q9UG22	GIMAP2	GTPase, IMAP family member 2 [Source:HGNC Symbol;Acc:HGNC:21789]	15	0	null	13	3	0	0.4531355	0.5393680000000001	0.15000000000000002
Q9P2W1	PSMC3IP	PSMC3 interacting protein [Source:HGNC Symbol;Acc:HGNC:17928]	4	4	6	5	1	4	0.25795	0.158925	0.29745800000000006
Q14966	ZNF638	zinc finger protein 638 [Source:HGNC Symbol;Acc:HGNC:17894]	7	2	null	22	615	0	2.4230360000000006	4.0416229999999995	0.15000000000000002
Q7Z449	CYP2U1	cytochrome P450 family 2 subfamily U member 1 [Source:HGNC Symbol;Acc:HGNC:20582]	51	3	null	1	2	0	0.486141	0.3569155	0.15000000000000002
Q9NRH2	SNRK	SNF related kinase [Source:HGNC Symbol;Acc:HGNC:30598]	15	1	null	3	17	0	0.43327950000000004	0.887494	0.15000000000000002
Q8N895	ZNF366	zinc finger protein 366 [Source:HGNC Symbol;Acc:HGNC:18316]	15	1	52	1	5	2	0.19914700000000005	0.30098550000000013	0.3435535
Q9Y2D5	AKAP2	A-kinase anchoring protein 2 [Source:HGNC Symbol;Acc:HGNC:372]	15	0	null	2	32	0	0.27779750000000014	0.498041	0.15000000000000002
Q6ZRC1	C4orf50	chromosome 4 open reading frame 50 [Source:HGNC Symbol;Acc:HGNC:33766]	15	null	null	9	0	0	0.3580885000000001	0.15000000000000002	0.15000000000000002
Q13077	TRAF1	TNF receptor associated factor 1 [Source:HGNC Symbol;Acc:HGNC:12031]	15	6	null	1	17	0	0.17637550000000005	0.9753245	0.15000000000000002
Q9H1H1	GTSF1L	gametocyte specific factor 1 like [Source:HGNC Symbol;Acc:HGNC:16198]	15	null	null	1	0	0	0.17637550000000005	0.15000000000000002	0.15000000000000002
P51685	CCR8	C-C motif chemokine receptor 8 [Source:HGNC Symbol;Acc:HGNC:1609]	15	42	8	8	1	2	0.3744595000000001	0.9667224999999998	0.24530200000000008
Q07011	TNFRSF9	TNF receptor superfamily member 9 [Source:HGNC Symbol;Acc:HGNC:11924]	15	null	null	9	0	0	0.40460899999999994	0.15000000000000002	0.15000000000000002
O14933	UBE2L6	ubiquitin conjugating enzyme E2 L6 [Source:HGNC Symbol;Acc:HGNC:12490]	81	6	54	2	3	1	0.41305800000000004	0.6528769999999999	0.357383
P28062	PSMB8	proteasome subunit beta 8 [Source:HGNC Symbol;Acc:HGNC:9545]	81	6	54	3	11	2	0.592034	1.4743085000000002	0.5521435
P10321	HLA-C	major histocompatibility complex, class I, C [Source:HGNC Symbol;Acc:HGNC:4933]	81	null	54	3	0	3	0.653268	0.15000000000000002	0.8773705
P28065	PSMB9	proteasome subunit beta 9 [Source:HGNC Symbol;Acc:HGNC:9546]	81	6	54	10	5	5	1.2334270000000005	1.3308965	1.2241194999999998
A0A0B4J240	TRAV10	T cell receptor alpha variable 10 [Source:HGNC Symbol;Acc:HGNC:12103]	15	null	null	2	0	0	0.20186699999999996	0.15000000000000002	0.15000000000000002
A0A0A6YYK1	TRAV8-1	T cell receptor alpha variable 8-1 [Source:HGNC Symbol;Acc:HGNC:12146]	15	null	null	8	0	0	0.3570940000000001	0.15000000000000002	0.15000000000000002
P15621	ZNF44	zinc finger protein 44 [Source:HGNC Symbol;Acc:HGNC:13110]	138	2	null	1	225	0	0.9667224999999998	1.910554	0.15000000000000002
P29728	OAS2	2'-5'-oligoadenylate synthetase 2 [Source:HGNC Symbol;Acc:HGNC:8087]	139	null	94	1	0	4	0.7458754999999999	0.15000000000000002	1.1396210000000002
Q8IY21	DDX60	DExD/H-box helicase 60 [Source:HGNC Symbol;Acc:HGNC:25942]	139	4	94	1	27	2	0.7458754999999999	0.4365775	0.8070244999999997
A0A087WT01	TRAV27	T cell receptor alpha variable 27 [Source:HGNC Symbol;Acc:HGNC:12125]	15	null	null	18	0	0	0.597083	0.15000000000000002	0.15000000000000002
A0A075B6W5	TRAV23DV6	T cell receptor alpha variable 23/delta variable 6 [Source:HGNC Symbol;Acc:HGNC:12120]	15	null	null	3	0	0	0.22893950000000005	0.15000000000000002	0.15000000000000002
Q13093	PLA2G7	phospholipase A2 group VII [Source:HGNC Symbol;Acc:HGNC:9040]	15	6	109	4	9	1	0.3647865000000001	2.0468089999999997	0.9667224999999998
P38919	EIF4A3	eukaryotic translation initiation factor 4A3 [Source:HGNC Symbol;Acc:HGNC:18683]	4	null	null	1	0	0	0.16711900000000005	0.15000000000000002	0.15000000000000002
Q12841	FSTL1	follistatin like 1 [Source:HGNC Symbol;Acc:HGNC:3972]	17	1	16	4	15	1	0.469957	1.1806165000000002	0.2402275
Q8NDA8	MROH1	maestro heat like repeat family member 1 [Source:HGNC Symbol;Acc:HGNC:26958]	1	2	null	1	15	0	0.421983	0.409488	0.15000000000000002
Q9H7X3	ZNF696	zinc finger protein 696 [Source:HGNC Symbol;Acc:HGNC:25872]	1	1	57	3	53	2	1.0878220000000003	1.4598075000000001	0.7303970000000001
P12724	RNASE3	ribonuclease A family member 3 [Source:HGNC Symbol;Acc:HGNC:10046]	15	null	null	1	0	0	0.2760634999999999	0.15000000000000002	0.15000000000000002
O00165	HAX1	HCLS1 associated protein X-1 [Source:HGNC Symbol;Acc:HGNC:16915]	40	0	110	5	92	1	1.5196814999999997	1.0989825	0.9667224999999998
Q99643	SDHC	succinate dehydrogenase complex subunit C [Source:HGNC Symbol;Acc:HGNC:10682]	40	null	null	1	0	0	0.502631	0.15000000000000002	0.15000000000000002
Q6P2I7	EBLN2	endogenous Bornavirus like nucleoprotein 2 [Source:HGNC Symbol;Acc:HGNC:25493]	140	2	45	1	96	1	0.9667224999999998	0.771945	0.36339250000000023
Q96S90	LYSMD1	LysM domain containing 1 [Source:HGNC Symbol;Acc:HGNC:32070]	40	18	null	1	4	0	0.465707	0.4865065000000001	0.15000000000000002
O43768	ENSA	endosulfine alpha [Source:HGNC Symbol;Acc:HGNC:3360]	40	null	null	5	0	0	1.1902044999999999	0.15000000000000002	0.15000000000000002
O15212	PFDN6	prefoldin subunit 6 [Source:HGNC Symbol;Acc:HGNC:4926]	141	0	null	4	7	0	1.6069169999999997	0.23528899999999997	0.15000000000000002
Q9NS56	TOPORS	TOP1 binding arginine/serine rich protein [Source:HGNC Symbol;Acc:HGNC:21653]	142	4	null	1	71	0	0.9667224999999998	0.7569594999999999	0.15000000000000002
Q9HCI7	MSL2	MSL complex subunit 2 [Source:HGNC Symbol;Acc:HGNC:25544]	7	4	null	5	5	0	0.8412455	0.22529300000000008	0.15000000000000002
Q8IYP9	ZDHHC23	zinc finger DHHC-type containing 23 [Source:HGNC Symbol;Acc:HGNC:28654]	7	4	null	1	11	0	0.2708445	0.25519600000000003	0.15000000000000002
Q5TKA1	LIN9	lin-9 DREAM MuvB core complex component [Source:HGNC Symbol;Acc:HGNC:30830]	4	4	null	2	2	0	0.21850150000000002	0.5291425	0.15000000000000002
A6NFE2	SMCO2	single-pass membrane protein with coiled-coil domains 2 [Source:HGNC Symbol;Acc:HGNC:34448]	143	null	null	1	0	0	0.9667224999999998	0.15000000000000002	0.15000000000000002
P05386	RPLP1	ribosomal protein lateral stalk subunit P1 [Source:HGNC Symbol;Acc:HGNC:10372]	0	0	null	4	302	0	0.5555009999999999	2.8479425	0.15000000000000002
Q9UKN5	PRDM4	PR/SET domain 4 [Source:HGNC Symbol;Acc:HGNC:9348]	7	4	null	2	68	0	0.34147099999999997	0.8973709999999999	0.15000000000000002
Q92616	GCN1	GCN1 activator of EIF2AK4 [Source:HGNC Symbol;Acc:HGNC:4199]	7	1	null	3	85	0	0.40800900000000007	1.9673425	0.15000000000000002
P30622	CLIP1	CAP-Gly domain containing linker protein 1 [Source:HGNC Symbol;Acc:HGNC:10461]	7	0	null	2	225	0	0.5797939999999999	2.3149244999999996	0.15000000000000002
Q8N6M0	OTUD6B	OTU domain containing 6B [Source:HGNC Symbol;Acc:HGNC:24281]	1	1	null	4	5	0	1.3674635000000002	0.6800940000000001	0.15000000000000002
Q9NYW8	RBAK	RB associated KRAB zinc finger [Source:HGNC Symbol;Acc:HGNC:17680]	7	2	98	4	165	1	1.3468339999999999	1.1606585000000003	0.9667224999999998
Q16570	ACKR1	atypical chemokine receptor 1 (Duffy blood group) [Source:HGNC Symbol;Acc:HGNC:4035]	144	1	52	3	2	2	1.8492944999999994	0.6193699999999999	0.5922720000000001
Q12768	WASHC5	WASH complex subunit 5 [Source:HGNC Symbol;Acc:HGNC:28984]	7	4	null	2	1	0	0.6391665	0.2149825	0.15000000000000002
Q5VZ18	SHE	Src homology 2 domain containing E [Source:HGNC Symbol;Acc:HGNC:27004]	145	1	111	1	3	1	0.9667224999999998	0.21665700000000004	0.9667224999999998
Q92945	KHSRP	KH-type splicing regulatory protein [Source:HGNC Symbol;Acc:HGNC:6316]	4	1	75	6	10	1	0.5136725000000001	0.5899770000000001	0.9667224999999998
Q96T76	MMS19	MMS19 homolog, cytosolic iron-sulfur assembly component [Source:HGNC Symbol;Acc:HGNC:13824]	146	2	null	1	100	0	0.9667224999999998	1.1509855	0.15000000000000002
Q9UHP7	CLEC2D	C-type lectin domain family 2 member D [Source:HGNC Symbol;Acc:HGNC:14351]	125	2	8	1	31	1	0.6033305000000001	0.9987674999999998	0.1751260000000001
Q8N6F7	GCSAM	germinal center associated signaling and motility [Source:HGNC Symbol;Acc:HGNC:20253]	125	null	null	1	0	0	0.6033305000000001	0.15000000000000002	0.15000000000000002
P62841	RPS15	ribosomal protein S15 [Source:HGNC Symbol;Acc:HGNC:10388]	0	0	0	5	105	2	0.7987370000000001	1.1873570000000002	0.7640909999999999
P0DJ07	PET100	PET100 cytochrome c oxidase chaperone [Source:HGNC Symbol;Acc:HGNC:40038]	0	0	null	2	121	0	0.435804	1.5098554999999998	0.15000000000000002
P60002	ELOF1	elongation factor 1 homolog [Source:HGNC Symbol;Acc:HGNC:28691]	0	0	null	1	5	0	0.29823150000000004	0.22029500000000005	0.15000000000000002
Q9BQ48	MRPL34	mitochondrial ribosomal protein L34 [Source:HGNC Symbol;Acc:HGNC:14488]	0	0	null	2	69	0	0.48610700000000007	0.7933225000000003	0.15000000000000002
Q5VTE6	ANGEL2	angel homolog 2 [Source:HGNC Symbol;Acc:HGNC:30534]	147	2	null	3	53	0	1.7240215	0.8960535000000001	0.15000000000000002
Q14919	DRAP1	DR1 associated protein 1 [Source:HGNC Symbol;Acc:HGNC:3019]	148	0	null	1	34	0	0.9667224999999998	0.6571439999999997	0.15000000000000002
P07942	LAMB1	laminin subunit beta 1 [Source:HGNC Symbol;Acc:HGNC:6486]	17	1	null	1	40	0	0.21919850000000005	1.478074	0.15000000000000002
Q8WZ75	ROBO4	roundabout guidance receptor 4 [Source:HGNC Symbol;Acc:HGNC:17985]	51	1	52	3	55	13	1.3552235	2.4137285000000013	1.3590739999999997
Q8TED9	AFAP1L1	actin filament associated protein 1 like 1 [Source:HGNC Symbol;Acc:HGNC:26714]	51	1	null	2	83	0	0.761677	3.177393999999999	0.15000000000000002
Q9NRX1	PNO1	partner of NOB1 homolog [Source:HGNC Symbol;Acc:HGNC:32790]	149	1	112	2	6	1	0.9662889999999998	0.7754724999999999	0.9667224999999998
P50991	CCT4	chaperonin containing TCP1 subunit 4 [Source:HGNC Symbol;Acc:HGNC:1617]	149	0	112	2	19	1	0.9662889999999998	0.44830749999999997	0.9667224999999998
P28330	ACADL	acyl-CoA dehydrogenase long chain [Source:HGNC Symbol;Acc:HGNC:88]	51	null	null	1	0	0	0.42438000000000003	0.15000000000000002	0.15000000000000002
Q7Z478	DHX29	DExH-box helicase 29 [Source:HGNC Symbol;Acc:HGNC:15815]	150	4	113	1	52	1	0.9667224999999998	0.6692735000000001	0.9667224999999998
Q9NUH8	TMEM14B	transmembrane protein 14B [Source:HGNC Symbol;Acc:HGNC:21384]	151	0	114	1	65	1	0.9667224999999998	0.9330284999999999	0.9667224999999998
Q96K76	USP47	ubiquitin specific peptidase 47 [Source:HGNC Symbol;Acc:HGNC:20076]	152	4	null	1	321	0	0.7458754999999999	2.6276990000000007	0.15000000000000002
O43237	DYNC1LI2	dynein cytoplasmic 1 light intermediate chain 2 [Source:HGNC Symbol;Acc:HGNC:2966]	152	4	null	1	258	0	0.7458754999999999	2.4261470000000003	0.15000000000000002
A0A075B6K4	IGLV3-10	immunoglobulin lambda variable 3-10 [Source:HGNC Symbol;Acc:HGNC:5897]	5	null	null	1	0	0	0.17227	0.15000000000000002	0.15000000000000002
Q6ZMK1	CYHR1	cysteine and histidine rich 1 [Source:HGNC Symbol;Acc:HGNC:17806]	1	1	57	3	63	4	1.3161149999999997	2.2491685000000006	1.7476599999999998
P00325	ADH1B	alcohol dehydrogenase 1B (class I), beta polypeptide [Source:HGNC Symbol;Acc:HGNC:250]	51	1	52	9	9	14	2.007352	0.8063020000000002	2.6357654999999998
O94911	ABCA8	ATP binding cassette subfamily A member 8 [Source:HGNC Symbol;Acc:HGNC:38]	51	1	52	5	9	5	1.2299929999999997	0.38908800000000004	0.8733584999999998
P10643	C7	complement C7 [Source:HGNC Symbol;Acc:HGNC:1346]	51	1	52	3	4	13	0.7390499999999998	0.7579795000000001	2.2115475
Q9UQV4	LAMP3	lysosomal associated membrane protein 3 [Source:HGNC Symbol;Acc:HGNC:14582]	51	null	null	2	0	0	0.9304360000000002	0.15000000000000002	0.15000000000000002
Q5W5W9	RESP18	regulated endocrine specific protein 18 [Source:HGNC Symbol;Acc:HGNC:33762]	46	null	null	2	0	0	0.597457	0.15000000000000002	0.15000000000000002
Q9Y2Y8	PRG3	proteoglycan 3, pro eosinophil major basic protein 2 [Source:HGNC Symbol;Acc:HGNC:9363]	46	null	null	14	0	0	2.0784035	0.15000000000000002	0.15000000000000002
O95997	PTTG1	PTTG1 regulator of sister chromatid separation, securin [Source:HGNC Symbol;Acc:HGNC:9690]	4	null	null	6	0	0	0.223372	0.15000000000000002	0.15000000000000002
P24311	COX7B	cytochrome c oxidase subunit 7B [Source:HGNC Symbol;Acc:HGNC:2291]	0	0	null	4	131	0	1.1709265	2.2359510000000005	0.15000000000000002
O15239	NDUFA1	NADH:ubiquinone oxidoreductase subunit A1 [Source:HGNC Symbol;Acc:HGNC:7683]	0	0	null	2	98	0	0.6408325	1.2977295	0.15000000000000002
Q5MIZ7	PPP4R3B	protein phosphatase 4 regulatory subunit 3B [Source:HGNC Symbol;Acc:HGNC:29267]	153	3	null	1	21	0	0.9667224999999998	1.3404505	0.15000000000000002
P57679	EVC	EvC ciliary complex subunit 1 [Source:HGNC Symbol;Acc:HGNC:3497]	154	4	null	1	76	0	0.9667224999999998	1.0670564999999999	0.15000000000000002
O15228	GNPAT	glyceronephosphate O-acyltransferase [Source:HGNC Symbol;Acc:HGNC:4416]	32	0	null	1	8	0	0.522487	0.49163199999999996	0.15000000000000002
P26358	DNMT1	DNA methyltransferase 1 [Source:HGNC Symbol;Acc:HGNC:2976]	4	1	null	6	1	0	0.357808	0.18948250000000008	0.15000000000000002
Q8NFY4	SEMA6D	semaphorin 6D [Source:HGNC Symbol;Acc:HGNC:16770]	155	4	null	1	18	0	0.9667224999999998	0.6996610000000001	0.15000000000000002
P20290	BTF3	basic transcription factor 3 [Source:HGNC Symbol;Acc:HGNC:1125]	156	0	null	1	48	0	0.9667224999999998	0.8273309999999999	0.15000000000000002
Q8NG08	HELB	DNA helicase B [Source:HGNC Symbol;Acc:HGNC:17196]	7	2	null	2	56	0	0.4074395	0.6062885000000001	0.15000000000000002
P12980	LYL1	LYL1 basic helix-loop-helix family member [Source:HGNC Symbol;Acc:HGNC:6734]	15	18	null	3	1	0	0.23843399999999998	0.19743000000000005	0.15000000000000002
Q86UV5	USP48	ubiquitin specific peptidase 48 [Source:HGNC Symbol;Acc:HGNC:18533]	7	4	null	3	537	0	0.6939490000000001	3.6207114999999996	0.15000000000000002
Q8NDX6	ZNF740	zinc finger protein 740 [Source:HGNC Symbol;Acc:HGNC:27465]	7	2	null	1	171	0	0.3445565000000001	2.7384625000000002	0.15000000000000002
Q15389	ANGPT1	angiopoietin 1 [Source:HGNC Symbol;Acc:HGNC:484]	51	1	null	2	13	0	0.7160320000000001	1.2609840000000003	0.15000000000000002
Q9BZS1	FOXP3	forkhead box P3 [Source:HGNC Symbol;Acc:HGNC:6106]	15	42	8	8	1	4	0.36262750000000005	0.9667224999999998	0.33157699999999996
Q92824	PCSK5	proprotein convertase subtilisin/kexin type 5 [Source:HGNC Symbol;Acc:HGNC:8747]	157	null	null	1	0	0	0.9667224999999998	0.15000000000000002	0.15000000000000002
Q9NVR0	KLHL11	kelch like family member 11 [Source:HGNC Symbol;Acc:HGNC:19008]	7	4	null	4	8	0	0.550282	0.25761	0.15000000000000002
Q8IW41	MAPKAPK5	mitogen-activated protein kinase-activated protein kinase 5 [Source:HGNC Symbol;Acc:HGNC:6889]	158	2	null	1	74	0	0.9667224999999998	0.588209	0.15000000000000002
P39905	GDNF	glial cell derived neurotrophic factor [Source:HGNC Symbol;Acc:HGNC:4232]	17	null	null	5	0	0	0.4693450000000002	0.15000000000000002	0.15000000000000002
[truncated: 8,357 more rows]
