# Supplementary material for: Applying graph database technology for analyzing perturbed co-expression networks in cancer
Source: Database (Oxford). 2020 Dec 11;2020:baaa110. doi: 10.1093/database/baaa110 (PMC7731929; doi:10.1093/database/baaa110)
Supplement: baaa110_Supp [file baaa110_supp.zip › suppl_data/Suppl Table 2.csv]

n.uniprot	n.name	n.description	n.match_community	n.normal_community	n.primary_community	n.match_degree	n.normal_degree	n.primary_degree	n.pagerank_match	n.pagerank_normal	n.pagerank_primary
Q9H8G1	ZNF430	zinc finger protein 430 [Source:HGNC Symbol;Acc:HGNC:20808]	0	0	null	2	1441	0	0.9662889999999998	2.348805499999999	0.15000000000000002
Q8TF32	ZNF431	zinc finger protein 431 [Source:HGNC Symbol;Acc:HGNC:20809]	0	0	null	2	1595	0	0.9662889999999998	2.602539	0.15000000000000002
Q9Y285	FARSA	phenylalanyl-tRNA synthetase subunit alpha [Source:HGNC Symbol;Acc:HGNC:3592]	1	1	0	3	916	1	0.9057095000000001	2.6687455000000004	0.9667224999999998
Q9BYD3	MRPL4	mitochondrial ribosomal protein L4 [Source:HGNC Symbol;Acc:HGNC:14276]	1	1	null	3	225	0	0.9995580000000001	1.087737	0.15000000000000002
Q5VZY2	PLPP4	phospholipid phosphatase 4 [Source:HGNC Symbol;Acc:HGNC:23531]	2	null	1	33	0	18	1.5038374999999997	0.15000000000000002	0.8543610000000001
Q70CQ2	USP34	ubiquitin specific peptidase 34 [Source:HGNC Symbol;Acc:HGNC:20066]	3	0	2	8	303	18	2.3960994999999996	1.2534955000000003	3.3479804999999994
P08574	CYC1	cytochrome c1 [Source:HGNC Symbol;Acc:HGNC:2579]	4	1	3	8	5	8	0.8225199999999998	0.325831	1.0489769999999998
Q3MIX3	ADCK5	aarF domain containing kinase 5 [Source:HGNC Symbol;Acc:HGNC:21738]	4	1	3	17	531	5	1.654024	1.6151450000000003	0.8611015000000001
Q14160	SCRIB	scribble planar cell polarity protein [Source:HGNC Symbol;Acc:HGNC:30377]	4	1	3	16	708	8	1.5546420000000003	2.001436	1.4309500000000002
Q9UHX1	PUF60	poly(U) binding splicing factor 60 [Source:HGNC Symbol;Acc:HGNC:17042]	4	1	3	21	777	10	2.0152314999999996	2.3058124999999996	1.3263574999999994
Q9NPD3	EXOSC4	exosome component 4 [Source:HGNC Symbol;Acc:HGNC:18189]	4	1	3	13	584	14	1.2645199999999999	1.9240774999999997	1.8234034999999995
Q9UK41	VPS28	VPS28 subunit of ESCRT-I [Source:HGNC Symbol;Acc:HGNC:18178]	4	1	3	6	163	5	0.6476919999999999	0.9335894999999999	0.7317484999999999
Q53EQ6	TIGD5	tigger transposable element derived 5 [Source:HGNC Symbol;Acc:HGNC:18336]	4	1	3	9	325	4	0.9365560000000003	1.0206805	0.698981
Q6ZMK1	CYHR1	cysteine and histidine rich 1 [Source:HGNC Symbol;Acc:HGNC:17806]	4	1	3	19	458	13	1.960942	1.6177715000000001	2.0243349999999998
Q00613	HSF1	heat shock transcription factor 1 [Source:HGNC Symbol;Acc:HGNC:5224]	4	1	3	20	62	12	1.8769025	0.45803999999999995	1.5934954999999997
Q8IXZ2	ZC3H3	zinc finger CCCH-type containing 3 [Source:HGNC Symbol;Acc:HGNC:28972]	4	1	3	18	227	4	1.714323	0.6966860000000001	0.642949
Q14137	BOP1	BOP1 ribosomal biogenesis factor [Source:HGNC Symbol;Acc:HGNC:15519]	4	1	3	15	290	7	1.4709679999999998	1.0940099999999997	1.0564654999999998
Q6P1X6	C8orf82	chromosome 8 open reading frame 82 [Source:HGNC Symbol;Acc:HGNC:33826]	4	1	3	6	380	3	0.6705399999999999	1.2587995	0.5042544999999999
Q8WUY1	THEM6	thioesterase superfamily member 6 [Source:HGNC Symbol;Acc:HGNC:29656]	4	1	null	5	241	0	0.562454	0.80671	0.15000000000000002
Q9HAB3	SLC52A2	solute carrier family 52 member 2 [Source:HGNC Symbol;Acc:HGNC:30224]	4	1	3	9	172	7	0.9015955000000001	0.9374145	0.9574235000000001
Q9H0F6	SHARPIN	SHANK associated RH domain interactor [Source:HGNC Symbol;Acc:HGNC:25321]	4	1	3	13	30	14	1.2707080000000002	0.5147604999999998	1.938859
Q9GZQ3	COMMD5	COMM domain containing 5 [Source:HGNC Symbol;Acc:HGNC:17902]	4	1	3	7	323	10	0.7331594999999999	1.5413819999999998	1.3115929999999996
A5PLN9	TRAPPC13	trafficking protein particle complex 13 [Source:HGNC Symbol;Acc:HGNC:25828]	3	0	null	1	474	0	0.5613575000000001	1.0733125	0.15000000000000002
Q86WP2	GPBP1	GC-rich promoter binding protein 1 [Source:HGNC Symbol;Acc:HGNC:29520]	3	0	null	3	1357	0	1.2729689999999998	2.4102945	0.15000000000000002
Q8N302	AGGF1	angiogenic factor with G-patch and FHA domains 1 [Source:HGNC Symbol;Acc:HGNC:24684]	3	0	null	1	324	0	0.5613575000000001	0.8174285	0.15000000000000002
O43379	WDR62	WD repeat domain 62 [Source:HGNC Symbol;Acc:HGNC:24502]	5	1	null	4	18	0	0.27993100000000004	0.21534799999999998	0.15000000000000002
P53350	PLK1	polo like kinase 1 [Source:HGNC Symbol;Acc:HGNC:9077]	5	2	4	87	72	73	1.8768515	0.7907215	1.985966
Q96FF9	CDCA5	cell division cycle associated 5 [Source:HGNC Symbol;Acc:HGNC:14626]	5	2	4	82	109	52	1.9952820000000002	1.0761514999999997	1.487951
Q9BW19	KIFC1	kinesin family member C1 [Source:HGNC Symbol;Acc:HGNC:6389]	5	2	4	68	67	62	1.5998620000000003	0.637679	1.7620419999999997
Q01094	E2F1	E2F transcription factor 1 [Source:HGNC Symbol;Acc:HGNC:3113]	5	2	4	35	7	10	0.9708195000000002	0.2927065000000001	0.4046685
Q7L2K0	TEDC2	tubulin epsilon and delta complex 2 [Source:HGNC Symbol;Acc:HGNC:25849]	5	1	4	1	224	1	0.21719250000000004	0.810467	0.34943549999999995
A0A0B4J1X5	IGHV3-74	immunoglobulin heavy variable 3-74 [Source:HGNC Symbol;Acc:HGNC:5624]	6	3	5	89	70	74	1.363834	1.127585	1.3217165000000002
P0DOY3	IGLC3	immunoglobulin lambda constant 3 (Kern-Oz+ marker) [Source:HGNC Symbol;Acc:HGNC:5857]	6	3	5	85	52	57	1.2768025	0.868352	0.9784185000000001
A0A0B4J1V1	IGHV3-21	immunoglobulin heavy variable 3-21 [Source:HGNC Symbol;Acc:HGNC:5586]	6	3	5	82	97	74	1.2189174999999997	1.6126715000000003	1.2425730000000001
P01704	IGLV2-14	immunoglobulin lambda variable 2-14 [Source:HGNC Symbol;Acc:HGNC:5888]	6	3	5	86	82	86	1.2834664999999996	1.2935305	1.4882229999999999
P01619	IGKV3-20	immunoglobulin kappa variable 3-20 [Source:HGNC Symbol;Acc:HGNC:5817]	6	3	5	94	97	87	1.408527	1.5779915	1.5050529999999995
P01715	IGLV3-1	immunoglobulin lambda variable 3-1 [Source:HGNC Symbol;Acc:HGNC:5896]	6	3	5	75	86	71	1.1393235	1.39236	1.2456074999999998
P80748	IGLV3-21	immunoglobulin lambda variable 3-21 [Source:HGNC Symbol;Acc:HGNC:5905]	6	3	5	75	79	59	1.1498635	1.3224474999999998	1.0107695
P01817	IGHV2-5	immunoglobulin heavy variable 2-5 [Source:HGNC Symbol;Acc:HGNC:5576]	6	3	5	88	93	48	1.3377729999999999	1.5072375	0.8548369999999998
P01762	IGHV3-11	immunoglobulin heavy variable 3-11 (gene/pseudogene) [Source:HGNC Symbol;Acc:HGNC:5580]	6	3	5	84	91	71	1.2536570000000005	1.442153	1.1980159999999997
P01706	IGLV2-11	immunoglobulin lambda variable 2-11 [Source:HGNC Symbol;Acc:HGNC:5887]	6	3	5	87	88	79	1.3221754999999995	1.3899545	1.3660269999999999
P06312	IGKV4-1	immunoglobulin kappa variable 4-1 [Source:HGNC Symbol;Acc:HGNC:5834]	6	3	5	89	92	90	1.3572295000000003	1.5715825	1.625634
P01721	IGLV6-57	immunoglobulin lambda variable 6-57 [Source:HGNC Symbol;Acc:HGNC:5927]	6	3	5	73	69	54	1.0982429999999999	1.1136109999999997	0.935978
A0A0B4J1V0	IGHV3-15	immunoglobulin heavy variable 3-15 [Source:HGNC Symbol;Acc:HGNC:5582]	6	3	5	93	94	84	1.550936	1.4853839999999998	1.5317939999999997
A0A0C4DH41	IGHV4-61	immunoglobulin heavy variable 4-61 [Source:HGNC Symbol;Acc:HGNC:5655]	6	3	5	71	62	58	1.07157	1.0065874999999997	0.9970165
P04432	IGKV1D-39	immunoglobulin kappa variable 1D-39 [Source:HGNC Symbol;Acc:HGNC:5756]	6	3	5	47	59	4	0.7531089999999999	0.97688	0.20892200000000002
P01709	IGLV2-8	immunoglobulin lambda variable 2-8 [Source:HGNC Symbol;Acc:HGNC:5895]	6	3	5	83	89	71	1.2537335	1.4095639999999996	1.251311
P01701	IGLV1-51	immunoglobulin lambda variable 1-51 [Source:HGNC Symbol;Acc:HGNC:5882]	6	3	5	86	95	82	1.2851324999999996	1.4987205000000001	1.4386255
P01703	IGLV1-40	immunoglobulin lambda variable 1-40 [Source:HGNC Symbol;Acc:HGNC:5877]	6	3	5	72	94	68	1.0911285000000002	1.5010324999999998	1.1468035000000003
A0A0B4J2H0	IGHV1-69D	immunoglobulin heavy variable 1-69D [Source:HGNC Symbol;Acc:HGNC:49601]	6	3	5	54	58	62	0.8439739999999998	1.050507	1.0618969999999996
A0A075B6K0	IGLV3-16	immunoglobulin lambda variable 3-16 [Source:HGNC Symbol;Acc:HGNC:5901]	6	3	5	36	9	1	0.61019	0.274763	0.166303
P01767	IGHV3-53	immunoglobulin heavy variable 3-53 [Source:HGNC Symbol;Acc:HGNC:5610]	6	3	5	83	81	66	1.2823275	1.2791484999999998	1.1216349999999997
P01699	IGLV1-44	immunoglobulin lambda variable 1-44 [Source:HGNC Symbol;Acc:HGNC:5879]	6	3	5	73	81	68	1.096322	1.2796075	1.1473730000000002
Q96RD9	FCRL5	Fc receptor like 5 [Source:HGNC Symbol;Acc:HGNC:18508]	6	3	5	91	101	92	1.3461625	1.9447495	1.5485135000000003
P04433	IGKV3-11	immunoglobulin kappa variable 3-11 [Source:HGNC Symbol;Acc:HGNC:5815]	6	3	5	92	98	87	1.380851	1.5643235000000002	1.5090309999999998
A0A0C4DH42	IGHV3-66	immunoglobulin heavy variable 3-66 [Source:HGNC Symbol;Acc:HGNC:5619]	6	3	5	84	57	47	1.2631260000000002	0.9977390000000003	0.8411604999999999
A0A0C4DH72	IGKV1-6	immunoglobulin kappa variable 1-6 [Source:HGNC Symbol;Acc:HGNC:5742]	6	3	5	85	93	77	1.2697645000000002	1.5132809999999999	1.3116269999999999
A0A075B6S5	IGKV1-27	immunoglobulin kappa variable 1-27 [Source:HGNC Symbol;Acc:HGNC:5735]	6	3	5	87	79	68	1.2977039999999993	1.2527305	1.1681215
P01743	IGHV1-46	immunoglobulin heavy variable 1-46 [Source:HGNC Symbol;Acc:HGNC:5554]	6	3	5	84	88	75	1.2530365000000003	1.3915525	1.2721189999999996
P0DOY2	IGLC2	immunoglobulin lambda constant 2 [Source:HGNC Symbol;Acc:HGNC:5856]	6	3	5	103	91	85	1.578068	1.4683924999999998	1.4806579999999998
A0A0C4DH67	IGKV1-8	immunoglobulin kappa variable 1-8 [Source:HGNC Symbol;Acc:HGNC:5743]	6	3	5	75	56	68	1.1297015000000001	0.9271465	1.1487245000000004
A0A0A0MS15	IGHV3-49	immunoglobulin heavy variable 3-49 [Source:HGNC Symbol;Acc:HGNC:5607]	6	3	5	72	87	66	1.0768485	1.3879229999999998	1.1429274999999997
P11912	CD79A	CD79a molecule [Source:HGNC Symbol;Acc:HGNC:1698]	6	3	5	127	88	87	1.7770189999999995	1.541756	1.466616
A0A0C4DH38	IGHV5-51	immunoglobulin heavy variable 5-51 [Source:HGNC Symbol;Acc:HGNC:5659]	6	3	5	101	92	85	1.5980599999999996	1.4485025	1.5795470000000003
P01825	IGHV4-59	immunoglobulin heavy variable 4-59 [Source:HGNC Symbol;Acc:HGNC:5654]	6	3	5	90	94	78	1.3558185000000003	1.6465440000000005	1.317577
P01714	IGLV3-19	immunoglobulin lambda variable 3-19 [Source:HGNC Symbol;Acc:HGNC:5903]	6	3	5	85	89	63	1.2574480000000003	1.4319360000000003	1.0677535
P0DP03	IGHV3-30	immunoglobulin heavy variable 3-30 [Source:HGNC Symbol;Acc:HGNC:5591]	6	3	5	87	81	64	1.3002114999999999	1.2814179999999997	1.07752
B9A064	IGLL5	immunoglobulin lambda like polypeptide 5 [Source:HGNC Symbol;Acc:HGNC:38476]	6	3	5	80	101	81	1.2007189999999994	1.7114669999999998	1.3771195000000003
P04211	IGLV7-43	immunoglobulin lambda variable 7-43 [Source:HGNC Symbol;Acc:HGNC:5929]	6	3	5	75	63	43	1.14756	1.016626	0.8143600000000001
P06331	IGHV4-34	immunoglobulin heavy variable 4-34 [Source:HGNC Symbol;Acc:HGNC:5650]	6	3	5	66	89	68	0.9943645000000001	1.4097934999999995	1.1388560000000003
A0A0C4DH69	IGKV1-9	immunoglobulin kappa variable 1-9 [Source:HGNC Symbol;Acc:HGNC:5744]	6	3	5	67	86	65	1.048994	1.3750965	1.1066155000000002
A0A0C4DH25	IGKV3D-20	immunoglobulin kappa variable 3D-20 [Source:HGNC Symbol;Acc:HGNC:5825]	6	3	5	81	78	74	1.2030224999999997	1.2357304999999998	1.2641460000000002
P01602	IGKV1-5	immunoglobulin kappa variable 1-5 [Source:HGNC Symbol;Acc:HGNC:5741]	6	3	5	93	93	82	1.3858660000000003	1.4849674999999993	1.3772809999999998
P01824	IGHV4-39	immunoglobulin heavy variable 4-39 [Source:HGNC Symbol;Acc:HGNC:5651]	6	3	5	83	62	59	1.242607	1.0458745	1.0067575
A0A0C4DH31	IGHV1-18	immunoglobulin heavy variable 1-18 [Source:HGNC Symbol;Acc:HGNC:5549]	6	3	5	91	93	79	1.3627375000000002	1.587231	1.4051949999999997
P01876	IGHA1	immunoglobulin heavy constant alpha 1 [Source:HGNC Symbol;Acc:HGNC:5478]	6	3	5	71	99	19	1.0893265000000003	1.6447844999999996	0.5144715
P01764	IGHV3-23	immunoglobulin heavy variable 3-23 [Source:HGNC Symbol;Acc:HGNC:5588]	6	3	5	87	96	82	1.2997609999999997	1.5348114999999996	1.4182255000000001
P01780	IGHV3-7	immunoglobulin heavy variable 3-7 [Source:HGNC Symbol;Acc:HGNC:5620]	6	3	5	69	68	53	1.0458235000000002	1.0925055000000001	0.9441124999999999
A0A0A0MRZ8	IGKV3D-11	immunoglobulin kappa variable 3D-11 [Source:HGNC Symbol;Acc:HGNC:5823]	6	3	5	82	83	74	1.2193	1.3121114999999999	1.256513
P01700	IGLV1-47	immunoglobulin lambda variable 1-47 [Source:HGNC Symbol;Acc:HGNC:5880]	6	3	5	78	82	78	1.1725500000000002	1.3476415	1.3394985000000001
A0A0B4J1Y9	IGHV3-72	immunoglobulin heavy variable 3-72 [Source:HGNC Symbol;Acc:HGNC:5622]	6	3	5	73	75	25	1.1233265	1.1982029999999997	0.5554075
A0A075B6H9	IGLV4-69	immunoglobulin lambda variable 4-69 [Source:HGNC Symbol;Acc:HGNC:5921]	6	3	5	52	82	61	0.8108750000000002	1.3019710000000002	1.0411825000000001
A0A0C4DH34	IGHV4-28	immunoglobulin heavy variable 4-28 [Source:HGNC Symbol;Acc:HGNC:5645]	6	3	5	78	99	75	1.1560855	1.6617760000000001	1.2750429999999997
P01772	IGHV3-33	immunoglobulin heavy variable 3-33 [Source:HGNC Symbol;Acc:HGNC:5596]	6	3	5	66	60	59	1.005678	0.9799570000000001	1.006188
P01624	IGKV3-15	immunoglobulin kappa variable 3-15 [Source:HGNC Symbol;Acc:HGNC:5816]	6	3	5	83	91	77	1.2316929999999997	1.425816	1.2925274999999998
P01705	IGLV2-23	immunoglobulin lambda variable 2-23 [Source:HGNC Symbol;Acc:HGNC:5890]	6	3	5	84	96	79	1.2713965000000003	1.6044349999999998	1.3459670000000004
P07737	PFN1	profilin 1 [Source:HGNC Symbol;Acc:HGNC:8881]	7	4	null	2	39	0	1.4079830000000002	1.1254430000000002	0.15000000000000002
P49862	KLK7	kallikrein related peptidase 7 [Source:HGNC Symbol;Acc:HGNC:6368]	8	1	6	4	8	5	1.3652449999999996	0.6041975	0.9494080000000001
Q92698	RAD54L	RAD54 like [Source:HGNC Symbol;Acc:HGNC:9826]	5	2	4	62	118	49	1.352223	1.1649340000000001	1.2578645
Q02224	CENPE	centromere protein E [Source:HGNC Symbol;Acc:HGNC:1856]	5	2	4	81	8	63	1.8063695000000002	0.2532495	1.5499414999999996
P51955	NEK2	NIMA related kinase 2 [Source:HGNC Symbol;Acc:HGNC:7745]	5	2	4	60	90	23	1.302345	0.9627954999999999	0.6930820000000001
Q15398	DLGAP5	DLG associated protein 5 [Source:HGNC Symbol;Acc:HGNC:16864]	5	2	4	100	105	82	2.0337105	1.074851	2.036303
Q9H0H5	RACGAP1	Rac GTPase activating protein 1 [Source:HGNC Symbol;Acc:HGNC:9804]	5	2	4	87	53	51	1.8508669999999998	0.505844	1.4611759999999998
P33981	TTK	TTK protein kinase [Source:HGNC Symbol;Acc:HGNC:12401]	5	2	4	82	111	63	1.7516889999999998	1.0123505000000002	1.6372875000000002
Q9H4H8	FAM83D	family with sequence similarity 83 member D [Source:HGNC Symbol;Acc:HGNC:16122]	5	2	4	83	74	65	1.6932855000000004	0.8091835	1.5742429999999998
P11388	TOP2A	DNA topoisomerase II alpha [Source:HGNC Symbol;Acc:HGNC:11989]	5	2	4	27	98	23	0.6540669999999998	1.0249475	0.67666
Q96BD8	SKA1	spindle and kinetochore associated complex subunit 1 [Source:HGNC Symbol;Acc:HGNC:28109]	5	2	4	78	109	71	1.5899934999999996	1.1196205000000004	1.7102345000000003
Q5TB30	DEPDC1	DEP domain containing 1 [Source:HGNC Symbol;Acc:HGNC:22949]	5	2	4	75	100	63	1.5389510000000006	1.0145519999999997	1.5321595000000006
Q9NVP2	ASF1B	anti-silencing function 1B histone chaperone [Source:HGNC Symbol;Acc:HGNC:20996]	5	2	4	26	94	1	0.798805	0.9820565	0.20191800000000004
P49450	CENPA	centromere protein A [Source:HGNC Symbol;Acc:HGNC:1851]	5	null	4	85	0	74	1.7245995000000003	0.15000000000000002	1.9732245000000006
O14757	CHEK1	checkpoint kinase 1 [Source:HGNC Symbol;Acc:HGNC:1925]	5	2	4	5	56	1	0.24334699999999995	0.7066650000000002	0.17357050000000002
Q99741	CDC6	cell division cycle 6 [Source:HGNC Symbol;Acc:HGNC:1744]	5	2	4	22	101	4	0.564137	1.0221424999999995	0.23953899999999997
P49454	CENPF	centromere protein F [Source:HGNC Symbol;Acc:HGNC:1857]	5	2	4	72	101	41	1.5090735000000004	0.9898169999999998	1.1178949999999999
Q5TYM5	FAM72A	family with sequence similarity 72 member A [Source:HGNC Symbol;Acc:HGNC:24044]	5	null	4	43	0	17	0.947215	0.15000000000000002	0.5333584999999998
O75419	CDC45	cell division cycle 45 [Source:HGNC Symbol;Acc:HGNC:1739]	5	2	4	60	88	40	1.4223225000000002	0.9502409999999997	1.311678
Q9ULW0	TPX2	TPX2 microtubule nucleation factor [Source:HGNC Symbol;Acc:HGNC:1249]	5	2	4	105	77	105	2.3262975	0.8610165000000001	2.6081150000000006
O14777	NDC80	NDC80 kinetochore complex component [Source:HGNC Symbol;Acc:HGNC:16909]	5	2	4	63	95	62	1.4478395000000004	1.0185384999999998	1.6315415000000002
Q8NBT2	SPC24	SPC24 component of NDC80 kinetochore complex [Source:HGNC Symbol;Acc:HGNC:26913]	5	2	4	49	38	8	1.045016	0.5949920000000003	0.49070550000000007
Q9NSV4	DIAPH3	diaphanous related formin 3 [Source:HGNC Symbol;Acc:HGNC:15480]	5	2	4	28	28	13	0.7026189999999999	0.39995100000000017	0.42575700000000005
Q9NYZ3	GTSE1	G2 and S-phase expressed 1 [Source:HGNC Symbol;Acc:HGNC:13698]	5	2	4	60	81	55	1.2948819999999996	0.868505	1.3488144999999998
O95229	ZWINT	ZW10 interacting kinetochore protein [Source:HGNC Symbol;Acc:HGNC:13195]	5	2	4	56	103	3	1.1972425	0.964045	0.21539050000000004
Q6SJ93	FAM111B	family with sequence similarity 111 member B [Source:HGNC Symbol;Acc:HGNC:24200]	5	2	null	3	113	0	0.20369450000000003	1.0996795	0.15000000000000002
Q8WUY9	DEPDC1B	DEP domain containing 1B [Source:HGNC Symbol;Acc:HGNC:24902]	5	2	4	102	92	59	2.155915	0.9701480000000002	1.4251019999999996
P31350	RRM2	ribonucleotide reductase regulatory subunit M2 [Source:HGNC Symbol;Acc:HGNC:10452]	5	2	4	32	88	15	0.7187690000000001	0.9734460000000001	0.4635139999999999
Q8TCG1	CIP2A	cell proliferation regulating inhibitor of protein phosphatase 2A [Source:HGNC Symbol;Acc:HGNC:29302]	5	0	4	31	435	30	0.7403505000000001	0.8585174999999999	0.809039
Q8IZT6	ASPM	abnormal spindle microtubule assembly [Source:HGNC Symbol;Acc:HGNC:19048]	5	2	4	62	83	60	1.3665880000000004	0.9379840000000002	1.579207
Q12834	CDC20	cell division cycle 20 [Source:HGNC Symbol;Acc:HGNC:1723]	5	2	4	50	94	37	1.1904	0.983153	1.0436645000000002
Q14566	MCM6	minichromosome maintenance complex component 6 [Source:HGNC Symbol;Acc:HGNC:6949]	5	null	4	17	0	10	0.4585925	0.15000000000000002	0.38234749999999995
O95239	KIF4A	kinesin family member 4A [Source:HGNC Symbol;Acc:HGNC:13339]	5	2	4	87	96	98	1.7982179999999999	1.0252705	2.434536499999999
Q96HE9	PRR11	proline rich 11 [Source:HGNC Symbol;Acc:HGNC:25619]	5	2	4	50	6	51	1.0564314999999997	0.23010400000000006	1.2419525000000002
O00444	PLK4	polo like kinase 4 [Source:HGNC Symbol;Acc:HGNC:11397]	5	2	4	45	66	24	1.1051110000000002	0.3588195	0.801049
Q8TAT5	NEIL3	nei like DNA glycosylase 3 [Source:HGNC Symbol;Acc:HGNC:24573]	5	2	4	64	72	50	1.473008	0.7872449999999999	1.2214250000000004
P46013	MKI67	marker of proliferation Ki-67 [Source:HGNC Symbol;Acc:HGNC:7107]	5	2	4	68	91	56	1.4408610000000002	0.9889245000000001	1.359482
Q13257	MAD2L1	mitotic arrest deficient 2 like 1 [Source:HGNC Symbol;Acc:HGNC:6763]	5	5	4	46	140	47	1.0214625	0.75588	1.179554
P54132	BLM	BLM RecQ like helicase [Source:HGNC Symbol;Acc:HGNC:1058]	5	2	4	42	32	42	0.9518134999999998	0.388935	1.042126
Q8NCD3	HJURP	Holliday junction recognition protein [Source:HGNC Symbol;Acc:HGNC:25444]	5	2	4	90	95	89	1.8019749999999999	1.0112794999999999	2.185614
P0C0S5	H2AFZ	H2A histone family member Z [Source:HGNC Symbol;Acc:HGNC:4741]	5	4	null	10	15	0	0.3320275	0.4281795	0.15000000000000002
Q99661	KIF2C	kinesin family member 2C [Source:HGNC Symbol;Acc:HGNC:6393]	5	2	4	105	106	79	2.4380129999999998	1.0606305	1.9432279999999997
Q8NG31	KNL1	kinetochore scaffold 1 [Source:HGNC Symbol;Acc:HGNC:24054]	5	2	4	45	70	35	1.093177	0.7875255000000001	1.2040594999999998
P20248	CCNA2	cyclin A2 [Source:HGNC Symbol;Acc:HGNC:1578]	5	2	4	101	84	100	2.0785479999999996	0.9200830000000001	2.447286500000001
Q15645	TRIP13	thyroid hormone receptor interactor 13 [Source:HGNC Symbol;Acc:HGNC:12307]	5	2	4	68	92	46	1.5363075	0.8694739999999999	1.1479170000000003
A0AVK6	E2F8	E2F transcription factor 8 [Source:HGNC Symbol;Acc:HGNC:24727]	5	2	4	47	57	25	1.0068510000000002	0.663247	0.6888745000000002
Q14209	E2F2	E2F transcription factor 2 [Source:HGNC Symbol;Acc:HGNC:3114]	5	2	4	33	69	25	0.7530325000000001	0.7521995	0.6926145000000001
P52732	KIF11	kinesin family member 11 [Source:HGNC Symbol;Acc:HGNC:6388]	5	2	4	99	128	71	2.097384	1.213843	1.9392414999999996
Q9UQ84	EXO1	exonuclease 1 [Source:HGNC Symbol;Acc:HGNC:3511]	5	2	4	90	108	68	1.8460984999999999	1.0978605	1.8169349999999997
Q9NQW6	ANLN	anillin actin binding protein [Source:HGNC Symbol;Acc:HGNC:14082]	5	2	4	67	90	42	1.41973	0.9764975	1.0794325000000005
Q96H22	CENPN	centromere protein N [Source:HGNC Symbol;Acc:HGNC:30873]	5	null	4	30	0	14	0.835576	0.15000000000000002	0.4781679999999999
O00762	UBE2C	ubiquitin conjugating enzyme E2 C [Source:HGNC Symbol;Acc:HGNC:15937]	5	2	4	65	76	53	1.4527014999999999	0.8609740000000001	1.4241245000000005
P52292	KPNA2	karyopherin subunit alpha 2 [Source:HGNC Symbol;Acc:HGNC:6395]	5	2	4	34	3	23	0.7766370000000001	0.5200815000000001	0.6373475000000002
Q14680	MELK	maternal embryonic leucine zipper kinase [Source:HGNC Symbol;Acc:HGNC:16870]	5	2	4	83	77	85	1.7482125000000002	0.8608210000000001	2.1688519999999993
Q08050	FOXM1	forkhead box M1 [Source:HGNC Symbol;Acc:HGNC:3818]	5	2	4	93	107	85	1.9469935	1.1067939999999996	2.1235809999999997
O14965	AURKA	aurora kinase A [Source:HGNC Symbol;Acc:HGNC:11393]	5	2	4	56	72	60	1.1624945	0.7875254999999998	1.4744020000000002
O75330	HMMR	hyaluronan mediated motility receptor [Source:HGNC Symbol;Acc:HGNC:5012]	5	2	4	40	98	20	0.931524	1.0273615000000003	0.567843
Q12815	TROAP	trophinin associated protein [Source:HGNC Symbol;Acc:HGNC:12327]	5	2	4	71	95	41	1.4712315000000002	1.003128	1.1633700000000005
Q9H8V3	ECT2	epithelial cell transforming 2 [Source:HGNC Symbol;Acc:HGNC:3155]	5	0	4	24	67	2	0.6567274999999998	0.31428800000000007	0.4792645
Q96B01	RAD51AP1	RAD51 associated protein 1 [Source:HGNC Symbol;Acc:HGNC:16956]	5	2	4	38	90	51	0.949731	0.7507290000000002	1.305252
Q7RTV3	ZNF367	zinc finger protein 367 [Source:HGNC Symbol;Acc:HGNC:18320]	5	2	4	20	3	1	0.5826500000000001	0.17989450000000007	0.17213400000000004
Q16667	CDKN3	cyclin dependent kinase inhibitor 3 [Source:HGNC Symbol;Acc:HGNC:1791]	5	2	4	49	11	19	1.0352665	0.3965679999999999	0.5619694999999999
O95997	PTTG1	PTTG1 regulator of sister chromatid separation, securin [Source:HGNC Symbol;Acc:HGNC:9690]	5	2	4	46	42	28	1.0033915	0.6432635000000001	0.9874795000000001
Q6P4F7	ARHGAP11A	Rho GTPase activating protein 11A [Source:HGNC Symbol;Acc:HGNC:15783]	5	2	4	65	25	55	1.3878975	0.4267855	1.387311
Q9Y242	TCF19	transcription factor 19 [Source:HGNC Symbol;Acc:HGNC:11629]	5	5	4	18	7	4	0.48552900000000004	0.17471799999999998	0.23682750000000005
Q06609	RAD51	RAD51 recombinase [Source:HGNC Symbol;Acc:HGNC:9817]	5	2	4	47	108	44	1.0520539999999998	1.1002830000000001	1.1297184999999998
O95067	CCNB2	cyclin B2 [Source:HGNC Symbol;Acc:HGNC:1580]	5	2	4	99	107	84	2.0314155	1.0824925000000003	2.0656705000000004
Q15003	NCAPH	non-SMC condensin I complex subunit H [Source:HGNC Symbol;Acc:HGNC:1112]	5	2	4	106	86	98	2.1948705	0.9173375000000001	2.3919175
Q02241	AC027237.1	kinesin family member 23 [Source:NCBI gene;Acc:9493]	5	2	4	82	28	75	1.6776539999999998	0.369538	1.8035305000000001
Q9BXS6	NUSAP1	nucleolar and spindle associated protein 1 [Source:HGNC Symbol;Acc:HGNC:18538]	5	2	4	82	106	65	1.7063840000000001	1.1323109999999996	1.6050215
P06493	CDK1	cyclin dependent kinase 1 [Source:HGNC Symbol;Acc:HGNC:1722]	5	2	4	93	51	50	1.9764035000000002	0.6809695000000001	1.2723995000000003
Q9BSJ6	PIMREG	PICALM interacting mitotic regulator [Source:HGNC Symbol;Acc:HGNC:25483]	5	2	4	51	89	25	1.0899725	0.9922735	0.7188795000000001
Q53HL2	CDCA8	cell division cycle associated 8 [Source:HGNC Symbol;Acc:HGNC:14629]	5	2	4	89	90	79	1.9649709999999998	0.88848	1.939063
P20700	LMNB1	lamin B1 [Source:HGNC Symbol;Acc:HGNC:6637]	5	2	4	86	132	39	1.8418400000000001	1.2664919999999997	0.9910664999999999
Q8IYA6	CKAP2L	cytoskeleton associated protein 2 like [Source:HGNC Symbol;Acc:HGNC:26877]	5	2	4	115	85	86	2.4692845	0.9145580000000001	2.2586205
Q9HAW4	CLSPN	claspin [Source:HGNC Symbol;Acc:HGNC:19715]	5	2	4	72	32	25	1.6659579999999998	0.4547165000000001	0.7719875000000002
Q8IX90	SKA3	spindle and kinetochore associated complex subunit 3 [Source:HGNC Symbol;Acc:HGNC:20262]	5	2	4	63	114	40	1.3098930000000002	1.1204109999999996	1.008483
Q9BZD4	NUF2	NUF2 component of NDC80 kinetochore complex [Source:HGNC Symbol;Acc:HGNC:14621]	5	2	4	50	96	30	1.050201	0.985159	0.810637
Q53EZ4	CEP55	centrosomal protein 55 [Source:HGNC Symbol;Acc:HGNC:1161]	5	2	4	103	79	94	2.0914	0.9023944999999997	2.2836615
O43683	BUB1	BUB1 mitotic checkpoint serine/threonine kinase [Source:HGNC Symbol;Acc:HGNC:1148]	5	2	4	107	112	94	2.2175229999999986	1.1317244999999998	2.3047840000000006
Q9NPD8	UBE2T	ubiquitin conjugating enzyme E2 T [Source:HGNC Symbol;Acc:HGNC:25009]	5	2	4	58	58	19	1.2525095000000002	0.696431	0.5844095
Q9HBM1	SPC25	SPC25 component of NDC80 kinetochore complex [Source:HGNC Symbol;Acc:HGNC:24031]	5	null	null	23	0	0	0.5600739999999998	0.15000000000000002	0.15000000000000002
Q92674	CENPI	centromere protein I [Source:HGNC Symbol;Acc:HGNC:3968]	5	null	4	70	0	61	1.5475445	0.15000000000000002	1.544748
Q8TF76	HASPIN	histone H3 associated protein kinase [Source:HGNC Symbol;Acc:HGNC:19682]	5	2	4	68	26	43	1.423147	0.30751350000000005	1.0743325
O95235	KIF20A	kinesin family member 20A [Source:HGNC Symbol;Acc:HGNC:9787]	5	2	4	79	90	65	1.62747	0.9692385000000001	1.574141
Q8NEM2	SHCBP1	SHC binding and spindle associated 1 [Source:HGNC Symbol;Acc:HGNC:29547]	5	2	4	30	82	10	0.7276685	0.8798269999999999	0.374162
Q7L590	MCM10	minichromosome maintenance 10 replication initiation factor [Source:HGNC Symbol;Acc:HGNC:18043]	5	2	4	113	20	91	2.626322	0.34419950000000005	2.546031
P30304	CDC25A	cell division cycle 25A [Source:HGNC Symbol;Acc:HGNC:1725]	5	2	4	33	40	46	0.7600620000000001	0.48370150000000006	1.1597150000000003
Q86VI3	IQGAP3	IQ motif containing GTPase activating protein 3 [Source:HGNC Symbol;Acc:HGNC:20669]	5	2	4	35	84	17	0.81946	0.9181195	0.5276040000000001
Q86Y91	KIF18B	kinesin family member 18B [Source:HGNC Symbol;Acc:HGNC:27102]	5	2	4	70	92	55	1.595034	0.9847510000000002	1.5304425
Q15058	KIF14	kinesin family member 14 [Source:HGNC Symbol;Acc:HGNC:19181]	5	2	4	71	82	48	1.635783	0.92673	1.2588249999999994
Q8NI77	KIF18A	kinesin family member 18A [Source:HGNC Symbol;Acc:HGNC:29441]	5	2	4	50	95	62	1.0650675000000003	0.6673099999999998	1.4914530000000001
Q9BWT6	MND1	meiotic nuclear divisions 1 [Source:HGNC Symbol;Acc:HGNC:24839]	5	2	4	19	90	11	0.505861	0.9441209999999999	0.3897765000000001
Q2NKX8	ERCC6L	ERCC excision repair 6 like, spindle assembly checkpoint helicase [Source:HGNC Symbol;Acc:HGNC:20794]	5	2	4	57	90	34	1.3172964999999996	0.8269314999999998	0.8840174999999999
Q9NS87	KIF15	kinesin family member 15 [Source:HGNC Symbol;Acc:HGNC:17273]	5	2	4	70	56	69	1.5352620000000001	0.691705	1.6727920000000003
O43663	PRC1	protein regulator of cytokinesis 1 [Source:HGNC Symbol;Acc:HGNC:9341]	5	2	4	78	104	46	1.6445295000000002	1.011441	1.1444064999999999
Q5FBB7	SGO1	shugoshin 1 [Source:HGNC Symbol;Acc:HGNC:25088]	5	2	4	105	103	90	2.2763429999999993	1.036295	2.228386
O15392	BIRC5	baculoviral IAP repeat containing 5 [Source:HGNC Symbol;Acc:HGNC:593]	5	2	4	63	70	53	1.455005	0.8042450000000002	1.4691065000000005
Q13415	ORC1	origin recognition complex subunit 1 [Source:HGNC Symbol;Acc:HGNC:8487]	5	2	4	67	112	55	1.4165765	1.05066	1.3950035000000003
Q99618	CDCA3	cell division cycle associated 3 [Source:HGNC Symbol;Acc:HGNC:14624]	5	2	4	61	88	37	1.2753659999999998	0.9239165000000001	1.0465885
Q96GD4	AURKB	aurora kinase B [Source:HGNC Symbol;Acc:HGNC:11390]	5	2	4	74	91	45	1.5736565	0.948541	1.3065524999999998
Q9NWS1	PARPBP	PARP1 binding protein [Source:HGNC Symbol;Acc:HGNC:26074]	5	2	4	62	69	30	1.4306355000000002	0.5149985	0.9332495000000002
P14635	CCNB1	cyclin B1 [Source:HGNC Symbol;Acc:HGNC:1579]	5	2	4	70	70	48	1.4402914999999998	0.7587275	1.2078760000000002
O60566	BUB1B	BUB1 mitotic checkpoint serine/threonine kinase B [Source:HGNC Symbol;Acc:HGNC:1149]	5	2	4	87	119	83	1.8194595	1.1477300000000001	2.029367
Q15468	STIL	STIL centriolar assembly protein [Source:HGNC Symbol;Acc:HGNC:10879]	5	5	4	64	428	51	1.7546555	1.1301350000000001	1.3176025
Q6P444	MTFR2	mitochondrial fission regulator 2 [Source:HGNC Symbol;Acc:HGNC:21115]	5	2	4	65	6	30	1.3705235000000002	0.20778300000000002	0.832465
O00482	NR5A2	nuclear receptor subfamily 5 group A member 2 [Source:HGNC Symbol;Acc:HGNC:7984]	9	4	null	2	20	0	0.24613500000000005	0.3512205	0.15000000000000002
Q9H8L6	MMRN2	multimerin 2 [Source:HGNC Symbol;Acc:HGNC:19888]	9	4	7	49	125	30	2.5441355000000003	1.4699394999999997	2.0383940000000003
Q19T08	ECSCR	endothelial cell surface expressed chemotaxis and apoptosis regulator [Source:HGNC Symbol;Acc:HGNC:35454]	9	4	7	36	12	18	1.8127104999999997	0.4979305	1.3670810000000002
Q8NFM4	ADCY4	adenylate cyclase 4 [Source:HGNC Symbol;Acc:HGNC:235]	9	4	7	8	17	2	0.513341	0.47811699999999996	0.28786999999999996
Q5VY43	PEAR1	platelet endothelial aggregation receptor 1 [Source:HGNC Symbol;Acc:HGNC:33631]	9	4	7	20	5	4	1.0716295	0.209602	0.39147649999999995
Q7Z2Q7	LRRC70	leucine rich repeat containing 70 [Source:HGNC Symbol;Acc:HGNC:35155]	9	4	7	18	1	8	1.4039455	0.247427	0.6324769999999998
Q9HBW9	ADGRL4	adhesion G protein-coupled receptor L4 [Source:HGNC Symbol;Acc:HGNC:20822]	9	4	7	25	143	26	1.3918584999999994	1.4642615	1.7907974999999994
P33151	CDH5	cadherin 5 [Source:HGNC Symbol;Acc:HGNC:1764]	9	4	7	50	179	34	2.488587999999999	1.2922810000000005	2.2966579999999994
P05019	IGF1	insulin like growth factor 1 [Source:HGNC Symbol;Acc:HGNC:5464]	9	4	7	27	6	5	1.8969114999999996	0.2332575	0.6472244999999999
Q05707	COL14A1	collagen type XIV alpha 1 chain [Source:HGNC Symbol;Acc:HGNC:2191]	9	null	7	21	0	9	1.4973859999999997	0.15000000000000002	0.8542505
Q9NS62	THSD1	thrombospondin type 1 domain containing 1 [Source:HGNC Symbol;Acc:HGNC:17754]	9	null	7	25	0	15	1.28356	0.15000000000000002	1.0521985
Q9Y693	LHFPL6	LHFPL tetraspan subfamily member 6 [Source:HGNC Symbol;Acc:HGNC:6586]	9	4	7	49	42	25	2.5621215000000004	0.8473995	1.8236329999999996
P54750	PDE1A	phosphodiesterase 1A [Source:HGNC Symbol;Acc:HGNC:8774]	9	4	7	23	14	12	1.3992194999999998	0.39193550000000005	0.9105629999999999
P21453	S1PR1	sphingosine-1-phosphate receptor 1 [Source:HGNC Symbol;Acc:HGNC:3165]	9	4	7	35	50	39	1.847348	0.5803465	2.7693514999999995
Q9H4E5	RHOJ	ras homolog family member J [Source:HGNC Symbol;Acc:HGNC:688]	9	null	7	28	0	18	1.6162840000000003	0.15000000000000002	1.362406
O94989	ARHGEF15	Rho guanine nucleotide exchange factor 15 [Source:HGNC Symbol;Acc:HGNC:15590]	9	4	7	54	159	38	2.7374085	1.2391135	2.717595
Q5VZ18	SHE	Src homology 2 domain containing E [Source:HGNC Symbol;Acc:HGNC:27004]	9	4	7	19	95	13	1.1315204999999997	1.1707310000000004	0.9412225
Q9NPY3	CD93	CD93 molecule [Source:HGNC Symbol;Acc:HGNC:15855]	9	4	7	40	67	26	2.0288995000000005	0.77611	2.0545525
P28906	CD34	CD34 molecule [Source:HGNC Symbol;Acc:HGNC:1662]	9	4	7	47	146	31	2.335214	1.5957225000000004	2.1108395000000004
Q9H7Y0	DIPK2B	divergent protein kinase domain 2B [Source:HGNC Symbol;Acc:HGNC:25866]	9	4	7	58	116	41	2.9211189999999996	1.3064505	2.8271684999999995
P51813	BMX	BMX non-receptor tyrosine kinase [Source:HGNC Symbol;Acc:HGNC:1079]	9	4	7	25	25	16	1.6276144999999995	0.7481450000000003	1.4511119999999995
P35968	KDR	kinase insert domain receptor [Source:HGNC Symbol;Acc:HGNC:6307]	9	4	7	17	38	4	1.0961860000000003	0.29418549999999993	0.523694
Q9UPZ6	THSD7A	thrombospondin type 1 domain containing 7A [Source:HGNC Symbol;Acc:HGNC:22207]	9	4	7	4	20	3	0.3703539999999999	0.5117684999999998	0.338411
Q7Z7B0	FILIP1	filamin A interacting protein 1 [Source:HGNC Symbol;Acc:HGNC:21015]	9	4	7	10	19	1	0.6454564999999999	0.3189459999999999	0.23485550000000002
Q16602	CALCRL	calcitonin receptor like receptor [Source:HGNC Symbol;Acc:HGNC:16709]	9	4	7	12	338	8	0.7174855	1.2030055	0.7162274999999999
Q9ULC0	EMCN	endomucin [Source:HGNC Symbol;Acc:HGNC:16041]	9	4	7	40	33	31	2.2640775	0.6677265	2.1144944999999997
Q15124	PGM5	phosphoglucomutase 5 [Source:HGNC Symbol;Acc:HGNC:8908]	9	4	null	11	3	0	0.729088	0.288278	0.15000000000000002
Q70Z35	PREX2	phosphatidylinositol-3,4,5-trisphosphate dependent Rac exchange factor 2 [Source:HGNC Symbol;Acc:HGNC:22950]	9	4	7	45	389	24	2.6376185	1.7746134999999998	1.8238879999999997
Q9UH73	EBF1	EBF transcription factor 1 [Source:HGNC Symbol;Acc:HGNC:3126]	9	4	7	42	800	21	2.3903705	2.6034229999999994	1.6210354999999999
Q6V0I7	FAT4	FAT atypical cadherin 4 [Source:HGNC Symbol;Acc:HGNC:23109]	9	4	7	20	13	19	1.3805619999999998	0.8798354999999999	1.4115020000000003
Q9HAK2	EBF2	EBF transcription factor 2 [Source:HGNC Symbol;Acc:HGNC:19090]	9	4	7	12	418	6	0.7884350000000001	1.5672049999999997	0.51771
P24043	LAMA2	laminin subunit alpha 2 [Source:HGNC Symbol;Acc:HGNC:6482]	9	4	7	31	3	15	2.0595505000000003	0.18063400000000007	1.18122
Q5TD97	FHL5	four and a half LIM domains 5 [Source:HGNC Symbol;Acc:HGNC:17371]	9	4	7	16	8	4	0.9925965000000001	0.522861	0.5675965000000002
O43679	LDB2	LIM domain binding 2 [Source:HGNC Symbol;Acc:HGNC:6533]	9	4	7	57	59	30	3.263430999999999	0.532823	2.176978
Q8IZQ8	MYOCD	myocardin [Source:HGNC Symbol;Acc:HGNC:16067]	9	4	7	5	1	1	0.4435049999999999	0.20547949999999998	0.2701559999999999
O94813	SLIT2	slit guidance ligand 2 [Source:HGNC Symbol;Acc:HGNC:11086]	9	null	7	28	0	13	1.6838249999999997	0.15000000000000002	1.1471010000000001
Q9ULL8	SHROOM4	shroom family member 4 [Source:HGNC Symbol;Acc:HGNC:29215]	9	4	null	14	55	0	0.8228259999999997	0.5146839999999999	0.15000000000000002
O15539	RGS5	regulator of G protein signaling 5 [Source:HGNC Symbol;Acc:HGNC:10001]	9	4	null	13	23	0	0.7914355	0.22476600000000002	0.15000000000000002
P11308	ERG	ETS transcription factor ERG [Source:HGNC Symbol;Acc:HGNC:3446]	9	4	7	49	87	30	2.555857	0.9673429999999998	2.0451089999999996
Q8N895	ZNF366	zinc finger protein 366 [Source:HGNC Symbol;Acc:HGNC:18316]	9	4	7	14	7	6	0.7698880000000001	0.1842975	0.5845114999999999
Q8N699	MYCT1	MYC target 1 [Source:HGNC Symbol;Acc:HGNC:23172]	9	4	7	40	91	37	2.0589554999999997	0.8429030000000002	2.5158985
O00408	PDE2A	phosphodiesterase 2A [Source:HGNC Symbol;Acc:HGNC:8777]	9	4	7	23	339	16	1.2310384999999997	1.5799720000000002	1.1717085000000003
Q8IZF2	ADGRF5	adhesion G protein-coupled receptor F5 [Source:HGNC Symbol;Acc:HGNC:19030]	9	4	7	39	403	18	2.0551475	1.657798	1.8063949999999995
Q02763	TEK	TEK receptor tyrosine kinase [Source:HGNC Symbol;Acc:HGNC:11724]	9	4	7	46	478	32	2.3944674999999997	2.1694385000000005	2.3286604999999994
P17542	TAL1	TAL bHLH transcription factor 1, erythroid differentiation factor [Source:HGNC Symbol;Acc:HGNC:11556]	9	4	7	6	26	6	0.46603	0.33725500000000014	0.5046030000000001
Q9UBX7	KLK11	kallikrein related peptidase 11 [Source:HGNC Symbol;Acc:HGNC:6359]	10	6	8	2	2	2	1.4079830000000002	0.7459519999999998	0.9662889999999998
Q9HCS7	XAB2	XPA binding protein 2 [Source:HGNC Symbol;Acc:HGNC:14089]	11	1	9	4	754	5	2.1812025000000004	2.1529655000000005	1.9701730000000002
P03891	MT-ND2	mitochondrially encoded NADH:ubiquinone oxidoreductase core subunit 2 [Source:HGNC Symbol;Acc:HGNC:7456]	12	1	10	5	269	5	1.1669315	0.9708024999999999	1.1095394999999997
Q92624	APPBP2	amyloid beta precursor protein binding protein 2 [Source:HGNC Symbol;Acc:HGNC:622]	13	0	11	2	80	6	0.8420785000000001	0.6652020000000002	1.9843765
Q9UHV7	MED13	mediator complex subunit 13 [Source:HGNC Symbol;Acc:HGNC:22474]	13	0	11	5	424	6	1.9815629999999995	1.3662649999999998	1.9308689999999997
Q6AI08	HEATR6	HEAT repeat containing 6 [Source:HGNC Symbol;Acc:HGNC:24076]	13	0	11	1	484	2	0.5074335	0.8579224999999999	0.743164
Q9Y3D6	FIS1	fission, mitochondrial 1 [Source:HGNC Symbol;Acc:HGNC:21689]	14	1	12	1	48	1	0.9667224999999998	0.868947	0.9667224999999998
Q03164	KMT2A	lysine methyltransferase 2A [Source:HGNC Symbol;Acc:HGNC:7132]	15	0	13	3	983	4	1.2546940000000002	1.8029355000000005	1.434027
Q9H9V9	JMJD4	jumonji domain containing 4 [Source:HGNC Symbol;Acc:HGNC:25724]	16	1	null	1	751	0	0.6504035	1.9851925	0.15000000000000002
Q7Z7F7	MRPL55	mitochondrial ribosomal protein L55 [Source:HGNC Symbol;Acc:HGNC:16686]	16	1	14	3	176	2	1.7240215	0.8711995000000001	1.4079830000000002
Q9Y3P8	SIT1	signaling threshold regulating transmembrane adaptor 1 [Source:HGNC Symbol;Acc:HGNC:17710]	17	3	15	159	14	173	2.0918589999999995	0.6008570000000003	2.2208379999999996
P04234	CD3D	CD3d molecule [Source:HGNC Symbol;Acc:HGNC:1673]	17	3	15	195	38	180	2.6337339999999996	1.3769409999999997	2.3245635000000004
Q9P1W8	SIRPG	signal regulatory protein gamma [Source:HGNC Symbol;Acc:HGNC:15757]	17	3	15	181	28	183	2.5058429999999996	1.0337705000000001	2.386996
P09564	CD7	CD7 molecule [Source:HGNC Symbol;Acc:HGNC:1695]	17	3	15	68	17	62	1.0744599999999997	0.595774	0.886117
Q13291	SLAMF1	signaling lymphocytic activation molecule family member 1 [Source:HGNC Symbol;Acc:HGNC:10903]	17	3	15	226	55	206	3.044088500000001	1.8317335000000003	2.739576
Q16617	NKG7	natural killer cell granule protein 7 [Source:HGNC Symbol;Acc:HGNC:7830]	17	3	15	130	3	99	1.7692245	0.6545175	1.3143214999999997
P06729	CD2	CD2 molecule [Source:HGNC Symbol;Acc:HGNC:1639]	17	3	15	205	39	210	2.7237065	1.4962215	2.906932500000001
P20963	CD247	CD247 molecule [Source:HGNC Symbol;Acc:HGNC:1677]	17	3	15	220	10	184	2.942403	0.4569435	2.3977825
P49682	CXCR3	C-X-C motif chemokine receptor 3 [Source:HGNC Symbol;Acc:HGNC:4540]	17	3	15	188	29	172	2.4851029999999996	1.2116755000000001	2.1715549999999997
O14931	NCR3	natural cytotoxicity triggering receptor 3 [Source:HGNC Symbol;Acc:HGNC:19077]	17	null	15	55	0	60	0.7788130000000001	0.15000000000000002	0.8340884999999999
P07766	CD3E	CD3e molecule [Source:HGNC Symbol;Acc:HGNC:1674]	17	3	15	206	38	207	2.7899129999999994	1.40256	2.8678834999999996
P26842	CD27	CD27 molecule [Source:HGNC Symbol;Acc:HGNC:11922]	17	3	15	185	77	155	2.4398150000000003	1.6387324999999997	2.0190819999999996
P06239	LCK	LCK proto-oncogene, Src family tyrosine kinase [Source:HGNC Symbol;Acc:HGNC:6524]	17	3	15	203	52	175	2.800835499999999	1.8484360000000004	2.2969384999999996
A0A5B6	TRBV28	T cell receptor beta variable 28 [Source:HGNC Symbol;Acc:HGNC:12209]	17	3	15	172	27	170	2.278383	1.0124950000000001	2.248259
Q96DU3	SLAMF6	SLAM family member 6 [Source:HGNC Symbol;Acc:HGNC:21392]	17	3	15	197	14	200	2.601145	0.7574949999999999	2.6689155
P13501	CCL5	C-C motif chemokine ligand 5 [Source:HGNC Symbol;Acc:HGNC:10632]	17	3	15	140	29	119	2.043035	1.1044225	1.5460909999999999
P31785	IL2RG	interleukin 2 receptor subunit gamma [Source:HGNC Symbol;Acc:HGNC:6010]	17	3	15	218	29	203	3.036514999999999	1.2293385000000001	2.6636455000000003
Q9H6Q3	SLA2	Src like adaptor 2 [Source:HGNC Symbol;Acc:HGNC:17329]	17	3	15	209	47	189	2.746376	1.7378764999999996	2.4789320000000004
Q6IQ21	ZNF770	zinc finger protein 770 [Source:HGNC Symbol;Acc:HGNC:26061]	18	0	2	3	894	8	1.4015995	1.8093955	1.7233159999999998
O60306	AQR	aquarius intron-binding spliceosomal factor [Source:HGNC Symbol;Acc:HGNC:29513]	18	0	2	3	1006	2	1.4015995	1.7035535	0.5546169999999998
Q08ER8	ZNF543	zinc finger protein 543 [Source:HGNC Symbol;Acc:HGNC:25281]	19	0	16	3	995	1	1.4015995	1.5917445	0.5434225
Q8NEK5	ZNF548	zinc finger protein 548 [Source:HGNC Symbol;Acc:HGNC:26561]	19	0	16	3	895	2	1.4015995	1.5128644999999998	0.9406530000000001
O60240	PLIN1	perilipin 1 [Source:HGNC Symbol;Acc:HGNC:9076]	9	4	7	23	549	19	1.4375290000000003	1.7944525	1.4031465
Q05469	LIPE	lipase E, hormone sensitive type [Source:HGNC Symbol;Acc:HGNC:6621]	9	4	7	11	479	5	0.7442860000000001	1.6115835	0.4624260000000001
P15090	FABP4	fatty acid binding protein 4 [Source:HGNC Symbol;Acc:HGNC:3559]	9	4	7	27	552	18	1.687208	1.7507454999999994	1.4344095000000003
Q9NS61	KCNIP2	potassium voltage-gated channel interacting protein 2 [Source:HGNC Symbol;Acc:HGNC:15522]	9	4	7	18	470	7	1.2712265	1.5943710000000002	0.5868234999999999
Q14CZ8	HEPACAM	hepatic and glial cell adhesion molecule [Source:HGNC Symbol;Acc:HGNC:26361]	9	4	7	20	402	4	1.249577	1.4440825	0.4030620000000001
P00325	ADH1B	alcohol dehydrogenase 1B (class I), beta polypeptide [Source:HGNC Symbol;Acc:HGNC:250]	9	4	7	29	429	22	1.8553125000000001	1.4830719999999995	1.7079140000000002
P02753	RBP4	retinol binding protein 4 [Source:HGNC Symbol;Acc:HGNC:9922]	9	4	7	12	414	6	0.7910189999999999	1.4187780000000003	0.5302984999999999
P21695	GPD1	glycerol-3-phosphate dehydrogenase 1 [Source:HGNC Symbol;Acc:HGNC:4455]	9	4	7	24	624	19	1.5420194999999999	1.9636705000000003	1.396168
Q8IXB3	TRARG1	trafficking regulator of GLUT4 (SLC2A4) 1 [Source:HGNC Symbol;Acc:HGNC:29592]	9	4	7	27	439	23	1.68629	1.498202	1.7063329999999999
P41159	LEP	leptin [Source:HGNC Symbol;Acc:HGNC:6553]	9	4	7	19	293	14	1.2086494999999997	1.4935015	1.049776
Q15848	ADIPOQ	adiponectin, C1Q and collagen domain containing [Source:HGNC Symbol;Acc:HGNC:13633]	9	4	7	27	476	21	1.6964475	1.6272574999999998	1.5574469999999994
O14520	AQP7	aquaporin 7 [Source:HGNC Symbol;Acc:HGNC:640]	9	4	7	27	571	19	1.7510684999999997	1.8781009999999998	1.4041665
Q16517	NNAT	neuronatin [Source:HGNC Symbol;Acc:HGNC:7860]	9	4	null	5	27	0	0.42276499999999995	0.226653	0.15000000000000002
O60543	CIDEA	cell death inducing DFFA like effector a [Source:HGNC Symbol;Acc:HGNC:1976]	9	4	7	26	283	17	1.6250559999999998	1.0914259999999998	1.2513705
Q96AQ7	CIDEC	cell death inducing DFFA like effector c [Source:HGNC Symbol;Acc:HGNC:24229]	9	4	7	25	549	22	1.6003805	1.7874144999999997	1.628354
Q8N912	C14orf180	chromosome 14 open reading frame 180 [Source:HGNC Symbol;Acc:HGNC:33795]	9	4	7	24	376	16	1.5165875	1.293165	1.1876375
P27469	G0S2	G0/G1 switch 2 [Source:HGNC Symbol;Acc:HGNC:30229]	9	4	null	12	382	0	0.9254125	1.2052834999999997	0.15000000000000002
Q8TCY5	MRAP	melanocortin 2 receptor accessory protein [Source:HGNC Symbol;Acc:HGNC:1304]	9	4	7	17	383	13	1.0894115	1.3042065	0.970726
Q9H2S6	TNMD	tenomodulin [Source:HGNC Symbol;Acc:HGNC:17757]	9	4	7	19	67	6	1.1919555000000006	0.3829850000000001	0.532636
Q9BZV2	SLC19A3	solute carrier family 19 member 3 [Source:HGNC Symbol;Acc:HGNC:16266]	9	4	7	19	444	9	1.3642759999999998	1.5402175000000005	0.7322924999999998
A6NMS7	LRRC37A	leucine rich repeat containing 37A [Source:HGNC Symbol;Acc:HGNC:29069]	20	null	17	1	0	1	0.9667224999999998	0.15000000000000002	0.9667224999999998
Q4G0T1	SCART1	scavenger receptor family member expressed on T cells 1 [Source:HGNC Symbol;Acc:HGNC:32411]	21	5	null	1	80	0	0.9667224999999998	0.3538555000000001	0.15000000000000002
P01594	IGKV1-33	immunoglobulin kappa variable 1-33 [Source:HGNC Symbol;Acc:HGNC:5737]	6	3	5	37	63	19	0.6243935	1.019652	0.4264795000000002
Q02223	TNFRSF17	TNF receptor superfamily member 17 [Source:HGNC Symbol;Acc:HGNC:11913]	6	3	5	88	99	87	1.3196340000000002	1.6425405000000002	1.498848
A0A075B6S2	IGKV2D-29	immunoglobulin kappa variable 2D-29 [Source:HGNC Symbol;Acc:HGNC:5800]	6	3	5	51	41	4	0.8106964999999999	0.708365	0.20986549999999998
A0A075B6I9	IGLV7-46	immunoglobulin lambda variable 7-46 (gene/pseudogene) [Source:HGNC Symbol;Acc:HGNC:5930]	6	3	5	46	55	10	0.734868	0.9064065	0.30467450000000007
A0A075B6J9	IGLV2-18	immunoglobulin lambda variable 2-18 [Source:HGNC Symbol;Acc:HGNC:5889]	6	3	5	52	36	19	0.8156775	0.645941	0.44475450000000005
A0A0B4J1V6	IGHV3-73	immunoglobulin heavy variable 3-73 [Source:HGNC Symbol;Acc:HGNC:5623]	6	3	5	47	81	36	0.7506439999999998	1.2915924999999993	0.6773655
P23083	IGHV1-2	immunoglobulin heavy variable 1-2 [Source:HGNC Symbol;Acc:HGNC:5550]	6	3	5	34	9	26	0.5860840000000002	0.2740490000000001	0.5277060000000002
A0A0B4J1U7	IGHV6-1	immunoglobulin heavy variable 6-1 [Source:HGNC Symbol;Acc:HGNC:5662]	6	3	5	24	15	10	0.45635700000000007	0.35389799999999993	0.3003565000000001
P01871	IGHM	immunoglobulin heavy constant mu [Source:HGNC Symbol;Acc:HGNC:5541]	6	3	5	59	1	53	0.8998105	0.16438200000000006	0.9165725000000001
A0A0B4J1Z2	IGKV1D-43	immunoglobulin kappa variable 1D-43 [Source:HGNC Symbol;Acc:HGNC:5758]	6	3	null	22	2	0	0.43004099999999995	0.1781945	0.15000000000000002
A0A075B6K5	IGLV3-9	immunoglobulin lambda variable 3-9 (gene/pseudogene) [Source:HGNC Symbol;Acc:HGNC:5918]	6	3	5	22	43	7	0.4313924999999999	0.7566705000000001	0.25309650000000006
P06315	IGKV5-2	immunoglobulin kappa variable 5-2 [Source:HGNC Symbol;Acc:HGNC:5835]	6	null	null	6	0	0	0.22935600000000003	0.15000000000000002	0.15000000000000002
A0A0B4J1U3	IGLV1-36	immunoglobulin lambda variable 1-36 [Source:HGNC Symbol;Acc:HGNC:5876]	6	3	null	58	14	0	0.899598	0.3451430000000001	0.15000000000000002
P01766	IGHV3-13	immunoglobulin heavy variable 3-13 [Source:HGNC Symbol;Acc:HGNC:5581]	6	3	5	17	54	3	0.36922350000000004	0.8898315000000001	0.194914
P01601	IGKV1D-16	immunoglobulin kappa variable 1D-16 [Source:HGNC Symbol;Acc:HGNC:5748]	6	3	5	63	41	37	0.9670455000000001	0.7087729999999999	0.6956745
P01597	IGKV1-39	immunoglobulin kappa variable 1-39 (gene/pseudogene) [Source:HGNC Symbol;Acc:HGNC:5740]	6	3	5	64	76	50	0.9742790000000001	1.2456244999999997	0.9034230000000001
P01877	IGHA2	immunoglobulin heavy constant alpha 2 (A2m marker) [Source:HGNC Symbol;Acc:HGNC:5479]	6	3	5	10	81	2	0.2804495	1.2915924999999997	0.18961000000000003
A0A087WSX0	IGLV5-45	immunoglobulin lambda variable 5-45 [Source:HGNC Symbol;Acc:HGNC:5924]	6	3	5	64	48	17	0.9792004999999999	0.8062679999999999	0.4143670000000001
P04430	IGKV1-16	immunoglobulin kappa variable 1-16 [Source:HGNC Symbol;Acc:HGNC:5732]	6	3	5	71	73	70	1.0688585	1.1700765000000002	1.1924910000000002
P01591	JCHAIN	joining chain of multimeric IgA and IgM [Source:HGNC Symbol;Acc:HGNC:5713]	6	3	5	61	85	50	0.9581885	1.4632669999999999	0.9936845
A0A0B4J1X8	IGHV3-43	immunoglobulin heavy variable 3-43 [Source:HGNC Symbol;Acc:HGNC:5604]	6	3	5	29	3	30	0.5198179999999999	0.19301000000000001	0.58503
A0A075B6P5	IGKV2-28	immunoglobulin kappa variable 2-28 [Source:HGNC Symbol;Acc:HGNC:5783]	6	3	null	10	16	0	0.27887700000000004	0.3694275000000001	0.15000000000000002
A0A0C4DH73	IGKV1-12	immunoglobulin kappa variable 1-12 [Source:HGNC Symbol;Acc:HGNC:5730]	6	3	5	67	81	14	1.0105825	1.3140834999999997	0.35535149999999993
P23109	AMPD1	adenosine monophosphate deaminase 1 [Source:HGNC Symbol;Acc:HGNC:468]	6	3	5	44	47	37	0.7296914999999998	0.857744	0.7118075000000001
P01763	IGHV3-48	immunoglobulin heavy variable 3-48 [Source:HGNC Symbol;Acc:HGNC:5606]	6	3	5	55	31	61	0.8477990000000001	0.5726625	1.0368644999999999
P06310	IGKV2-30	immunoglobulin kappa variable 2-30 [Source:HGNC Symbol;Acc:HGNC:5785]	6	3	5	59	89	41	0.936998	1.4273799999999996	0.7509755000000002
A0A075B6I0	IGLV8-61	immunoglobulin lambda variable 8-61 [Source:HGNC Symbol;Acc:HGNC:5931]	6	null	null	21	0	0	0.42001100000000013	0.15000000000000002	0.15000000000000002
A0A087WSZ0	IGKV1D-8	immunoglobulin kappa variable 1D-8 [Source:HGNC Symbol;Acc:HGNC:5759]	6	3	5	59	69	65	0.9044940000000001	1.1664469999999998	1.128673
A0A0C4DH39	IGHV1-58	immunoglobulin heavy variable 1-58 [Source:HGNC Symbol;Acc:HGNC:5555]	6	3	5	23	33	7	0.4440915000000001	0.6012820000000001	0.2545925
P01599	IGKV1-17	immunoglobulin kappa variable 1-17 [Source:HGNC Symbol;Acc:HGNC:5733]	6	3	5	71	63	54	1.06477	1.0214115000000001	0.9353489999999999
A0A0C4DH24	IGKV6-21	immunoglobulin kappa variable 6-21 (non-functional) [Source:HGNC Symbol;Acc:HGNC:5836]	6	3	null	22	15	0	0.4336449999999999	0.4928219999999999	0.15000000000000002
P01717	IGLV3-25	immunoglobulin lambda variable 3-25 [Source:HGNC Symbol;Acc:HGNC:5908]	6	3	5	67	57	57	1.0351814999999995	0.9728425	1.1040315
Q16633	POU2AF1	POU class 2 homeobox associating factor 1 [Source:HGNC Symbol;Acc:HGNC:9211]	6	3	5	87	78	82	1.340306	1.3102499999999997	1.3497325
A0A0C4DH68	IGKV2-24	immunoglobulin kappa variable 2-24 [Source:HGNC Symbol;Acc:HGNC:5781]	6	3	5	61	48	49	0.9422765000000001	0.8161280000000001	0.8821559999999998
Q7Z6A9	BTLA	B and T lymphocyte associated [Source:HGNC Symbol;Acc:HGNC:21087]	17	null	15	185	0	159	2.602386000000001	0.15000000000000002	2.1085445000000003
P40200	CD96	CD96 molecule [Source:HGNC Symbol;Acc:HGNC:16892]	17	null	15	174	0	199	2.3007550000000005	0.15000000000000002	2.6639515
P57075	UBASH3A	ubiquitin associated and SH3 domain containing A [Source:HGNC Symbol;Acc:HGNC:12462]	17	3	15	187	44	198	2.5068374999999996	1.6187915000000006	2.5968780000000002
Q96P31	FCRL3	Fc receptor like 3 [Source:HGNC Symbol;Acc:HGNC:18506]	17	null	15	132	0	128	1.7631045000000003	0.15000000000000002	1.7329635
P09326	CD48	CD48 molecule [Source:HGNC Symbol;Acc:HGNC:1683]	17	3	15	197	29	208	2.6455575000000002	1.301835	2.6879385000000005
Q6PIZ9	TRAT1	T cell receptor associated transmembrane adaptor 1 [Source:HGNC Symbol;Acc:HGNC:30698]	17	3	15	166	8	183	2.190697	0.6032539999999998	2.4172389999999995
Q8N1K5	THEMIS	thymocyte selection associated [Source:HGNC Symbol;Acc:HGNC:21569]	17	3	15	146	31	151	2.0183850000000003	1.1065730000000003	1.9865439999999999
A0A576	TRBV3-1	T cell receptor beta variable 3-1 [Source:HGNC Symbol;Acc:HGNC:12212]	17	null	15	87	0	94	1.1504415	0.15000000000000002	1.1819
O60880	SH2D1A	SH2 domain containing 1A [Source:HGNC Symbol;Acc:HGNC:10820]	17	4	15	186	1	196	2.4087305	0.2199805	2.7010285
P49863	GZMK	granzyme K [Source:HGNC Symbol;Acc:HGNC:4711]	17	3	15	111	2	142	1.4464880000000002	0.332308	1.802825
P09693	CD3G	CD3g molecule [Source:HGNC Symbol;Acc:HGNC:1675]	17	3	15	203	33	213	2.6577465	1.3486784999999997	3.0863759999999996
Q9HBG7	LY9	lymphocyte antigen 9 [Source:HGNC Symbol;Acc:HGNC:6730]	17	3	15	181	41	202	2.4492585	1.3365150000000001	2.7371025
A0A087WT02	TRAV9-2	T cell receptor alpha variable 9-2 [Source:HGNC Symbol;Acc:HGNC:12154]	17	null	15	133	0	98	1.6895539999999996	0.15000000000000002	1.2404990000000002
Q9BQD7	FAM173A	family with sequence similarity 173 member A [Source:HGNC Symbol;Acc:HGNC:14152]	22	1	18	10	206	4	1.4781505	1.0201705	0.642184
P55789	GFER	growth factor, augmenter of liver regeneration [Source:HGNC Symbol;Acc:HGNC:4236]	22	1	18	12	270	5	1.884	1.1407004999999997	0.7740189999999998
Q9UJK0	TSR3	TSR3 ribosome maturation factor [Source:HGNC Symbol;Acc:HGNC:14175]	22	1	18	13	126	10	1.9008639999999999	1.149345	1.4505
O60687	SRPX2	sushi repeat containing protein X-linked 2 [Source:HGNC Symbol;Acc:HGNC:30668]	2	4	1	19	20	10	0.8360350000000001	0.2649965	0.5005485
P58397	ADAMTS12	ADAM metallopeptidase with thrombospondin type 1 motif 12 [Source:HGNC Symbol;Acc:HGNC:14605]	2	4	1	24	6	27	1.0001105000000001	0.29114249999999997	1.0953530000000002
Q9UKX5	ITGA11	integrin subunit alpha 11 [Source:HGNC Symbol;Acc:HGNC:6136]	2	null	1	14	0	17	0.7297085	0.15000000000000002	0.8190945
Q9NPH5	NOX4	NADPH oxidase 4 [Source:HGNC Symbol;Acc:HGNC:7891]	2	4	1	18	137	18	0.9457274999999999	1.3165909999999996	0.8919055000000002
P42768	WAS	WASP actin nucleation promoting factor [Source:HGNC Symbol;Acc:HGNC:12731]	23	4	19	146	44	127	2.4843039999999994	1.5531205000000001	2.080265
P20333	TNFRSF1B	TNF receptor superfamily member 1B [Source:HGNC Symbol;Acc:HGNC:11917]	17	4	19	100	54	126	1.6353749999999998	1.4209454999999998	1.9758085
P42331	ARHGAP25	Rho GTPase activating protein 25 [Source:HGNC Symbol;Acc:HGNC:28951]	17	null	19	175	0	170	2.4267504999999994	0.15000000000000002	2.336081
Q7L513	FCRLA	Fc receptor like A [Source:HGNC Symbol;Acc:HGNC:18504]	17	3	15	50	2	29	0.9680655	0.22230950000000002	0.6388095
P32942	ICAM3	intercellular adhesion molecule 3 [Source:HGNC Symbol;Acc:HGNC:5346]	17	3	15	129	11	162	1.679575	0.503719	2.038989
O60234	GMFG	glia maturation factor gamma [Source:HGNC Symbol;Acc:HGNC:4374]	23	4	19	65	37	52	1.2401590000000002	0.9633139999999998	1.1021954999999999
Q86YV0	RASAL3	RAS protein activator like 3 [Source:HGNC Symbol;Acc:HGNC:26129]	17	3	19	130	44	97	1.9309965	1.4256884999999995	1.4876620000000005
P31146	CORO1A	coronin 1A [Source:HGNC Symbol;Acc:HGNC:2252]	17	4	19	111	39	68	1.6652184999999997	1.5156015000000005	1.0525809999999995
O95977	S1PR4	sphingosine-1-phosphate receptor 4 [Source:HGNC Symbol;Acc:HGNC:3170]	17	4	15	146	1	102	1.9140730000000001	0.1941575	1.5202849999999994
O75995	SASH3	SAM and SH3 domain containing 3 [Source:HGNC Symbol;Acc:HGNC:15975]	23	4	19	208	36	228	2.9535209999999994	1.3133610000000002	3.214301
P29016	CD1B	CD1b molecule [Source:HGNC Symbol;Acc:HGNC:1635]	24	null	20	3	0	3	0.3780295000000001	0.15000000000000002	0.44982900000000003
Q99731	CCL19	C-C motif chemokine ligand 19 [Source:HGNC Symbol;Acc:HGNC:10617]	17	null	15	33	0	13	0.9125689999999997	0.15000000000000002	0.4048725000000001
P15812	CD1E	CD1e molecule [Source:HGNC Symbol;Acc:HGNC:1638]	24	null	20	3	0	3	0.3780295000000001	0.15000000000000002	0.44982900000000003
P12319	FCER1A	Fc fragment of IgE receptor Ia [Source:HGNC Symbol;Acc:HGNC:3609]	24	null	null	1	0	0	0.23976000000000003	0.15000000000000002	0.15000000000000002
Q86YT9	JAML	junction adhesion molecule like [Source:HGNC Symbol;Acc:HGNC:19084]	17	null	15	105	0	133	1.563448	0.15000000000000002	1.9020369999999998
Q8IUN9	CLEC10A	C-type lectin domain containing 10A [Source:HGNC Symbol;Acc:HGNC:16916]	17	4	15	27	50	14	1.0006290000000002	1.1214735000000002	0.7482215
Q6NZ67	MZT2B	mitotic spindle organizing protein 2B [Source:HGNC Symbol;Acc:HGNC:25886]	1	1	21	3	415	1	1.2232865000000002	1.6494595	0.9667224999999998
O14836	TNFRSF13B	TNF receptor superfamily member 13B [Source:HGNC Symbol;Acc:HGNC:18153]	17	3	5	7	24	10	0.2602025	0.520991	0.3150785
Q8NHV1	GIMAP7	GTPase, IMAP family member 7 [Source:HGNC Symbol;Acc:HGNC:22404]	17	4	15	38	17	33	0.9138355000000001	0.3428820000000002	0.7979974999999999
Q86VZ1	P2RY8	P2Y receptor family member 8 [Source:HGNC Symbol;Acc:HGNC:15524]	17	null	15	77	0	86	1.1183625000000001	0.15000000000000002	1.2185945
P51124	GZMM	granzyme M [Source:HGNC Symbol;Acc:HGNC:4712]	17	3	15	110	6	57	1.4383194999999998	0.341777	0.8488020000000001
Q9UNK4	PLA2G2D	phospholipase A2 group IID [Source:HGNC Symbol;Acc:HGNC:9033]	17	null	15	127	0	80	1.6976119999999995	0.15000000000000002	1.068901
Q01892	SPIB	Spi-B transcription factor [Source:HGNC Symbol;Acc:HGNC:11242]	17	null	15	81	0	32	1.2811800000000002	0.15000000000000002	0.800454
Q92563	SPOCK2	SPARC (osteonectin), cwcv and kazal like domains proteoglycan 2 [Source:HGNC Symbol;Acc:HGNC:13564]	17	null	15	138	0	113	1.8634555	0.15000000000000002	1.4299129999999995
Q9Y2T6	GPR55	G protein-coupled receptor 55 [Source:HGNC Symbol;Acc:HGNC:4511]	17	null	22	21	0	1	0.401872	0.15000000000000002	0.3483985000000001
P14222	PRF1	perforin 1 [Source:HGNC Symbol;Acc:HGNC:9360]	17	4	15	165	3	127	2.1674325	0.449047	1.6321195
O00587	MFNG	MFNG O-fucosylpeptide 3-beta-N-acetylglucosaminyltransferase [Source:HGNC Symbol;Acc:HGNC:7038]	23	4	19	59	47	33	1.148427	1.0625090000000001	0.9723325
Q8IZF4	ADGRG5	adhesion G protein-coupled receptor G5 [Source:HGNC Symbol;Acc:HGNC:19010]	17	3	null	36	4	0	0.5793350000000002	0.3092815000000002	0.15000000000000002
Q15113	PCOLCE	procollagen C-endopeptidase enhancer [Source:HGNC Symbol;Acc:HGNC:8738]	2	4	1	44	12	15	2.563965999999999	1.4013360000000001	1.2652509999999997
P12110	COL6A2	collagen type VI alpha 2 chain [Source:HGNC Symbol;Acc:HGNC:2212]	2	4	1	28	14	15	1.7264439999999996	0.9702160000000001	1.2339030000000002
P50281	MMP14	matrix metallopeptidase 14 [Source:HGNC Symbol;Acc:HGNC:7160]	2	1	1	17	1	6	1.103445	0.21318050000000002	0.6356135
Q96GP6	SCARF2	scavenger receptor class F member 2 [Source:HGNC Symbol;Acc:HGNC:19869]	2	1	1	14	1	8	0.9474784999999999	0.162444	0.96566
P12109	COL6A1	collagen type VI alpha 1 chain [Source:HGNC Symbol;Acc:HGNC:2211]	2	4	1	30	10	15	1.5349389999999998	0.8445180000000002	1.0595765
Q9Y6C2	EMILIN1	elastin microfibril interfacer 1 [Source:HGNC Symbol;Acc:HGNC:19880]	2	1	1	13	6	8	1.0452965	0.44653950000000003	0.8820454999999999
P21810	BGN	biglycan [Source:HGNC Symbol;Acc:HGNC:1044]	2	4	1	30	3	4	1.4059174999999997	0.29946399999999995	0.36159899999999995
P13497	BMP1	bone morphogenetic protein 1 [Source:HGNC Symbol;Acc:HGNC:1067]	2	4	1	18	6	6	1.0951915	0.5537839999999998	0.8003095
Q32P28	P3H1	prolyl 3-hydroxylase 1 [Source:HGNC Symbol;Acc:HGNC:19316]	2	4	1	14	2	1	0.8098634999999998	0.46416	0.2630075
Q9Y240	CLEC11A	C-type lectin domain containing 11A [Source:HGNC Symbol;Acc:HGNC:10576]	2	1	1	10	65	4	0.7228999999999999	0.591388	0.4863025
Q9NR12	PDLIM7	PDZ and LIM domain 7 [Source:HGNC Symbol;Acc:HGNC:22958]	2	1	23	13	24	2	1.0450245000000002	0.37514800000000004	0.5656755000000003
Q8IUX7	AEBP1	AE binding protein 1 [Source:HGNC Symbol;Acc:HGNC:303]	2	4	1	47	5	33	2.6534540000000004	0.391655	1.6014769999999994
O95967	EFEMP2	EGF containing fibulin extracellular matrix protein 2 [Source:HGNC Symbol;Acc:HGNC:3219]	2	4	1	18	13	4	1.0020825000000002	0.673974	0.6089405
Q9UIF9	BAZ2A	bromodomain adjacent to zinc finger domain 2A [Source:HGNC Symbol;Acc:HGNC:962]	25	0	24	1	533	2	0.9667224999999998	1.142426	1.4079830000000002
Q49AR2	C5orf22	chromosome 5 open reading frame 22 [Source:HGNC Symbol;Acc:HGNC:25639]	26	0	null	2	554	0	1.253674	1.0687649999999995	0.15000000000000002
A0A0A6YYK6	TRAV16	T cell receptor alpha variable 16 [Source:HGNC Symbol;Acc:HGNC:12112]	17	null	15	33	0	58	0.5196055	0.15000000000000002	0.7859614999999999
Q13651	IL10RA	interleukin 10 receptor subunit alpha [Source:HGNC Symbol;Acc:HGNC:5964]	23	4	19	181	81	183	2.6510314999999998	2.0379435000000004	2.6670710000000004
O95936	EOMES	eomesodermin [Source:HGNC Symbol;Acc:HGNC:3372]	17	3	15	68	2	130	0.9131045	0.33682149999999994	1.6121870000000005
O14626	GPR171	G protein-coupled receptor 171 [Source:HGNC Symbol;Acc:HGNC:30057]	17	3	15	101	15	116	1.411468	0.744048	1.458626
Q15027	ACAP1	ArfGAP with coiled-coil, ankyrin repeat and PH domains 1 [Source:HGNC Symbol;Acc:HGNC:16467]	17	3	15	109	36	57	1.5269320000000004	0.7754469999999999	0.8776849999999998
O43586	PSTPIP1	proline-serine-threonine phosphatase interacting protein 1 [Source:HGNC Symbol;Acc:HGNC:9580]	17	4	19	91	13	83	1.3012909999999998	0.5426320000000001	1.349061
Q5T292	TMEM273	transmembrane protein 273 [Source:HGNC Symbol;Acc:HGNC:27274]	17	4	19	44	61	17	0.9254805	1.0923950000000002	0.6529959999999999
Q07325	CXCL9	C-X-C motif chemokine ligand 9 [Source:HGNC Symbol;Acc:HGNC:7098]	17	7	15	65	1	76	0.9896810000000003	0.7458754999999999	1.0751740000000003
Q96LA5	FCRL2	Fc receptor like 2 [Source:HGNC Symbol;Acc:HGNC:14875]	17	3	5	21	1	28	0.4611765	0.1662010000000001	0.603135
Q02556	IRF8	interferon regulatory factor 8 [Source:HGNC Symbol;Acc:HGNC:5358]	17	4	19	154	18	118	2.136943	0.514412	1.6800849999999998
P43403	ZAP70	zeta chain of T cell receptor associated protein kinase 70 [Source:HGNC Symbol;Acc:HGNC:12858]	17	3	15	147	35	118	2.1303469999999995	1.281996	1.6147369999999999
P32745	SSTR3	somatostatin receptor 3 [Source:HGNC Symbol;Acc:HGNC:11332]	17	null	null	65	0	0	0.9037120000000001	0.15000000000000002	0.15000000000000002
Q7RTR2	NLRC3	NLR family CARD domain containing 3 [Source:HGNC Symbol;Acc:HGNC:29889]	17	3	15	17	4	16	0.4926774999999999	0.27763599999999994	0.33141550000000003
A0A0B4J279	TRAV21	T cell receptor alpha variable 21 [Source:HGNC Symbol;Acc:HGNC:12118]	17	null	15	83	0	92	1.0825435	0.15000000000000002	1.1602335
Q8N228	SCML4	Scm polycomb group protein like 4 [Source:HGNC Symbol;Acc:HGNC:21397]	17	3	15	134	16	136	1.8710460000000002	0.717256	1.7126824999999994
Q12918	KLRB1	killer cell lectin like receptor B1 [Source:HGNC Symbol;Acc:HGNC:6373]	17	3	15	56	5	65	0.9155695000000001	0.3180195000000001	0.969672
Q07108	CD69	CD69 molecule [Source:HGNC Symbol;Acc:HGNC:1694]	17	null	15	25	0	29	0.47295750000000003	0.15000000000000002	0.5311910000000001
Q9BZW8	CD244	CD244 molecule [Source:HGNC Symbol;Acc:HGNC:18171]	17	4	15	52	4	54	0.7702960000000001	0.28473350000000003	0.7574184999999999
A0A1B0GX68	TRBV2	T cell receptor beta variable 2 [Source:HGNC Symbol;Acc:HGNC:12195]	17	null	15	98	0	115	1.2500444999999993	0.15000000000000002	1.4250594999999997
Q9Y6W8	ICOS	inducible T cell costimulator [Source:HGNC Symbol;Acc:HGNC:5351]	17	3	15	70	2	122	1.1967409999999998	0.2282595	1.93993
A0A0A6YYJ7	TRAV8-3	T cell receptor alpha variable 8-3 [Source:HGNC Symbol;Acc:HGNC:12148]	17	null	15	113	0	101	1.4368575000000001	0.15000000000000002	1.2627095000000002
A0A0B4J262	TRAV8-6	T cell receptor alpha variable 8-6 [Source:HGNC Symbol;Acc:HGNC:12151]	17	null	15	109	0	106	1.411995	0.15000000000000002	1.3234675000000002
A0A075B6T6	TRAV12-2	T cell receptor alpha variable 12-2 [Source:HGNC Symbol;Acc:HGNC:12106]	17	null	15	90	0	105	1.1776924999999998	0.15000000000000002	1.3119330000000005
Q04759	PRKCQ	protein kinase C theta [Source:HGNC Symbol;Acc:HGNC:9410]	17	5	15	63	3	63	0.8896104999999999	0.2181955	0.858271
P29965	CD40LG	CD40 ligand [Source:HGNC Symbol;Acc:HGNC:11935]	17	null	15	119	0	115	1.6394124999999997	0.15000000000000002	1.4446689999999998
A0A0B4J275	TRAV17	T cell receptor alpha variable 17 [Source:HGNC Symbol;Acc:HGNC:12113]	17	null	15	79	0	102	1.0328865000000003	0.15000000000000002	1.2769895000000002
Q5JPB2	ZNF831	zinc finger protein 831 [Source:HGNC Symbol;Acc:HGNC:16167]	17	3	15	128	8	193	1.6694855000000004	0.4865150000000001	2.6621154999999996
P51504	ZNF80	zinc finger protein 80 [Source:HGNC Symbol;Acc:HGNC:13155]	17	null	15	6	0	5	0.2191475	0.15000000000000002	0.20719650000000006
P12544	GZMA	granzyme A [Source:HGNC Symbol;Acc:HGNC:4708]	17	3	15	126	2	131	1.6183240000000003	0.5003020000000001	1.6536414999999998
Q9ULZ2	STAP1	signal transducing adaptor family member 1 [Source:HGNC Symbol;Acc:HGNC:24133]	17	null	15	22	0	1	0.448656	0.15000000000000002	0.1627075000000001
P08575	PTPRC	protein tyrosine phosphatase receptor type C [Source:HGNC Symbol;Acc:HGNC:9666]	17	4	19	186	19	176	2.7098345000000004	1.5687095	2.5553299999999988
O00398	P2RY10	P2Y receptor family member 10 [Source:HGNC Symbol;Acc:HGNC:19906]	17	3	15	49	16	13	0.7077360000000003	0.8262855	0.29993150000000013
Q6ZNK6	TIFAB	TIFA inhibitor [Source:HGNC Symbol;Acc:HGNC:34024]	17	null	15	142	0	113	1.9153394999999998	0.15000000000000002	1.4836925000000003
Q14330	GPR18	G protein-coupled receptor 18 [Source:HGNC Symbol;Acc:HGNC:4472]	17	3	15	25	1	36	0.462188	0.18532600000000005	0.5892885000000001
Q96PP9	GBP4	guanylate binding protein 4 [Source:HGNC Symbol;Acc:HGNC:20480]	17	4	15	63	11	15	1.059619	0.2872495	0.37114450000000004
P56202	CTSW	cathepsin W [Source:HGNC Symbol;Acc:HGNC:2546]	17	null	15	65	0	43	0.9047149999999999	0.15000000000000002	0.6324344999999999
O15247	CLIC2	chloride intracellular channel 2 [Source:HGNC Symbol;Acc:HGNC:2063]	23	4	19	15	78	16	0.6739144999999999	1.9820644999999997	0.514089
P51679	CCR4	C-C motif chemokine receptor 4 [Source:HGNC Symbol;Acc:HGNC:1605]	17	3	15	88	1	84	1.158049	0.2139285	1.0998749999999997
Q92918	MAP4K1	mitogen-activated protein kinase kinase kinase kinase 1 [Source:HGNC Symbol;Acc:HGNC:6863]	17	3	15	190	52	117	2.4738405	1.8302630000000004	1.591702
Q99684	GFI1	growth factor independent 1 transcriptional repressor [Source:HGNC Symbol;Acc:HGNC:4237]	17	3	15	140	27	99	1.8276195000000002	1.0926074999999995	1.2504014999999997
Q5TIA1	MEI1	meiotic double-stranded break formation protein 1 [Source:HGNC Symbol;Acc:HGNC:28613]	17	3	5	52	90	40	0.789591	1.463216	0.6609010000000001
P01374	LTA	lymphotoxin alpha [Source:HGNC Symbol;Acc:HGNC:6709]	17	null	15	117	0	95	1.6434754999999996	0.15000000000000002	1.2478429999999996
A0A0B4J234	TRAV2	T cell receptor alpha variable 2 [Source:HGNC Symbol;Acc:HGNC:12116]	17	null	15	90	0	50	1.1846625000000002	0.15000000000000002	0.7016414999999998
Q15116	PDCD1	programmed cell death 1 [Source:HGNC Symbol;Acc:HGNC:8760]	17	3	15	123	15	86	1.6151195	0.5803975000000001	1.1326679999999998
O95256	IL18RAP	interleukin 18 receptor accessory protein [Source:HGNC Symbol;Acc:HGNC:5989]	17	null	15	66	0	73	0.9177625000000001	0.15000000000000002	0.9753160000000001
Q8N103	TAGAP	T cell activation RhoGTPase activating protein [Source:HGNC Symbol;Acc:HGNC:15669]	23	null	19	92	0	72	1.3776379999999997	0.15000000000000002	1.0754120000000003
A0A0B4J237	TRAV8-2	T cell receptor alpha variable 8-2 [Source:HGNC Symbol;Acc:HGNC:12147]	17	null	15	119	0	116	1.5113599999999996	0.15000000000000002	1.4462074999999999
A0A0B4J241	TRAV13-1	T cell receptor alpha variable 13-1 [Source:HGNC Symbol;Acc:HGNC:12108]	17	null	15	116	0	123	1.4787965000000003	0.15000000000000002	1.5457254999999996
A2RU30	TESPA1	thymocyte expressed, positive selection associated 1 [Source:HGNC Symbol;Acc:HGNC:29109]	17	null	15	156	0	138	2.2033025000000004	0.15000000000000002	1.7544854999999997
Q6UWD8	C16orf54	chromosome 16 open reading frame 54 [Source:HGNC Symbol;Acc:HGNC:26649]	17	4	15	136	1	181	1.7910184999999998	0.284266	2.3484740000000004
O43557	TNFSF14	TNF superfamily member 14 [Source:HGNC Symbol;Acc:HGNC:11930]	17	null	15	40	0	51	0.6173810000000001	0.15000000000000002	0.7258750000000002
Q8IU68	TMC8	transmembrane channel like 8 [Source:HGNC Symbol;Acc:HGNC:20474]	17	3	15	219	29	135	2.9496960000000003	1.1076355000000002	1.8167139999999997
P22001	KCNA3	potassium voltage-gated channel subfamily A member 3 [Source:HGNC Symbol;Acc:HGNC:6221]	17	3	15	76	10	47	1.093568	0.4658089999999999	0.709181
Q8N6K7	SAMD3	sterile alpha motif domain containing 3 [Source:HGNC Symbol;Acc:HGNC:21574]	17	null	15	152	0	167	2.0044874999999993	0.15000000000000002	2.1156080000000004
P01732	CD8A	CD8a molecule [Source:HGNC Symbol;Acc:HGNC:1706]	17	3	15	123	20	125	1.5683015	0.835474	1.5550415
Q14765	STAT4	signal transducer and activator of transcription 4 [Source:HGNC Symbol;Acc:HGNC:11365]	17	null	15	88	0	74	1.182376	0.15000000000000002	0.9744320000000001
A0A0B4J268	TRAV4	T cell receptor alpha variable 4 [Source:HGNC Symbol;Acc:HGNC:12140]	17	null	15	79	0	90	1.041922	0.15000000000000002	1.1371559999999998
Q14314	FGL2	fibrinogen like 2 [Source:HGNC Symbol;Acc:HGNC:3696]	23	4	19	86	20	71	1.7073955000000003	0.46882650000000003	1.4793829999999997
O00574	CXCR6	C-X-C motif chemokine receptor 6 [Source:HGNC Symbol;Acc:HGNC:16647]	17	3	15	78	21	147	1.1330505000000002	0.8468214999999999	1.848283
Q8IWV1	LAX1	lymphocyte transmembrane adaptor 1 [Source:HGNC Symbol;Acc:HGNC:26005]	17	3	15	99	5	86	1.3573060000000001	0.31909899999999997	1.204748
O00329	PIK3CD	phosphatidylinositol-4,5-bisphosphate 3-kinase catalytic subunit delta [Source:HGNC Symbol;Acc:HGNC:8977]	17	3	19	85	5	42	1.2009995000000004	0.302422	0.7922429999999998
A0A0A6YYK1	TRAV8-1	T cell receptor alpha variable 8-1 [Source:HGNC Symbol;Acc:HGNC:12146]	17	null	15	24	0	15	0.4183875000000001	0.15000000000000002	0.32005949999999994
Q8WTT0	CLEC4C	C-type lectin domain family 4 member C [Source:HGNC Symbol;Acc:HGNC:13258]	17	null	15	28	0	1	0.4716315	0.15000000000000002	0.18675400000000003
Q13077	TRAF1	TNF receptor associated factor 1 [Source:HGNC Symbol;Acc:HGNC:12031]	17	3	null	30	3	0	0.5173275	0.18272500000000003	0.15000000000000002
P14784	IL2RB	interleukin 2 receptor subunit beta [Source:HGNC Symbol;Acc:HGNC:6009]	17	null	15	133	0	59	1.7362360000000001	0.15000000000000002	0.809719
P28907	CD38	CD38 molecule [Source:HGNC Symbol;Acc:HGNC:1667]	17	null	15	83	0	76	1.187357	0.15000000000000002	1.0774435
P16150	SPN	sialophorin [Source:HGNC Symbol;Acc:HGNC:11249]	17	3	15	198	30	189	2.6493655000000005	1.330072	2.5094299999999996
P51451	BLK	BLK proto-oncogene, Src family tyrosine kinase [Source:HGNC Symbol;Acc:HGNC:1057]	17	3	15	27	8	16	0.737945	0.5289894999999999	0.5013475
P35236	PTPN7	protein tyrosine phosphatase non-receptor type 7 [Source:HGNC Symbol;Acc:HGNC:9659]	17	3	15	222	47	228	3.0145085	1.6680405000000003	3.000985000000001
Q9BXC1	GPR174	G protein-coupled receptor 174 [Source:HGNC Symbol;Acc:HGNC:30245]	17	0	15	142	115	111	1.8961465	0.3873370000000002	1.4457144999999998
Q8IV04	TBC1D10C	TBC1 domain family member 10C [Source:HGNC Symbol;Acc:HGNC:24702]	17	3	15	86	44	42	1.2121175	1.226797	0.6948245
Q9BRR9	ARHGAP9	Rho GTPase activating protein 9 [Source:HGNC Symbol;Acc:HGNC:14130]	23	4	19	190	33	157	2.7863685	1.2733174999999992	2.23335
O95727	CRTAM	cytotoxic and regulatory T cell molecule [Source:HGNC Symbol;Acc:HGNC:24313]	17	3	15	111	9	158	1.4912999999999998	0.42149000000000003	2.036966
P50453	SERPINB9	serpin family B member 9 [Source:HGNC Symbol;Acc:HGNC:8955]	17	null	19	60	0	3	0.8852245000000002	0.15000000000000002	0.18747650000000002
A0A087X0M5	TRBV18	T cell receptor beta variable 18 [Source:HGNC Symbol;Acc:HGNC:12193]	17	null	15	100	0	101	1.308431	0.15000000000000002	1.2611285
A0A075B6N2	TRBV20-1	T cell receptor beta variable 20-1 [Source:HGNC Symbol;Acc:HGNC:12196]	17	3	15	127	2	158	1.7055850000000001	0.213512	2.0234085
Q8NDB2	BANK1	B cell scaffold protein with ankyrin repeats 1 [Source:HGNC Symbol;Acc:HGNC:18233]	17	4	15	5	255	7	0.33657500000000007	0.9399050000000001	0.27189850000000004
P04437	TRAV29DV5	T cell receptor alpha variable 29/delta variable 5 (gene/pseudogene) [Source:HGNC Symbol;Acc:HGNC:12127]	17	null	15	105	0	72	1.3602810000000003	0.15000000000000002	0.9386554999999998
Q15306	IRF4	interferon regulatory factor 4 [Source:HGNC Symbol;Acc:HGNC:6119]	17	null	5	80	0	120	1.1253579999999999	0.15000000000000002	1.6598804999999999
Q9NQ25	SLAMF7	SLAM family member 7 [Source:HGNC Symbol;Acc:HGNC:21394]	17	3	15	141	79	122	1.8939534999999998	1.5411610000000002	1.5787055
P41597	CCR2	C-C motif chemokine receptor 2 [Source:HGNC Symbol;Acc:HGNC:1603]	17	3	15	93	2	123	1.2749155	0.21169300000000005	1.5709279999999997
Q9P2W6	C11orf21	chromosome 11 open reading frame 21 [Source:HGNC Symbol;Acc:HGNC:13231]	17	null	15	94	0	57	1.3856874999999997	0.15000000000000002	0.8586790000000001
A0A539	TRBV4-2	T cell receptor beta variable 4-2 [Source:HGNC Symbol;Acc:HGNC:12216]	17	null	15	63	0	25	0.8562565000000002	0.15000000000000002	0.4282984999999999
P32249	GPR183	G protein-coupled receptor 183 [Source:HGNC Symbol;Acc:HGNC:3128]	17	null	19	17	0	5	0.4537559999999998	0.15000000000000002	0.38856949999999996
A0A577	TRBV4-1	T cell receptor beta variable 4-1 [Source:HGNC Symbol;Acc:HGNC:12215]	17	null	15	41	0	10	0.6096969999999999	0.15000000000000002	0.2632795
P28908	TNFRSF8	TNF receptor superfamily member 8 [Source:HGNC Symbol;Acc:HGNC:11923]	17	null	15	27	0	33	0.4647379999999999	0.15000000000000002	0.5283860000000001
Q9BXR5	TLR10	toll like receptor 10 [Source:HGNC Symbol;Acc:HGNC:15634]	17	8	19	20	1	8	0.5692879999999998	0.9667224999999998	0.4051274999999999
Q460N3	PARP15	poly(ADP-ribose) polymerase family member 15 [Source:HGNC Symbol;Acc:HGNC:26876]	23	4	15	47	1	88	0.9035334999999998	0.2199805	1.2133245000000001
Q9NZF1	PLAC8	placenta associated 8 [Source:HGNC Symbol;Acc:HGNC:19254]	17	null	15	97	0	15	1.3915695000000001	0.15000000000000002	0.35519000000000006
O60759	CYTIP	cytohesin 1 interacting protein [Source:HGNC Symbol;Acc:HGNC:9506]	17	null	15	81	0	24	1.1633615000000002	0.15000000000000002	0.4298200000000001
P01737	TRAV8-4	T cell receptor alpha variable 8-4 [Source:HGNC Symbol;Acc:HGNC:12149]	17	null	15	104	0	93	1.357493	0.15000000000000002	1.1718954999999998
P16871	IL7R	interleukin 7 receptor [Source:HGNC Symbol;Acc:HGNC:6024]	17	3	15	121	10	70	1.6050980000000001	0.641657	0.9317619999999999
P05771	PRKCB	protein kinase C beta [Source:HGNC Symbol;Acc:HGNC:9395]	17	4	15	195	8	193	2.7449819999999994	0.42877450000000006	2.773397500000001
Q9Y4F9	RIPOR2	RHO family interacting cell polarization regulator 2 [Source:HGNC Symbol;Acc:HGNC:13872]	17	null	null	27	0	0	0.5312419999999999	0.15000000000000002	0.15000000000000002
P32248	CCR7	C-C motif chemokine receptor 7 [Source:HGNC Symbol;Acc:HGNC:1608]	17	null	15	95	0	88	1.29631	0.15000000000000002	1.2759100000000003
Q7Z591	AKNA	AT-hook transcription factor [Source:HGNC Symbol;Acc:HGNC:24108]	17	null	15	80	0	31	1.1550994999999997	0.15000000000000002	0.5231330000000001
P56279	TCL1A	T cell leukemia/lymphoma 1A [Source:HGNC Symbol;Acc:HGNC:11648]	17	null	15	49	0	12	0.7427644999999999	0.15000000000000002	0.520804
P46094	XCR1	X-C motif chemokine receptor 1 [Source:HGNC Symbol;Acc:HGNC:1625]	17	null	15	53	0	38	0.7872364999999997	0.15000000000000002	0.5791819999999999
Q7Z7G1	CLNK	cytokine dependent hematopoietic cell linker [Source:HGNC Symbol;Acc:HGNC:17438]	17	null	15	17	0	23	0.42639450000000023	0.15000000000000002	0.40927549999999996
P48023	FASLG	Fas ligand [Source:HGNC Symbol;Acc:HGNC:11936]	17	null	15	117	0	87	1.5250025	0.15000000000000002	1.143259
P52333	JAK3	Janus kinase 3 [Source:HGNC Symbol;Acc:HGNC:6193]	17	3	15	132	8	84	1.8479940000000004	0.393372	1.1127779999999998
P13765	HLA-DOB	major histocompatibility complex, class II, DO beta [Source:HGNC Symbol;Acc:HGNC:4937]	17	null	22	25	0	2	0.4634545000000001	0.15000000000000002	0.4671435
Q7LDG7	RASGRP2	RAS guanyl releasing protein 2 [Source:HGNC Symbol;Acc:HGNC:9879]	17	4	15	34	1	9	0.6335905	0.18480749999999999	0.309936
Q6K0P9	PYHIN1	pyrin and HIN domain family member 1 [Source:HGNC Symbol;Acc:HGNC:28894]	17	null	15	179	0	193	2.3401270000000003	0.15000000000000002	2.5169864999999993
P04435	TRBV7-9	T cell receptor beta variable 7-9 [Source:HGNC Symbol;Acc:HGNC:12243]	17	null	15	130	0	127	1.6643005	0.15000000000000002	1.5645445000000004
P51681	CCR5	C-C motif chemokine receptor 5 (gene/pseudogene) [Source:HGNC Symbol;Acc:HGNC:1606]	17	3	15	198	28	202	2.7422364999999993	1.09469	2.7134980000000004
Q6DN72	FCRL6	Fc receptor like 6 [Source:HGNC Symbol;Acc:HGNC:31910]	17	null	15	59	0	23	0.848037	0.15000000000000002	0.40660650000000004
O00602	FCN1	ficolin 1 [Source:HGNC Symbol;Acc:HGNC:3623]	17	4	15	35	40	3	0.5937595	1.0541875	0.218306
A0A087WT03	TRAV26-1	T cell receptor alpha variable 26-1 [Source:HGNC Symbol;Acc:HGNC:12123]	17	null	15	80	0	74	1.0521984999999998	0.15000000000000002	0.9636369999999997
O94900	TOX	thymocyte selection associated high mobility group box [Source:HGNC Symbol;Acc:HGNC:18988]	17	3	15	11	3	10	0.28004150000000005	0.1844675	0.2652685
Q495A1	TIGIT	T cell immunoreceptor with Ig and ITIM domains [Source:HGNC Symbol;Acc:HGNC:26838]	17	3	15	169	19	168	2.2610090000000005	0.8838729999999999	2.2326954999999997
A0A599	TRBV5-6	T cell receptor beta variable 5-6 [Source:HGNC Symbol;Acc:HGNC:12223]	17	null	15	71	0	69	0.9607895	0.15000000000000002	0.9051145
Q6IEE8	SLFN12L	schlafen family member 12 like [Source:HGNC Symbol;Acc:HGNC:33920]	17	null	15	115	0	110	1.7480594999999997	0.15000000000000002	1.4254760000000004
Q13422	IKZF1	IKAROS family zinc finger 1 [Source:HGNC Symbol;Acc:HGNC:13176]	17	3	15	198	15	199	2.8269135	0.8626739999999999	2.9003364999999994
Q8WWN9	IPCEF1	interaction protein for cytohesin exchange factors 1 [Source:HGNC Symbol;Acc:HGNC:21204]	17	5	15	31	60	16	0.5394275000000001	0.2590125000000001	0.3320275000000001
Q13342	SP140	SP140 nuclear body protein [Source:HGNC Symbol;Acc:HGNC:17133]	17	3	15	120	25	139	1.8203010000000002	0.9406275000000002	2.105561
A0A5B7	TRBV29-1	T cell receptor beta variable 29-1 [Source:HGNC Symbol;Acc:HGNC:12210]	17	null	15	128	0	108	1.6398204999999997	0.15000000000000002	1.3411985000000004
Q9UKT9	IKZF3	IKAROS family zinc finger 3 [Source:HGNC Symbol;Acc:HGNC:13178]	17	3	15	7	43	19	0.23069899999999996	1.7062310000000007	0.36582350000000013
P14151	SELL	selectin L [Source:HGNC Symbol;Acc:HGNC:10720]	17	4	15	48	1	31	0.688492	0.1800985	0.504348
P10966	CD8B	CD8b molecule [Source:HGNC Symbol;Acc:HGNC:1707]	17	3	15	104	12	39	1.3520105000000002	0.5537159999999999	0.5795645
Q5T2D2	TREML2	triggering receptor expressed on myeloid cells like 2 [Source:HGNC Symbol;Acc:HGNC:21092]	17	null	15	32	0	1	0.52944	0.15000000000000002	0.16207000000000008
P06127	CD5	CD5 molecule [Source:HGNC Symbol;Acc:HGNC:1685]	17	3	15	189	42	202	2.4701514999999996	1.5285384999999996	2.657092
P10144	GZMB	granzyme B [Source:HGNC Symbol;Acc:HGNC:4709]	17	4	15	57	3	39	0.8970565000000001	0.3203909999999999	0.6452525
O75791	GRAP2	GRB2 related adaptor protein 2 [Source:HGNC Symbol;Acc:HGNC:4563]	17	3	15	77	2	54	1.1322769999999995	0.21216899999999997	0.748536
A0A578	TRBV5-1	T cell receptor beta variable 5-1 [Source:HGNC Symbol;Acc:HGNC:12218]	17	null	15	124	0	136	1.5776004999999997	0.15000000000000002	1.6892565
P11836	MS4A1	membrane spanning 4-domains A1 [Source:HGNC Symbol;Acc:HGNC:7315]	17	null	15	61	0	51	1.1408365	0.15000000000000002	1.0936445000000001
Q86XR2	FAM129C	family with sequence similarity 129 member C [Source:HGNC Symbol;Acc:HGNC:24130]	17	null	15	17	0	6	0.44730449999999994	0.15000000000000002	0.31949000000000005
P15391	CD19	CD19 molecule [Source:HGNC Symbol;Acc:HGNC:1633]	17	3	15	23	1	28	0.6011630000000001	0.2060405	0.6289665000000002
Q53QZ3	ARHGAP15	Rho GTPase activating protein 15 [Source:HGNC Symbol;Acc:HGNC:21030]	23	null	19	75	0	112	1.1658350000000002	0.15000000000000002	1.597091
A0A0B4J271	TRAV12-3	T cell receptor alpha variable 12-3 [Source:HGNC Symbol;Acc:HGNC:12107]	17	null	15	131	0	110	1.6839270000000006	0.15000000000000002	1.3722915
P28039	AOAH	acyloxyacyl hydrolase [Source:HGNC Symbol;Acc:HGNC:548]	23	4	19	130	2	114	1.8558819999999998	0.23086900000000005	1.6927924999999993
Q9Y228	TRAF3IP3	TRAF3 interacting protein 3 [Source:HGNC Symbol;Acc:HGNC:30766]	17	3	15	93	50	91	1.4111194999999996	1.871437	1.2188070000000002
P30203	CD6	CD6 molecule [Source:HGNC Symbol;Acc:HGNC:1691]	17	3	15	199	42	144	2.5626740000000003	1.472855	1.847008
P31358	CD52	CD52 molecule [Source:HGNC Symbol;Acc:HGNC:1804]	17	4	15	117	2	97	1.5185934999999997	0.22576900000000008	1.2608395000000001
Q7Z614	SNX20	sorting nexin 20 [Source:HGNC Symbol;Acc:HGNC:30390]	17	4	19	213	28	229	3.0449129999999998	1.1196119999999998	3.1280599999999996
Q9UL17	TBX21	T-box 21 [Source:HGNC Symbol;Acc:HGNC:11599]	17	null	15	192	0	164	2.5232509999999997	0.15000000000000002	2.070286
Q15762	CD226	CD226 molecule [Source:HGNC Symbol;Acc:HGNC:16961]	17	3	15	105	15	119	1.5101020000000003	0.5971170000000001	1.5875199999999998
P32927	CSF2RB	colony stimulating factor 2 receptor beta common subunit [Source:HGNC Symbol;Acc:HGNC:2436]	17	4	15	157	1	118	2.3615385	0.17119900000000005	1.7388199999999998
Q08881	ITK	IL2 inducible T cell kinase [Source:HGNC Symbol;Acc:HGNC:6171]	17	3	15	210	19	206	2.840284000000001	0.8951184999999999	2.868436
Q9NS28	RGS18	regulator of G protein signaling 18 [Source:HGNC Symbol;Acc:HGNC:14261]	23	null	19	67	0	32	1.2587995000000003	0.15000000000000002	0.6096205
P01718	IGLV3-27	immunoglobulin lambda variable 3-27 [Source:HGNC Symbol;Acc:HGNC:5910]	6	3	5	14	44	3	0.32918850000000005	0.7667004999999998	0.19487150000000003
A0A0B4J1V2	IGHV2-26	immunoglobulin heavy variable 2-26 [Source:HGNC Symbol;Acc:HGNC:5575]	6	3	5	25	64	38	0.47128299999999995	1.0387005	0.7013694999999999
A0A087WSY6	IGKV3D-15	immunoglobulin kappa variable 3D-15 (gene/pseudogene) [Source:HGNC Symbol;Acc:HGNC:5824]	6	3	5	35	88	48	0.5949239999999999	1.407218	0.8467535
P01857	IGHG1	immunoglobulin heavy constant gamma 1 (G1m marker) [Source:HGNC Symbol;Acc:HGNC:5525]	6	9	5	31	1	33	0.551098	0.9667224999999998	0.6314145
P01742	IGHV1-69	immunoglobulin heavy variable 1-69 [Source:HGNC Symbol;Acc:HGNC:5558]	6	3	5	27	3	8	0.494471	0.40415	0.2663395
A0A087WSY4	AC234301.4	Immunoglobulin heavy variable 4-30-2 [Source:UniProtKB/Swiss-Prot;Acc:A0A087WSY4]	6	3	5	50	25	42	0.786514	0.4991799999999999	0.7594840000000002
Q1MSJ5	CSPP1	centrosome and spindle pole associated protein 1 [Source:HGNC Symbol;Acc:HGNC:26193]	27	0	null	1	1041	0	0.4932725	1.7895905000000003	0.15000000000000002
Q7Z739	YTHDF3	YTH N6-methyladenosine RNA binding protein 3 [Source:HGNC Symbol;Acc:HGNC:26465]	27	0	25	5	292	3	2.0328859999999995	0.7899989999999998	1.3709314999999997
Q9NUL3	STAU2	staufen double-stranded RNA binding protein 2 [Source:HGNC Symbol;Acc:HGNC:11371]	27	null	26	3	0	1	1.288286	0.15000000000000002	0.9667224999999998
Q96JH7	VCPIP1	valosin containing protein interacting protein 1 [Source:HGNC Symbol;Acc:HGNC:30897]	27	0	25	2	134	2	0.8366045000000002	0.4350475000000001	0.9167255
Q15646	OASL	2'-5'-oligoadenylate synthetase like [Source:HGNC Symbol;Acc:HGNC:8090]	28	10	27	16	1	12	1.295324	0.9667224999999998	1.2080885000000001
Q9Y6K5	OAS3	2'-5'-oligoadenylate synthetase 3 [Source:HGNC Symbol;Acc:HGNC:8088]	28	null	27	11	0	11	0.9450815000000002	0.15000000000000002	1.2999140000000002
P00973	AC004551.1	2'-5'-oligoadenylate synthetase 1 [Source:NCBI gene;Acc:4938]	28	null	27	12	0	12	1.0260524999999998	0.15000000000000002	1.225063
P09912	IFI6	interferon alpha inducible protein 6 [Source:HGNC Symbol;Acc:HGNC:4054]	28	4	27	12	1	6	1.0260524999999998	0.521467	0.6798049999999999
Q14574	DSC3	desmocollin 3 [Source:HGNC Symbol;Acc:HGNC:3037]	8	11	6	5	4	8	1.094129	0.7092405	1.3402889999999998
P02533	KRT14	keratin 14 [Source:HGNC Symbol;Acc:HGNC:6416]	8	1	6	7	12	4	1.4855455	0.5387730000000002	0.7258665000000002
Q9NYQ8	FAT2	FAT atypical cadherin 2 [Source:HGNC Symbol;Acc:HGNC:3596]	8	5	6	3	370	3	0.7150970000000001	0.8682754999999999	0.5790630000000002
Q96BN2	TADA1	transcriptional adaptor 1 [Source:HGNC Symbol;Acc:HGNC:30631]	29	0	28	1	1273	1	0.9667224999999998	2.3263740000000004	0.9667224999999998
O75417	POLQ	DNA polymerase theta [Source:HGNC Symbol;Acc:HGNC:9186]	5	2	4	33	87	59	1.2021215000000005	0.8642295000000002	1.5750674999999998
O15360	FANCA	FA complementation group A [Source:HGNC Symbol;Acc:HGNC:3582]	5	2	4	13	102	7	0.41436700000000015	0.9295775	0.30940900000000005
Q15021	NCAPD2	non-SMC condensin I complex subunit D2 [Source:HGNC Symbol;Acc:HGNC:24305]	5	5	4	7	424	2	0.31619200000000003	1.0110075	0.19258500000000003
Q14674	ESPL1	extra spindle pole bodies like 1, separase [Source:HGNC Symbol;Acc:HGNC:16856]	5	2	4	57	111	46	1.2027929999999998	1.0178585000000002	1.344233
Q9BU64	CENPO	centromere protein O [Source:HGNC Symbol;Acc:HGNC:28152]	5	2	4	7	14	12	0.27863049999999995	0.229407	0.4066235
Q7Z2Z1	TICRR	TOPBP1 interacting checkpoint and replication regulator [Source:HGNC Symbol;Acc:HGNC:28704]	5	2	4	12	59	60	0.40710799999999997	0.515126	1.4618389999999999
Q5JQS6	GCSAML	germinal center associated signaling and motility like [Source:HGNC Symbol;Acc:HGNC:29583]	30	12	29	6	6	2	1.1133049999999998	1.0422365	0.624062
Q01362	MS4A2	membrane spanning 4-domains A2 [Source:HGNC Symbol;Acc:HGNC:7316]	30	12	29	7	12	7	1.290938	2.1336789999999994	1.9885160000000002
Q01638	IL1RL1	interleukin 1 receptor like 1 [Source:HGNC Symbol;Acc:HGNC:5998]	30	null	29	6	0	3	1.1133049999999998	0.15000000000000002	0.868352
O43699	SIGLEC6	sialic acid binding Ig like lectin 6 [Source:HGNC Symbol;Acc:HGNC:10875]	30	12	29	7	7	5	1.290938	1.197506	1.4464880000000002
P15088	CPA3	carboxypeptidase A3 [Source:HGNC Symbol;Acc:HGNC:2298]	30	12	29	8	10	6	1.5732060000000003	1.7337795	1.6644024999999998
Q04828	AKR1C1	aldo-keto reductase family 1 member C1 [Source:HGNC Symbol;Acc:HGNC:384]	31	4	30	1	311	1	0.9667224999999998	1.1030794999999995	0.9667224999999998
Q9BU40	CHRDL1	chordin like 1 [Source:HGNC Symbol;Acc:HGNC:29861]	9	4	7	29	508	3	1.9840960000000003	1.92667	0.3850165
P13671	C6	complement C6 [Source:HGNC Symbol;Acc:HGNC:1339]	9	4	7	15	4	13	0.9727745	0.16156000000000012	0.9748145000000001
Q8WXX0	DNAH7	dynein axonemal heavy chain 7 [Source:HGNC Symbol;Acc:HGNC:18661]	32	0	null	3	1015	0	1.7240215	1.7786935	0.15000000000000002
Q8N163	CCAR2	cell cycle and apoptosis regulator 2 [Source:HGNC Symbol;Acc:HGNC:23360]	33	1	31	3	1150	3	1.8492944999999994	2.8901025	1.7240215
P08567	PLEK	pleckstrin [Source:HGNC Symbol;Acc:HGNC:9070]	23	4	19	162	105	153	2.4963314999999993	2.4702365000000004	2.4150969999999994
P25774	CTSS	cathepsin S [Source:HGNC Symbol;Acc:HGNC:2545]	23	4	19	34	43	35	0.6676500000000002	1.2288200000000005	0.6868685000000001
P01903	HLA-DRA	major histocompatibility complex, class II, DR alpha [Source:HGNC Symbol;Acc:HGNC:4947]	23	4	19	83	5	73	1.4114765	0.5076969999999998	1.1452224999999998
P01730	CD4	CD4 molecule [Source:HGNC Symbol;Acc:HGNC:1678]	23	4	19	152	62	134	2.4494879999999988	1.4938330000000002	2.1448055
Q9P0V8	SLAMF8	SLAM family member 8 [Source:HGNC Symbol;Acc:HGNC:21391]	23	4	19	30	3	36	0.9446990000000001	0.24107750000000008	1.0583014999999998
P19397	CD53	CD53 molecule [Source:HGNC Symbol;Acc:HGNC:1686]	23	4	19	175	43	189	2.9958255	1.3381214999999997	2.883209
Q9NR97	TLR8	toll like receptor 8 [Source:HGNC Symbol;Acc:HGNC:15632]	23	4	19	69	69	58	1.5603710000000002	1.7417865000000001	1.211157
P28068	HLA-DMB	major histocompatibility complex, class II, DM beta [Source:HGNC Symbol;Acc:HGNC:4935]	23	4	19	98	34	108	1.7146629999999998	1.0786334999999998	1.6988869999999998
Q92733	PRCC	proline rich mitotic checkpoint control factor [Source:HGNC Symbol;Acc:HGNC:9343]	34	1	32	6	815	1	2.547646	2.477147	0.498925
Q86US8	SMG6	SMG6 nonsense mediated mRNA decay factor [Source:HGNC Symbol;Acc:HGNC:17809]	35	0	33	1	92	2	0.9667224999999998	0.4042010000000001	0.9662889999999998
Q8NEF9	SRFBP1	serum response factor binding protein 1 [Source:HGNC Symbol;Acc:HGNC:26333]	3	0	2	4	727	2	0.8215849999999999	1.28628	0.672512
O43314	PPIP5K2	diphosphoinositol pentakisphosphate kinase 2 [Source:HGNC Symbol;Acc:HGNC:29035]	3	0	2	10	1450	4	1.834343	2.519842500000001	0.7707805
Q16740	CLPP	caseinolytic mitochondrial matrix peptidase proteolytic subunit [Source:HGNC Symbol;Acc:HGNC:2084]	1	1	34	3	51	2	1.0949874999999998	0.6756570000000001	0.6154514999999999
P17947	SPI1	Spi-1 proto-oncogene [Source:HGNC Symbol;Acc:HGNC:11241]	23	4	19	60	75	70	1.3400595000000002	2.0339485000000006	1.345797
Q9BT23	LIMD2	LIM domain containing 2 [Source:HGNC Symbol;Acc:HGNC:28142]	17	3	null	45	26	0	0.681862	1.0128095	0.15000000000000002
O95998	IL18BP	interleukin 18 binding protein [Source:HGNC Symbol;Acc:HGNC:5987]	17	null	15	36	0	23	0.6690014999999999	0.15000000000000002	0.40429450000000006
Q11130	FUT7	fucosyltransferase 7 [Source:HGNC Symbol;Acc:HGNC:4018]	17	null	19	45	0	19	0.7021514999999999	0.15000000000000002	0.39010800000000007
Q8TD55	PLEKHO2	pleckstrin homology domain containing O2 [Source:HGNC Symbol;Acc:HGNC:30026]	23	4	19	42	47	34	1.0460359999999997	1.003145	0.6464765
Q6GTX8	LAIR1	leukocyte associated immunoglobulin like receptor 1 [Source:HGNC Symbol;Acc:HGNC:6477]	23	4	19	88	173	110	1.7757099999999997	0.8507314999999999	2.0267915
Q14213	EBI3	Epstein-Barr virus induced 3 [Source:HGNC Symbol;Acc:HGNC:3129]	23	null	19	30	0	10	0.52859	0.15000000000000002	0.28390049999999994
Q92608	DOCK2	dedicator of cytokinesis 2 [Source:HGNC Symbol;Acc:HGNC:2988]	23	4	19	121	55	123	1.8507820000000001	1.7408515	1.9069755000000002
P04233	CD74	CD74 molecule [Source:HGNC Symbol;Acc:HGNC:1697]	23	4	19	42	11	34	0.9881254999999999	1.21692	0.6234584999999999
O14610	GNGT2	G protein subunit gamma transducin 2 [Source:HGNC Symbol;Acc:HGNC:4412]	23	null	19	36	0	38	0.763921	0.15000000000000002	0.690753
Q86UX7	FERMT3	fermitin family member 3 [Source:HGNC Symbol;Acc:HGNC:23151]	23	4	19	93	58	95	1.8379725000000005	1.6650314999999996	1.8359580000000004
Q9UBK5	HCST	hematopoietic cell signal transducer [Source:HGNC Symbol;Acc:HGNC:16977]	23	4	19	63	17	28	1.0485434999999999	0.5944819999999998	0.5268985000000002
Q13094	LCP2	lymphocyte cytosolic protein 2 [Source:HGNC Symbol;Acc:HGNC:6529]	23	4	19	154	34	152	2.7776899999999993	1.044744	2.362839
Q5JUQ0	FAM78A	family with sequence similarity 78 member A [Source:HGNC Symbol;Acc:HGNC:25465]	23	null	19	93	0	113	1.388127	0.15000000000000002	1.6597444999999997
Q9Y286	SIGLEC7	sialic acid binding Ig like lectin 7 [Source:HGNC Symbol;Acc:HGNC:10876]	23	4	19	32	15	34	0.7779120000000002	0.5629725	0.7668535
P28067	HLA-DMA	major histocompatibility complex, class II, DM alpha [Source:HGNC Symbol;Acc:HGNC:4934]	23	4	19	18	1	28	0.4438960000000002	0.17200650000000006	0.5376340000000001
P34910	EVI2B	ecotropic viral integration site 2B [Source:HGNC Symbol;Acc:HGNC:3500]	23	4	19	115	12	142	1.8369525	0.6704805000000001	2.106054
Q8TDQ1	CD300LF	CD300 molecule like family member f [Source:HGNC Symbol;Acc:HGNC:29883]	23	null	19	38	0	40	0.7297849999999999	0.15000000000000002	0.7093339999999998
Q96QH2	PRAM1	PML-RARA regulated adaptor molecule 1 [Source:HGNC Symbol;Acc:HGNC:30091]	23	1	19	26	15	1	0.5290915	0.27030050000000005	0.16487500000000002
Q5EG05	CARD16	caspase recruitment domain family member 16 [Source:HGNC Symbol;Acc:HGNC:33701]	23	null	35	16	0	1	0.509448	0.15000000000000002	0.9667224999999998
Q15080	NCF4	neutrophil cytosolic factor 4 [Source:HGNC Symbol;Acc:HGNC:7662]	23	4	19	76	88	69	1.4318594999999998	1.967028	1.1524645
P41218	MNDA	myeloid cell nuclear differentiation antigen [Source:HGNC Symbol;Acc:HGNC:7183]	23	4	19	65	34	68	1.3842680000000003	1.211497	1.2211359999999998
P20036	HLA-DPA1	major histocompatibility complex, class II, DP alpha 1 [Source:HGNC Symbol;Acc:HGNC:4938]	23	4	19	24	2	29	0.5296694999999999	0.3298940000000001	0.5439579999999999
P09769	FGR	FGR proto-oncogene, Src family tyrosine kinase [Source:HGNC Symbol;Acc:HGNC:3697]	23	4	19	46	28	46	0.7871940000000002	0.7661479999999998	0.7735345000000001
O00453	LST1	leukocyte specific transcript 1 [Source:HGNC Symbol;Acc:HGNC:14189]	23	4	19	73	14	51	1.3640125	0.7634959999999998	0.8972180000000001
Q14242	SELPLG	selectin P ligand [Source:HGNC Symbol;Acc:HGNC:10722]	23	4	19	67	42	83	1.2500614999999997	1.2507670000000004	1.3375774999999999
P07333	CSF1R	colony stimulating factor 1 receptor [Source:HGNC Symbol;Acc:HGNC:2433]	23	4	19	34	71	39	0.8487595000000001	1.5703159999999998	0.7816350000000002
Q8NEQ5	C1orf162	chromosome 1 open reading frame 162 [Source:HGNC Symbol;Acc:HGNC:28344]	23	4	19	31	14	40	0.5968620000000001	0.6534974999999998	0.7256115
Q92835	INPP5D	inositol polyphosphate-5-phosphatase D [Source:HGNC Symbol;Acc:HGNC:6079]	23	null	19	81	0	77	1.3318144999999997	0.15000000000000002	1.2906150000000003
O00160	MYO1F	myosin IF [Source:HGNC Symbol;Acc:HGNC:7600]	23	4	19	122	45	106	2.0381560000000007	1.5684885000000002	1.8726864999999995
P08631	HCK	HCK proto-oncogene, Src family tyrosine kinase [Source:HGNC Symbol;Acc:HGNC:4840]	23	4	19	14	83	24	0.4055355	2.1934934999999993	0.5187894999999999
P55008	AIF1	allograft inflammatory factor 1 [Source:HGNC Symbol;Acc:HGNC:352]	23	4	19	78	62	71	1.548454	1.62288	1.3238329999999996
P18545	AC139530.1	phosphodiesterase 6G [Source:NCBI gene;Acc:5148]	23	null	null	7	0	0	0.24501300000000004	0.15000000000000002	0.15000000000000002
Q9Y4H4	GPSM3	G protein signaling modulator 3 [Source:HGNC Symbol;Acc:HGNC:13945]	23	4	19	3	35	2	0.19292500000000007	1.3790830000000003	0.18163699999999997
O95466	FMNL1	formin like 1 [Source:HGNC Symbol;Acc:HGNC:1212]	23	4	19	71	22	55	1.1636165000000003	0.709198	0.895654
P05107	ITGB2	integrin subunit beta 2 [Source:HGNC Symbol;Acc:HGNC:6155]	23	4	19	52	39	72	1.1278229999999996	1.397341	1.3745780000000003
A0A0B4J244	TRAV3	T cell receptor alpha variable 3 (gene/pseudogene) [Source:HGNC Symbol;Acc:HGNC:12128]	17	null	15	57	0	68	0.8086055	0.15000000000000002	0.897881
Q9HBI0	PARVG	parvin gamma [Source:HGNC Symbol;Acc:HGNC:14654]	23	4	19	63	35	67	1.0837930000000002	1.3151714999999995	1.0905504999999995
Q06187	BTK	Bruton tyrosine kinase [Source:HGNC Symbol;Acc:HGNC:1133]	23	4	19	106	54	119	1.8375814999999998	1.4869650000000003	1.9072135
P02745	C1QA	complement C1q A chain [Source:HGNC Symbol;Acc:HGNC:1241]	23	4	19	37	85	36	0.8281809999999998	2.109505	0.7244045
P25105	PTAFR	platelet activating factor receptor [Source:HGNC Symbol;Acc:HGNC:9582]	23	4	19	32	80	26	0.5995820000000001	1.8288520000000004	0.5065410000000001
Q93091	RNASE6	ribonuclease A family member k6 [Source:HGNC Symbol;Acc:HGNC:10048]	23	4	19	42	17	30	0.769344	0.6274535000000001	0.5948985000000002
Q9P2A4	ABI3	ABI family member 3 [Source:HGNC Symbol;Acc:HGNC:29859]	23	4	19	32	9	32	0.6666640000000001	0.624164	0.7002815
B0I1T2	MYO1G	myosin IG [Source:HGNC Symbol;Acc:HGNC:13880]	23	3	19	70	26	8	1.1397739999999998	1.0038845	0.2572105
Q6P589	TNFAIP8L2	TNF alpha induced protein 8 like 2 [Source:HGNC Symbol;Acc:HGNC:26277]	23	4	19	81	45	54	1.4343074999999996	1.2446469999999996	0.9561909999999999
O43914	TYROBP	TYRO protein tyrosine kinase binding protein [Source:HGNC Symbol;Acc:HGNC:12449]	23	4	19	40	75	38	0.9691790000000003	1.9786900000000005	0.8478670000000001
P14598	NCF1	neutrophil cytosolic factor 1 [Source:HGNC Symbol;Acc:HGNC:7660]	23	4	19	70	14	49	1.3714754999999998	0.493706	0.8648245
Q13571	LAPTM5	lysosomal protein transmembrane 5 [Source:HGNC Symbol;Acc:HGNC:29612]	23	4	19	69	57	92	1.3938135000000005	1.667505	1.6652695
Q8N386	LRRC25	leucine rich repeat containing 25 [Source:HGNC Symbol;Acc:HGNC:29806]	23	4	19	27	69	39	0.6812500000000002	1.5889225	0.8034204999999999
P55160	NCKAP1L	NCK associated protein 1 like [Source:HGNC Symbol;Acc:HGNC:4862]	23	4	19	142	78	147	2.2722035000000003	2.049699	2.4014715
P14317	HCLS1	hematopoietic cell-specific Lyn substrate 1 [Source:HGNC Symbol;Acc:HGNC:4844]	23	4	19	159	36	134	2.4662585	1.0715614999999998	2.1265049999999994
Q96LC7	SIGLEC10	sialic acid binding Ig like lectin 10 [Source:HGNC Symbol;Acc:HGNC:15620]	23	3	19	45	2	37	0.9284979999999997	0.24198700000000006	0.6667745000000003
Q9H7M9	VSIR	V-set immunoregulatory receptor [Source:HGNC Symbol;Acc:HGNC:30085]	23	4	19	17	31	7	0.5312505	0.8921945	0.28443599999999997
Q9Y5S1	TRPV2	transient receptor potential cation channel subfamily V member 2 [Source:HGNC Symbol;Acc:HGNC:18082]	23	4	19	58	67	39	1.1952874999999998	1.4435724999999997	0.7337205000000001
Q8WYR1	PIK3R5	phosphoinositide-3-kinase regulatory subunit 5 [Source:HGNC Symbol;Acc:HGNC:30035]	23	4	19	87	92	90	1.514131	2.5965124999999993	1.458932
P25942	CD40	CD40 molecule [Source:HGNC Symbol;Acc:HGNC:11919]	23	null	19	3	0	1	0.26203849999999995	0.15000000000000002	0.16319200000000003
P42701	IL12RB1	interleukin 12 receptor subunit beta 1 [Source:HGNC Symbol;Acc:HGNC:5971]	17	4	19	143	19	198	2.0402725	0.747295	2.732725
P33241	LSP1	lymphocyte specific protein 1 [Source:HGNC Symbol;Acc:HGNC:6707]	23	4	19	12	2	2	0.345687	0.28067050000000004	0.4594765
P12980	LYL1	LYL1 basic helix-loop-helix family member [Source:HGNC Symbol;Acc:HGNC:6734]	23	4	19	9	11	4	0.306706	0.5732915	0.2388335000000001
O14862	AIM2	absent in melanoma 2 [Source:HGNC Symbol;Acc:HGNC:357]	23	null	15	58	0	24	1.0342294999999997	0.15000000000000002	0.550877
Q9UBD3	XCL2	X-C motif chemokine ligand 2 [Source:HGNC Symbol;Acc:HGNC:10646]	17	null	15	47	0	31	0.68431	0.15000000000000002	0.5029285
P04440	HLA-DPB1	major histocompatibility complex, class II, DP beta 1 [Source:HGNC Symbol;Acc:HGNC:4940]	23	4	19	78	6	59	1.278358	0.5128905000000001	0.9720349999999999
P48960	ADGRE5	adhesion G protein-coupled receptor E5 [Source:HGNC Symbol;Acc:HGNC:1711]	23	4	null	1	2	0	0.1643225	0.19207500000000005	0.15000000000000002
Q7Z5R6	APBB1IP	amyloid beta precursor protein binding family B member 1 interacting protein [Source:HGNC Symbol;Acc:HGNC:17379]	23	4	19	63	356	79	1.1053235000000001	1.2866114999999994	1.2690930000000002
P02747	C1QC	complement C1q C chain [Source:HGNC Symbol;Acc:HGNC:1245]	23	4	19	39	81	42	1.0449905000000002	1.9392755000000004	0.8992239999999999
A6NC98	CCDC88B	coiled-coil domain containing 88B [Source:HGNC Symbol;Acc:HGNC:26757]	17	1	19	16	152	1	0.35206200000000015	0.7058660000000002	0.1636595
Q8NHJ6	LILRB4	leukocyte immunoglobulin like receptor B4 [Source:HGNC Symbol;Acc:HGNC:6608]	23	4	19	51	61	60	1.1496085000000003	1.7064179999999998	1.1462850000000004
Q7Z6I6	ARHGAP30	Rho GTPase activating protein 30 [Source:HGNC Symbol;Acc:HGNC:27414]	23	4	19	86	37	93	1.23647	1.1975825	1.3438759999999998
P11049	CD37	CD37 molecule [Source:HGNC Symbol;Acc:HGNC:1666]	23	4	19	154	12	140	2.3317884999999996	0.594941	2.036626
Q8IZ20	ZNF683	zinc finger protein 683 [Source:HGNC Symbol;Acc:HGNC:28495]	17	3	15	31	5	30	0.5238385	0.2985545000000001	0.5014325000000001
P42081	CD86	CD86 molecule [Source:HGNC Symbol;Acc:HGNC:1705]	23	4	19	98	83	94	2.081777999999999	2.085212	1.9132400000000003
O60496	DOK2	docking protein 2 [Source:HGNC Symbol;Acc:HGNC:2991]	23	4	19	68	106	79	1.1227569999999998	2.683323	1.1961715000000004
P06340	HLA-DOA	major histocompatibility complex, class II, DO alpha [Source:HGNC Symbol;Acc:HGNC:4936]	23	null	19	56	0	62	0.922361	0.15000000000000002	0.9755794999999998
Q9NUV9	GIMAP4	GTPase, IMAP family member 4 [Source:HGNC Symbol;Acc:HGNC:21872]	23	4	19	70	48	63	1.216461	0.7962805	1.117742
Q9BXL7	CARD11	caspase recruitment domain family member 11 [Source:HGNC Symbol;Acc:HGNC:16393]	23	3	19	138	41	102	1.9735474999999996	1.2272050000000005	1.5190015000000001
P02746	C1QB	complement C1q B chain [Source:HGNC Symbol;Acc:HGNC:1242]	23	4	19	33	81	40	0.7834964999999999	1.904672	0.842189
O76096	CST7	cystatin F [Source:HGNC Symbol;Acc:HGNC:2479]	17	3	15	71	3	77	0.9904884999999999	0.5834490000000001	1.0283220000000002
Q9UIA0	CYTH4	cytohesin 4 [Source:HGNC Symbol;Acc:HGNC:9505]	23	4	19	108	55	102	1.9494075	1.5132809999999994	1.734689
Q96QE3	ATAD5	ATPase family AAA domain containing 5 [Source:HGNC Symbol;Acc:HGNC:25752]	36	0	null	1	1466	0	0.9667224999999998	2.3712370000000007	0.15000000000000002
Q9NV06	DCAF13	DDB1 and CUL4 associated factor 13 [Source:HGNC Symbol;Acc:HGNC:24535]	37	5	36	6	115	4	1.6045625000000006	0.6676329999999998	1.863158
Q9P266	JCAD	junctional cadherin 5 associated [Source:HGNC Symbol;Acc:HGNC:29283]	2	4	1	38	356	32	1.7972915	1.482868	1.4287485
Q9UBN4	TRPC4	transient receptor potential cation channel subfamily C member 4 [Source:HGNC Symbol;Acc:HGNC:12336]	9	null	null	1	0	0	0.2138775	0.15000000000000002	0.15000000000000002
P56199	ITGA1	integrin subunit alpha 1 [Source:HGNC Symbol;Acc:HGNC:6134]	2	4	7	8	87	2	0.5301285000000001	0.486464	0.27649699999999994
Q9UKJ1	PILRA	paired immunoglobin like type 2 receptor alpha [Source:HGNC Symbol;Acc:HGNC:20396]	23	4	19	28	10	18	0.7921749999999997	0.4066065	0.477862
Q8IY34	SLC15A3	solute carrier family 15 member 3 [Source:HGNC Symbol;Acc:HGNC:18068]	23	4	19	18	57	9	0.497684	1.4227390000000004	0.30753049999999993
Q29974	HLA-DRB1	major histocompatibility complex, class II, DR beta 1 [Source:HGNC Symbol;Acc:HGNC:4948]	23	4	19	17	2	26	0.46120199999999995	0.5804655000000002	0.518067
Q8TDQ0	HAVCR2	hepatitis A virus cellular receptor 2 [Source:HGNC Symbol;Acc:HGNC:18437]	23	4	19	56	66	62	1.3904645	1.521356	1.3145935
Q96RQ9	IL4I1	interleukin 4 induced 1 [Source:HGNC Symbol;Acc:HGNC:19094]	23	4	19	7	5	5	0.5310720000000001	0.27501800000000004	0.3149935000000001
O00182	LGALS9	galectin 9 [Source:HGNC Symbol;Acc:HGNC:6570]	23	4	null	4	3	0	0.27982899999999994	0.31942200000000004	0.15000000000000002
Q9GZY6	LAT2	linker for activation of T cells family member 2 [Source:HGNC Symbol;Acc:HGNC:12749]	23	4	19	12	13	20	0.33739949999999996	0.7406565	0.45113799999999993
Q9Y336	SIGLEC9	sialic acid binding Ig like lectin 9 [Source:HGNC Symbol;Acc:HGNC:10878]	23	4	19	33	41	30	1.050864	1.1668550000000002	0.7432064999999999
Q8IYS5	OSCAR	osteoclast associated Ig-like receptor [Source:HGNC Symbol;Acc:HGNC:29960]	23	4	19	3	5	2	0.208259	0.3042410000000001	0.18501150000000002
Q9UM01	SLC7A7	solute carrier family 7 member 7 [Source:HGNC Symbol;Acc:HGNC:11065]	23	4	19	47	67	68	1.064821	1.724659	1.3422949999999998
Q08708	CD300C	CD300c molecule [Source:HGNC Symbol;Acc:HGNC:19320]	23	4	19	15	52	13	0.44676050000000017	1.3365830000000003	0.37704350000000014
Q9UGN4	CD300A	CD300a molecule [Source:HGNC Symbol;Acc:HGNC:19319]	23	4	19	19	33	16	0.5599550000000001	1.2258960000000003	0.42986250000000015
P30273	FCER1G	Fc fragment of IgE receptor Ig [Source:HGNC Symbol;Acc:HGNC:3611]	23	4	19	32	79	34	0.890758	1.9503169999999996	0.7816605000000002
Q6IB77	GLYAT	glycine-N-acyltransferase [Source:HGNC Symbol;Acc:HGNC:13734]	9	4	7	6	399	6	0.47491250000000007	1.4088414999999996	0.5250964999999999
P35558	PCK1	phosphoenolpyruvate carboxykinase 1 [Source:HGNC Symbol;Acc:HGNC:8724]	9	4	7	10	302	8	0.6907955000000001	1.0607495	0.651738
O75891	ALDH1L1	aldehyde dehydrogenase 1 family member L1 [Source:HGNC Symbol;Acc:HGNC:3978]	9	4	null	8	401	0	0.5767595	1.3494860000000002	0.15000000000000002
Q9UK61	TASOR	transcription activation suppressor [Source:HGNC Symbol;Acc:HGNC:30314]	3	0	37	4	987	6	1.2082925	1.8723635	2.0068335000000004
Q8IWF6	DENND6A	DENN domain containing 6A [Source:HGNC Symbol;Acc:HGNC:26635]	3	0	37	2	788	1	0.7062995000000002	1.572645	0.4782275000000001
Q9NPI6	DCP1A	decapping mRNA 1A [Source:HGNC Symbol;Acc:HGNC:18714]	3	0	37	4	432	3	1.1999030000000002	0.9155609999999998	0.9888735000000002
Q9NYV4	CDK12	cyclin dependent kinase 12 [Source:HGNC Symbol;Acc:HGNC:24224]	38	0	38	2	1066	1	1.4079830000000002	1.8384994999999997	0.9667224999999998
Q5T481	RBM20	RNA binding motif protein 20 [Source:HGNC Symbol;Acc:HGNC:27424]	39	null	null	1	0	0	0.9667224999999998	0.15000000000000002	0.15000000000000002
A4GXA9	EME2	essential meiotic structure-specific endonuclease subunit 2 [Source:HGNC Symbol;Acc:HGNC:27289]	40	1	null	1	311	0	0.9667224999999998	0.9158584999999999	0.15000000000000002
O14948	TFEC	transcription factor EC [Source:HGNC Symbol;Acc:HGNC:11754]	23	4	19	58	24	74	1.1409045	0.9872329999999999	1.4559485000000003
O15117	FYB1	FYN binding protein 1 [Source:HGNC Symbol;Acc:HGNC:4036]	23	4	19	113	11	108	1.9288374999999995	0.8301615000000001	1.709172
Q7Z6J4	FGD2	FYVE, RhoGEF and PH domain containing 2 [Source:HGNC Symbol;Acc:HGNC:3664]	23	4	19	78	53	81	1.3147634999999998	1.36057	1.2327555000000001
Q6ZS81	WDFY4	WDFY family member 4 [Source:HGNC Symbol;Acc:HGNC:29323]	23	4	19	68	27	89	1.0568055000000003	1.1342660000000002	1.3494689999999998
Q8WWW8	GAB3	GRB2 associated binding protein 3 [Source:HGNC Symbol;Acc:HGNC:17515]	23	4	19	83	29	101	1.6357659999999998	0.7035115	1.6286939999999996
P32971	TNFSF8	TNF superfamily member 8 [Source:HGNC Symbol;Acc:HGNC:11938]	23	4	19	42	24	32	0.8836774999999999	0.7771639999999999	0.6226594999999999
Q8WZ60	KLHL6	kelch like family member 6 [Source:HGNC Symbol;Acc:HGNC:18653]	23	4	19	98	3	115	1.4844064999999997	0.28220049999999997	1.6592855
Q5TEJ8	THEMIS2	thymocyte selection associated family member 2 [Source:HGNC Symbol;Acc:HGNC:16839]	23	4	19	12	62	2	0.38220299999999985	1.5433369999999997	0.4660300000000001
P04839	CYBB	cytochrome b-245 beta chain [Source:HGNC Symbol;Acc:HGNC:2578]	23	4	19	82	60	74	1.6029220000000004	1.5559254999999999	1.3690784999999999
Q6UWF3	SCIMP	SLP adaptor and CSK interacting membrane protein [Source:HGNC Symbol;Acc:HGNC:33504]	23	4	19	70	38	88	1.1952705000000001	1.1852064999999998	1.3785645000000004
P20702	ITGAX	integrin subunit alpha X [Source:HGNC Symbol;Acc:HGNC:6152]	23	4	19	32	6	39	0.7020665000000001	0.34408049999999996	0.7617704999999999
Q9NSI8	SAMSN1	SAM domain, SH3 domain and nuclear localization signals 1 [Source:HGNC Symbol;Acc:HGNC:10528]	23	4	19	70	25	84	1.1656565000000003	1.1238704999999998	1.3845059999999996
Q9H2L5	RASSF4	Ras association domain family member 4 [Source:HGNC Symbol;Acc:HGNC:20793]	23	4	19	28	7	1	0.5974655000000002	0.21797450000000007	0.34791400000000006
Q9UIB8	CD84	CD84 molecule [Source:HGNC Symbol;Acc:HGNC:1704]	23	4	19	43	42	61	0.8774384999999999	1.3177044999999996	1.1895925
Q5JXA9	SIRPB2	signal regulatory protein beta 2 [Source:HGNC Symbol;Acc:HGNC:16247]	23	4	19	25	61	15	0.5942270000000001	1.5176415	0.37414500000000006
A2A288	ZC3H12D	zinc finger CCCH-type containing 12D [Source:HGNC Symbol;Acc:HGNC:21175]	23	4	19	14	1	19	0.3422955	0.17381700000000005	0.37750249999999996
Q9H2W1	MS4A6A	membrane spanning 4-domains A6A [Source:HGNC Symbol;Acc:HGNC:13375]	23	4	19	81	87	91	1.607801	1.9448940000000001	1.5658109999999998
Q6PF04	ZNF613	zinc finger protein 613 [Source:HGNC Symbol;Acc:HGNC:25827]	41	5	39	2	45	1	1.1451290000000003	0.275324	0.9667224999999998
Q8N531	FBXL6	F-box and leucine rich repeat protein 6 [Source:HGNC Symbol;Acc:HGNC:13603]	4	1	3	7	188	5	0.7308984999999999	0.7582175	0.7470910000000001
O94761	RECQL4	RecQ like helicase 4 [Source:HGNC Symbol;Acc:HGNC:9949]	4	1	40	5	445	1	0.558646	1.2827014999999995	0.9667224999999998
Q10570	CPSF1	cleavage and polyadenylation specific factor 1 [Source:HGNC Symbol;Acc:HGNC:2324]	4	1	3	11	535	3	1.1298375	1.3691209999999998	0.6494770000000001
Q96PP8	GBP5	guanylate binding protein 5 [Source:HGNC Symbol;Acc:HGNC:19895]	17	3	15	78	4	81	1.5683355000000003	0.370116	1.4937310000000001
P20138	CD33	CD33 molecule [Source:HGNC Symbol;Acc:HGNC:1659]	23	4	19	45	95	46	1.0512804999999998	2.0713484999999996	0.8647565000000002
Q8IYL9	GPR65	G protein-coupled receptor 65 [Source:HGNC Symbol;Acc:HGNC:4517]	23	4	19	45	9	54	0.895025	0.5757225	1.003417
Q9HAI6	CXorf21	chromosome X open reading frame 21 [Source:HGNC Symbol;Acc:HGNC:25667]	23	4	19	54	3	60	0.9292460000000002	0.474598	1.0720460000000005
Q9Y3Z3	SAMHD1	SAM and HD domain containing deoxynucleoside triphosphate triphosphohydrolase 1 [Source:HGNC Symbol;Acc:HGNC:15925]	23	4	19	16	58	10	0.37193499999999996	1.7359299999999995	0.3180705000000001
Q8N423	LILRB2	leukocyte immunoglobulin like receptor B2 [Source:HGNC Symbol;Acc:HGNC:6606]	23	4	19	42	96	69	1.204544	2.1443125	1.6732850000000001
P10747	CD28	CD28 molecule [Source:HGNC Symbol;Acc:HGNC:1653]	17	4	19	10	36	24	0.2860595000000001	0.890503	0.4503645
Q8TD46	CD200R1	CD200 receptor 1 [Source:HGNC Symbol;Acc:HGNC:24235]	17	4	19	20	41	44	0.4328715	1.0609279999999999	0.7164570000000001
P48736	PIK3CG	phosphatidylinositol-4,5-bisphosphate 3-kinase catalytic subunit gamma [Source:HGNC Symbol;Acc:HGNC:8978]	23	4	19	57	2	37	1.384166	0.5433544999999999	1.0206719999999998
P33076	CIITA	class II major histocompatibility complex transactivator [Source:HGNC Symbol;Acc:HGNC:7067]	23	null	19	26	0	42	0.4813299999999999	0.15000000000000002	0.6765749999999999
Q6ZUJ8	PIK3AP1	phosphoinositide-3-kinase adaptor protein 1 [Source:HGNC Symbol;Acc:HGNC:30034]	23	4	19	61	27	34	1.4931615000000003	1.0223890000000002	1.0051340000000002
Q9BQ51	PDCD1LG2	programmed cell death 1 ligand 2 [Source:HGNC Symbol;Acc:HGNC:18731]	23	4	19	21	3	30	0.6596174999999999	0.280186	0.6672589999999999
P21854	CD72	CD72 molecule [Source:HGNC Symbol;Acc:HGNC:1696]	23	null	null	23	0	0	0.490544	0.15000000000000002	0.15000000000000002
Q12912	LRMP	lymphoid restricted membrane protein [Source:HGNC Symbol;Acc:HGNC:6690]	23	4	19	52	1	47	1.0179265	0.1705275	0.8974305
Q8NFF2	SLC24A4	solute carrier family 24 member 4 [Source:HGNC Symbol;Acc:HGNC:10978]	23	4	null	24	10	0	0.5161205000000002	0.337918	0.15000000000000002
Q96P20	NLRP3	NLR family pyrin domain containing 3 [Source:HGNC Symbol;Acc:HGNC:16400]	23	4	19	26	1	7	0.7170520000000001	0.1709780000000001	0.2575675
Q9UMR7	CLEC4A	C-type lectin domain family 4 member A [Source:HGNC Symbol;Acc:HGNC:13257]	23	4	19	32	2	52	0.6372880000000001	0.21128500000000003	0.8747269999999998
Q14005	IL16	interleukin 16 [Source:HGNC Symbol;Acc:HGNC:5980]	23	4	19	23	2	47	0.4603520000000001	0.16157700000000003	0.8494989999999999
O94956	SLCO2B1	solute carrier organic anion transporter family member 2B1 [Source:HGNC Symbol;Acc:HGNC:10962]	23	4	19	33	17	36	0.8217295	0.5482590000000002	0.8036500000000001
Q2M385	MPEG1	macrophage expressed 1 [Source:HGNC Symbol;Acc:HGNC:29619]	23	4	19	82	65	81	1.48399	1.4782015	1.433721
Q00722	PLCB2	phospholipase C beta 2 [Source:HGNC Symbol;Acc:HGNC:9055]	23	4	19	44	16	33	0.7880525000000003	0.6695455000000002	0.5980435
Q6JBY9	RCSD1	RCSD domain containing 1 [Source:HGNC Symbol;Acc:HGNC:28310]	23	null	19	35	0	4	0.6372624999999997	0.15000000000000002	0.200388
P01814	IGHV2-70	immunoglobulin heavy variable 2-70 [Source:HGNC Symbol;Acc:HGNC:5577]	6	3	5	26	40	2	0.482095	0.7020750000000001	0.18061700000000003
Q9NVS9	PNPO	pyridoxamine 5'-phosphate oxidase [Source:HGNC Symbol;Acc:HGNC:30260]	42	5	null	1	36	0	0.9667224999999998	0.23091150000000002	0.15000000000000002
Q9BU23	LMF2	lipase maturation factor 2 [Source:HGNC Symbol;Acc:HGNC:25096]	43	1	null	2	26	0	1.4079830000000002	0.5546255000000001	0.15000000000000002
P55287	CDH11	cadherin 11 [Source:HGNC Symbol;Acc:HGNC:1750]	2	null	1	55	0	59	2.0620409999999993	0.15000000000000002	2.3476155
Q9NYF0	DACT1	dishevelled binding antagonist of beta catenin 1 [Source:HGNC Symbol;Acc:HGNC:17748]	2	null	1	55	0	52	2.1611850000000006	0.15000000000000002	2.0364135000000005
Q07954	LRP1	LDL receptor related protein 1 [Source:HGNC Symbol;Acc:HGNC:6692]	2	4	1	27	359	30	1.342295	1.4722345000000001	1.5251725
Q717R9	CYS1	cystin 1 [Source:HGNC Symbol;Acc:HGNC:18525]	2	null	1	26	0	15	1.0862325	0.15000000000000002	0.735888
Q9H1C3	GLT8D2	glycosyltransferase 8 domain containing 2 [Source:HGNC Symbol;Acc:HGNC:24890]	2	13	1	79	4	59	3.0853645000000003	1.177276	2.5031655
P25067	COL8A2	collagen type VIII alpha 2 chain [Source:HGNC Symbol;Acc:HGNC:2216]	2	1	1	19	19	14	0.9562505	0.22349950000000005	0.8225455
Q6UW63	POGLUT2	protein O-glucosyltransferase 2 [Source:HGNC Symbol;Acc:HGNC:19350]	2	null	null	1	0	0	0.185105	0.15000000000000002	0.15000000000000002
P08253	MMP2	matrix metallopeptidase 2 [Source:HGNC Symbol;Acc:HGNC:7166]	2	4	1	47	4	44	2.0378245	0.4755500000000001	2.2159675
P35555	FBN1	fibrillin 1 [Source:NCBI gene;Acc:2200]	2	4	1	79	82	72	3.053787	1.2527645	2.9565640000000015
P16035	TIMP2	TIMP metallopeptidase inhibitor 2 [Source:HGNC Symbol;Acc:HGNC:11821]	2	4	1	39	90	36	1.6356554999999997	1.4877215000000001	1.4794849999999997
Q63HK5	TSHZ3	teashirt zinc finger homeobox 3 [Source:HGNC Symbol;Acc:HGNC:30700]	2	null	1	70	0	36	2.7809625000000002	0.15000000000000002	1.5557555
P12111	COL6A3	collagen type VI alpha 3 chain [Source:HGNC Symbol;Acc:HGNC:2213]	2	4	1	67	10	62	2.592322	0.8427414999999998	2.4736024999999993
Q70JA7	CHSY3	chondroitin sulfate synthase 3 [Source:HGNC Symbol;Acc:HGNC:24293]	2	null	1	58	0	37	2.1511804999999997	0.15000000000000002	1.4515285
Q8TF66	LRRC15	leucine rich repeat containing 15 [Source:HGNC Symbol;Acc:HGNC:20818]	2	null	1	49	0	41	1.9288630000000004	0.15000000000000002	1.724829
Q92743	HTRA1	HtrA serine peptidase 1 [Source:HGNC Symbol;Acc:HGNC:9476]	2	4	1	64	16	37	2.4970115000000006	0.3432815	2.0568220000000004
Q12841	FSTL1	follistatin like 1 [Source:HGNC Symbol;Acc:HGNC:3972]	2	4	1	64	94	56	2.618026	1.6843775	2.6071969999999993
P05997	COL5A2	collagen type V alpha 2 chain [Source:HGNC Symbol;Acc:HGNC:2210]	2	4	1	89	8	74	3.4165584999999994	0.7369929999999997	2.9658969999999996
P02461	COL3A1	collagen type III alpha 1 chain [Source:HGNC Symbol;Acc:HGNC:2201]	2	4	1	72	5	61	2.7042924999999998	0.6186475000000002	2.424616999999999
P09486	SPARC	secreted protein acidic and cysteine rich [Source:HGNC Symbol;Acc:HGNC:11219]	2	4	1	76	263	55	2.937345499999999	1.1242105000000002	2.2462785
Q8N5C1	CALHM5	calcium homeostasis modulator family member 5 [Source:HGNC Symbol;Acc:HGNC:21568]	2	4	1	58	543	53	2.1814235	2.4474990000000005	2.1184894999999995
Q8IXL7	MSRB3	methionine sulfoxide reductase B3 [Source:HGNC Symbol;Acc:HGNC:27375]	2	null	1	17	0	29	1.0591685000000002	0.15000000000000002	1.8290644999999999
Q9NR99	MXRA5	matrix remodeling associated 5 [Source:HGNC Symbol;Acc:HGNC:7539]	2	null	1	45	0	45	1.6734379999999998	0.15000000000000002	1.7711454999999998
P51884	LUM	lumican [Source:HGNC Symbol;Acc:HGNC:6724]	2	4	1	60	2	59	2.262768499999999	0.257372	2.4823915
Q12884	FAP	fibroblast activation protein alpha [Source:HGNC Symbol;Acc:HGNC:3590]	2	4	1	62	2	66	2.2910990000000004	0.3362859999999999	2.664529499999999
P54821	PRRX1	paired related homeobox 1 [Source:HGNC Symbol;Acc:HGNC:9142]	2	4	1	63	36	44	2.5250614999999996	0.7448639999999999	1.7360999999999998
Q9HCB6	SPON1	spondin 1 [Source:HGNC Symbol;Acc:HGNC:11252]	2	null	1	52	0	30	1.9284549999999998	0.15000000000000002	1.2433379999999998
Q9UKU9	ANGPTL2	angiopoietin like 2 [Source:HGNC Symbol;Acc:HGNC:490]	2	4	1	44	503	22	1.760818	1.7713240000000001	0.9702160000000001
P08123	COL1A2	collagen type I alpha 2 chain [Source:HGNC Symbol;Acc:HGNC:2198]	2	4	1	85	14	68	3.2901209999999996	1.595679999999999	2.8074484999999996
P20908	COL5A1	collagen type V alpha 1 chain [Source:HGNC Symbol;Acc:HGNC:2209]	2	4	1	69	7	56	2.7372980000000005	0.773067	2.4612605000000003
P13611	VCAN	versican [Source:HGNC Symbol;Acc:HGNC:2464]	2	4	1	75	13	59	2.9619615000000006	1.3080994999999997	2.3777225
Q68BL8	OLFML2B	olfactomedin like 2B [Source:HGNC Symbol;Acc:HGNC:24558]	2	4	1	43	1	18	1.6873185	0.2981975000000001	0.8392990000000001
P28300	LOX	lysyl oxidase [Source:HGNC Symbol;Acc:HGNC:6664]	2	4	1	28	35	27	1.15776	0.7073195	1.1027905000000002
P07585	DCN	decorin [Source:HGNC Symbol;Acc:HGNC:2705]	2	4	1	60	53	62	2.4968585	1.4489614999999996	3.1618815
O95450	ADAMTS2	ADAM metallopeptidase with thrombospondin type 1 motif 2 [Source:HGNC Symbol;Acc:HGNC:218]	2	4	1	37	11	35	1.4252549999999997	0.8540975	1.3914335
O95388	CCN4	cellular communication network factor 4 [Source:HGNC Symbol;Acc:HGNC:12769]	2	null	1	32	0	32	1.2277915000000001	0.15000000000000002	1.2829565
P02452	COL1A1	collagen type I alpha 1 chain [Source:HGNC Symbol;Acc:HGNC:2197]	2	4	1	76	5	48	3.1130999999999993	0.7906874999999998	2.3156554999999996
P43235	CTSK	cathepsin K [Source:HGNC Symbol;Acc:HGNC:2536]	2	4	1	46	3	36	1.7770869999999999	0.3287294999999999	1.4921754999999997
P35442	THBS2	thrombospondin 2 [Source:HGNC Symbol;Acc:HGNC:11786]	2	null	1	73	0	59	3.0341690000000003	0.15000000000000002	2.5688619999999998
P30049	ATP5F1D	ATP synthase F1 subunit delta [Source:HGNC Symbol;Acc:HGNC:837]	1	1	34	6	91	5	1.7857145	0.8335019999999997	1.5790370000000002
Q92934	BAD	BCL2 associated agonist of cell death [Source:HGNC Symbol;Acc:HGNC:936]	1	1	41	3	72	2	1.4311455	0.8014655	1.4079830000000002
P34972	CNR2	cannabinoid receptor 2 [Source:HGNC Symbol;Acc:HGNC:2160]	17	null	15	9	0	20	0.34899349999999996	0.15000000000000002	0.5781195000000002
Q02548	PAX5	paired box 5 [Source:HGNC Symbol;Acc:HGNC:8619]	17	null	15	9	0	9	0.41145999999999994	0.15000000000000002	0.3333959999999999
P42224	STAT1	signal transducer and activator of transcription 1 [Source:HGNC Symbol;Acc:HGNC:11362]	28	14	27	14	1	7	1.0106165	0.318538	0.8791639999999998
P01579	IFNG	interferon gamma [Source:HGNC Symbol;Acc:HGNC:5438]	17	null	15	5	0	24	0.22322749999999997	0.15000000000000002	0.42320700000000006
P18627	LAG3	lymphocyte activating 3 [Source:HGNC Symbol;Acc:HGNC:6476]	17	null	null	10	0	0	0.47107050000000006	0.15000000000000002	0.15000000000000002
P16410	CTLA4	cytotoxic T-lymphocyte associated protein 4 [Source:HGNC Symbol;Acc:HGNC:2505]	17	null	15	37	0	63	0.7267674999999999	0.15000000000000002	0.925693
P32455	GBP1	guanylate binding protein 1 [Source:HGNC Symbol;Acc:HGNC:4182]	28	null	15	8	0	9	0.3750289999999999	0.15000000000000002	0.3726065000000001
Q9BTP6	ZBED2	zinc finger BED-type containing 2 [Source:HGNC Symbol;Acc:HGNC:20710]	17	null	15	33	0	21	0.6401865000000001	0.15000000000000002	0.42514500000000005
P14902	IDO1	indoleamine 2,3-dioxygenase 1 [Source:HGNC Symbol;Acc:HGNC:6059]	17	null	15	29	0	19	0.7414809999999997	0.15000000000000002	0.4833870000000001
Q9H171	ZBP1	Z-DNA binding protein 1 [Source:HGNC Symbol;Acc:HGNC:16176]	17	3	27	16	28	4	0.5722885000000002	0.9392760000000001	0.37712
Q9BZS1	FOXP3	forkhead box P3 [Source:HGNC Symbol;Acc:HGNC:6106]	17	1	15	32	179	22	0.582191	0.5648935	0.42415900000000006
P26010	ITGB7	integrin subunit beta 7 [Source:HGNC Symbol;Acc:HGNC:6162]	17	3	null	9	7	0	0.26673899999999995	0.3460439999999999	0.15000000000000002
Q9UQV4	LAMP3	lysosomal associated membrane protein 3 [Source:HGNC Symbol;Acc:HGNC:14582]	17	null	15	45	0	5	0.84275	0.15000000000000002	0.2218165
O14625	CXCL11	C-X-C motif chemokine ligand 11 [Source:HGNC Symbol;Acc:HGNC:10638]	17	7	15	18	2	9	0.624232	1.4079830000000002	0.370796
P02778	CXCL10	C-X-C motif chemokine ligand 10 [Source:HGNC Symbol;Acc:HGNC:10637]	28	7	15	17	1	10	0.7229425000000002	0.7458754999999999	0.39187600000000006
Q96J88	EPSTI1	epithelial stromal interaction 1 [Source:HGNC Symbol;Acc:HGNC:16465]	23	14	27	21	7	19	0.900754	1.2458115	1.0531165
Q9NZQ7	CD274	CD274 molecule [Source:HGNC Symbol;Acc:HGNC:17635]	17	null	null	1	0	0	0.16693200000000002	0.15000000000000002	0.15000000000000002
P01589	IL2RA	interleukin 2 receptor subunit alpha [Source:HGNC Symbol;Acc:HGNC:6008]	17	4	15	17	16	14	0.5559685	0.4448310000000001	0.3619645
Q9Y275	TNFSF13B	TNF superfamily member 13b [Source:HGNC Symbol;Acc:HGNC:11929]	23	4	19	33	2	22	0.8654024999999997	0.27398950000000005	0.5903765
Q13761	RUNX3	runt related transcription factor 3 [Source:HGNC Symbol;Acc:HGNC:10473]	17	5	19	34	89	1	0.5640265000000001	0.519699	0.16587800000000003
Q07011	TNFRSF9	TNF receptor superfamily member 9 [Source:HGNC Symbol;Acc:HGNC:11924]	17	null	15	18	0	31	0.6328679999999999	0.15000000000000002	0.5887105000000001
A0PJZ3	GXYLT2	glucoside xylosyltransferase 2 [Source:HGNC Symbol;Acc:HGNC:33383]	2	null	1	38	0	30	1.5074414999999999	0.15000000000000002	1.1989340000000002
Q6ZN30	BNC2	basonuclin 2 [Source:HGNC Symbol;Acc:HGNC:30988]	2	4	1	58	97	68	2.494742	0.7966374999999998	2.8715215
Q86TY3	ARMH4	armadillo like helical domain containing 4 [Source:HGNC Symbol;Acc:HGNC:19846]	2	null	1	57	0	39	2.163973	0.15000000000000002	1.5546250000000001
C9JE40	PATL2	PAT1 homolog 2 [Source:HGNC Symbol;Acc:HGNC:33630]	17	null	15	9	0	1	0.3271145	0.15000000000000002	0.23960700000000004
Q96F15	GIMAP5	GTPase, IMAP family member 5 [Source:HGNC Symbol;Acc:HGNC:18005]	17	4	15	17	1	24	0.44196650000000004	0.1705275	0.541476
Q6ZMT9	DTHD1	death domain containing 1 [Source:HGNC Symbol;Acc:HGNC:37261]	17	null	15	19	0	11	0.36878150000000004	0.15000000000000002	0.272672
Q06643	LTB	lymphotoxin beta [Source:HGNC Symbol;Acc:HGNC:6711]	17	3	15	63	3	29	0.8923220000000003	0.22938999999999998	0.5014664999999998
Q9HCU0	CD248	CD248 molecule [Source:HGNC Symbol;Acc:HGNC:18219]	2	4	null	10	38	0	0.7789064999999998	0.7310005000000002	0.15000000000000002
Q99608	NDN	necdin, MAGE family member [Source:HGNC Symbol;Acc:HGNC:7675]	2	4	1	42	484	6	2.0181044999999997	1.4453319999999998	0.7271245000000002
P09619	PDGFRB	platelet derived growth factor receptor beta [Source:HGNC Symbol;Acc:HGNC:8804]	2	4	1	50	3	39	2.3469354999999994	0.31620049999999994	1.8598004999999997
Q96PE1	ADGRA2	adhesion G protein-coupled receptor A2 [Source:HGNC Symbol;Acc:HGNC:17849]	9	null	1	35	0	6	2.138796	0.15000000000000002	0.5724330000000001
Q7Z5L7	PODN	podocan [Source:HGNC Symbol;Acc:HGNC:23174]	2	4	1	30	99	22	1.6836295000000001	1.411281	1.6255915000000003
Q9BX67	JAM3	junctional adhesion molecule 3 [Source:HGNC Symbol;Acc:HGNC:15532]	2	13	7	17	1	9	0.9233385	0.40003600000000006	0.7416595000000001
Q5BN46	C9orf116	chromosome 9 open reading frame 116 [Source:HGNC Symbol;Acc:HGNC:28435]	44	1	42	1	33	1	0.6223875	0.268711	0.9667224999999998
Q6NXP0	EFCAB12	EF-hand calcium binding domain 12 [Source:HGNC Symbol;Acc:HGNC:28061]	44	null	43	4	0	5	2.095956	0.15000000000000002	2.2957485000000006
Q86X60	FAM72B	family with sequence similarity 72 member B [Source:HGNC Symbol;Acc:HGNC:24805]	5	null	4	12	0	9	0.3699459999999999	0.15000000000000002	0.3432219999999999
Q86XJ1	GAS2L3	growth arrest specific 2 like 3 [Source:HGNC Symbol;Acc:HGNC:27475]	5	null	4	5	0	7	0.24294749999999998	0.15000000000000002	0.31366749999999993
Q9NTJ3	SMC4	structural maintenance of chromosomes 4 [Source:HGNC Symbol;Acc:HGNC:14013]	5	0	4	11	572	1	0.374315	1.0130049999999997	0.3534815
Q96EA4	SPDL1	spindle apparatus coiled-coil protein 1 [Source:HGNC Symbol;Acc:HGNC:26010]	5	0	null	2	1222	0	0.18837750000000006	2.0878555	0.15000000000000002
Q562F6	SGO2	shugoshin 2 [Source:HGNC Symbol;Acc:HGNC:30812]	5	0	4	19	111	16	0.5089635000000001	0.31027600000000005	0.5110374999999999
Q96R06	SPAG5	sperm associated antigen 5 [Source:HGNC Symbol;Acc:HGNC:13452]	5	2	4	10	80	18	0.3364135	0.8193835	0.5431334999999998
Q9UKT4	FBXO5	F-box protein 5 [Source:HGNC Symbol;Acc:HGNC:13584]	5	5	4	6	652	1	0.257865	1.3686365	0.17188750000000003
A0A0K0K1G6	TRBV10-3	T cell receptor beta variable 10-3 [Source:HGNC Symbol;Acc:HGNC:12179]	17	null	15	39	0	66	0.580168	0.15000000000000002	0.8685730000000002
A0A075B6N1	TRBV19	T cell receptor beta variable 19 [Source:HGNC Symbol;Acc:HGNC:12194]	17	null	15	97	0	124	1.2574735000000001	0.15000000000000002	1.53618
A0A0A6YYC5	TRAV14DV4	T cell receptor alpha variable 14/delta variable 4 [Source:HGNC Symbol;Acc:HGNC:12110]	17	null	15	35	0	63	0.540915	0.15000000000000002	0.8392225000000001
A0A0K0K1D8	TRBV6-1	T cell receptor beta variable 6-1 [Source:HGNC Symbol;Acc:HGNC:12226]	17	null	15	73	0	80	0.9753500000000002	0.15000000000000002	1.0238509999999998
Q8TCB0	IFI44	interferon induced protein 44 [Source:HGNC Symbol;Acc:HGNC:16938]	28	14	27	20	5	13	1.6216389999999998	0.9365474999999999	1.3336165000000002
Q9BYX4	IFIH1	interferon induced with helicase C domain 1 [Source:HGNC Symbol;Acc:HGNC:18873]	28	15	27	12	7	10	1.038301	0.35695800000000005	1.0586754999999999
O14879	IFIT3	interferon induced protein with tetratricopeptide repeats 3 [Source:HGNC Symbol;Acc:HGNC:5411]	28	14	27	20	5	16	1.5420534999999997	0.9669944999999999	1.556036
Q03519	TAP2	transporter 2, ATP binding cassette subfamily B member [Source:HGNC Symbol;Acc:HGNC:44]	28	null	27	12	0	2	0.930028	0.15000000000000002	0.4319790000000001
P29728	OAS2	2'-5'-oligoadenylate synthetase 2 [Source:HGNC Symbol;Acc:HGNC:8087]	28	14	27	19	6	15	1.8773955	1.1961205000000001	1.5468050000000002
Q5EBM0	CMPK2	cytidine/uridine monophosphate kinase 2 [Source:HGNC Symbol;Acc:HGNC:27015]	28	14	27	21	6	15	1.6440364999999997	1.1029605000000002	1.6167855000000002
Q53G44	IFI44L	interferon induced protein 44 like [Source:HGNC Symbol;Acc:HGNC:17817]	28	14	27	20	6	14	1.552602	1.1029605000000002	1.4049569999999998
O15162	PLSCR1	phospholipid scramblase 1 [Source:HGNC Symbol;Acc:HGNC:9092]	28	4	27	9	3	2	0.7758720000000002	1.2094485	0.32758199999999993
P61769	B2M	beta-2-microglobulin [Source:HGNC Symbol;Acc:HGNC:914]	28	4	27	10	4	3	0.9031595	0.4052975	0.5755864999999998
Q03518	TAP1	transporter 1, ATP binding cassette subfamily B member [Source:HGNC Symbol;Acc:HGNC:43]	28	4	27	11	4	10	0.9437555000000002	0.5662365000000001	1.5825304999999996
Q9HD42	CHMP1A	charged multivesicular body protein 1A [Source:HGNC Symbol;Acc:HGNC:8740]	45	1	44	7	340	1	1.7711199999999996	1.2932670000000004	0.7458754999999999
P53602	MVD	mevalonate diphosphate decarboxylase [Source:HGNC Symbol;Acc:HGNC:7529]	45	1	44	3	108	2	0.8052819999999999	0.4665145000000001	1.4079830000000002
Q2VPK5	CTU2	cytosolic thiouridylase subunit 2 [Source:HGNC Symbol;Acc:HGNC:28005]	45	1	44	5	449	1	1.2745584999999997	1.5067784999999998	0.7458754999999999
Q8TAL6	FIBIN	fin bud initiation factor homolog [Source:HGNC Symbol;Acc:HGNC:33747]	2	null	1	24	0	13	0.9926729999999999	0.15000000000000002	0.627122
Q13950	RUNX2	runt related transcription factor 2 [Source:HGNC Symbol;Acc:HGNC:10472]	2	5	null	20	26	0	0.8842045000000002	0.193877	0.15000000000000002
P14543	NID1	nidogen 1 [Source:HGNC Symbol;Acc:HGNC:7821]	2	4	1	51	6	23	2.0111175	0.46347150000000004	0.9929534999999999
Q7Z4N8	P4HA3	prolyl 4-hydroxylase subunit alpha 3 [Source:HGNC Symbol;Acc:HGNC:30135]	2	null	1	45	0	29	1.7456539999999998	0.15000000000000002	1.2845544999999998
O43184	ADAM12	ADAM metallopeptidase domain 12 [Source:HGNC Symbol;Acc:HGNC:190]	2	null	1	52	0	58	2.0333279999999996	0.15000000000000002	2.2755014999999994
Q86UP3	null	null	2	4	1	17	92	6	0.7857999999999999	0.8679865000000001	0.37338849999999996
Q96RW7	HMCN1	hemicentin 1 [Source:HGNC Symbol;Acc:HGNC:19194]	2	4	1	30	3	37	1.3506420000000001	0.43291399999999997	1.5939204999999996
Q8WW38	ZFPM2	zinc finger protein, FOG family member 2 [Source:HGNC Symbol;Acc:HGNC:16700]	2	1	1	34	715	31	1.4994345	2.0856795000000004	1.3388355
Q6UWY5	OLFML1	olfactomedin like 1 [Source:HGNC Symbol;Acc:HGNC:24473]	2	4	1	60	47	50	2.450490999999999	0.9373124999999998	2.3241639999999992
Q08629	SPOCK1	SPARC (osteonectin), cwcv and kazal like domains proteoglycan 1 [Source:HGNC Symbol;Acc:HGNC:11251]	2	4	1	12	4	5	0.5677665000000002	0.20776599999999998	0.33125399999999994
Q8TE57	ADAMTS16	ADAM metallopeptidase with thrombospondin type 1 motif 16 [Source:HGNC Symbol;Acc:HGNC:17108]	2	null	1	15	0	1	0.6721210000000002	0.15000000000000002	0.20091499999999998
P23468	PTPRD	protein tyrosine phosphatase receptor type D [Source:HGNC Symbol;Acc:HGNC:9668]	2	null	null	10	0	0	0.51856	0.15000000000000002	0.15000000000000002
Q99715	COL12A1	collagen type XII alpha 1 chain [Source:HGNC Symbol;Acc:HGNC:2188]	2	4	1	24	1	26	1.038981	0.16415250000000003	1.1023655000000003
O94769	ECM2	extracellular matrix protein 2 [Source:HGNC Symbol;Acc:HGNC:3154]	2	4	1	36	699	43	1.6812749999999996	2.4442264999999996	2.204560500000001
Q92629	SGCD	sarcoglycan delta [Source:HGNC Symbol;Acc:HGNC:10807]	2	null	1	25	0	25	1.0009859999999997	0.15000000000000002	1.0695894999999997
Q03692	COL10A1	collagen type X alpha 1 chain [Source:HGNC Symbol;Acc:HGNC:2185]	2	null	1	36	0	32	1.6930134999999997	0.15000000000000002	1.6061520000000002
Q9UI40	SLC24A2	solute carrier family 24 member 2 [Source:HGNC Symbol;Acc:HGNC:10976]	2	null	1	17	0	16	0.724974	0.15000000000000002	0.7111785000000002
Q9BXJ4	C1QTNF3	C1q and TNF related 3 [Source:HGNC Symbol;Acc:HGNC:14326]	2	null	null	7	0	0	0.4122845	0.15000000000000002	0.15000000000000002
P25101	EDNRA	endothelin receptor type A [Source:HGNC Symbol;Acc:HGNC:3179]	2	null	null	15	0	0	0.6542115000000002	0.15000000000000002	0.15000000000000002
Q99457	NAP1L3	nucleosome assembly protein 1 like 3 [Source:HGNC Symbol;Acc:HGNC:7639]	2	null	1	37	0	3	1.433738	0.15000000000000002	0.2823365
Q96JF0	ST6GAL2	ST6 beta-galactoside alpha-2,6-sialyltransferase 2 [Source:HGNC Symbol;Acc:HGNC:10861]	2	5	1	25	117	18	0.9914405000000001	0.3978089999999999	0.7826975
Q99983	OMD	osteomodulin [Source:HGNC Symbol;Acc:HGNC:8134]	2	4	1	16	19	13	0.7243365	0.6662730000000002	0.8686155
P27658	COL8A1	collagen type VIII alpha 1 chain [Source:HGNC Symbol;Acc:HGNC:2215]	2	4	1	25	78	21	1.1783129999999995	0.4562974999999999	0.9380605
Q9BXN1	ASPN	asporin [Source:HGNC Symbol;Acc:HGNC:14872]	2	4	1	36	19	35	1.3765329999999998	0.4023225	1.5415860000000001
Q15063	POSTN	periostin [Source:HGNC Symbol;Acc:HGNC:16953]	2	null	1	36	0	46	1.3532175	0.15000000000000002	1.8073809999999997
Q92685	ALG3	ALG3 alpha-1,3- mannosyltransferase [Source:HGNC Symbol;Acc:HGNC:23056]	46	4	45	1	4	1	0.9667224999999998	0.2767350000000001	0.9667224999999998
Q15075	EEA1	early endosome antigen 1 [Source:HGNC Symbol;Acc:HGNC:3185]	3	4	46	2	29	1	0.8191455	0.9035419999999998	0.9667224999999998
P36955	SERPINF1	serpin family F member 1 [Source:HGNC Symbol;Acc:HGNC:8824]	2	4	1	26	691	10	1.2666790000000003	2.174359999999999	0.6693159999999999
P30530	AXL	AXL receptor tyrosine kinase [Source:HGNC Symbol;Acc:HGNC:905]	2	null	null	15	0	0	0.6651425000000002	0.15000000000000002	0.15000000000000002
P04216	THY1	Thy-1 cell surface antigen [Source:HGNC Symbol;Acc:HGNC:11801]	2	4	1	32	5	10	1.58378	0.8730695000000002	0.6944079999999999
Q9NZJ0	DTL	denticleless E3 ubiquitin protein ligase homolog [Source:HGNC Symbol;Acc:HGNC:30288]	5	2	4	23	93	4	0.5710900000000001	1.0161414999999998	0.24310900000000002
Q5TKA1	LIN9	lin-9 DREAM MuvB core complex component [Source:HGNC Symbol;Acc:HGNC:30830]	5	0	null	2	954	0	0.18767200000000006	1.5790114999999998	0.15000000000000002
Q86YL7	PDPN	podoplanin [Source:HGNC Symbol;Acc:HGNC:29602]	2	null	1	2	0	1	0.23347000000000004	0.15000000000000002	0.19247450000000002
Q6PGP7	TTC37	tetratricopeptide repeat domain 37 [Source:HGNC Symbol;Acc:HGNC:23639]	3	0	2	8	101	6	1.4646525	0.886644	1.0805885
Q9Y485	DMXL1	Dmx like 1 [Source:HGNC Symbol;Acc:HGNC:2937]	3	0	2	20	167	17	3.818328	1.1880965	3.0728524999999998
Q13489	BIRC3	baculoviral IAP repeat containing 3 [Source:HGNC Symbol;Acc:HGNC:591]	17	null	null	1	0	0	0.233929	0.15000000000000002	0.15000000000000002
Q69YH5	CDCA2	cell division cycle associated 2 [Source:HGNC Symbol;Acc:HGNC:14623]	5	2	4	24	105	18	0.7243025	1.0474045	0.7628414999999998
Q56NI9	ESCO2	establishment of sister chromatid cohesion N-acetyltransferase 2 [Source:HGNC Symbol;Acc:HGNC:27230]	5	2	4	4	86	2	0.32294100000000014	0.9609935000000001	0.32278799999999996
Q9Y5K2	KLK4	kallikrein related peptidase 4 [Source:HGNC Symbol;Acc:HGNC:6365]	2	null	1	16	0	6	0.7097335	0.15000000000000002	0.40290050000000005
Q9BXI9	C1QTNF6	C1q and TNF related 6 [Source:HGNC Symbol;Acc:HGNC:14343]	2	null	1	19	0	6	0.8487425	0.15000000000000002	0.38104699999999997
Q9H7V2	SYNDIG1	synapse differentiation inducing 1 [Source:HGNC Symbol;Acc:HGNC:15885]	2	null	1	21	0	14	0.9400154999999998	0.15000000000000002	0.8443735000000001
Q9Y4K0	LOXL2	lysyl oxidase like 2 [Source:HGNC Symbol;Acc:HGNC:6666]	2	null	null	8	0	0	0.44524749999999996	0.15000000000000002	0.15000000000000002
O60245	PCDH7	protocadherin 7 [Source:HGNC Symbol;Acc:HGNC:8659]	2	null	null	1	0	0	0.1830735	0.15000000000000002	0.15000000000000002
Q99593	TBX5	T-box 5 [Source:HGNC Symbol;Acc:HGNC:11604]	2	4	1	19	3	2	0.8429455000000002	0.16428000000000004	0.2247235
Q9UJ55	MAGEL2	MAGE family member L2 [Source:HGNC Symbol;Acc:HGNC:6814]	2	null	1	20	0	18	0.8223755	0.15000000000000002	0.851624
Q14112	NID2	nidogen 2 [Source:HGNC Symbol;Acc:HGNC:13389]	2	4	1	33	21	25	1.3133609999999998	0.7232740000000001	1.0295035
Q9H6X2	ANTXR1	ANTXR cell adhesion molecule 1 [Source:HGNC Symbol;Acc:HGNC:21014]	2	null	1	20	0	35	0.993489	0.15000000000000002	1.4346984999999999
P10244	MYBL2	MYB proto-oncogene like 2 [Source:HGNC Symbol;Acc:HGNC:7548]	5	2	4	46	85	42	1.0210884999999998	0.9185444999999998	1.0961860000000005
P21145	MAL	mal, T cell differentiation protein [Source:HGNC Symbol;Acc:HGNC:6817]	17	null	15	21	0	2	0.3912555	0.15000000000000002	0.17211700000000002
P01733	TRBV12-3	T cell receptor beta variable 12-3 [Source:HGNC Symbol;Acc:HGNC:12185]	17	null	15	28	0	19	0.4867785000000001	0.15000000000000002	0.3625935
A0A0A6YYG2	TRBV6-6	T cell receptor beta variable 6-6 [Source:HGNC Symbol;Acc:HGNC:12231]	17	null	15	25	0	55	0.43293099999999995	0.15000000000000002	0.7515280000000002
A0A0B4J245	TRAV12-1	T cell receptor alpha variable 12-1 [Source:HGNC Symbol;Acc:HGNC:12105]	17	null	15	73	0	85	0.9777384999999998	0.15000000000000002	1.0805375
A0A0C4DH59	TRBV5-4	T cell receptor beta variable 5-4 [Source:HGNC Symbol;Acc:HGNC:12221]	17	3	15	46	1	69	0.6656354999999998	0.18163699999999997	0.9013745
A0A075B6W5	TRAV23DV6	T cell receptor alpha variable 23/delta variable 6 [Source:HGNC Symbol;Acc:HGNC:12120]	17	null	15	22	0	13	0.39514850000000007	0.15000000000000002	0.2972880000000001
A0A0B4J276	TRAV25	T cell receptor alpha variable 25 [Source:HGNC Symbol;Acc:HGNC:12122]	17	null	15	37	0	7	0.5614935000000001	0.15000000000000002	0.23054600000000006
A0A0B4J1U6	TRBV9	T cell receptor beta variable 9 [Source:HGNC Symbol;Acc:HGNC:12246]	17	null	15	57	0	72	0.7834370000000002	0.15000000000000002	0.9372274999999999
P29460	IL12B	interleukin 12B [Source:HGNC Symbol;Acc:HGNC:5970]	17	null	15	4	0	26	0.194863	0.15000000000000002	0.4412270000000001
Q9C0K0	BCL11B	BAF chromatin remodeling complex subunit BCL11B [Source:HGNC Symbol;Acc:HGNC:13222]	17	5	null	4	29	0	0.195356	0.21688650000000004	0.15000000000000002
A0A075B6T7	TRAV6	T cell receptor alpha variable 6 [Source:HGNC Symbol;Acc:HGNC:12144]	17	null	15	45	0	12	0.652945	0.15000000000000002	0.2863315
Q9NZC2	TREM2	triggering receptor expressed on myeloid cells 2 [Source:HGNC Symbol;Acc:HGNC:17761]	23	null	null	1	0	0	0.20796149999999997	0.15000000000000002	0.15000000000000002
Q6ZRV2	FAM83H	family with sequence similarity 83 member H [Source:HGNC Symbol;Acc:HGNC:24797]	4	1	null	5	1038	0	0.5781109999999999	2.7491895	0.15000000000000002
Q6ECI4	ZNF470	zinc finger protein 470 [Source:HGNC Symbol;Acc:HGNC:22220]	47	0	47	1	28	1	0.9667224999999998	0.20190950000000002	0.9667224999999998
P62899	RPL31	ribosomal protein L31 [Source:HGNC Symbol;Acc:HGNC:10334]	1	4	34	3	140	8	1.3238585	0.8717520000000001	2.497963500000001
A0A075B6Q5	IGHV3-64	immunoglobulin heavy variable 3-64 [Source:HGNC Symbol;Acc:HGNC:5617]	6	3	5	9	2	10	0.26508149999999997	0.1794695	0.2978915000000001
Q9BPV8	P2RY13	purinergic receptor P2Y13 [Source:HGNC Symbol;Acc:HGNC:4537]	23	null	19	3	0	2	0.4178434999999999	0.15000000000000002	0.46149950000000006
Q96JQ5	MS4A4A	membrane spanning 4-domains A4A [Source:HGNC Symbol;Acc:HGNC:13371]	23	4	19	13	104	16	0.462018	1.9084459999999999	0.568761
P22301	IL10	interleukin 10 [Source:HGNC Symbol;Acc:HGNC:5962]	23	4	19	1	15	1	0.19937650000000004	0.4280860000000001	0.18267399999999995
P32246	CCR1	C-C motif chemokine receptor 1 [Source:HGNC Symbol;Acc:HGNC:1602]	23	4	19	17	91	19	0.5517695000000002	2.240940500000001	0.570291
Q6UXG3	CD300LG	CD300 molecule like family member g [Source:HGNC Symbol;Acc:HGNC:30455]	9	4	7	26	300	14	1.8916925000000002	1.1129395000000002	1.2014585000000004
Q9BU89	DOHH	deoxyhypusine hydroxylase [Source:HGNC Symbol;Acc:HGNC:28662]	1	1	34	5	296	4	1.5878515000000002	1.4986695000000003	1.0979965000000003
P10070	GLI2	GLI family zinc finger 2 [Source:HGNC Symbol;Acc:HGNC:4318]	9	null	null	3	0	0	0.3468685000000001	0.15000000000000002	0.15000000000000002
Q03431	PTH1R	parathyroid hormone 1 receptor [Source:HGNC Symbol;Acc:HGNC:9608]	2	4	1	3	397	3	0.34885750000000004	1.4376310000000005	0.4435900000000002
Q14315	FLNC	filamin C [Source:HGNC Symbol;Acc:HGNC:3756]	2	4	null	2	1	0	0.22449400000000003	0.1914545	0.15000000000000002
Q02952	AKAP12	A-kinase anchoring protein 12 [Source:HGNC Symbol;Acc:HGNC:370]	9	4	1	34	478	20	2.0714675	1.7622289999999998	1.3502510000000003
Q76M96	CCDC80	coiled-coil domain containing 80 [Source:HGNC Symbol;Acc:HGNC:30649]	2	4	1	34	128	25	1.8179210000000001	1.6482695000000005	1.7022955
P98160	HSPG2	heparan sulfate proteoglycan 2 [Source:HGNC Symbol;Acc:HGNC:5273]	9	4	1	4	160	2	0.33105	1.3091025000000003	0.27360699999999993
P08590	MYL3	myosin light chain 3 [Source:HGNC Symbol;Acc:HGNC:7584]	2	4	1	20	238	4	0.8846040000000003	0.7423054999999998	0.40765200000000007
Q05682	CALD1	caldesmon 1 [Source:HGNC Symbol;Acc:HGNC:1441]	2	null	1	2	0	5	0.7901179999999999	0.15000000000000002	0.5770740000000002
Q9Y337	KLK5	kallikrein related peptidase 5 [Source:HGNC Symbol;Acc:HGNC:6366]	8	1	6	2	9	4	0.7603765000000001	0.5430485000000002	0.7978105
Q92876	KLK6	kallikrein related peptidase 6 [Source:HGNC Symbol;Acc:HGNC:6367]	8	1	6	2	14	5	0.7603765000000001	0.5957654999999997	0.9494080000000001
P04259	KRT6B	keratin 6B [Source:HGNC Symbol;Acc:HGNC:6444]	8	1	6	5	5	9	1.1868809999999999	0.5329929999999999	1.5297115000000001
Q9Y3D0	CIAO2B	cytosolic iron-sulfur assembly component 2B [Source:HGNC Symbol;Acc:HGNC:24261]	45	1	48	3	12	3	0.8675360000000002	0.4157185000000001	1.8492944999999994
Q9UL33	TRAPPC2L	trafficking protein particle complex 2 like [Source:HGNC Symbol;Acc:HGNC:30887]	45	1	49	2	1	1	0.5936829999999996	0.16928650000000003	0.9667224999999998
Q8IUW3	SPATA2L	spermatogenesis associated 2 like [Source:HGNC Symbol;Acc:HGNC:28393]	45	1	null	3	179	0	0.8088094999999997	0.6853894999999999	0.15000000000000002
P07741	APRT	adenine phosphoribosyltransferase [Source:HGNC Symbol;Acc:HGNC:626]	45	1	49	6	418	1	1.6355449999999998	1.5576425	0.9667224999999998
Q01628	IFITM3	interferon induced transmembrane protein 3 [Source:HGNC Symbol;Acc:HGNC:5414]	48	4	null	1	7	0	0.9667224999999998	0.5726794999999999	0.15000000000000002
Q96B18	DACT3	dishevelled binding antagonist of beta catenin 3 [Source:HGNC Symbol;Acc:HGNC:30745]	2	null	1	17	0	1	0.9019695000000001	0.15000000000000002	0.19690300000000002
Q96HF1	SFRP2	secreted frizzled related protein 2 [Source:HGNC Symbol;Acc:HGNC:10777]	2	4	1	35	1	20	1.3761504999999996	0.24909300000000004	1.0327335000000002
O14827	RASGRF2	Ras protein specific guanine nucleotide releasing factor 2 [Source:HGNC Symbol;Acc:HGNC:9876]	2	4	1	25	467	25	1.0435709999999998	1.6064580000000004	1.1327104999999997
Q8TED1	GPX8	glutathione peroxidase 8 (putative) [Source:HGNC Symbol;Acc:HGNC:33100]	2	4	null	12	1	0	0.5443915000000001	0.23536550000000003	0.15000000000000002
P50549	ETV1	ETS variant 1 [Source:HGNC Symbol;Acc:HGNC:3490]	2	5	null	2	416	0	0.22028650000000002	0.9249024999999998	0.15000000000000002
P54826	GAS1	growth arrest specific 1 [Source:HGNC Symbol;Acc:HGNC:4165]	2	null	null	4	0	0	0.4657835000000001	0.15000000000000002	0.15000000000000002
P46091	GPR1	G protein-coupled receptor 1 [Source:HGNC Symbol;Acc:HGNC:4463]	2	4	1	19	36	5	0.8103904999999999	0.6271645000000001	0.37471450000000006
Q8N6Y2	LRRC17	leucine rich repeat containing 17 [Source:HGNC Symbol;Acc:HGNC:16895]	2	null	null	16	0	0	0.6829925000000001	0.15000000000000002	0.15000000000000002
Q9Y605	MRFAP1	Morf4 family associated protein 1 [Source:HGNC Symbol;Acc:HGNC:24549]	49	1	50	1	24	1	0.7458754999999999	0.31382899999999997	0.9667224999999998
B2RBV5	AC093323.1	Putative MORF4 family-associated protein 1-like protein UPP [Source:UniProtKB/Swiss-Prot;Acc:B2RBV5]	49	5	null	1	33	0	0.7458754999999999	0.28109549999999994	0.15000000000000002
Q96RS6	NUDCD1	NudC domain containing 1 [Source:HGNC Symbol;Acc:HGNC:24306]	37	0	36	5	68	2	1.2815115	0.385025	0.9406530000000001
P53803	POLR2K	RNA polymerase II subunit K [Source:HGNC Symbol;Acc:HGNC:9198]	37	16	null	3	1	0	0.8159325000000001	0.40098800000000007	0.15000000000000002
Q15006	EMC2	ER membrane protein complex subunit 2 [Source:HGNC Symbol;Acc:HGNC:28963]	37	null	null	4	0	0	1.0420835000000004	0.15000000000000002	0.15000000000000002
P63104	YWHAZ	tyrosine 3-monooxygenase/tryptophan 5-monooxygenase activation protein zeta [Source:HGNC Symbol;Acc:HGNC:12855]	37	null	36	4	0	1	1.0420835000000004	0.15000000000000002	0.5434225
Q96E29	MTERF3	mitochondrial transcription termination factor 3 [Source:HGNC Symbol;Acc:HGNC:24258]	37	null	36	2	0	1	0.5923229999999999	0.15000000000000002	0.5434225
P16234	PDGFRA	platelet derived growth factor receptor alpha [Source:HGNC Symbol;Acc:HGNC:8803]	2	null	1	14	0	4	1.0211140000000003	0.15000000000000002	0.33497700000000014
Q9HCL0	PCDH18	protocadherin 18 [Source:HGNC Symbol;Acc:HGNC:14268]	9	4	null	12	6	0	0.8429880000000001	0.31206100000000003	0.15000000000000002
Q9UBP4	DKK3	dickkopf WNT signaling pathway inhibitor 3 [Source:HGNC Symbol;Acc:HGNC:2893]	2	1	null	1	9	0	0.19245750000000006	0.2525185	0.15000000000000002
O43482	OIP5	Opa interacting protein 5 [Source:HGNC Symbol;Acc:HGNC:20300]	5	2	4	18	27	18	0.5011605000000001	0.37321850000000006	0.5504774999999997
P36406	TRIM23	tripartite motif containing 23 [Source:HGNC Symbol;Acc:HGNC:660]	3	0	2	11	52	11	2.394323000000001	0.524221	2.067991
Q8WXA9	SREK1	splicing regulatory glutamic acid and lysine rich protein 1 [Source:HGNC Symbol;Acc:HGNC:17882]	3	0	51	12	1315	2	2.3903874999999997	2.1931705	1.4079830000000002
Q9Y6M4	CSNK1G3	casein kinase 1 gamma 3 [Source:HGNC Symbol;Acc:HGNC:2456]	3	0	2	5	849	3	0.9954694999999998	1.5657854999999998	0.6612155000000001
P0C2W7	CT47B1	cancer/testis antigen family 47 member B1 [Source:HGNC Symbol;Acc:HGNC:33293]	50	null	null	1	0	0	0.9667224999999998	0.15000000000000002	0.15000000000000002
P09086	POU2F2	POU class 2 homeobox 2 [Source:HGNC Symbol;Acc:HGNC:9213]	23	null	19	9	0	8	0.263662	0.15000000000000002	0.24997700000000003
Q6NYC8	PPP1R18	protein phosphatase 1 regulatory subunit 18 [Source:HGNC Symbol;Acc:HGNC:29413]	23	4	null	3	1	0	0.20500350000000003	0.17225300000000007	0.15000000000000002
Q0D2I5	IFFO1	intermediate filament family orphan 1 [Source:HGNC Symbol;Acc:HGNC:24970]	23	4	19	1	12	1	0.1710205	0.3792364999999999	0.3451090000000001
Q9Y2R2	PTPN22	protein tyrosine phosphatase non-receptor type 22 [Source:HGNC Symbol;Acc:HGNC:9652]	23	0	19	17	84	50	0.5144035	0.3357845	0.8920415
Q9NPP4	NLRC4	NLR family CARD domain containing 4 [Source:HGNC Symbol;Acc:HGNC:16412]	23	4	19	6	40	21	0.24615200000000007	1.0800104999999998	0.4778704999999999
P33681	CD80	CD80 molecule [Source:HGNC Symbol;Acc:HGNC:1700]	23	null	19	4	0	6	0.227248	0.15000000000000002	0.31359950000000003
Q16827	PTPRO	protein tyrosine phosphatase receptor type O [Source:HGNC Symbol;Acc:HGNC:9678]	23	4	19	18	36	18	0.5595639999999998	1.0037824999999998	0.5288875
Q8TCQ1	MARCH1	membrane associated ring-CH-type finger 1 [Source:HGNC Symbol;Acc:HGNC:26077]	23	4	19	7	7	7	0.2643675000000001	0.46742399999999995	0.2535215
A0A0C4DH32	IGHV3-20	immunoglobulin heavy variable 3-20 [Source:HGNC Symbol;Acc:HGNC:5585]	6	3	5	10	47	26	0.278656	0.806574	0.5279525000000002
P01859	IGHG2	immunoglobulin heavy constant gamma 2 (G2m marker) [Source:HGNC Symbol;Acc:HGNC:5526]	6	9	5	20	1	24	0.4049575000000001	0.9667224999999998	0.4984405000000001
A0A0B4J1Y8	IGLV9-49	immunoglobulin lambda variable 9-49 [Source:HGNC Symbol;Acc:HGNC:5933]	6	3	null	16	4	0	0.3558274999999999	0.20615950000000002	0.15000000000000002
Q9UBJ2	ABCD2	ATP binding cassette subfamily D member 2 [Source:HGNC Symbol;Acc:HGNC:66]	17	4	15	7	445	4	0.27111650000000004	1.6364885	0.19652050000000001
Q8ND71	GIMAP8	GTPase, IMAP family member 8 [Source:HGNC Symbol;Acc:HGNC:21792]	9	4	19	18	33	14	0.8056985	0.48202700000000004	0.6496385
P35408	PTGER4	prostaglandin E receptor 4 [Source:HGNC Symbol;Acc:HGNC:9596]	23	null	19	7	0	3	0.31339549999999994	0.15000000000000002	0.193503
Q8IVB4	SLC9A9	solute carrier family 9 member A9 [Source:HGNC Symbol;Acc:HGNC:20653]	23	4	19	32	265	27	1.2712860000000001	1.6240614999999998	0.6652104999999998
Q01543	FLI1	Fli-1 proto-oncogene, ETS transcription factor [Source:HGNC Symbol;Acc:HGNC:3749]	23	4	19	47	89	32	1.8614750000000004	1.7020745000000002	1.3924280000000002
Q6P9H5	GIMAP6	GTPase, IMAP family member 6 [Source:HGNC Symbol;Acc:HGNC:21918]	23	4	19	22	60	14	0.8839409999999999	0.606535	0.553937
Q8WWP7	GIMAP1	GTPase, IMAP family member 1 [Source:HGNC Symbol;Acc:HGNC:23237]	17	4	19	28	14	21	0.7149609999999997	0.3071225000000001	0.811232
P15813	CD1D	CD1d molecule [Source:HGNC Symbol;Acc:HGNC:1637]	17	null	19	8	0	2	0.29892	0.15000000000000002	0.2075195
Q9Y4R7	TTLL3	tubulin tyrosine ligase like 3 [Source:HGNC Symbol;Acc:HGNC:24483]	51	0	52	2	118	1	1.1026205	0.7173749999999999	0.9667224999999998
P78332	RBM6	RNA binding motif protein 6 [Source:HGNC Symbol;Acc:HGNC:9903]	51	5	53	2	163	1	1.0574854999999999	0.5279525	0.9667224999999998
Q9P2D7	DNAH1	dynein axonemal heavy chain 1 [Source:HGNC Symbol;Acc:HGNC:2940]	51	0	null	1	1	0	0.5819955	0.15598400000000007	0.15000000000000002
Q9Y222	DMTF1	cyclin D binding myb like transcription factor 1 [Source:HGNC Symbol;Acc:HGNC:14603]	51	0	null	1	875	0	0.5819955	1.619803	0.15000000000000002
O00221	NFKBIE	NFKB inhibitor epsilon [Source:HGNC Symbol;Acc:HGNC:7799]	52	1	null	1	203	0	0.7458754999999999	1.0421770000000001	0.15000000000000002
Q00653	NFKB2	nuclear factor kappa B subunit 2 [Source:HGNC Symbol;Acc:HGNC:7795]	52	1	54	1	144	1	0.7458754999999999	0.7131165	0.9667224999999998
P30307	CDC25C	cell division cycle 25C [Source:HGNC Symbol;Acc:HGNC:1727]	5	2	4	20	87	16	0.5072040000000001	0.9275715000000001	0.5035999999999999
P68363	TUBA1B	tubulin alpha 1b [Source:HGNC Symbol;Acc:HGNC:18809]	5	null	4	2	0	1	0.18838600000000005	0.15000000000000002	0.17415700000000006
P42166	TMPO	thymopoietin [Source:HGNC Symbol;Acc:HGNC:11875]	5	0	4	14	1028	1	0.440343	1.8270585000000004	0.17623100000000005
Q9H694	BICC1	BicC family RNA binding protein 1 [Source:HGNC Symbol;Acc:HGNC:19351]	2	17	1	22	1	35	1.6147795000000003	0.9667224999999998	1.8609479999999998
O95980	RECK	reversion inducing cysteine rich protein with kazal motifs [Source:HGNC Symbol;Acc:HGNC:11345]	2	4	1	27	26	31	1.3362515000000004	0.7289349999999999	1.5930789999999995
P15884	TCF4	transcription factor 4 [Source:HGNC Symbol;Acc:HGNC:11634]	2	4	1	26	136	28	1.3826019999999999	1.3710165	1.47192
P16949	STMN1	stathmin 1 [Source:HGNC Symbol;Acc:HGNC:6510]	5	4	null	9	4	0	0.338003	0.220567	0.15000000000000002
Q5EE01	CENPW	centromere protein W [Source:HGNC Symbol;Acc:HGNC:21488]	5	null	4	6	0	5	0.27396400000000004	0.15000000000000002	0.27406600000000003
Q9Y5N6	ORC6	origin recognition complex subunit 6 [Source:HGNC Symbol;Acc:HGNC:17151]	5	2	4	5	98	24	0.24459649999999997	0.9507850000000001	0.6941444999999999
P47914	RPL29	ribosomal protein L29 [Source:HGNC Symbol;Acc:HGNC:10331]	53	4	34	1	131	1	0.9667224999999998	1.0024480000000002	0.514667
Q8N8J6	ZNF615	zinc finger protein 615 [Source:HGNC Symbol;Acc:HGNC:24740]	41	0	null	3	590	0	1.6324339999999997	1.2725355000000003	0.15000000000000002
Q16670	ZSCAN26	zinc finger and SCAN domain containing 26 [Source:HGNC Symbol;Acc:HGNC:12978]	54	0	null	1	244	0	0.9667224999999998	0.584265	0.15000000000000002
A0A075B6K4	IGLV3-10	immunoglobulin lambda variable 3-10 [Source:HGNC Symbol;Acc:HGNC:5897]	6	3	5	8	13	3	0.253241	0.3313135	0.19549199999999997
Q93034	CUL5	cullin 5 [Source:HGNC Symbol;Acc:HGNC:2556]	15	0	13	2	567	2	0.8273905000000001	1.2573205000000003	0.7371289999999998
Q14207	NPAT	nuclear protein, coactivator of histone transcription [Source:HGNC Symbol;Acc:HGNC:7896]	15	0	13	4	1360	4	1.5533754999999996	2.3018514999999997	1.374952
Q15399	TLR1	toll like receptor 1 [Source:HGNC Symbol;Acc:HGNC:11847]	55	4	55	1	1	1	0.9667224999999998	0.30323799999999995	0.9667224999999998
Q8NFF5	FLAD1	flavin adenine dinucleotide synthetase 1 [Source:HGNC Symbol;Acc:HGNC:24671]	34	null	null	2	0	0	0.8808384999999997	0.15000000000000002	0.15000000000000002
Q53ET0	CRTC2	CREB regulated transcription coactivator 2 [Source:HGNC Symbol;Acc:HGNC:27301]	34	5	null	1	1	0	0.5087509999999998	0.15266900000000003	0.15000000000000002
O00165	HAX1	HCLS1 associated protein X-1 [Source:HGNC Symbol;Acc:HGNC:16915]	34	18	null	2	1	0	0.8598689999999999	0.1989175	0.15000000000000002
Q7Z7E8	UBE2Q1	ubiquitin conjugating enzyme E2 Q1 [Source:HGNC Symbol;Acc:HGNC:15698]	34	4	null	1	26	0	0.5087509999999998	0.29871600000000004	0.15000000000000002
Q9BUK6	MSTO1	misato mitochondrial distribution and morphology regulator 1 [Source:HGNC Symbol;Acc:HGNC:29678]	34	null	null	2	0	0	0.8808384999999997	0.15000000000000002	0.15000000000000002
Q9BYQ9	KRTAP4-8	keratin associated protein 4-8 [Source:HGNC Symbol;Acc:HGNC:17230]	56	null	null	1	0	0	0.9667224999999998	0.15000000000000002	0.15000000000000002
Q96EN9	REX1BD	required for excision 1-B domain containing [Source:HGNC Symbol;Acc:HGNC:26098]	1	1	34	2	145	1	0.6879990000000002	0.7514089999999999	0.39100900000000005
Q8TAE8	GADD45GIP1	GADD45G interacting protein 1 [Source:HGNC Symbol;Acc:HGNC:29996]	1	1	34	6	128	8	2.0222780000000005	1.0766615	2.4201034999999993
P17568	NDUFB7	NADH:ubiquinone oxidoreductase subunit B7 [Source:HGNC Symbol;Acc:HGNC:7702]	1	1	34	4	66	8	1.4002565	1.0464185	2.1288424999999997
Q14919	DRAP1	DR1 associated protein 1 [Source:HGNC Symbol;Acc:HGNC:3019]	1	1	56	4	151	1	1.470849	1.2491434999999997	0.7458754999999999
O14908	GIPC1	GIPC PDZ domain containing family member 1 [Source:HGNC Symbol;Acc:HGNC:1226]	1	1	null	2	182	0	0.755846	1.30328	0.15000000000000002
Q8N143	BCL6B	BCL6B transcription repressor [Source:HGNC Symbol;Acc:HGNC:1002]	9	4	7	33	25	20	1.6984534999999998	0.42004499999999995	1.5585265
Q86T13	CLEC14A	C-type lectin domain containing 14A [Source:HGNC Symbol;Acc:HGNC:19832]	9	4	7	48	64	26	2.5591804999999996	0.818015	2.0081255
Q14162	SCARF1	scavenger receptor class F member 1 [Source:HGNC Symbol;Acc:HGNC:16820]	9	4	7	6	54	1	0.4571900000000001	1.127245	0.226432
P35916	FLT4	fms related tyrosine kinase 4 [Source:HGNC Symbol;Acc:HGNC:3767]	9	null	7	22	0	5	1.2573545000000002	0.15000000000000002	0.4708495
Q7Z6J2	GRASP	general receptor for phosphoinositides 1 associated scaffold protein [Source:HGNC Symbol;Acc:HGNC:18707]	9	4	7	17	1	6	0.9870715000000001	0.3868865000000001	0.6737615
Q6NY19	KANK3	KN motif and ankyrin repeat domains 3 [Source:HGNC Symbol;Acc:HGNC:24796]	9	4	7	7	26	6	0.4727280000000001	0.840438	0.6231524999999999
Q8WZ75	ROBO4	roundabout guidance receptor 4 [Source:HGNC Symbol;Acc:HGNC:17985]	9	4	7	48	243	22	2.4368145	1.6362929999999998	1.6018510000000006
Q8IV16	GPIHBP1	glycosylphosphatidylinositol anchored high density lipoprotein binding protein 1 [Source:HGNC Symbol;Acc:HGNC:24945]	9	4	7	16	51	4	0.9013745000000002	0.48761150000000003	0.49674900000000005
Q96MM6	HSPA12B	heat shock protein family A (Hsp70) member 12B [Source:HGNC Symbol;Acc:HGNC:16193]	9	4	7	13	23	3	0.8582285	0.5213054999999999	0.49644299999999997
Q99466	NOTCH4	notch receptor 4 [Source:HGNC Symbol;Acc:HGNC:7884]	9	4	7	27	12	14	1.5352620000000001	0.25985400000000003	1.0730235000000001
Q9NUG4	CCM2L	CCM2 like scaffold protein [Source:HGNC Symbol;Acc:HGNC:16153]	9	4	null	11	115	0	0.6391494999999998	1.187527	0.15000000000000002
Q9NS98	SEMA3G	semaphorin 3G [Source:HGNC Symbol;Acc:HGNC:30400]	9	4	null	5	185	0	0.37507149999999995	0.9104439999999999	0.15000000000000002
Q8N5H7	SH2D3C	SH2 domain containing 3C [Source:HGNC Symbol;Acc:HGNC:16884]	9	4	7	21	35	14	1.2821575	0.9851930000000001	1.2657610000000004
P35590	TIE1	tyrosine kinase with immunoglobulin like and EGF like domains 1 [Source:HGNC Symbol;Acc:HGNC:11809]	9	4	7	48	43	34	2.5020179999999996	0.7468189999999999	2.5811444999999997
Q14457	BECN1	beclin 1 [Source:HGNC Symbol;Acc:HGNC:1034]	57	5	57	2	4	1	1.4079830000000002	0.16201050000000003	0.9667224999999998
Q96AM1	MRGPRF	MAS related GPR family member F [Source:HGNC Symbol;Acc:HGNC:24828]	2	null	1	8	0	2	0.6627539999999998	0.15000000000000002	0.41565050000000003
O43294	TGFB1I1	transforming growth factor beta 1 induced transcript 1 [Source:HGNC Symbol;Acc:HGNC:11767]	2	1	23	10	7	6	0.8906815000000001	0.36272099999999996	1.2824805
Q8NBV4	PLPP7	phospholipid phosphatase 7 (inactive) [Source:HGNC Symbol;Acc:HGNC:28174]	2	5	1	5	480	8	0.36147150000000006	1.2944145000000005	0.9890519999999998
Q9UBG0	AC080038.1	mannose receptor C type 2 [Source:NCBI gene;Acc:9902]	2	4	1	10	5	8	0.6821510000000001	0.6006699999999998	0.7172729999999998
Q5FYB1	ARSI	arylsulfatase family member I [Source:HGNC Symbol;Acc:HGNC:32521]	2	null	1	12	0	2	0.7095889999999998	0.15000000000000002	0.352691
Q6NZI2	CAVIN1	caveolae associated protein 1 [Source:HGNC Symbol;Acc:HGNC:9688]	2	4	23	10	196	2	1.179707	0.9578739999999999	0.5434990000000002
Q99969	RARRES2	retinoic acid receptor responder 2 [Source:HGNC Symbol;Acc:HGNC:9868]	2	4	1	3	289	2	0.31456849999999986	1.0109819999999998	0.277874
O14498	ISLR	immunoglobulin superfamily containing leucine rich repeat [Source:HGNC Symbol;Acc:HGNC:6133]	2	null	null	4	0	0	0.344072	0.15000000000000002	0.15000000000000002
Q8TBN0	RAB3IL1	RAB3A interacting protein like 1 [Source:HGNC Symbol;Acc:HGNC:9780]	2	4	null	1	2	0	0.19920649999999998	0.7686810000000003	0.15000000000000002
O60682	MSC	musculin [Source:HGNC Symbol;Acc:HGNC:7321]	2	4	null	5	21	0	0.43886400000000014	0.3874645	0.15000000000000002
P14209	CD99	CD99 molecule (Xg blood group) [Source:HGNC Symbol;Acc:HGNC:7082]	2	4	null	1	238	0	0.19920649999999998	1.6628469999999997	0.15000000000000002
Q9BVV8	C19orf24	chromosome 19 open reading frame 24 [Source:HGNC Symbol;Acc:HGNC:26073]	1	1	34	5	90	1	1.4135589999999998	0.81419	0.4168745000000001
Q4ZIN3	TMEM259	transmembrane protein 259 [Source:HGNC Symbol;Acc:HGNC:17039]	1	1	34	4	104	7	1.3930485000000006	0.539657	1.7143910000000002
Q9Y5L4	TIMM13	translocase of inner mitochondrial membrane 13 [Source:HGNC Symbol;Acc:HGNC:11816]	1	1	34	6	426	2	1.738038	1.6726729999999996	0.8667455
O75251	NDUFS7	NADH:ubiquinone oxidoreductase core subunit S7 [Source:HGNC Symbol;Acc:HGNC:7714]	1	1	34	8	20	5	2.3716109999999997	0.6131820000000001	1.3174410000000003
Q9H2X0	CHRD	chordin [Source:HGNC Symbol;Acc:HGNC:1949]	58	null	58	1	0	1	0.9667224999999998	0.15000000000000002	0.9667224999999998
Q8WWM9	CYGB	cytoglobin [Source:HGNC Symbol;Acc:HGNC:16505]	9	4	7	27	131	1	1.4651455	0.7087305000000002	0.21407300000000004
P29972	AQP1	aquaporin 1 (Colton blood group) [Source:HGNC Symbol;Acc:HGNC:633]	9	4	7	11	3	3	0.6390815000000001	0.18739150000000004	0.3258055000000001
O00501	CLDN5	claudin 5 [Source:HGNC Symbol;Acc:HGNC:2047]	9	4	7	18	29	11	1.008823	0.6342194999999999	1.0550629999999999
P04275	VWF	von Willebrand factor [Source:HGNC Symbol;Acc:HGNC:12726]	9	4	7	19	225	9	1.0274210000000001	1.5162645	0.68125
O95050	INMT	indolethylamine N-methyltransferase [Source:HGNC Symbol;Acc:HGNC:6069]	9	4	7	17	10	2	1.1565955	0.29030100000000003	0.327191
O95810	CAVIN2	caveolae associated protein 2 [Source:HGNC Symbol;Acc:HGNC:10690]	9	4	7	18	7	12	1.3674039999999998	0.1777015	1.0783360000000002
P16284	PECAM1	platelet and endothelial cell adhesion molecule 1 [Source:HGNC Symbol;Acc:HGNC:8823]	9	4	7	22	146	17	1.2145655	1.7550124999999999	1.120258
Q9BX97	PLVAP	plasmalemma vesicle associated protein [Source:HGNC Symbol;Acc:HGNC:13635]	9	4	7	21	52	13	1.1639905	1.0690709999999997	1.0345864999999999
P16066	NPR1	natriuretic peptide receptor 1 [Source:HGNC Symbol;Acc:HGNC:7943]	9	4	7	19	624	5	1.0601969999999996	2.106955	0.46334400000000003
Q96AP7	ESAM	endothelial cell adhesion molecule [Source:HGNC Symbol;Acc:HGNC:17474]	9	4	7	34	148	24	1.7909930000000003	1.711841	1.8043125
Q8TAY7	FAM110D	family with sequence similarity 110 member D [Source:HGNC Symbol;Acc:HGNC:25860]	9	4	7	9	2	7	0.6596770000000001	0.5577110000000001	0.7474479999999998
P35212	GJA4	gap junction protein alpha 4 [Source:HGNC Symbol;Acc:HGNC:4278]	9	4	7	17	44	12	0.9921884999999999	0.6056595	1.1076015000000001
Q8IWT1	SCN4B	sodium voltage-gated channel beta subunit 4 [Source:HGNC Symbol;Acc:HGNC:10592]	9	null	null	2	0	0	0.24951800000000002	0.15000000000000002	0.15000000000000002
Q9H6I2	SOX17	SRY-box 17 [Source:HGNC Symbol;Acc:HGNC:18122]	9	null	7	17	0	15	0.9224034999999998	0.15000000000000002	1.1540540000000001
P61952	GNG11	G protein subunit gamma 11 [Source:HGNC Symbol;Acc:HGNC:4403]	9	4	7	31	163	18	1.6753334999999998	1.082416	1.4520640000000002
P22105	TNXB	tenascin XB [Source:HGNC Symbol;Acc:HGNC:11976]	9	4	7	13	20	2	0.9369725000000002	0.473153	0.3433665
Q16853	AOC3	amine oxidase copper containing 3 [Source:HGNC Symbol;Acc:HGNC:550]	9	4	7	21	602	16	1.1714364999999998	1.9729694999999998	1.3137094999999999
Q96SM3	CPXM1	carboxypeptidase X, M14 family member 1 [Source:HGNC Symbol;Acc:HGNC:15771]	2	null	null	2	0	0	0.28598300000000004	0.15000000000000002	0.15000000000000002
P37023	ACVRL1	activin A receptor like type 1 [Source:HGNC Symbol;Acc:HGNC:175]	9	4	7	14	110	5	0.8987990000000001	1.2942699999999998	0.4657410000000001
Q53H96	PYCR3	pyrroline-5-carboxylate reductase 3 [Source:HGNC Symbol;Acc:HGNC:25846]	4	1	3	5	656	5	0.58044	1.9283615000000005	0.7282805
O14957	UQCR11	ubiquinol-cytochrome c reductase, complex III subunit XI [Source:HGNC Symbol;Acc:HGNC:30862]	1	0	null	2	254	0	0.6385969999999999	0.7771129999999998	0.15000000000000002
Q9UJ71	CD207	CD207 molecule [Source:HGNC Symbol;Acc:HGNC:17935]	59	null	null	1	0	0	0.9667224999999998	0.15000000000000002	0.15000000000000002
Q96RT1	ERBIN	erbb2 interacting protein [Source:HGNC Symbol;Acc:HGNC:15842]	3	0	2	6	1495	7	1.1495150000000003	2.4720215	1.2279615
Q9UHB7	AFF4	AF4/FMR2 family member 4 [Source:HGNC Symbol;Acc:HGNC:17869]	3	0	2	17	1052	17	3.4387434999999993	1.8401315000000003	3.1566965
Q92878	RAD50	RAD50 double strand break repair protein [Source:HGNC Symbol;Acc:HGNC:9816]	3	0	2	8	663	4	1.6195480000000002	1.1734765	0.7776655000000001
P25054	APC	APC regulator of WNT signaling pathway [Source:HGNC Symbol;Acc:HGNC:583]	3	0	2	7	118	10	1.2882095	0.7788045	1.8281464999999997
P09914	IFIT1	interferon induced protein with tetratricopeptide repeats 1 [Source:HGNC Symbol;Acc:HGNC:5407]	28	14	27	15	2	15	1.2682940000000003	0.47041599999999995	1.5428015
Q9BRG1	VPS25	vacuolar protein sorting 25 homolog [Source:HGNC Symbol;Acc:HGNC:28122]	60	1	59	2	310	1	1.253674	1.262021	0.9667224999999998
Q86UP6	AC073585.2	CUB and zona pellucida-like domain-containing protein 1 [Source:UniProtKB/Swiss-Prot;Acc:Q86UP6]	61	5	null	1	27	0	0.9667224999999998	0.21219450000000004	0.15000000000000002
P15170	GSPT1	G1 to S phase transition 1 [Source:HGNC Symbol;Acc:HGNC:4621]	62	null	60	3	0	1	1.6034659999999996	0.15000000000000002	0.7458754999999999
Q9BYC9	MRPL20	mitochondrial ribosomal protein L20 [Source:HGNC Symbol;Acc:HGNC:14478]	63	18	null	1	4	0	0.9667224999999998	0.30738600000000005	0.15000000000000002
Q8IXI1	RHOT2	ras homolog family member T2 [Source:HGNC Symbol;Acc:HGNC:21169]	22	1	18	5	703	13	0.8875024999999999	1.9594289999999999	2.36969
Q9Y4R8	TELO2	telomere maintenance 2 [Source:HGNC Symbol;Acc:HGNC:29099]	22	1	18	4	606	6	0.7355054999999999	1.809761	1.0863429999999998
O15169	AXIN1	axin 1 [Source:HGNC Symbol;Acc:HGNC:903]	22	1	null	3	887	0	0.7538995	2.3168625000000005	0.15000000000000002
Q13084	MRPL28	mitochondrial ribosomal protein L28 [Source:HGNC Symbol;Acc:HGNC:14484]	22	1	18	11	232	8	1.5916255000000004	1.6239764999999997	1.1417289999999998
Q12788	TBL3	transducin beta like 3 [Source:HGNC Symbol;Acc:HGNC:11587]	22	1	18	9	778	8	1.3846420000000002	2.419636	1.1517760000000001
Q9Y5Y2	NUBP2	nucleotide binding protein 2 [Source:HGNC Symbol;Acc:HGNC:8042]	22	1	18	16	482	23	2.443827	1.9154925000000005	3.277770499999999
Q96S15	WDR24	WD repeat domain 24 [Source:HGNC Symbol;Acc:HGNC:20852]	22	1	18	3	636	6	0.76727	1.9379410000000001	1.0024564999999999
Q96S21	RAB40C	RAB40C, member RAS oncogene family [Source:HGNC Symbol;Acc:HGNC:18285]	22	1	18	5	638	6	0.867961	1.7696750000000003	1.0237829999999999
Q66K89	E4F1	E4F transcription factor 1 [Source:HGNC Symbol;Acc:HGNC:3121]	22	1	18	5	721	10	0.9623365000000003	1.9552214999999997	1.8203944999999997
P27482	CALML3	calmodulin like 3 [Source:HGNC Symbol;Acc:HGNC:1452]	64	1	61	1	5	1	0.9667224999999998	0.22110250000000004	0.5434225
P78347	GTF2I	general transcription factor IIi [Source:HGNC Symbol;Acc:HGNC:4659]	65	0	null	1	14	0	0.9667224999999998	0.33824100000000007	0.15000000000000002
P67775	PPP2CA	protein phosphatase 2 catalytic subunit alpha [Source:HGNC Symbol;Acc:HGNC:9299]	66	5	null	1	53	0	0.9667224999999998	0.988593	0.15000000000000002
Q31610	HLA-B	major histocompatibility complex, class I, B [Source:HGNC Symbol;Acc:HGNC:4932]	28	4	27	10	5	8	1.0281179999999999	0.7158874999999999	1.358972
Q9Y603	ETV7	ETS variant 7 [Source:HGNC Symbol;Acc:HGNC:18160]	28	1	27	6	5	3	0.6315590000000001	0.3024900000000001	0.5755864999999998
P28062	PSMB8	proteasome subunit beta 8 [Source:HGNC Symbol;Acc:HGNC:9545]	28	1	27	6	10	6	0.6592095	0.5948390000000001	1.0324360000000001
P16188	HLA-A	major histocompatibility complex, class I, A [Source:HGNC Symbol;Acc:HGNC:4931]	28	4	27	8	6	6	0.8300935	0.7524035000000001	1.0324360000000001
P28065	PSMB9	proteasome subunit beta 9 [Source:HGNC Symbol;Acc:HGNC:9546]	28	4	27	18	6	10	1.5534179999999997	0.9856180000000001	1.752029
Q8NDX5	PHC3	polyhomeotic homolog 3 [Source:HGNC Symbol;Acc:HGNC:15682]	3	0	2	2	594	7	0.7986860000000001	1.4970035	1.4051695000000002
Q68DE3	USF3	upstream transcription factor family member 3 [Source:HGNC Symbol;Acc:HGNC:30494]	3	0	2	2	103	2	0.9663655	0.829405	0.6971960000000004
Q15047	SETDB1	SET domain bifurcated histone lysine methyltransferase 1 [Source:HGNC Symbol;Acc:HGNC:10761]	67	5	null	3	1045	0	1.6324339999999997	1.9557315	0.15000000000000002
Q9C0A6	SETD5	SET domain containing 5 [Source:HGNC Symbol;Acc:HGNC:25566]	68	0	null	1	1307	0	0.9667224999999998	2.2439664999999995	0.15000000000000002
Q8WWQ0	PHIP	pleckstrin homology domain interacting protein [Source:HGNC Symbol;Acc:HGNC:15673]	69	0	null	2	1155	0	1.4079830000000002	2.0361839999999995	0.15000000000000002
Q13505	MTX1	metaxin 1 [Source:HGNC Symbol;Acc:HGNC:7504]	70	1	null	1	1	0	0.9667224999999998	0.16599700000000006	0.15000000000000002
Q7Z6M3	MILR1	mast cell immunoglobulin like receptor 1 [Source:HGNC Symbol;Acc:HGNC:27570]	23	4	19	17	51	41	0.4863025000000001	1.2551104999999998	0.7831224999999998
Q16581	C3AR1	complement C3a receptor 1 [Source:HGNC Symbol;Acc:HGNC:1319]	23	4	19	27	71	52	0.8300254999999997	1.7182074999999999	1.1148010000000002
P32926	DSG3	desmoglein 3 [Source:HGNC Symbol;Acc:HGNC:3050]	8	11	6	5	1	6	1.0790585	0.3006115000000001	1.0394145
Q04695	KRT17	keratin 17 [Source:HGNC Symbol;Acc:HGNC:6427]	8	1	6	6	17	11	1.2821235000000002	0.42854499999999995	1.9124665000000005
P50749	RASSF2	Ras association domain family member 2 [Source:HGNC Symbol;Acc:HGNC:9883]	23	4	null	5	18	0	0.46996550000000004	0.6553589999999999	0.15000000000000002
Q8IVF7	FMNL3	formin like 3 [Source:HGNC Symbol;Acc:HGNC:23698]	23	null	7	6	0	3	0.576887	0.15000000000000002	0.323961
Q5T8P6	RBM26	RNA binding motif protein 26 [Source:HGNC Symbol;Acc:HGNC:20327]	71	0	null	1	1421	0	0.9667224999999998	2.430142	0.15000000000000002
Q68BL7	OLFML2A	olfactomedin like 2A [Source:HGNC Symbol;Acc:HGNC:27270]	9	null	null	3	0	0	0.31394799999999995	0.15000000000000002	0.15000000000000002
Q8TED9	AFAP1L1	actin filament associated protein 1 like 1 [Source:HGNC Symbol;Acc:HGNC:26714]	9	4	7	13	507	2	0.730822	1.7327169999999998	0.2825064999999999
Q9NQ87	HEYL	hes related family bHLH transcription factor with YRPW motif like [Source:HGNC Symbol;Acc:HGNC:4882]	9	null	null	7	0	0	0.5184750000000001	0.15000000000000002	0.15000000000000002
Q9NR61	DLL4	delta like canonical Notch ligand 4 [Source:HGNC Symbol;Acc:HGNC:2910]	9	4	7	9	5	3	0.577227	0.21229650000000005	0.3422105
O95199	RCBTB2	RCC1 and BTB domain containing protein 2 [Source:HGNC Symbol;Acc:HGNC:1914]	72	null	null	2	0	0	1.4079830000000002	0.15000000000000002	0.15000000000000002
Q8TAF7	ZNF461	zinc finger protein 461 [Source:HGNC Symbol;Acc:HGNC:21629]	73	0	62	5	918	1	1.5498479999999997	1.5806179999999999	0.9667224999999998
Q8NA42	ZNF383	zinc finger protein 383 [Source:HGNC Symbol;Acc:HGNC:18609]	73	0	null	2	380	0	0.7323010000000001	0.8573360000000001	0.15000000000000002
Q96NI6	LRFN5	leucine rich repeat and fibronectin type III domain containing 5 [Source:HGNC Symbol;Acc:HGNC:20360]	74	null	null	1	0	0	0.9667224999999998	0.15000000000000002	0.15000000000000002
Q96MT3	PRICKLE1	prickle planar cell polarity protein 1 [Source:HGNC Symbol;Acc:HGNC:17019]	75	null	null	1	0	0	0.9667224999999998	0.15000000000000002	0.15000000000000002
Q8N3T6	TMEM132C	transmembrane protein 132C [Source:HGNC Symbol;Acc:HGNC:25436]	9	4	7	13	430	16	0.9043580000000001	1.484126	1.281928
Q9NV29	TMEM100	transmembrane protein 100 [Source:HGNC Symbol;Acc:HGNC:25607]	9	4	null	8	340	0	0.6429575000000001	1.1628515	0.15000000000000002
Q99689	FEZ1	fasciculation and elongation protein zeta 1 [Source:HGNC Symbol;Acc:HGNC:3659]	2	4	null	4	6	0	0.299192	0.2733775	0.15000000000000002
Q08397	LOXL1	lysyl oxidase like 1 [Source:HGNC Symbol;Acc:HGNC:6665]	2	4	1	12	3	2	0.6572205000000002	0.4940035000000001	0.240457
P78539	SRPX	sushi repeat containing protein X-linked [Source:HGNC Symbol;Acc:HGNC:11309]	2	null	null	5	0	0	0.33548700000000004	0.15000000000000002	0.15000000000000002
Q00577	PURA	purine rich element binding protein A [Source:HGNC Symbol;Acc:HGNC:9701]	76	0	null	1	36	0	0.9667224999999998	0.4866425000000001	0.15000000000000002
Q460N5	PARP14	poly(ADP-ribose) polymerase family member 14 [Source:HGNC Symbol;Acc:HGNC:29232]	28	15	27	2	2	7	0.6611815	0.354748	1.208573
Q8IXQ6	PARP9	poly(ADP-ribose) polymerase family member 9 [Source:HGNC Symbol;Acc:HGNC:24118]	28	15	27	1	2	5	0.5195969999999999	0.24578650000000002	0.8172669999999997
Q9P0J0	NDUFA13	NADH:ubiquinone oxidoreductase subunit A13 [Source:HGNC Symbol;Acc:HGNC:17194]	1	1	34	3	43	5	1.1328974999999997	0.9994135	1.43809
O14579	COPE	coatomer protein complex subunit epsilon [Source:HGNC Symbol;Acc:HGNC:2234]	1	1	34	3	354	3	1.2211360000000002	2.102390499999999	0.858441
Q9H0Q0	FAM49A	family with sequence similarity 49 member A [Source:HGNC Symbol;Acc:HGNC:25373]	77	null	null	1	0	0	0.7458754999999999	0.15000000000000002	0.15000000000000002
Q9BYI3	FAM126A	family with sequence similarity 126 member A [Source:HGNC Symbol;Acc:HGNC:24587]	77	0	63	1	304	3	0.7458754999999999	0.773815	1.3743995
Q6F5E8	CARMIL2	capping protein regulator and myosin 1 linker 2 [Source:HGNC Symbol;Acc:HGNC:27089]	17	3	null	1	20	0	0.16216350000000004	0.7190494999999998	0.15000000000000002
A2A3L6	TTC24	tetratricopeptide repeat domain 24 [Source:HGNC Symbol;Acc:HGNC:32348]	17	null	15	2	0	12	0.17373200000000005	0.15000000000000002	0.28345850000000006
Q9UKP5	ADAMTS6	ADAM metallopeptidase with thrombospondin type 1 motif 6 [Source:HGNC Symbol;Acc:HGNC:222]	2	4	null	3	2	0	0.2916355	0.24215699999999998	0.15000000000000002
Q8NCW5	NAXE	NAD(P)HX epimerase [Source:HGNC Symbol;Acc:HGNC:18453]	34	1	null	3	36	0	1.1284860000000003	0.5188065	0.15000000000000002
Q96A35	MRPL24	mitochondrial ribosomal protein L24 [Source:HGNC Symbol;Acc:HGNC:14037]	34	1	64	3	11	1	1.0732189999999997	0.335606	0.9667224999999998
P59923	ZNF445	zinc finger protein 445 [Source:HGNC Symbol;Acc:HGNC:21018]	3	0	37	5	881	2	1.8453419999999998	1.6148134999999997	0.7414044999999999
P78380	OLR1	oxidized low density lipoprotein receptor 1 [Source:HGNC Symbol;Acc:HGNC:8133]	23	null	19	2	0	1	0.562845	0.15000000000000002	0.20713700000000004
Q6ZS30	NBEAL1	neurobeachin like 1 [Source:HGNC Symbol;Acc:HGNC:20681]	3	0	2	9	80	12	2.417409	0.9814445000000002	2.0692235
Q5UIP0	RIF1	replication timing regulatory factor 1 [Source:HGNC Symbol;Acc:HGNC:23207]	3	0	2	8	1329	7	2.4571975	2.3494684999999995	1.4889965
P49792	RANBP2	RAN binding protein 2 [Source:HGNC Symbol;Acc:HGNC:9848]	3	0	2	3	894	1	0.8642720000000002	1.5456575000000001	0.3068250000000001
Q76L83	ASXL2	ASXL transcriptional regulator 2 [Source:HGNC Symbol;Acc:HGNC:23805]	3	0	2	3	320	11	0.9398540000000001	1.1011754999999999	1.901986
Q9ULI0	ATAD2B	ATPase family AAA domain containing 2B [Source:HGNC Symbol;Acc:HGNC:29230]	3	0	null	2	1086	0	0.6397700000000002	1.8073555000000001	0.15000000000000002
Q8NEZ4	KMT2C	lysine methyltransferase 2C [Source:HGNC Symbol;Acc:HGNC:13726]	3	0	null	3	719	0	0.9448009999999998	1.4745549999999998	0.15000000000000002
Q6ZT12	UBR3	ubiquitin protein ligase E3 component n-recognin 3 [Source:HGNC Symbol;Acc:HGNC:30467]	3	4	null	2	24	0	0.649579	0.889364	0.15000000000000002
Q6KC79	NIPBL	NIPBL cohesin loading factor [Source:HGNC Symbol;Acc:HGNC:28862]	3	0	65	4	1195	2	1.193358	2.0335235000000003	1.4079830000000002
Q8IXW0	LMNTD2	lamin tail domain containing 2 [Source:HGNC Symbol;Acc:HGNC:28561]	78	1	66	1	659	1	0.9667224999999998	1.7188109999999999	0.9667224999999998
Q02388	COL7A1	collagen type VII alpha 1 chain [Source:HGNC Symbol;Acc:HGNC:2214]	79	1	67	1	454	1	0.9667224999999998	1.2684300000000002	0.9667224999999998
P03923	MT-ND6	mitochondrially encoded NADH:ubiquinone oxidoreductase core subunit 6 [Source:HGNC Symbol;Acc:HGNC:7462]	80	1	68	1	3	1	0.9667224999999998	0.1859125	0.9667224999999998
Q4G0S7	CCDC152	coiled-coil domain containing 152 [Source:HGNC Symbol;Acc:HGNC:34438]	81	4	null	1	1	0	0.9667224999999998	0.23700600000000002	0.15000000000000002
Q9Y5G7	PCDHGA6	protocadherin gamma subfamily A, 6 [Source:HGNC Symbol;Acc:HGNC:8704]	82	null	69	3	0	2	1.7240215	0.15000000000000002	1.4079830000000002
Q9Y5G9	PCDHGA4	protocadherin gamma subfamily A, 4 [Source:HGNC Symbol;Acc:HGNC:8702]	82	null	null	1	0	0	0.6504035	0.15000000000000002	0.15000000000000002
Q7Z3K3	POGZ	pogo transposable element derived with ZNF domain [Source:HGNC Symbol;Acc:HGNC:18801]	67	0	null	2	1707	0	1.1451290000000003	2.8760435000000006	0.15000000000000002
Q9UBF8	PI4KB	phosphatidylinositol 4-kinase beta [Source:HGNC Symbol;Acc:HGNC:8984]	67	1	null	2	156	0	1.1451290000000003	0.48873350000000004	0.15000000000000002
P00414	MT-CO3	mitochondrially encoded cytochrome c oxidase III [Source:HGNC Symbol;Acc:HGNC:7422]	12	1	10	4	9	4	0.9012640000000001	0.2239075	0.8282744999999999
P00156	MT-CYB	mitochondrially encoded cytochrome b [Source:HGNC Symbol;Acc:HGNC:7427]	12	1	10	8	105	7	1.6692814999999999	0.5254789999999999	1.3774255000000006
P03901	MT-ND4L	mitochondrially encoded NADH:ubiquinone oxidoreductase core subunit 4L [Source:HGNC Symbol;Acc:HGNC:7460]	12	1	10	4	10	2	0.8693210000000002	0.2401	0.5029029999999999
P03897	MT-ND3	mitochondrially encoded NADH:ubiquinone oxidoreductase core subunit 3 [Source:HGNC Symbol;Acc:HGNC:7458]	12	4	null	3	41	0	0.6970685000000001	0.3109475	0.15000000000000002
P00403	MT-CO2	mitochondrially encoded cytochrome c oxidase II [Source:HGNC Symbol;Acc:HGNC:7421]	12	1	10	4	18	5	0.8670090000000003	0.2534025000000001	1.0147984999999997
P03928	MT-ATP8	mitochondrially encoded ATP synthase membrane subunit 8 [Source:HGNC Symbol;Acc:HGNC:7415]	12	1	10	3	11	4	0.6840550000000001	0.27310549999999995	0.8650454999999998
P03905	MT-ND4	mitochondrially encoded NADH:ubiquinone oxidoreductase core subunit 4 [Source:HGNC Symbol;Acc:HGNC:7459]	12	1	10	6	47	7	1.256326	0.37958500000000006	1.4110770000000001
Q8TAP8	PPP1R35	protein phosphatase 1 regulatory subunit 35 [Source:HGNC Symbol;Acc:HGNC:28320]	83	1	70	2	590	2	1.0266729999999997	1.7198990000000003	0.9254125
Q9UFC0	LRWD1	leucine rich repeats and WD repeat domain containing 1 [Source:HGNC Symbol;Acc:HGNC:21769]	83	1	null	1	675	0	0.6000495000000002	2.0070885	0.15000000000000002
P62879	GNB2	G protein subunit beta 2 [Source:HGNC Symbol;Acc:HGNC:4398]	83	1	null	1	202	0	0.6000495000000002	1.530383	0.15000000000000002
P39059	COL15A1	collagen type XV alpha 1 chain [Source:HGNC Symbol;Acc:HGNC:2192]	9	4	7	10	3	1	0.5891099999999999	0.18960149999999998	0.21669949999999996
P35414	APLNR	apelin receptor [Source:HGNC Symbol;Acc:HGNC:339]	9	null	7	11	0	3	0.6359195000000002	0.15000000000000002	0.3401875000000001
P46093	GPR4	G protein-coupled receptor 4 [Source:HGNC Symbol;Acc:HGNC:4497]	9	4	7	7	31	3	0.4673135	0.5754250000000001	0.34644349999999996
O43805	SSNA1	SS nuclear autoantigen 1 [Source:HGNC Symbol;Acc:HGNC:11321]	84	1	71	3	278	4	1.5804309999999995	1.4423229999999998	1.863158
Q8IXM3	MRPL41	mitochondrial ribosomal protein L41 [Source:HGNC Symbol;Acc:HGNC:14492]	84	1	71	1	10	2	0.6239854999999999	0.31711	0.9406530000000001
Q9UQ03	CORO2B	coronin 2B [Source:HGNC Symbol;Acc:HGNC:2256]	9	4	7	9	4	2	0.6037214999999999	0.16851299999999997	0.27548550000000005
Q8IW00	VSTM4	V-set and transmembrane domain containing 4 [Source:HGNC Symbol;Acc:HGNC:26470]	2	4	1	13	369	28	0.6389030000000001	1.3097400000000001	1.3031524999999997
Q16270	IGFBP7	insulin like growth factor binding protein 7 [Source:HGNC Symbol;Acc:HGNC:5476]	9	4	7	4	1	2	0.32579699999999995	0.18516450000000004	0.41891450000000013
Q96F85	CNRIP1	cannabinoid receptor interacting protein 1 [Source:HGNC Symbol;Acc:HGNC:24546]	2	4	7	36	501	16	2.003102	1.8723464999999997	1.1670675000000001
Q8NHC7	OR14C36	olfactory receptor family 14 subfamily C member 36 [Source:HGNC Symbol;Acc:HGNC:15026]	85	null	null	1	0	0	0.9667224999999998	0.15000000000000002	0.15000000000000002
A6NC51	TMEM150B	transmembrane protein 150B [Source:HGNC Symbol;Acc:HGNC:34415]	23	4	19	9	47	10	0.37201149999999994	0.9881764999999998	0.4214559999999999
Q9BZZ2	SIGLEC1	sialic acid binding Ig like lectin 1 [Source:HGNC Symbol;Acc:HGNC:11127]	23	4	27	11	67	1	0.5516334999999999	1.4621790000000001	0.19686900000000007
O75022	LILRB3	leukocyte immunoglobulin like receptor B3 [Source:HGNC Symbol;Acc:HGNC:6607]	23	4	19	4	65	4	0.24296450000000006	1.5340889999999996	0.40319800000000006
P19878	NCF2	neutrophil cytosolic factor 2 [Source:HGNC Symbol;Acc:HGNC:7661]	23	4	19	15	77	15	0.4675854999999998	1.7108379999999999	0.42790749999999994
P13647	KRT5	keratin 5 [Source:HGNC Symbol;Acc:HGNC:6442]	8	1	6	5	29	8	1.0931855	0.5712089999999996	1.3402889999999998
Q4G0N8	SLC9C1	solute carrier family 9 member C1 [Source:HGNC Symbol;Acc:HGNC:31401]	86	null	null	1	0	0	0.9667224999999998	0.15000000000000002	0.15000000000000002
Q5HYJ3	FAM76B	family with sequence similarity 76 member B [Source:HGNC Symbol;Acc:HGNC:28492]	87	0	null	4	991	0	1.812073	1.8263954999999998	0.15000000000000002
Q13619	CUL4A	cullin 4A [Source:HGNC Symbol;Acc:HGNC:2554]	88	0	null	1	7	0	0.9667224999999998	0.2513285000000001	0.15000000000000002
Q9GZT5	WNT10A	Wnt family member 10A [Source:HGNC Symbol;Acc:HGNC:13829]	17	null	null	21	0	0	0.39426449999999996	0.15000000000000002	0.15000000000000002
P43243	MATR3	matrin 3 [Source:HGNC Symbol;Acc:HGNC:6912]	3	0	51	2	693	1	0.47891600000000006	1.182512	0.7458754999999999
Q8TF40	FNIP1	folliculin interacting protein 1 [Source:HGNC Symbol;Acc:HGNC:29418]	3	0	2	3	4	5	0.6650999999999998	0.27744900000000017	0.9349409999999998
O00443	PIK3C2A	phosphatidylinositol-4-phosphate 3-kinase catalytic subunit type 2 alpha [Source:HGNC Symbol;Acc:HGNC:8971]	3	0	2	5	140	6	1.2763179999999996	1.013736	1.5433709999999996
O94822	LTN1	listerin E3 ubiquitin protein ligase 1 [Source:HGNC Symbol;Acc:HGNC:13082]	3	0	2	6	943	1	1.6290849999999997	1.7818215	0.3345945
P55082	MFAP3	microfibril associated protein 3 [Source:HGNC Symbol;Acc:HGNC:7034]	3	0	2	4	14	7	0.8274754999999999	0.2994045000000001	1.2689994999999996
Q9H6S0	YTHDC2	YTH domain containing 2 [Source:HGNC Symbol;Acc:HGNC:24721]	3	0	2	2	1167	5	0.48165300000000005	1.9120755	0.9557660000000001
A6H8Y1	BDP1	B double prime 1, subunit of RNA polymerase III transcription initiation factor IIIB [Source:HGNC Symbol;Acc:HGNC:13652]	3	0	2	5	854	6	0.9597865	1.5457425	1.0869889999999998
Q7Z3T8	ZFYVE16	zinc finger FYVE-type containing 16 [Source:HGNC Symbol;Acc:HGNC:20756]	3	0	null	2	764	0	0.6825505	1.4104650000000003	0.15000000000000002
Q8N960	CEP120	centrosomal protein 120 [Source:HGNC Symbol;Acc:HGNC:26690]	3	0	2	5	192	3	1.014977	0.5799130000000001	0.647301
P0C7M4	RHOXF2B	Rhox homeobox family member 2B [Source:HGNC Symbol;Acc:HGNC:33519]	89	null	null	1	0	0	0.6336755000000001	0.15000000000000002	0.15000000000000002
Q075Z2	BSPH1	binder of sperm protein homolog 1 [Source:HGNC Symbol;Acc:HGNC:33906]	89	null	null	3	0	0	1.6324339999999997	0.15000000000000002	0.15000000000000002
O75792	RNASEH2A	ribonuclease H2 subunit A [Source:HGNC Symbol;Acc:HGNC:18518]	1	1	null	2	416	0	0.4314690000000001	1.4941135	0.15000000000000002
Q15004	PCLAF	PCNA clamp associated factor [Source:HGNC Symbol;Acc:HGNC:28961]	5	2	null	9	96	0	0.31777299999999997	1.1352094999999998	0.15000000000000002
I3L1I5	null	null	17	null	null	1	0	0	0.17448850000000002	0.15000000000000002	0.15000000000000002
O43516	WIPF1	WAS/WASL interacting protein family member 1 [Source:HGNC Symbol;Acc:HGNC:12736]	23	4	19	20	19	43	0.945957	1.2135455000000004	1.3757765000000002
Q92187	ST8SIA4	ST8 alpha-N-acetyl-neuraminide alpha-2,8-sialyltransferase 4 [Source:HGNC Symbol;Acc:HGNC:10871]	23	4	19	16	4	13	0.643629	0.22516549999999996	0.3882210000000001
Q9NYK1	TLR7	toll like receptor 7 [Source:HGNC Symbol;Acc:HGNC:15631]	23	null	19	14	0	21	0.6265864999999999	0.15000000000000002	0.6581810000000001
O60711	LPXN	leupaxin [Source:HGNC Symbol;Acc:HGNC:14061]	23	3	19	12	3	25	0.31082000000000004	0.30013550000000017	0.46236650000000007
O95976	IGSF6	immunoglobulin superfamily member 6 [Source:HGNC Symbol;Acc:HGNC:5953]	23	4	19	12	21	29	0.334994	0.687302	0.575765
P13612	ITGA4	integrin subunit alpha 4 [Source:HGNC Symbol;Acc:HGNC:6140]	23	0	19	2	12	3	0.18483300000000005	0.5122190000000002	0.22802999999999995
Q17RS7	GEN1	GEN1 Holliday junction 5' flap endonuclease [Source:HGNC Symbol;Acc:HGNC:26881]	5	0	null	2	170	0	0.20389850000000004	0.397775	0.15000000000000002
O43543	XRCC2	X-ray repair cross complementing 2 [Source:HGNC Symbol;Acc:HGNC:12829]	5	5	null	3	371	0	0.350974	0.8684115	0.15000000000000002
Q9BS16	CENPK	centromere protein K [Source:HGNC Symbol;Acc:HGNC:29479]	5	2	null	7	85	0	0.33592049999999984	0.8660059999999997	0.15000000000000002
Q9NVI1	FANCI	FA complementation group I [Source:HGNC Symbol;Acc:HGNC:25568]	5	2	4	7	171	12	0.2993024999999999	0.8867969999999997	0.4128455
Q9BXW9	FANCD2	FA complementation group D2 [Source:HGNC Symbol;Acc:HGNC:3585]	5	5	4	10	1277	2	0.6254985000000001	2.4663435	0.19335850000000007
P50748	KNTC1	kinetochore associated 1 [Source:HGNC Symbol;Acc:HGNC:17255]	5	0	null	2	535	0	0.48206949999999993	0.9943305	0.15000000000000002
Q5JTB6	PLAC9	placenta associated 9 [Source:HGNC Symbol;Acc:HGNC:19255]	9	4	7	20	101	6	1.2130355000000004	1.0832830000000002	0.870987
Q16627	CCL14	C-C motif chemokine ligand 14 [Source:HGNC Symbol;Acc:HGNC:10612]	9	4	7	17	4	14	1.1387369999999999	0.20477399999999998	1.3338035000000004
Q15046	KARS	lysyl-tRNA synthetase [Source:HGNC Symbol;Acc:HGNC:6215]	45	4	72	4	30	1	1.271609	0.3053545000000001	0.611465
Q969X6	UTP4	UTP4 small subunit processome component [Source:HGNC Symbol;Acc:HGNC:1983]	45	null	72	7	0	4	2.2820974999999994	0.15000000000000002	2.1812025000000004
Q9BXX0	EMILIN2	elastin microfibril interfacer 2 [Source:HGNC Symbol;Acc:HGNC:19881]	23	4	null	7	20	0	0.3056944999999999	1.0738395	0.15000000000000002
Q9HBE5	IL21R	interleukin 21 receptor [Source:HGNC Symbol;Acc:HGNC:6006]	23	3	19	8	17	24	0.2953075	0.7018710000000001	0.4558895
Q7L591	DOK3	docking protein 3 [Source:HGNC Symbol;Acc:HGNC:24583]	23	4	19	4	41	5	0.22440900000000003	1.2432615	0.22933050000000005
Q9H4A9	DPEP2	dipeptidase 2 [Source:HGNC Symbol;Acc:HGNC:23028]	23	4	19	9	11	19	0.2873515	0.3655940000000001	0.406547
Q07092	COL16A1	collagen type XVI alpha 1 chain [Source:HGNC Symbol;Acc:HGNC:2193]	2	1	null	3	74	0	0.49022950000000004	0.34419949999999994	0.15000000000000002
P39060	COL18A1	collagen type XVIII alpha 1 chain [Source:HGNC Symbol;Acc:HGNC:2195]	2	1	null	4	13	0	0.46546900000000013	0.42766950000000004	0.15000000000000002
P25940	COL5A3	collagen type V alpha 3 chain [Source:HGNC Symbol;Acc:HGNC:14864]	2	4	1	10	33	4	0.5600824999999997	0.3652285	0.3569325
Q9UKP4	ADAMTS7	ADAM metallopeptidase with thrombospondin type 1 motif 7 [Source:HGNC Symbol;Acc:HGNC:223]	2	4	null	3	4	0	0.3011385	0.3154440000000001	0.15000000000000002
P18859	ATP5PF	ATP synthase peripheral stalk subunit F6 [Source:HGNC Symbol;Acc:HGNC:847]	90	0	null	1	301	0	0.9667224999999998	1.0487900000000003	0.15000000000000002
A0A0B4J2E0	TRBV12-4	T cell receptor beta variable 12-4 [Source:HGNC Symbol;Acc:HGNC:12186]	17	null	15	5	0	30	0.20936400000000002	0.15000000000000002	0.481993
P80075	CCL8	C-C motif chemokine ligand 8 [Source:HGNC Symbol;Acc:HGNC:10635]	91	19	null	2	1	0	1.4079830000000002	0.40782199999999985	0.15000000000000002
Q96JN0	LCOR	ligand dependent nuclear receptor corepressor [Source:HGNC Symbol;Acc:HGNC:29503]	92	0	null	1	1406	0	0.9667224999999998	2.2987660000000005	0.15000000000000002
O94915	FRYL	FRY like transcription coactivator [Source:HGNC Symbol;Acc:HGNC:29127]	3	0	null	2	92	0	1.0384880000000003	0.8024939999999998	0.15000000000000002
O75467	ZNF324	zinc finger protein 324 [Source:HGNC Symbol;Acc:HGNC:14096]	93	1	null	1	864	0	0.7458754999999999	2.097231	0.15000000000000002
Q8IVC4	ZNF584	zinc finger protein 584 [Source:HGNC Symbol;Acc:HGNC:27318]	93	1	null	1	1	0	0.7458754999999999	0.15283050000000004	0.15000000000000002
P52630	STAT2	signal transducer and activator of transcription 2 [Source:HGNC Symbol;Acc:HGNC:11363]	28	null	null	2	0	0	0.3947745	0.15000000000000002	0.15000000000000002
Q6GPH4	XAF1	XIAP associated factor 1 [Source:HGNC Symbol;Acc:HGNC:30932]	28	null	27	5	0	2	0.8351255000000003	0.15000000000000002	0.38077500000000003
Q15572	TAF1C	TATA-box binding protein associated factor, RNA polymerase I subunit C [Source:HGNC Symbol;Acc:HGNC:11534]	94	1	73	4	194	3	1.6705310000000002	0.7106345000000001	1.0255509999999994
Q86XK2	FBXO11	F-box protein 11 [Source:HGNC Symbol;Acc:HGNC:13590]	3	0	2	1	108	3	0.40286649999999996	0.7809465000000002	0.5981454999999998
Q5T4S7	UBR4	ubiquitin protein ligase E3 component n-recognin 4 [Source:HGNC Symbol;Acc:HGNC:30313]	3	0	2	1	178	3	0.40286649999999996	0.7079230000000001	1.0748510000000002
Q15131	CDK10	cyclin dependent kinase 10 [Source:HGNC Symbol;Acc:HGNC:1770]	94	1	73	3	507	4	1.1857250000000001	1.3883395000000003	1.3366680000000004
Q96BT3	CENPT	centromere protein T [Source:HGNC Symbol;Acc:HGNC:25787]	94	1	73	1	222	2	0.5027755	0.8952545000000001	0.7209705000000002
Q9UQ90	SPG7	SPG7 matrix AAA peptidase subunit, paraplegin [Source:HGNC Symbol;Acc:HGNC:11237]	94	1	73	4	351	3	1.5942774999999996	1.059279	1.0255509999999994
Q6IQ49	SDE2	SDE2 telomere maintenance homolog [Source:HGNC Symbol;Acc:HGNC:26643]	95	0	2	1	120	3	0.9667224999999998	0.6364635000000002	1.180268
P22415	USF1	upstream transcription factor 1 [Source:HGNC Symbol;Acc:HGNC:12593]	96	null	null	1	0	0	0.9667224999999998	0.15000000000000002	0.15000000000000002
Q92889	ERCC4	ERCC excision repair 4, endonuclease catalytic subunit [Source:HGNC Symbol;Acc:HGNC:3436]	62	0	null	5	174	0	2.580558	0.4809475000000001	0.15000000000000002
Q9Y2X0	MED16	mediator complex subunit 16 [Source:HGNC Symbol;Acc:HGNC:17556]	1	1	null	1	484	0	0.4441339999999998	1.5897555	0.15000000000000002
O00411	POLRMT	RNA polymerase mitochondrial [Source:HGNC Symbol;Acc:HGNC:9200]	1	1	34	2	376	2	0.6942634999999999	1.2831264999999996	0.5631934999999999
Q15831	STK11	serine/threonine kinase 11 [Source:HGNC Symbol;Acc:HGNC:11389]	1	1	34	4	363	6	1.5436599999999998	1.3971709999999997	1.469727
Q96P70	IPO9	importin 9 [Source:HGNC Symbol;Acc:HGNC:19425]	97	0	null	1	274	0	0.9667224999999998	0.5501035	0.15000000000000002
O75208	COQ9	coenzyme Q9 [Source:HGNC Symbol;Acc:HGNC:25302]	98	null	74	1	0	1	0.7458754999999999	0.15000000000000002	0.7458754999999999
Q8N1F7	NUP93	nucleoporin 93 [Source:HGNC Symbol;Acc:HGNC:28958]	98	1	74	1	20	1	0.7458754999999999	0.245489	0.7458754999999999
Q5VYY2	LIPM	lipase family member M [Source:HGNC Symbol;Acc:HGNC:23455]	99	null	75	1	0	1	0.9667224999999998	0.15000000000000002	0.9667224999999998
Q9Y3U8	RPL36	ribosomal protein L36 [Source:HGNC Symbol;Acc:HGNC:13631]	1	1	34	5	427	6	1.7074464999999999	1.5434475	1.4086799999999997
Q9NQW1	SEC31B	SEC31 homolog B, COPII coat complex component [Source:HGNC Symbol;Acc:HGNC:23197]	51	0	null	1	10	0	0.6150519999999999	0.18867500000000004	0.15000000000000002
Q5TA50	CPTP	ceramide-1-phosphate transfer protein [Source:HGNC Symbol;Acc:HGNC:28116]	100	1	76	2	211	3	1.253674	0.9201000000000003	1.0572985
Q9BRK5	SDF4	stromal cell derived factor 4 [Source:HGNC Symbol;Acc:HGNC:24188]	100	1	null	1	133	0	0.6794650000000001	1.2718299999999998	0.15000000000000002
A0A087WT01	TRAV27	T cell receptor alpha variable 27 [Source:HGNC Symbol;Acc:HGNC:12125]	17	null	15	19	0	7	0.36232149999999985	0.15000000000000002	0.22979800000000006
P17036	ZNF3	zinc finger protein 3 [Source:HGNC Symbol;Acc:HGNC:13089]	101	5	null	1	924	0	0.9667224999999998	1.9901225	0.15000000000000002
P24557	TBXAS1	thromboxane A synthase 1 [Source:HGNC Symbol;Acc:HGNC:11609]	23	4	null	1	11	0	0.169703	0.40817899999999996	0.15000000000000002
Q16566	CAMK4	calcium/calmodulin dependent protein kinase IV [Source:HGNC Symbol;Acc:HGNC:1464]	17	3	19	1	17	1	0.16172150000000002	0.7727185000000001	0.17703850000000002
Q96PQ0	SORCS2	sortilin related VPS10 domain containing receptor 2 [Source:HGNC Symbol;Acc:HGNC:16698]	2	null	null	1	0	0	0.28859250000000003	0.15000000000000002	0.15000000000000002
P46776	RPL27A	ribosomal protein L27a [Source:HGNC Symbol;Acc:HGNC:10329]	1	4	77	3	191	2	1.0449479999999998	1.1147500000000001	1.4079830000000002
P40429	RPL13A	ribosomal protein L13a [Source:HGNC Symbol;Acc:HGNC:10304]	1	1	34	6	363	7	1.7025080000000001	1.3954115000000002	1.6541429999999995
Q02543	RPL18A	ribosomal protein L18a [Source:HGNC Symbol;Acc:HGNC:10311]	1	4	34	5	130	5	1.5377949999999998	0.7117479999999998	1.2279275000000005
Q8NFC6	BOD1L1	biorientation of chromosomes in cell division 1 like 1 [Source:HGNC Symbol;Acc:HGNC:31792]	3	0	2	2	658	2	0.9220379999999998	1.3064250000000002	0.5882090000000001
P46100	ATRX	ATRX chromatin remodeler [Source:HGNC Symbol;Acc:HGNC:886]	3	0	2	8	468	15	2.1245670000000003	1.3113465	2.9009484999999997
P21359	NF1	neurofibromin 1 [Source:HGNC Symbol;Acc:HGNC:7765]	3	0	78	2	1041	1	0.9494845	1.9140985000000004	0.7458754999999999
Q8IZQ1	WDFY3	WD repeat and FYVE domain containing 3 [Source:HGNC Symbol;Acc:HGNC:20751]	3	0	2	1	286	3	0.482571	0.9005075000000002	0.8574974999999999
P09913	IFIT2	interferon induced protein with tetratricopeptide repeats 2 [Source:HGNC Symbol;Acc:HGNC:5409]	28	null	27	15	0	14	1.171853	0.15000000000000002	1.436475
P20592	MX2	MX dynamin like GTPase 2 [Source:HGNC Symbol;Acc:HGNC:7533]	28	14	27	6	2	4	0.5470604999999998	0.32563549999999997	0.44979500000000017
Q8WXG1	RSAD2	radical S-adenosyl methionine domain containing 2 [Source:HGNC Symbol;Acc:HGNC:30908]	28	14	27	12	7	12	0.9301215	1.3003219999999998	1.1606585
Q8IVU3	HERC6	HECT and RLD domain containing E3 ubiquitin protein ligase family member 6 [Source:HGNC Symbol;Acc:HGNC:26072]	28	5	27	5	15	2	0.5051215	0.22451100000000004	0.4163474999999999
P20591	MX1	MX dynamin like GTPase 1 [Source:HGNC Symbol;Acc:HGNC:7532]	28	10	27	16	1	13	1.3121625	0.9667224999999998	1.3797884999999996
Q9UII4	HERC5	HECT and RLD domain containing E3 ubiquitin protein ligase 5 [Source:HGNC Symbol;Acc:HGNC:24368]	28	null	27	5	0	2	0.5051215	0.15000000000000002	0.41734200000000016
Q6P4F2	FDX2	ferredoxin 2 [Source:HGNC Symbol;Acc:HGNC:30546]	1	null	34	2	0	1	0.7165165000000001	0.15000000000000002	0.4055525
Q14320	FAM50A	family with sequence similarity 50 member A [Source:HGNC Symbol;Acc:HGNC:18786]	1	1	null	2	32	0	0.770517	0.7187945	0.15000000000000002
Q8WTW4	NPRL2	NPR2 like, GATOR1 complex subunit [Source:HGNC Symbol;Acc:HGNC:24969]	102	1	79	2	432	1	0.9662889999999998	1.2201585	0.9667224999999998
O14569	CYB561D2	cytochrome b561 family member D2 [Source:HGNC Symbol;Acc:HGNC:30253]	102	1	null	2	11	0	0.9662889999999998	0.2009065	0.15000000000000002
P08047	SP1	Sp1 transcription factor [Source:HGNC Symbol;Acc:HGNC:11205]	3	0	2	1	1090	2	0.3988205000000001	2.0251254999999997	0.72528
Q13523	PRPF4B	pre-mRNA processing factor 4B [Source:HGNC Symbol;Acc:HGNC:17346]	3	0	null	4	1458	0	1.1777434999999998	2.3890019999999996	0.15000000000000002
Q9H0K6	PUS7L	pseudouridine synthase 7 like [Source:HGNC Symbol;Acc:HGNC:25276]	3	0	null	1	1381	0	0.3988205000000001	2.3105555000000004	0.15000000000000002
Q71RC2	LARP4	La ribonucleoprotein domain family member 4 [Source:HGNC Symbol;Acc:HGNC:24320]	3	0	2	2	115	1	0.6906765	0.479783	0.5390024999999997
P18583	SON	SON DNA binding protein [Source:HGNC Symbol;Acc:HGNC:11183]	3	0	2	10	1033	6	2.5181255	1.7439624999999999	1.3118140000000003
Q68CP9	ARID2	AT-rich interaction domain 2 [Source:HGNC Symbol;Acc:HGNC:18037]	3	0	2	2	1247	3	0.6906765	2.0626274999999996	1.1084854999999998
P13500	CCL2	C-C motif chemokine ligand 2 [Source:HGNC Symbol;Acc:HGNC:10618]	91	19	null	1	4	0	0.7458754999999999	1.218042	0.15000000000000002
Q92781	RDH5	retinol dehydrogenase 5 [Source:HGNC Symbol;Acc:HGNC:9940]	9	4	null	1	467	0	0.20961900000000003	1.559334	0.15000000000000002
O60315	ZEB2	zinc finger E-box binding homeobox 2 [Source:HGNC Symbol;Acc:HGNC:14881]	23	4	7	21	675	20	1.5181600000000002	2.5013634999999996	1.7239960000000003
Q04323	UBXN1	UBX domain protein 1 [Source:HGNC Symbol;Acc:HGNC:18402]	1	1	56	2	143	1	1.0183090000000004	0.804636	0.7458754999999999
Q8N0S6	CENPL	centromere protein L [Source:HGNC Symbol;Acc:HGNC:17879]	5	null	4	4	0	3	0.22530999999999998	0.15000000000000002	0.21726900000000005
P63244	RACK1	receptor for activated C kinase 1 [Source:HGNC Symbol;Acc:HGNC:4399]	103	4	80	1	317	1	0.9667224999999998	1.2938705	0.7458754999999999
O00471	EXOC5	exocyst complex component 5 [Source:HGNC Symbol;Acc:HGNC:10696]	104	4	81	1	28	2	0.9667224999999998	1.1044309999999997	1.4079830000000002
Q9UMD9	COL17A1	collagen type XVII alpha 1 chain [Source:HGNC Symbol;Acc:HGNC:2194]	105	5	61	1	200	4	0.9667224999999998	0.8221800000000002	1.863158
Q9Y534	CSDC2	cold shock domain containing C2 [Source:HGNC Symbol;Acc:HGNC:30359]	2	null	null	1	0	0	0.19478650000000006	0.15000000000000002	0.15000000000000002
O95969	SCGB1D2	secretoglobin family 1D member 2 [Source:HGNC Symbol;Acc:HGNC:18396]	106	20	82	1	1	2	0.9667224999999998	0.9667224999999998	1.4079830000000002
P46781	RPS9	ribosomal protein S9 [Source:HGNC Symbol;Acc:HGNC:10442]	1	1	34	4	305	7	1.2810694999999994	1.082824	1.5833125
P62906	RPL10A	ribosomal protein L10a [Source:HGNC Symbol;Acc:HGNC:10299]	1	4	null	4	363	0	1.3649645	1.4358545	0.15000000000000002
Q8N5M1	ATPAF2	ATP synthase mitochondrial F1 complex assembly factor 2 [Source:HGNC Symbol;Acc:HGNC:18802]	107	1	null	1	203	0	0.9667224999999998	0.7132609999999998	0.15000000000000002
Q9Y3B3	TMED7	transmembrane p24 trafficking protein 7 [Source:HGNC Symbol;Acc:HGNC:24253]	108	0	2	1	151	5	0.9667224999999998	0.8726615000000001	1.027489
P39748	FEN1	flap structure-specific endonuclease 1 [Source:HGNC Symbol;Acc:HGNC:3650]	5	1	4	5	76	1	0.2675125000000001	0.4987210000000001	0.17411450000000006
P01611	IGKV1D-12	immunoglobulin kappa variable 1D-12 [Source:HGNC Symbol;Acc:HGNC:5746]	6	3	null	3	2	0	0.18913400000000002	0.1787895	0.15000000000000002
Q8WVZ9	KBTBD7	kelch repeat and BTB domain containing 7 [Source:HGNC Symbol;Acc:HGNC:25266]	109	0	83	1	462	1	0.9667224999999998	0.9278435	0.9667224999999998
Q86VB7	CD163	CD163 molecule [Source:HGNC Symbol;Acc:HGNC:1631]	23	4	19	5	91	11	0.28099350000000006	1.9049355000000003	0.5230989999999999
Q9H3S7	PTPN23	protein tyrosine phosphatase non-receptor type 23 [Source:HGNC Symbol;Acc:HGNC:14406]	110	1	null	1	67	0	0.9667224999999998	0.31700800000000007	0.15000000000000002
P00395	MT-CO1	mitochondrially encoded cytochrome c oxidase I [Source:HGNC Symbol;Acc:HGNC:7419]	12	1	10	2	27	4	0.5165030000000002	0.32326400000000005	0.8273055
P62736	ACTA2	actin alpha 2, smooth muscle [Source:HGNC Symbol;Acc:HGNC:130]	2	1	23	3	9	4	0.56242	0.3310755	1.0368390000000003
Q01995	TAGLN	transgelin [Source:HGNC Symbol;Acc:HGNC:11553]	2	1	23	8	10	6	1.2010250000000005	0.3894705	1.5083849999999999
Q6ZW31	SYDE1	synapse defective Rho GTPase homolog 1 [Source:HGNC Symbol;Acc:HGNC:25824]	2	4	null	2	28	0	0.2767605000000001	0.4808455	0.15000000000000002
Q8N139	ABCA6	ATP binding cassette subfamily A member 6 [Source:HGNC Symbol;Acc:HGNC:36]	9	4	7	17	19	16	1.2216375000000002	0.3478629999999999	1.5236680000000002
Q8IUA7	ABCA9	ATP binding cassette subfamily A member 9 [Source:HGNC Symbol;Acc:HGNC:39]	9	4	7	8	25	3	0.7263765	0.33978800000000003	0.41305800000000015
O94911	ABCA8	ATP binding cassette subfamily A member 8 [Source:HGNC Symbol;Acc:HGNC:38]	9	4	7	12	373	15	0.9471555000000002	1.7787359999999999	1.8058340000000004
Q5H8C1	FREM1	FRAS1 related extracellular matrix 1 [Source:HGNC Symbol;Acc:HGNC:23399]	9	null	7	17	0	5	1.7777840000000005	0.15000000000000002	0.7198315
Q01484	ANK2	ankyrin 2 [Source:HGNC Symbol;Acc:HGNC:493]	9	4	null	11	100	0	0.8125580000000001	0.7321395	0.15000000000000002
Q99467	CD180	CD180 molecule [Source:HGNC Symbol;Acc:HGNC:6726]	23	null	19	6	0	3	0.3396945	0.15000000000000002	0.20102550000000005
Q96IG2	FBXL20	F-box and leucine rich repeat protein 20 [Source:HGNC Symbol;Acc:HGNC:24679]	38	0	null	1	16	0	0.7458754999999999	0.22398400000000002	0.15000000000000002
Q8WWY3	PRPF31	pre-mRNA processing factor 31 [Source:HGNC Symbol;Acc:HGNC:15446]	111	1	84	2	593	4	0.9500454999999999	1.9453105	1.3765159999999999
Q9BTD8	RBM42	RNA binding motif protein 42 [Source:HGNC Symbol;Acc:HGNC:28117]	111	1	85	1	311	1	0.5488030000000002	1.5124395000000002	0.9667224999999998
Q9Y6I3	EPN1	epsin 1 [Source:HGNC Symbol;Acc:HGNC:21604]	111	1	84	2	138	5	0.9500454999999999	1.1191529999999998	1.6785804999999998
Q8N6T7	AC016586.1	sirtuin 6 [Source:NCBI gene;Acc:51548]	1	1	34	6	688	7	1.941239	2.350097500000001	1.9516684999999998
Q6P161	MRPL54	mitochondrial ribosomal protein L54 [Source:HGNC Symbol;Acc:HGNC:16685]	1	1	34	2	37	1	0.7328705000000002	0.5662279999999998	0.48762
Q8IUR7	ARMC8	armadillo repeat containing 8 [Source:HGNC Symbol;Acc:HGNC:24999]	112	0	null	1	1	0	0.9667224999999998	0.167306	0.15000000000000002
O60667	FCMR	Fc fragment of IgM receptor [Source:HGNC Symbol;Acc:HGNC:14315]	113	3	86	1	2	1	0.9667224999999998	0.49326400000000004	0.9667224999999998
O43164	PJA2	praja ring finger ubiquitin ligase 2 [Source:HGNC Symbol;Acc:HGNC:17481]	3	0	2	3	115	14	0.6786575000000001	0.6131054999999999	2.541083999999999
Q99717	SMAD5	SMAD family member 5 [Source:HGNC Symbol;Acc:HGNC:6771]	3	0	2	3	350	4	0.8287504999999998	1.3004070000000003	0.8205054999999999
Q7Z3K6	MIER3	MIER family member 3 [Source:HGNC Symbol;Acc:HGNC:26678]	3	0	2	2	1037	1	0.6920705	1.9329770000000004	0.3086525
Q9UBT6	POLK	DNA polymerase kappa [Source:HGNC Symbol;Acc:HGNC:9183]	3	0	2	7	129	8	1.5815869999999999	0.8383385000000001	1.4234869999999997
O15126	SCAMP1	secretory carrier membrane protein 1 [Source:HGNC Symbol;Acc:HGNC:10563]	3	0	2	2	751	3	0.7179614999999999	1.5206164999999998	0.6587165000000003
P43487	RANBP1	RAN binding protein 1 [Source:HGNC Symbol;Acc:HGNC:9847]	5	1	4	1	88	1	0.1699665	0.6488565000000001	0.17766750000000003
Q9NSP4	CENPM	centromere protein M [Source:HGNC Symbol;Acc:HGNC:18352]	5	2	4	2	86	1	0.18813950000000004	0.7846525	0.17766750000000003
Q9Y6A5	TACC3	transforming acidic coiled-coil containing protein 3 [Source:HGNC Symbol;Acc:HGNC:11524]	5	2	4	16	2	8	0.450526	0.19863700000000006	0.3431115
P33552	CKS2	CDC28 protein kinase regulatory subunit 2 [Source:HGNC Symbol;Acc:HGNC:2000]	5	2	4	2	6	1	0.18744250000000004	0.21143800000000004	0.1797755000000001
Q9NRF2	SH2B1	SH2B adaptor protein 1 [Source:HGNC Symbol;Acc:HGNC:30417]	114	1	18	1	555	1	0.9667224999999998	1.49793	0.3821435000000001
P19876	CXCL3	C-X-C motif chemokine ligand 3 [Source:HGNC Symbol;Acc:HGNC:4604]	115	null	null	1	0	0	0.9667224999999998	0.15000000000000002	0.15000000000000002
Q9NRE2	TSHZ2	teashirt zinc finger homeobox 2 [Source:HGNC Symbol;Acc:HGNC:13010]	9	0	7	20	37	2	1.542623	0.21012050000000002	0.3525039999999999
Q86U86	PBRM1	polybromo 1 [Source:HGNC Symbol;Acc:HGNC:30064]	3	0	37	4	51	3	1.2000049999999995	0.7592035000000001	0.9888735000000002
Q6ZSS3	ZNF621	zinc finger protein 621 [Source:HGNC Symbol;Acc:HGNC:24787]	3	0	null	1	568	0	0.46192450000000007	1.0911965000000001	0.15000000000000002
O14709	ZNF197	zinc finger protein 197 [Source:HGNC Symbol;Acc:HGNC:12988]	3	0	null	2	1272	0	0.9174735	2.0217169999999998	0.15000000000000002
Q9BYW2	SETD2	SET domain containing 2, histone lysine methyltransferase [Source:HGNC Symbol;Acc:HGNC:18420]	3	0	37	3	642	6	0.9683120000000002	1.1678410000000004	1.9773725000000004
O14921	RGS13	regulator of G protein signaling 13 [Source:HGNC Symbol;Acc:HGNC:9995]	30	12	29	6	4	1	1.2119729999999997	0.7375880000000001	0.39429000000000003
P01909	HLA-DQA1	major histocompatibility complex, class II, DQ alpha 1 [Source:HGNC Symbol;Acc:HGNC:4942]	23	4	19	9	1	29	0.305261	0.39644050000000003	0.525122
P10914	IRF1	interferon regulatory factor 1 [Source:HGNC Symbol;Acc:HGNC:6116]	28	null	null	3	0	0	0.355275	0.15000000000000002	0.15000000000000002
Q9UK55	SERPINA10	serpin family A member 10 [Source:HGNC Symbol;Acc:HGNC:15996]	116	5	87	1	1	1	0.9667224999999998	0.24708700000000003	0.9667224999999998
P29372	MPG	N-methylpurine DNA glycosylase [Source:HGNC Symbol;Acc:HGNC:7211]	22	1	18	7	300	4	1.0390234999999999	1.5290825	0.7045060000000001
Q15370	ELOB	elongin B [Source:HGNC Symbol;Acc:HGNC:11619]	22	1	18	3	27	4	0.5426915	0.6943570000000001	0.642371
Q13232	NME3	NME/NM23 nucleoside diphosphate kinase 3 [Source:HGNC Symbol;Acc:HGNC:7851]	22	1	18	7	384	7	1.1081965000000003	1.4731865	1.0989315000000002
P82930	MRPS34	mitochondrial ribosomal protein S34 [Source:HGNC Symbol;Acc:HGNC:16618]	22	1	18	11	244	17	1.6361400000000001	1.2390030000000003	2.3597875000000004
O96000	NDUFB10	NADH:ubiquinone oxidoreductase subunit B10 [Source:HGNC Symbol;Acc:HGNC:7696]	22	1	18	4	30	7	0.6854319999999998	0.9346519999999999	1.0356320000000003
Q9UNE7	STUB1	STIP1 homology and U-box containing protein 1 [Source:HGNC Symbol;Acc:HGNC:11427]	22	1	18	8	103	7	1.1656140000000004	1.4126070000000002	1.0736865
Q4LDE5	SVEP1	sushi, von Willebrand factor type A, EGF and pentraxin domain containing 1 [Source:HGNC Symbol;Acc:HGNC:15985]	9	4	7	23	93	13	1.4563905	0.5419435	1.2390115000000004
Q6AZW8	ZNF660	zinc finger protein 660 [Source:HGNC Symbol;Acc:HGNC:26720]	117	0	null	1	16	0	0.9667224999999998	0.1727205	0.15000000000000002
P0DJI9	SAA2	serum amyloid A2 [Source:HGNC Symbol;Acc:HGNC:10514]	118	21	88	1	1	1	0.7458754999999999	0.9667224999999998	0.9667224999999998
P04271	S100B	S100 calcium binding protein B [Source:HGNC Symbol;Acc:HGNC:10500]	118	4	null	1	118	0	0.7458754999999999	0.49114749999999996	0.15000000000000002
Q8N127	OR5AS1	olfactory receptor family 5 subfamily AS member 1 [Source:HGNC Symbol;Acc:HGNC:15261]	119	null	null	3	0	0	1.1867534999999998	0.15000000000000002	0.15000000000000002
Q8NGX5	OR10K1	olfactory receptor family 10 subfamily K member 1 [Source:HGNC Symbol;Acc:HGNC:14693]	119	null	null	3	0	0	1.1867534999999998	0.15000000000000002	0.15000000000000002
Q9BX84	TRPM6	transient receptor potential cation channel subfamily M member 6 [Source:HGNC Symbol;Acc:HGNC:17995]	120	4	null	1	1	0	0.9667224999999998	0.2992174999999999	0.15000000000000002
Q15369	ELOC	elongin C [Source:HGNC Symbol;Acc:HGNC:11617]	121	null	89	1	0	1	0.9667224999999998	0.15000000000000002	0.9667224999999998
Q8NEB9	PIK3C3	phosphatidylinositol 3-kinase catalytic subunit type 3 [Source:HGNC Symbol;Acc:HGNC:8974]	122	0	90	4	1340	1	1.804066	2.183472	0.5952554999999998
Q9HCE0	EPG5	ectopic P-granules autophagy protein 5 homolog [Source:HGNC Symbol;Acc:HGNC:29331]	122	0	90	3	741	2	1.3709314999999997	1.4918185000000002	1.1231055
Q8IXS8	FAM126B	family with sequence similarity 126 member B [Source:HGNC Symbol;Acc:HGNC:28593]	123	0	2	1	90	1	0.7458754999999999	0.8202930000000002	0.31051399999999996
O75533	SF3B1	splicing factor 3b subunit 1 [Source:HGNC Symbol;Acc:HGNC:10768]	123	0	null	1	1402	0	0.7458754999999999	2.2751445000000006	0.15000000000000002
Q969V3	NCLN	nicalin [Source:HGNC Symbol;Acc:HGNC:26923]	1	1	34	3	238	3	1.05083	1.2498744999999998	0.9041625
P36507	MAP2K2	mitogen-activated protein kinase kinase 2 [Source:HGNC Symbol;Acc:HGNC:6842]	1	1	34	7	340	4	2.1318089999999996	1.4962300000000002	1.1522605000000001
Q9Y2A4	ZNF443	zinc finger protein 443 [Source:HGNC Symbol;Acc:HGNC:20878]	124	5	91	1	523	1	0.9667224999999998	1.0990079999999998	0.9667224999999998
Q86Y39	NDUFA11	NADH:ubiquinone oxidoreductase subunit A11 [Source:HGNC Symbol;Acc:HGNC:20371]	1	1	34	3	111	5	1.03043	1.0147305000000002	1.3708974999999997
Q9BT30	ALKBH7	alkB homolog 7 [Source:HGNC Symbol;Acc:HGNC:21306]	1	1	34	4	141	2	1.2654295000000004	0.7913504999999998	0.8476205000000002
A6NNW6	ENO4	enolase 4 [Source:HGNC Symbol;Acc:HGNC:31670]	125	5	null	1	34	0	0.7458754999999999	0.21644450000000004	0.15000000000000002
Q5VVM6	CCDC30	coiled-coil domain containing 30 [Source:HGNC Symbol;Acc:HGNC:26103]	125	5	null	1	1331	0	0.7458754999999999	2.345261	0.15000000000000002
P37173	TGFBR2	transforming growth factor beta receptor 2 [Source:HGNC Symbol;Acc:HGNC:11773]	9	4	7	13	202	23	0.8250529999999998	1.5219935	1.8239390000000002
O00206	TLR4	toll like receptor 4 [Source:HGNC Symbol;Acc:HGNC:11850]	23	4	19	17	127	18	0.8706385000000002	0.8115040000000002	0.9047405000000001
Q9ULI3	HEG1	heart development protein with EGF like domains 1 [Source:HGNC Symbol;Acc:HGNC:29227]	2	4	1	20	72	24	1.1073295	1.1439560000000002	1.5026134999999998
Q4L180	FILIP1L	filamin A interacting protein 1 like [Source:HGNC Symbol;Acc:HGNC:24589]	2	null	null	14	0	0	0.7782775	0.15000000000000002	0.15000000000000002
Q6UXS9	CASP12	caspase 12 (gene/pseudogene) [Source:HGNC Symbol;Acc:HGNC:19004]	9	null	null	1	0	0	0.215926	0.15000000000000002	0.15000000000000002
P55040	GEM	GTP binding protein overexpressed in skeletal muscle [Source:HGNC Symbol;Acc:HGNC:4234]	9	null	null	2	0	0	0.281155	0.15000000000000002	0.15000000000000002
Q96NL0	RUNDC3B	RUN domain containing 3B [Source:HGNC Symbol;Acc:HGNC:30286]	9	null	null	1	0	0	0.215926	0.15000000000000002	0.15000000000000002
Q9H4W6	EBF3	EBF transcription factor 3 [Source:HGNC Symbol;Acc:HGNC:19087]	9	4	7	15	727	2	1.030719	2.3293489999999992	0.3925305
Q8IXT5	RBM12B	RNA binding motif protein 12B [Source:HGNC Symbol;Acc:HGNC:32310]	126	0	null	1	1285	0	0.7458754999999999	2.1386259999999995	0.15000000000000002
Q7Z7G8	VPS13B	vacuolar protein sorting 13 homolog B [Source:HGNC Symbol;Acc:HGNC:2183]	126	0	25	1	197	1	0.7458754999999999	0.7326069999999998	0.5823780000000002
A6NI79	CCDC69	coiled-coil domain containing 69 [Source:HGNC Symbol;Acc:HGNC:24487]	17	4	19	1	879	3	0.17027250000000002	2.5372079999999997	0.22774950000000005
O43736	ITM2A	integral membrane protein 2A [Source:HGNC Symbol;Acc:HGNC:6173]	9	null	7	17	0	8	1.2787064999999997	0.15000000000000002	0.6463659999999999
P28070	PSMB4	proteasome subunit beta 4 [Source:HGNC Symbol;Acc:HGNC:9541]	34	4	32	4	1	2	1.2881245000000001	0.276701	0.808359
Q15906	VPS72	vacuolar protein sorting 72 homolog [Source:HGNC Symbol;Acc:HGNC:11644]	34	1	32	4	67	4	1.2881245000000001	0.33836849999999996	1.6521030000000003
P01614	IGKV2D-40	immunoglobulin kappa variable 2D-40 [Source:HGNC Symbol;Acc:HGNC:5804]	6	3	null	1	56	0	0.16403350000000008	0.9225734999999999	0.15000000000000002
Q13303	KCNAB2	potassium voltage-gated channel subfamily A regulatory beta subunit 2 [Source:HGNC Symbol;Acc:HGNC:6229]	23	4	19	4	22	12	0.21165050000000007	0.7737640000000001	0.317518
Q7L8J4	SH3BP5L	SH3 binding domain protein 5 like [Source:HGNC Symbol;Acc:HGNC:29360]	127	1	null	1	19	0	0.9667224999999998	0.2368275	0.15000000000000002
Q8NCN2	ZBTB34	zinc finger and BTB domain containing 34 [Source:HGNC Symbol;Acc:HGNC:31446]	128	0	null	1	1	0	0.9667224999999998	0.16315800000000005	0.15000000000000002
P12532.1	null	null	129	1	92	1	26	1	0.9667224999999998	0.218017	0.9667224999999998
Q6PML9	SLC30A9	solute carrier family 30 member 9 [Source:HGNC Symbol;Acc:HGNC:1329]	130	0	null	2	1060	0	1.4079830000000002	1.9575674999999997	0.15000000000000002
P45381	ASPA	aspartoacylase [Source:HGNC Symbol;Acc:HGNC:756]	9	4	null	6	711	0	0.47400300000000006	2.077868	0.15000000000000002
P50222	MEOX2	mesenchyme homeobox 2 [Source:HGNC Symbol;Acc:HGNC:7014]	9	4	7	2	81	2	0.2655065	0.6389965000000002	0.4182855
Q8NE31	FAM13C	family with sequence similarity 13 member C [Source:HGNC Symbol;Acc:HGNC:19371]	9	null	null	4	0	0	0.3563545	0.15000000000000002	0.15000000000000002
Q6PCT2	FBXL19	F-box and leucine rich repeat protein 19 [Source:HGNC Symbol;Acc:HGNC:25300]	131	1	null	1	917	0	0.9667224999999998	2.4612775000000005	0.15000000000000002
O60524	NEMF	nuclear export mediator factor [Source:HGNC Symbol;Acc:HGNC:10663]	132	0	null	1	461	0	0.9667224999999998	1.0147389999999998	0.15000000000000002
Q8NGE7	OR9K2	olfactory receptor family 9 subfamily K member 2 [Source:HGNC Symbol;Acc:HGNC:15339]	133	null	null	1	0	0	0.9667224999999998	0.15000000000000002	0.15000000000000002
Q5EBL2	ZNF628	zinc finger protein 628 [Source:HGNC Symbol;Acc:HGNC:28054]	134	1	84	2	284	4	1.253674	0.9171505	1.425221
Q8NAF0	ZNF579	zinc finger protein 579 [Source:HGNC Symbol;Acc:HGNC:26646]	134	1	84	1	82	2	0.6794650000000001	0.3898785	0.7640145
Q9Y6V7	DDX49	DEAD-box helicase 49 [Source:HGNC Symbol;Acc:HGNC:18684]	1	1	93	2	875	1	0.9667564999999999	2.5659379999999996	0.9667224999999998
Q8TCB7	METTL6	methyltransferase like 6 [Source:HGNC Symbol;Acc:HGNC:28343]	135	0	null	1	503	0	0.9667224999999998	0.8389845	0.15000000000000002
Q96JA4	MS4A14	membrane spanning 4-domains A14 [Source:NCBI gene;Acc:84689]	136	null	94	1	0	1	0.9667224999999998	0.15000000000000002	0.9667224999999998
Q96KJ9	COX4I2	cytochrome c oxidase subunit 4I2 [Source:HGNC Symbol;Acc:HGNC:16232]	9	4	7	10	56	2	0.6918494999999998	0.34569550000000004	0.555178
P05452	CLEC3B	C-type lectin domain family 3 member B [Source:HGNC Symbol;Acc:HGNC:11891]	9	4	null	2	114	0	0.24420550000000002	1.0960499999999997	0.15000000000000002
Q9P298	HIGD1B	HIG1 hypoxia inducible domain family member 1B [Source:HGNC Symbol;Acc:HGNC:24318]	9	null	7	2	0	1	0.2534025000000001	0.15000000000000002	0.385484
O43638	FOXS1	forkhead box S1 [Source:HGNC Symbol;Acc:HGNC:3735]	9	null	null	5	0	0	0.40472800000000003	0.15000000000000002	0.15000000000000002
Q9NX14	NDUFB11	NADH:ubiquinone oxidoreductase subunit B11 [Source:HGNC Symbol;Acc:HGNC:20372]	137	4	null	1	7	0	0.9667224999999998	0.450288	0.15000000000000002
P25116	F2R	coagulation factor II thrombin receptor [Source:HGNC Symbol;Acc:HGNC:3537]	9	null	7	1	0	5	0.19696250000000004	0.15000000000000002	0.6098500000000003
Q8IZH2	XRN1	5'-3' exoribonuclease 1 [Source:HGNC Symbol;Acc:HGNC:30654]	3	0	95	3	819	1	1.103105	1.8298295000000002	0.9667224999999998
Q15198	PDGFRL	platelet derived growth factor receptor like [Source:HGNC Symbol;Acc:HGNC:8805]	2	4	1	2	5	4	0.219394	0.3223034999999999	0.31809600000000005
P00736	null	null	138	4	96	2	17	2	0.9662889999999998	0.8323799999999999	0.9662889999999998
P09871	C1S	complement C1s [Source:HGNC Symbol;Acc:HGNC:1247]	138	4	96	2	84	2	0.9662889999999998	1.7991614999999996	0.9662889999999998
Q8IZL2	MAML2	mastermind like transcriptional coactivator 2 [Source:HGNC Symbol;Acc:HGNC:16259]	139	0	63	1	382	3	0.9667224999999998	0.8572424999999999	1.3585044999999998
P04818	TYMS	thymidylate synthetase [Source:HGNC Symbol;Acc:HGNC:12441]	5	2	4	1	94	1	0.16934600000000005	0.9448094999999999	0.17215950000000005
P14921	ETS1	ETS proto-oncogene 1, transcription factor [Source:HGNC Symbol;Acc:HGNC:3488]	23	4	7	9	18	3	0.765332	0.26806499999999994	0.6392685000000001
Q8NC01	CLEC1A	C-type lectin domain family 1 member A [Source:HGNC Symbol;Acc:HGNC:24355]	9	4	7	4	25	2	0.322363	0.47929849999999996	0.2491355
Q16363	LAMA4	laminin subunit alpha 4 [Source:HGNC Symbol;Acc:HGNC:6484]	2	4	1	18	583	21	0.8473740000000002	2.2037359999999997	1.0370515000000002
P37275	ZEB1	zinc finger E-box binding homeobox 1 [Source:HGNC Symbol;Acc:HGNC:11642]	2	1	1	46	773	41	2.440308000000001	2.437792	2.2685399999999993
Q13361	MFAP5	microfibril associated protein 5 [Source:HGNC Symbol;Acc:HGNC:29673]	2	4	1	7	84	3	0.39546299999999995	1.2293724999999998	0.2905815
Q9NQX0	PRDM6	PR/SET domain 6 [Source:HGNC Symbol;Acc:HGNC:9350]	2	null	null	6	0	0	0.35670299999999994	0.15000000000000002	0.15000000000000002
P78559	MAP1A	microtubule associated protein 1A [Source:HGNC Symbol;Acc:HGNC:6835]	2	4	null	6	12	0	0.3613355	0.45044949999999995	0.15000000000000002
O15204	ADAMDEC1	ADAM like decysin 1 [Source:HGNC Symbol;Acc:HGNC:16299]	17	null	19	2	0	1	0.19412350000000006	0.15000000000000002	0.17484550000000001
P51685	CCR8	C-C motif chemokine receptor 8 [Source:HGNC Symbol;Acc:HGNC:1609]	17	null	15	4	0	1	0.20848000000000003	0.15000000000000002	0.16336200000000006
P10321	HLA-C	major histocompatibility complex, class I, C [Source:HGNC Symbol;Acc:HGNC:4933]	28	4	27	4	5	3	0.4913005	0.662363	0.5845625
Q96DX8	RTP4	receptor transporter protein 4 [Source:HGNC Symbol;Acc:HGNC:23992]	28	1	null	2	2	0	0.3102505000000001	0.22183350000000002	0.15000000000000002
A0A0B4J274	TRAV20	T cell receptor alpha variable 20 [Source:HGNC Symbol;Acc:HGNC:12117]	17	null	15	20	0	19	0.3719434999999999	0.15000000000000002	0.3636050000000001
A0A0B4J240	TRAV10	T cell receptor alpha variable 10 [Source:HGNC Symbol;Acc:HGNC:12103]	17	null	15	23	0	12	0.40905449999999993	0.15000000000000002	0.2865865
Q8TBM8	DNAJB14	DnaJ heat shock protein family (Hsp40) member B14 [Source:HGNC Symbol;Acc:HGNC:25881]	140	0	2	2	265	2	1.253674	1.175066	0.6088214999999999
Q9H4L7	SMARCAD1	SWI/SNF-related, matrix-associated actin-dependent regulator of chromatin, subfamily a, containing DEAD/H box 1 [Source:HGNC Symbol;Acc:HGNC:18398]	140	0	2	1	1623	1	0.6794650000000001	2.7250834999999998	0.41225049999999985
Q9H7X3	ZNF696	zinc finger protein 696 [Source:HGNC Symbol;Acc:HGNC:25872]	4	1	3	8	88	3	0.958724	0.3666650000000001	0.8296685000000001
Q96AC6	KIFC2	kinesin family member C2 [Source:HGNC Symbol;Acc:HGNC:29530]	4	1	3	5	230	1	0.5758584999999999	0.7019220000000002	0.28151200000000004
P52737	ZNF136	zinc finger protein 136 [Source:HGNC Symbol;Acc:HGNC:12920]	141	0	null	2	1437	0	0.9500454999999999	2.5561799999999995	0.15000000000000002
Q08AG5	ZNF844	zinc finger protein 844 [Source:HGNC Symbol;Acc:HGNC:25932]	141	0	null	3	622	0	1.4164490000000003	1.0598400000000001	0.15000000000000002
P57764	GSDMD	gasdermin D [Source:HGNC Symbol;Acc:HGNC:25697]	142	1	97	1	411	1	0.9667224999999998	1.4662080000000002	0.9667224999999998
O94892	ZNF432	zinc finger protein 432 [Source:HGNC Symbol;Acc:HGNC:20810]	41	0	null	2	1091	0	1.1451290000000003	1.9791064999999997	0.15000000000000002
Q9UNS1	TIMELESS	timeless circadian regulator [Source:HGNC Symbol;Acc:HGNC:11813]	143	2	4	1	19	2	0.9667224999999998	0.259582	0.19879000000000008
Q9NS56	TOPORS	TOP1 binding arginine/serine rich protein [Source:HGNC Symbol;Acc:HGNC:21653]	144	0	null	1	539	0	0.9667224999999998	1.0337024999999997	0.15000000000000002
O95625	ZBTB11	zinc finger and BTB domain containing 11 [Source:HGNC Symbol;Acc:HGNC:16740]	3	0	98	3	1303	1	1.5511569999999997	2.164653000000001	0.9667224999999998
Q6UVJ0	SASS6	SAS-6 centriolar assembly protein [Source:HGNC Symbol;Acc:HGNC:25403]	5	0	null	1	1562	0	0.267198	2.536358000000001	0.15000000000000002
Q86YD3	TMEM25	transmembrane protein 25 [Source:HGNC Symbol;Acc:HGNC:25890]	145	1	99	2	452	1	1.4079830000000002	1.4028234999999998	0.9667224999999998
Q14CX7	NAA25	N(alpha)-acetyltransferase 25, NatB auxiliary subunit [Source:HGNC Symbol;Acc:HGNC:25783]	146	0	null	1	1539	0	0.9667224999999998	2.5068884999999996	0.15000000000000002
Q86UE4	MTDH	metadherin [Source:HGNC Symbol;Acc:HGNC:29608]	37	null	100	5	0	2	1.274346	0.15000000000000002	0.9662889999999998
O75694	NUP155	nucleoporin 155 [Source:HGNC Symbol;Acc:HGNC:8063]	147	0	null	1	1348	0	0.7458754999999999	2.171351	0.15000000000000002
Q5F1R6	DNAJC21	DnaJ heat shock protein family (Hsp40) member C21 [Source:HGNC Symbol;Acc:HGNC:27030]	147	0	101	1	1	1	0.7458754999999999	0.1609055	0.9667224999999998
P10643	C7	complement C7 [Source:HGNC Symbol;Acc:HGNC:1346]	9	null	7	27	0	13	2.2816555	0.15000000000000002	1.4058239999999997
P50221	MEOX1	mesenchyme homeobox 1 [Source:HGNC Symbol;Acc:HGNC:7013]	9	4	7	16	55	7	1.2998120000000002	0.6295019999999999	0.7647455000000001
Q16570	ACKR1	atypical chemokine receptor 1 (Duffy blood group) [Source:HGNC Symbol;Acc:HGNC:4035]	9	4	7	16	10	16	1.1670420000000001	0.5807545	1.8275769999999998
P16109	SELP	selectin P [Source:HGNC Symbol;Acc:HGNC:10721]	9	4	7	10	35	12	0.7800540000000002	0.9075029999999998	1.1526260000000002
Q8N6M0	OTUD6B	OTU domain containing 6B [Source:HGNC Symbol;Acc:HGNC:24281]	37	0	null	4	179	0	1.1503989999999995	0.47534600000000005	0.15000000000000002
Q8N573	OXR1	oxidation resistance 1 [Source:HGNC Symbol;Acc:HGNC:15822]	37	0	null	1	46	0	0.38065600000000005	0.8629545	0.15000000000000002
Q9BRU9	UTP23	UTP23 small subunit processome component [Source:HGNC Symbol;Acc:HGNC:28224]	37	0	102	4	524	1	1.0057800000000001	1.0705839999999998	0.9667224999999998
Q6P1X5	TAF2	TATA-box binding protein associated factor 2 [Source:HGNC Symbol;Acc:HGNC:11536]	37	0	100	6	709	2	1.5740474999999998	1.1998265	0.9662889999999998
P12314	FCGR1A	Fc fragment of IgG receptor Ia [Source:HGNC Symbol;Acc:HGNC:3613]	23	22	19	2	1	11	0.5800320000000001	0.9667224999999998	0.5009140000000001
Q9H211	CDT1	chromatin licensing and DNA replication factor 1 [Source:HGNC Symbol;Acc:HGNC:24576]	5	1	4	8	114	4	0.4207164999999999	0.6664855000000001	0.24632199999999999
Q8IUK5	PLXDC1	plexin domain containing 1 [Source:HGNC Symbol;Acc:HGNC:20945]	2	23	1	9	1	1	0.5450544999999999	0.9667224999999998	0.190188
O60706	ABCC9	ATP binding cassette subfamily C member 9 [Source:HGNC Symbol;Acc:HGNC:60]	9	1	7	15	1016	2	0.969264	3.1017524999999995	0.28775100000000003
A0A0A6YYK7	TRAV19	T cell receptor alpha variable 19 [Source:HGNC Symbol;Acc:HGNC:12115]	17	null	15	25	0	6	0.43009200000000003	0.15000000000000002	0.21994650000000002
P22749	GNLY	granulysin [Source:HGNC Symbol;Acc:HGNC:4414]	17	null	15	12	0	16	0.2927659999999999	0.15000000000000002	0.3319935
A0A0K0K1C4	TRBV27	T cell receptor beta variable 27 [Source:HGNC Symbol;Acc:HGNC:12208]	17	null	15	9	0	35	0.25080150000000007	0.15000000000000002	0.5349735
A0A0B4J272	TRAV24	T cell receptor alpha variable 24 [Source:HGNC Symbol;Acc:HGNC:12121]	17	null	15	10	0	2	0.263611	0.15000000000000002	0.17320500000000003
A0A0B4J235	TRAV13-2	T cell receptor alpha variable 13-2 [Source:HGNC Symbol;Acc:HGNC:12109]	17	null	15	9	0	3	0.25120100000000006	0.15000000000000002	0.185445
Q9H5Z6	FAM124B	family with sequence similarity 124 member B [Source:HGNC Symbol;Acc:HGNC:26224]	9	null	7	4	0	5	0.3272760000000002	0.15000000000000002	0.45050900000000005
P10155	RO60	Ro60, Y RNA binding protein [Source:HGNC Symbol;Acc:HGNC:11313]	148	0	2	3	202	4	1.620534	1.0232900000000003	1.4276775
Q7Z478	DHX29	DExH-box helicase 29 [Source:HGNC Symbol;Acc:HGNC:15815]	3	0	103	1	306	1	0.568982	0.7023129999999999	0.9667224999999998
Q86VY9	TMEM200A	transmembrane protein 200A [Source:HGNC Symbol;Acc:HGNC:21075]	2	0	null	2	1	0	0.247359	0.1585765	0.15000000000000002
P98066	TNFAIP6	TNF alpha induced protein 6 [Source:HGNC Symbol;Acc:HGNC:11898]	2	null	null	10	0	0	0.47650200000000004	0.15000000000000002	0.15000000000000002
P21757	MSR1	macrophage scavenger receptor 1 [Source:HGNC Symbol;Acc:HGNC:7376]	23	4	19	6	51	7	0.5824545	1.3119245000000002	0.47194600000000003
Q3L8U1	CHD9	chromodomain helicase DNA binding protein 9 [Source:HGNC Symbol;Acc:HGNC:25701]	149	0	null	1	706	0	0.9667224999999998	1.5802610000000004	0.15000000000000002
P12882	MYH1	myosin heavy chain 1 [Source:HGNC Symbol;Acc:HGNC:7567]	150	null	null	1	0	0	0.9667224999999998	0.15000000000000002	0.15000000000000002
P62249	RPS16	ribosomal protein S16 [Source:HGNC Symbol;Acc:HGNC:10396]	1	4	34	7	109	6	1.9766924999999995	0.6643775000000001	1.3129954999999998
Q9C0H5	ARHGAP39	Rho GTPase activating protein 39 [Source:HGNC Symbol;Acc:HGNC:29351]	4	1	null	3	964	0	0.40598599999999996	2.4237159999999998	0.15000000000000002
Q96I34	PPP1R16A	protein phosphatase 1 regulatory subunit 16A [Source:HGNC Symbol;Acc:HGNC:14941]	4	1	3	6	6	4	0.66391	0.2305375	0.7259175
O14593	RFXANK	regulatory factor X associated ankyrin containing protein [Source:HGNC Symbol;Acc:HGNC:9987]	151	1	34	1	350	1	0.9667224999999998	1.2551020000000004	0.39285349999999997
A1L170	C1orf226	chromosome 1 open reading frame 226 [Source:HGNC Symbol;Acc:HGNC:34351]	152	5	104	1	623	1	0.7458754999999999	1.5857264999999996	0.7458754999999999
Q5T0L3	SPATA46	spermatogenesis associated 46 [Source:HGNC Symbol;Acc:HGNC:27648]	152	0	104	1	337	1	0.7458754999999999	0.6752065	0.7458754999999999
P20290	BTF3	basic transcription factor 3 [Source:HGNC Symbol;Acc:HGNC:1125]	153	4	null	1	199	0	0.9667224999999998	1.0926755	0.15000000000000002
Q96B23	C18orf25	chromosome 18 open reading frame 25 [Source:HGNC Symbol;Acc:HGNC:28172]	122	0	null	1	275	0	0.530834	0.5956124999999999	0.15000000000000002
P17028	ZNF24	zinc finger protein 24 [Source:HGNC Symbol;Acc:HGNC:13032]	122	0	90	2	1414	2	1.0233495000000001	2.3871405	1.0756499999999998
P55107	GDF10	growth differentiation factor 10 [Source:HGNC Symbol;Acc:HGNC:4215]	9	4	7	16	70	1	1.3282784999999997	0.9368959999999998	0.25189800000000007
P24387	CRHBP	corticotropin releasing hormone binding protein [Source:HGNC Symbol;Acc:HGNC:2356]	9	4	null	1	66	0	0.20934700000000003	0.3354105	0.15000000000000002
P30518	AVPR2	arginine vasopressin receptor 2 [Source:HGNC Symbol;Acc:HGNC:897]	9	4	7	17	38	4	1.3942299999999996	0.5570394999999999	0.5098900000000001
O95841	ANGPTL1	angiopoietin like 1 [Source:HGNC Symbol;Acc:HGNC:489]	9	4	null	9	19	0	0.647641	0.29461050000000005	0.15000000000000002
Q8TF65	GIPC2	GIPC PDZ domain containing family member 2 [Source:HGNC Symbol;Acc:HGNC:18177]	9	null	7	5	0	2	0.4296245000000001	0.15000000000000002	0.3111345000000001
P05161	ISG15	ISG15 ubiquitin like modifier [Source:HGNC Symbol;Acc:HGNC:4053]	28	4	27	6	3	5	0.5689650000000002	1.313616	0.5932070000000002
Q86SG5	S100A7A	S100 calcium binding protein A7A [Source:HGNC Symbol;Acc:HGNC:21657]	154	null	105	1	0	1	0.9667224999999998	0.15000000000000002	0.9667224999999998
P07948	LYN	LYN proto-oncogene, Src family tyrosine kinase [Source:HGNC Symbol;Acc:HGNC:6735]	23	5	19	11	1	2	0.358743	0.17363850000000006	0.473102
P10124	SRGN	serglycin [Source:HGNC Symbol;Acc:HGNC:9361]	23	4	19	27	4	46	0.542904	0.22766449999999996	0.835015
Q96D96	HVCN1	hydrogen voltage gated channel 1 [Source:HGNC Symbol;Acc:HGNC:28240]	23	null	19	11	0	2	0.30417299999999997	0.15000000000000002	0.17555099999999998
P22794	EVI2A	ecotropic viral integration site 2A [Source:HGNC Symbol;Acc:HGNC:3499]	23	4	19	10	33	41	0.6844205000000001	1.1338835000000003	0.881374
Q15910	EZH2	enhancer of zeste 2 polycomb repressive complex 2 subunit [Source:HGNC Symbol;Acc:HGNC:3527]	5	2	null	3	153	0	0.300314	0.8439570000000001	0.15000000000000002
P86452	ZBED6	zinc finger BED-type containing 6 [Source:HGNC Symbol;Acc:HGNC:33273]	3	0	2	1	63	13	0.37658450000000016	0.7515195	2.3208235000000004
P16220	CREB1	cAMP responsive element binding protein 1 [Source:HGNC Symbol;Acc:HGNC:2345]	3	0	2	3	844	6	0.9168274999999999	1.7189725	1.1883515
Q8IWJ2	GCC2	GRIP and coiled-coil domain containing 2 [Source:HGNC Symbol;Acc:HGNC:23218]	3	0	null	4	1302	0	1.0942989999999995	2.1032745000000004	0.15000000000000002
Q9Y2I7	PIKFYVE	phosphoinositide kinase, FYVE-type zinc finger containing [Source:HGNC Symbol;Acc:HGNC:23785]	3	0	2	5	73	8	1.6123399999999997	0.8571574999999998	1.5223419999999996
Q13873	BMPR2	bone morphogenetic protein receptor type 2 [Source:HGNC Symbol;Acc:HGNC:1078]	3	0	2	2	50	2	0.6346274999999999	0.7481365000000001	0.46241749999999987
P02649	APOE	apolipoprotein E [Source:HGNC Symbol;Acc:HGNC:613]	155	null	null	1	0	0	0.9667224999999998	0.15000000000000002	0.15000000000000002
Q9UPC5	GPR34	G protein-coupled receptor 34 [Source:HGNC Symbol;Acc:HGNC:4490]	23	4	19	1	281	2	0.22929650000000001	1.0278545	0.23792400000000008
O95319	CELF2	CUGBP Elav-like family member 2 [Source:HGNC Symbol;Acc:HGNC:2550]	23	4	7	17	481	5	1.181594	1.7421690000000003	0.3912384999999999
P59768	GNG2	G protein subunit gamma 2 [Source:HGNC Symbol;Acc:HGNC:4404]	23	4	7	14	382	8	0.9342355	1.462298	0.6060334999999998
Q96AV8	E2F7	E2F transcription factor 7 [Source:HGNC Symbol;Acc:HGNC:23820]	5	2	4	3	58	1	0.20961900000000003	0.5722375000000001	0.17817750000000002
P26447	S100A4	S100 calcium binding protein A4 [Source:HGNC Symbol;Acc:HGNC:10494]	2	4	null	1	87	0	0.503617	1.418421	0.15000000000000002
P08670	VIM	vimentin [Source:HGNC Symbol;Acc:HGNC:12692]	2	4	null	2	689	0	0.603543	2.3217754999999993	0.15000000000000002
O14964	HGS	hepatocyte growth factor-regulated tyrosine kinase substrate [Source:HGNC Symbol;Acc:HGNC:4897]	156	1	null	2	338	0	1.0149260000000002	1.0887315000000002	0.15000000000000002
Q6P1R4	DUS1L	dihydrouridine synthase 1 like [Source:HGNC Symbol;Acc:HGNC:30086]	156	1	106	4	616	5	1.9440099999999998	1.8632770000000003	1.2655059999999998
Q9H0B8	CRISPLD2	cysteine rich secretory protein LCCL domain containing 2 [Source:HGNC Symbol;Acc:HGNC:25248]	2	null	1	6	0	13	0.38613	0.15000000000000002	0.675113
P13535	MYH8	myosin heavy chain 8 [Source:HGNC Symbol;Acc:HGNC:7578]	2	null	107	3	0	1	0.3383175	0.15000000000000002	0.7458754999999999
Q9Y623	MYH4	myosin heavy chain 4 [Source:HGNC Symbol;Acc:HGNC:7574]	2	null	107	5	0	2	0.4302534999999999	0.15000000000000002	1.4079830000000002
Q9Y221	NIP7	nucleolar pre-rRNA processing protein NIP7 [Source:HGNC Symbol;Acc:HGNC:24328]	45	5	72	2	62	1	0.7045825	0.551115	0.611465
P13928	ANXA8	annexin A8 [Source:HGNC Symbol;Acc:HGNC:546]	8	5	6	5	1	6	1.1916155	0.16112650000000003	1.0572985
P51798	CLCN7	chloride voltage-gated channel 7 [Source:HGNC Symbol;Acc:HGNC:2025]	157	1	null	1	66	0	0.9667224999999998	0.35923599999999994	0.15000000000000002
Q8NGS7	OR13C8	olfactory receptor family 13 subfamily C member 8 [Source:HGNC Symbol;Acc:HGNC:15103]	158	null	null	6	0	0	2.5883950000000002	0.15000000000000002	0.15000000000000002
Q5HYK9	ZNF667	zinc finger protein 667 [Source:HGNC Symbol;Acc:HGNC:28854]	159	5	null	1	1250	0	0.9667224999999998	2.4068520000000007	0.15000000000000002
O43156	TTI1	TELO2 interacting protein 1 [Source:HGNC Symbol;Acc:HGNC:29029]	160	5	null	1	872	0	0.9667224999999998	1.4983210000000005	0.15000000000000002
Q9NYG5	ANAPC11	anaphase promoting complex subunit 11 [Source:HGNC Symbol;Acc:HGNC:14452]	156	1	106	1	53	6	0.6014775	1.02176	1.5938099999999995
Q9UN75	PCDHA12	protocadherin alpha 12 [Source:HGNC Symbol;Acc:HGNC:8666]	161	null	108	1	0	1	0.9667224999999998	0.15000000000000002	0.9667224999999998
Q96Q15	SMG1	SMG1 nonsense mediated mRNA decay associated PI3K related kinase [Source:HGNC Symbol;Acc:HGNC:30045]	162	0	null	2	769	0	1.253674	1.5920335	0.15000000000000002
Q9H2D1	SLC25A32	solute carrier family 25 member 32 [Source:HGNC Symbol;Acc:HGNC:29683]	37	0	36	1	5	2	0.39311699999999994	0.5229120000000002	0.9406530000000001
A0A075B6V5	TRAV36DV7	T cell receptor alpha variable 36/delta variable 7 [Source:HGNC Symbol;Acc:HGNC:12135]	17	null	15	1	0	12	0.16123700000000002	0.15000000000000002	0.2853200000000001
H0YL14	TMEM250	transmembrane protein 250 [Source:HGNC Symbol;Acc:HGNC:31009]	84	1	109	1	297	1	0.6303945000000002	1.4158455000000003	0.7458754999999999
Q8WX92	NELFB	negative elongation factor complex member B [Source:HGNC Symbol;Acc:HGNC:24324]	84	1	109	2	545	2	1.0756499999999998	1.8727544999999999	1.4079830000000002
P62807	HIST1H2BI	histone cluster 1 H2B family member i [Source:HGNC Symbol;Acc:HGNC:4756]	163	5	110	5	28	3	1.7016154999999997	0.3949019999999999	1.2546940000000002
P68431.7	null	null	163	null	110	4	0	2	1.2674864999999997	0.15000000000000002	0.8273905000000001
P20671	HIST1H2AD	histone cluster 1 H2A family member d [Source:HGNC Symbol;Acc:HGNC:4729]	163	null	110	4	0	4	1.2674864999999997	0.15000000000000002	1.5533754999999996
Q6NZY7	CDC42EP5	CDC42 effector protein 5 [Source:HGNC Symbol;Acc:HGNC:17408]	2	1	null	2	237	0	0.3166339999999999	0.9454895	0.15000000000000002
Q8NG48	LINS1	lines homolog 1 [Source:HGNC Symbol;Acc:HGNC:30922]	164	0	null	1	472	0	0.9667224999999998	0.8758065000000002	0.15000000000000002
P62841	RPS15	ribosomal protein S15 [Source:HGNC Symbol;Acc:HGNC:10388]	1	1	34	2	404	2	0.6896819999999999	1.641444	0.6150520000000003
Q13315	ATM	ATM serine/threonine kinase [Source:HGNC Symbol;Acc:HGNC:795]	15	0	13	2	642	2	0.8312495	1.3868605	0.7430875
Q13478	IL18R1	interleukin 18 receptor 1 [Source:HGNC Symbol;Acc:HGNC:5988]	17	null	null	7	0	0	0.24827700000000008	0.15000000000000002	0.15000000000000002
Q9UQQ2	SH2B3	SH2B adaptor protein 3 [Source:HGNC Symbol;Acc:HGNC:29605]	23	4	null	5	27	0	0.37681400000000015	1.0567545	0.15000000000000002
Q8NEA6	GLIS3	GLIS family zinc finger 3 [Source:HGNC Symbol;Acc:HGNC:28510]	2	null	null	5	0	0	0.33626899999999993	0.15000000000000002	0.15000000000000002
P07942	LAMB1	laminin subunit beta 1 [Source:HGNC Symbol;Acc:HGNC:6486]	2	null	1	4	0	5	0.28978250000000005	0.15000000000000002	0.3409865
P14210	HGF	hepatocyte growth factor [Source:HGNC Symbol;Acc:HGNC:4893]	9	17	7	7	1	1	0.5455644999999999	0.9667224999999998	0.22463
Q8N2G6	ZCCHC24	zinc finger CCHC-type containing 24 [Source:HGNC Symbol;Acc:HGNC:26911]	9	4	7	7	554	5	0.7602150000000001	2.0587854999999995	0.47369700000000003
Q01118	SCN7A	sodium voltage-gated channel alpha subunit 7 [Source:HGNC Symbol;Acc:HGNC:10594]	9	null	null	3	0	0	0.3177305000000001	0.15000000000000002	0.15000000000000002
Q9ULS6	KCNS2	potassium voltage-gated channel modifier subfamily S member 2 [Source:HGNC Symbol;Acc:HGNC:6301]	9	null	null	1	0	0	0.21024800000000002	0.15000000000000002	0.15000000000000002
O43155	FLRT2	fibronectin leucine rich transmembrane protein 2 [Source:HGNC Symbol;Acc:HGNC:3761]	9	null	7	14	0	6	0.8892790000000002	0.15000000000000002	0.5458875000000001
Q96B02	UBE2W	ubiquitin conjugating enzyme E2 W [Source:HGNC Symbol;Acc:HGNC:25616]	27	0	26	2	10	1	0.8561205000000002	0.265668	0.9667224999999998
Q9NVT9	ARMC1	armadillo repeat containing 1 [Source:HGNC Symbol;Acc:HGNC:17684]	27	0	111	2	8	1	0.965303	0.24391650000000006	0.9667224999999998
Q9BUH6	PAXX	PAXX non-homologous end joining factor [Source:HGNC Symbol;Acc:HGNC:27849]	84	1	71	1	702	1	0.5952554999999998	2.1068275	0.5434225
Q7Z3V5	ZNF571	zinc finger protein 571 [Source:HGNC Symbol;Acc:HGNC:25000]	73	0	null	3	793	0	0.9859834999999999	1.3431195000000002	0.15000000000000002
Q6PG37	ZNF790	zinc finger protein 790 [Source:HGNC Symbol;Acc:HGNC:33114]	73	0	62	4	910	1	1.254439	1.5398010000000002	0.9667224999999998
Q8N184	ZNF567	zinc finger protein 567 [Source:HGNC Symbol;Acc:HGNC:28696]	73	0	null	2	1373	0	0.678054	2.2619185	0.15000000000000002
Q6P280	ZNF529	zinc finger protein 529 [Source:HGNC Symbol;Acc:HGNC:29328]	73	0	null	4	1192	0	1.2617234999999996	1.9914569999999998	0.15000000000000002
Q96S90	LYSMD1	LysM domain containing 1 [Source:HGNC Symbol;Acc:HGNC:32070]	165	null	null	1	0	0	0.9667224999999998	0.15000000000000002	0.15000000000000002
Q9UHX3	ADGRE2	adhesion G protein-coupled receptor E2 [Source:HGNC Symbol;Acc:HGNC:3337]	23	null	null	1	0	0	0.175585	0.15000000000000002	0.15000000000000002
O60861	AC005747.1	growth arrest specific 7 [Source:NCBI gene;Acc:8522]	9	4	1	8	3	13	0.5958505000000001	0.3549095	0.859393
Q9UFG5	C19orf25	chromosome 19 open reading frame 25 [Source:HGNC Symbol;Acc:HGNC:26711]	1	1	null	2	841	0	0.8284274999999998	2.4446005000000004	0.15000000000000002
Q6ZTW0	TPGS1	tubulin polyglutamylase complex subunit 1 [Source:HGNC Symbol;Acc:HGNC:25058]	1	1	34	1	32	3	0.5024355	0.4349370000000001	0.9995664999999999
Q9P286	PAK5	p21 (RAC1) activated kinase 5 [Source:HGNC Symbol;Acc:HGNC:15916]	166	5	null	2	283	0	1.4079830000000002	1.188054	0.15000000000000002
Q9HCU9	BRMS1	BRMS1 transcriptional repressor and anoikis regulator [Source:HGNC Symbol;Acc:HGNC:17262]	167	1	null	1	482	0	0.9667224999999998	1.7872105000000003	0.15000000000000002
O15403	SLC16A6	solute carrier family 16 member 6 [Source:HGNC Symbol;Acc:HGNC:10927]	168	5	112	1	27	1	0.9667224999999998	0.361055	0.9667224999999998
Q86V71	ZNF429	zinc finger protein 429 [Source:HGNC Symbol;Acc:HGNC:20817]	169	0	null	2	750	0	1.253674	1.2211020000000001	0.15000000000000002
Q6PKH6	DHRS4L2	dehydrogenase/reductase 4 like 2 [Source:HGNC Symbol;Acc:HGNC:19731]	170	1	113	1	1	1	0.9667224999999998	0.157582	0.9667224999999998
Q6V1X1	DPP8	dipeptidyl peptidase 8 [Source:HGNC Symbol;Acc:HGNC:16490]	3	0	2	4	15	5	1.1539435000000002	0.3115	1.3117715
P40818	USP8	ubiquitin specific peptidase 8 [Source:HGNC Symbol;Acc:HGNC:12631]	3	0	2	3	677	8	0.8817140000000002	1.3590144999999998	2.0055244999999995
Q96QT4	TRPM7	transient receptor potential cation channel subfamily M member 7 [Source:HGNC Symbol;Acc:HGNC:17994]	3	0	2	3	428	2	0.8817140000000002	1.1792904999999998	0.6267735000000001
Q7Z401	DENND4A	DENN domain containing 4A [Source:HGNC Symbol;Acc:HGNC:24321]	3	0	2	2	485	1	0.6334715000000002	1.0479825000000003	0.37170549999999997
O75925	PIAS1	protein inhibitor of activated STAT 1 [Source:HGNC Symbol;Acc:HGNC:2752]	3	0	2	2	1212	2	0.6207130000000002	2.0612334999999997	0.6006869999999999
Q86WI3	NLRC5	NLR family CARD domain containing 5 [Source:HGNC Symbol;Acc:HGNC:29933]	17	null	15	2	0	5	0.19348600000000002	0.15000000000000002	0.528743
P35410	MAS1L	MAS1 proto-oncogene like, G protein-coupled receptor [Source:HGNC Symbol;Acc:HGNC:13961]	9	12	null	3	6	0	0.7870579999999999	1.0398904999999998	0.15000000000000002
P23946	CMA1	chymase 1 [Source:HGNC Symbol;Acc:HGNC:2097]	9	12	114	2	3	1	0.6467400000000002	0.6409855	0.9667224999999998
P42694	HELZ	helicase with zinc finger [Source:HGNC Symbol;Acc:HGNC:16878]	13	0	11	2	131	2	0.8390099999999998	0.880422	0.7013185
P51911	CNN1	calponin 1 [Source:HGNC Symbol;Acc:HGNC:2155]	2	1	23	3	14	3	0.7416935	0.47357800000000005	0.9318979999999998
Q6ZMJ2	SCARA5	scavenger receptor class A member 5 [Source:HGNC Symbol;Acc:HGNC:28701]	9	4	115	12	36	1	0.9803140000000001	0.563491	0.9667224999999998
Q7RTU1	TCF23	transcription factor 23 [Source:HGNC Symbol;Acc:HGNC:18602]	9	null	null	3	0	0	0.3331750000000001	0.15000000000000002	0.15000000000000002
A6NM11	LRRC37A2	leucine rich repeat containing 37 member A2 [Source:HGNC Symbol;Acc:HGNC:32404]	171	24	116	1	1	1	0.9667224999999998	0.9667224999999998	0.9667224999999998
Q96FM1	PGAP3	post-GPI attachment to proteins 3 [Source:HGNC Symbol;Acc:HGNC:23719]	172	1	null	3	394	0	1.8492944999999994	1.0972229999999996	0.15000000000000002
I1YAP6	TRIM77	tripartite motif containing 77 [Source:HGNC Symbol;Acc:HGNC:34228]	173	null	null	2	0	0	1.4079830000000002	0.15000000000000002	0.15000000000000002
Q9H3G5	CPVL	carboxypeptidase vitellogenic like [Source:HGNC Symbol;Acc:HGNC:14399]	23	4	19	4	56	4	0.20924500000000001	1.2972024999999996	0.20555600000000002
Q13261	IL15RA	interleukin 15 receptor subunit alpha [Source:HGNC Symbol;Acc:HGNC:5978]	23	null	null	3	0	0	0.25222100000000003	0.15000000000000002	0.15000000000000002
O76095	JTB	jumping translocation breakpoint [Source:HGNC Symbol;Acc:HGNC:6201]	34	4	null	2	21	0	0.830918	0.5486329999999999	0.15000000000000002
Q8N823	ZNF611	zinc finger protein 611 [Source:HGNC Symbol;Acc:HGNC:28766]	174	0	117	4	1184	1	1.5843834999999995	1.9782310000000003	0.9667224999999998
Q8NF99	ZNF397	zinc finger protein 397 [Source:HGNC Symbol;Acc:HGNC:18818]	175	0	null	2	387	0	1.4079830000000002	0.7398914999999999	0.15000000000000002
Q86XI2	NCAPG2	non-SMC condensin II complex subunit G2 [Source:HGNC Symbol;Acc:HGNC:21904]	5	0	4	10	77	8	0.38676749999999993	0.33588650000000014	0.33385499999999996
Q5H9S7	DCAF17	DDB1 and CUL4 associated factor 17 [Source:HGNC Symbol;Acc:HGNC:25784]	3	0	null	2	1532	0	1.0516290000000001	2.5453679999999994	0.15000000000000002
P17813	ENG	endoglin [Source:HGNC Symbol;Acc:HGNC:3349]	9	4	7	6	33	1	0.453654	0.5873164999999999	0.226432
P06734	FCER2	Fc fragment of IgE receptor II [Source:HGNC Symbol;Acc:HGNC:3612]	17	null	15	9	0	8	0.37801250000000003	0.15000000000000002	0.3541785000000002
O00585	CCL21	C-C motif chemokine ligand 21 [Source:HGNC Symbol;Acc:HGNC:10620]	17	25	null	1	1	0	0.17334100000000005	0.9667224999999998	0.15000000000000002
Q86XR8	CEP57	centrosomal protein 57 [Source:HGNC Symbol;Acc:HGNC:30794]	87	0	null	2	905	0	0.921783	1.6066025000000002	0.15000000000000002
A8MV65	VGLL3	vestigial like family member 3 [Source:HGNC Symbol;Acc:HGNC:24327]	2	4	1	2	76	1	0.24686600000000003	0.5186025000000001	0.1892445
Q06455	RUNX1T1	RUNX1 translocation partner 1 [Source:HGNC Symbol;Acc:HGNC:1535]	9	4	7	36	4	19	2.295264000000001	0.2848779999999999	1.3187755000000003
Q9UL01	DSE	dermatan sulfate epimerase [Source:HGNC Symbol;Acc:HGNC:21144]	2	4	7	1	275	2	0.21204150000000008	1.3702770000000004	0.26787799999999995
Q01973	ROR1	receptor tyrosine kinase like orphan receptor 1 [Source:HGNC Symbol;Acc:HGNC:10256]	2	0	null	1	1	0	0.21204150000000008	0.15918850000000004	0.15000000000000002
Q9P2N2	ARHGAP28	Rho GTPase activating protein 28 [Source:HGNC Symbol;Acc:HGNC:25509]	2	null	1	1	0	2	0.21204150000000008	0.15000000000000002	0.23411600000000002
P61970	NUTF2	nuclear transport factor 2 [Source:HGNC Symbol;Acc:HGNC:13722]	45	4	48	4	13	1	1.2966585000000006	0.892407	0.6722654999999997
Q9BSN7	TMEM204	transmembrane protein 204 [Source:HGNC Symbol;Acc:HGNC:14158]	9	null	7	10	0	2	0.7449999999999999	0.15000000000000002	0.47354400000000013
Q86T82	USP37	ubiquitin specific peptidase 37 [Source:HGNC Symbol;Acc:HGNC:20063]	3	0	2	3	1040	20	0.9588854999999998	1.7688505	3.4959909999999996
Q68DK7	MSL1	MSL complex subunit 1 [Source:HGNC Symbol;Acc:HGNC:27905]	176	0	null	2	28	0	0.9662889999999998	0.18842849999999997	0.15000000000000002
Q8TF74	WIPF2	WAS/WASL interacting protein family member 2 [Source:HGNC Symbol;Acc:HGNC:30923]	176	0	118	2	985	1	0.9662889999999998	1.5829385	0.9667224999999998
Q8NCK3	ZNF485	zinc finger protein 485 [Source:HGNC Symbol;Acc:HGNC:23440]	177	5	null	1	290	0	0.9667224999999998	0.7158874999999999	0.15000000000000002
P20023	CR2	complement C3d receptor 2 [Source:HGNC Symbol;Acc:HGNC:2336]	17	null	null	3	0	0	0.22436650000000002	0.15000000000000002	0.15000000000000002
Q9BVC4	MLST8	MTOR associated protein, LST8 homolog [Source:HGNC Symbol;Acc:HGNC:24825]	22	1	18	3	358	3	0.5611789999999998	1.3439695000000003	0.508802
Q9HC36	MRM3	mitochondrial rRNA methyltransferase 3 [Source:HGNC Symbol;Acc:HGNC:18485]	178	1	119	2	241	1	1.253674	0.8528650000000001	0.9667224999999998
Q9BQG0	MYBBP1A	MYB binding protein 1a [Source:HGNC Symbol;Acc:HGNC:7546]	178	1	null	1	984	0	0.6794650000000001	2.4870664999999996	0.15000000000000002
Q8N118	CYP4X1	cytochrome P450 family 4 subfamily X member 1 [Source:HGNC Symbol;Acc:HGNC:20244]	179	26	120	1	1	1	0.9667224999999998	0.9667224999999998	0.9667224999999998
Q9BW71	HIRIP3	HIRA interacting protein 3 [Source:HGNC Symbol;Acc:HGNC:4917]	22	1	null	2	129	0	0.9628465000000002	0.626476	0.15000000000000002
Q7Z589	EMSY	EMSY transcriptional repressor, BRCA2 interacting [Source:HGNC Symbol;Acc:HGNC:18071]	180	0	121	1	1091	1	0.9667224999999998	1.813127	0.7458754999999999
P00749	PLAU	plasminogen activator, urokinase [Source:HGNC Symbol;Acc:HGNC:9052]	2	null	1	1	0	1	0.20485900000000004	0.15000000000000002	0.21461699999999997
Q9H4A3	WNK1	WNK lysine deficient protein kinase 1 [Source:HGNC Symbol;Acc:HGNC:14540]	181	4	122	1	141	1	0.9667224999999998	1.3101649999999996	0.9667224999999998
Q15428	SF3A2	splicing factor 3a subunit 2 [Source:HGNC Symbol;Acc:HGNC:10766]	182	1	34	1	485	2	0.9667224999999998	1.636446	0.6965585000000001
Q6PIJ6	FBXO38	F-box protein 38 [Source:HGNC Symbol;Acc:HGNC:28844]	32	0	null	1	459	0	0.6504035	0.810739	0.15000000000000002
Q9H9E1	ANKRA2	ankyrin repeat family A member 2 [Source:HGNC Symbol;Acc:HGNC:13208]	3	0	null	1	1004	0	0.31799400000000005	1.8164334999999998	0.15000000000000002
P56182	RRP1	ribosomal RNA processing 1 [Source:HGNC Symbol;Acc:HGNC:18785]	183	1	123	1	696	1	0.9667224999999998	2.1256380000000004	0.9667224999999998
Q15928	ZNF141	zinc finger protein 141 [Source:HGNC Symbol;Acc:HGNC:12926]	184	0	124	1	1466	1	0.9667224999999998	2.428	0.9667224999999998
Q6PK81	ZNF773	zinc finger protein 773 [Source:HGNC Symbol;Acc:HGNC:30487]	185	5	null	2	84	0	1.029291	0.30694399999999994	0.15000000000000002
Q9UKX3	MYH13	myosin heavy chain 13 [Source:HGNC Symbol;Acc:HGNC:7571]	2	null	107	4	0	1	0.387558	0.15000000000000002	0.7458754999999999
O94888	UBXN7	UBX domain protein 7 [Source:HGNC Symbol;Acc:HGNC:29119]	3	0	null	3	609	0	1.2686340000000005	1.4204695	0.15000000000000002
O75817	POP7	POP7 homolog, ribonuclease P/MRP subunit [Source:HGNC Symbol;Acc:HGNC:19949]	186	1	70	1	412	2	0.9667224999999998	2.0133870000000007	1.029291
Q969P6	TOP1MT	DNA topoisomerase I mitochondrial [Source:HGNC Symbol;Acc:HGNC:29787]	4	1	3	5	832	1	0.5762410000000001	2.1751674999999997	0.27744050000000015
Q68D10	SPTY2D1	SPT2 chromatin protein domain containing 1 [Source:HGNC Symbol;Acc:HGNC:26818]	3	0	2	4	576	2	1.6132325	1.0088825	0.7709930000000002
O75626	PRDM1	PR/SET domain 1 [Source:HGNC Symbol;Acc:HGNC:9346]	23	null	19	1	0	1	0.190052	0.15000000000000002	0.17703850000000002
A8MT69	CENPX	centromere protein X [Source:HGNC Symbol;Acc:HGNC:11422]	156	1	106	2	592	3	1.0684760000000002	1.9057004999999998	0.8420529999999999
Q13433	SLC39A6	solute carrier family 39 member 6 [Source:HGNC Symbol;Acc:HGNC:18607]	187	5	125	1	113	1	0.9667224999999998	0.7011825000000002	0.9667224999999998
Q9HC16	APOBEC3G	apolipoprotein B mRNA editing enzyme catalytic subunit 3G [Source:HGNC Symbol;Acc:HGNC:17357]	17	null	15	3	0	2	0.1849435	0.15000000000000002	0.17263549999999997
Q9NRZ9	HELLS	helicase, lymphoid specific [Source:HGNC Symbol;Acc:HGNC:4861]	5	5	4	4	307	1	0.282464	1.0603500000000003	0.17302650000000006
P98082	DAB2	DAB adaptor protein 2 [Source:HGNC Symbol;Acc:HGNC:2662]	23	4	7	1	65	2	0.2112	1.4626039999999998	0.29005450000000016
Q5JSL3	DOCK11	dedicator of cytokinesis 11 [Source:HGNC Symbol;Acc:HGNC:23483]	23	4	19	1	777	5	0.2112	2.6599224999999995	0.3822030000000001
P51575	P2RX1	purinergic receptor P2X 1 [Source:HGNC Symbol;Acc:HGNC:8533]	17	null	null	3	0	0	0.1905195	0.15000000000000002	0.15000000000000002
Q13535	ATR	ATR serine/threonine kinase [Source:HGNC Symbol;Acc:HGNC:882]	3	0	95	2	924	1	0.9156630000000001	1.5197834999999997	0.9667224999999998
Q9P2K3	RCOR3	REST corepressor 3 [Source:HGNC Symbol;Acc:HGNC:25594]	188	0	126	1	418	1	0.9667224999999998	0.9253785000000001	0.9667224999999998
O43361	ZNF749	zinc finger protein 749 [Source:HGNC Symbol;Acc:HGNC:32783]	19	5	null	1	799	0	0.5445785000000001	1.4088839999999998	0.15000000000000002
P46379	BAG6	BCL2 associated athanogene 6 [Source:HGNC Symbol;Acc:HGNC:13919]	189	1	null	2	209	0	1.4079830000000002	0.6878120000000001	0.15000000000000002
P52739	ZNF131	zinc finger protein 131 [Source:HGNC Symbol;Acc:HGNC:12915]	26	0	null	1	1093	0	0.6794650000000001	1.9060914999999994	0.15000000000000002
P30550	GRPR	gastrin releasing peptide receptor [Source:HGNC Symbol;Acc:HGNC:4609]	190	5	127	1	6	1	0.9667224999999998	0.44303750000000003	0.9667224999999998
P33993	MCM7	minichromosome maintenance complex component 7 [Source:HGNC Symbol;Acc:HGNC:6950]	5	1	null	4	474	0	0.27301200000000014	1.2554759999999998	0.15000000000000002
Q2TB10	ZNF800	zinc finger protein 800 [Source:HGNC Symbol;Acc:HGNC:27267]	191	0	null	1	1035	0	0.9667224999999998	1.959276	0.15000000000000002
Q969W3	FAM104A	family with sequence similarity 104 member A [Source:HGNC Symbol;Acc:HGNC:25918]	192	null	null	1	0	0	0.9667224999999998	0.15000000000000002	0.15000000000000002
A0A0B4J264	TRAV38-1	T cell receptor alpha variable 38-1 [Source:HGNC Symbol;Acc:HGNC:12137]	17	null	null	1	0	0	0.16161950000000003	0.15000000000000002	0.15000000000000002
Q6EKJ0	GTF2IRD2B	GTF2I repeat domain containing 2B [Source:HGNC Symbol;Acc:HGNC:33125]	193	5	128	1	186	1	0.9667224999999998	0.556895	0.9667224999999998
Q9P0J6	MRPL36	mitochondrial ribosomal protein L36 [Source:HGNC Symbol;Acc:HGNC:14490]	194	1	null	1	1	0	0.9667224999999998	0.22347400000000006	0.15000000000000002
P41227	NAA10	N(alpha)-acetyltransferase 10, NatA catalytic subunit [Source:HGNC Symbol;Acc:HGNC:18704]	1	1	129	2	168	1	0.794963	1.1033855000000001	0.9667224999999998
Q6UXB8	PI16	peptidase inhibitor 16 [Source:HGNC Symbol;Acc:HGNC:21245]	9	4	115	7	23	1	0.6148054999999999	0.47113849999999996	0.9667224999999998
O43915	VEGFD	vascular endothelial growth factor D [Source:HGNC Symbol;Acc:HGNC:3708]	9	null	null	3	0	0	0.33828349999999996	0.15000000000000002	0.15000000000000002
Q3B7T1	EDRF1	erythroid differentiation regulatory factor 1 [Source:HGNC Symbol;Acc:HGNC:24640]	195	0	null	1	1273	0	0.9667224999999998	2.059389	0.15000000000000002
O60583	CCNT2	cyclin T2 [Source:HGNC Symbol;Acc:HGNC:1600]	3	0	null	2	1326	0	0.9418004999999999	2.219801	0.15000000000000002
Q9NP31	SH2D2A	SH2 domain containing 2A [Source:HGNC Symbol;Acc:HGNC:10821]	17	3	null	3	13	0	0.19034100000000004	0.533044	0.15000000000000002
Q7Z3T1	OR2W3	olfactory receptor family 2 subfamily W member 3 [Source:HGNC Symbol;Acc:HGNC:15021]	196	null	130	1	0	1	0.9667224999999998	0.15000000000000002	0.9667224999999998
Q14BN4	SLMAP	sarcolemma associated protein [Source:HGNC Symbol;Acc:HGNC:16643]	3	4	37	4	10	3	1.3599664999999999	0.4236064999999999	1.1651975000000003
Q8TEP8	CEP192	centrosomal protein 192 [Source:HGNC Symbol;Acc:HGNC:25515]	197	0	null	1	674	0	0.9667224999999998	1.0978605	0.15000000000000002
Q13642	FHL1	four and a half LIM domains 1 [Source:HGNC Symbol;Acc:HGNC:3702]	9	4	7	5	581	2	0.5487604999999999	1.818754	0.2845295
O75094	SLIT3	slit guidance ligand 3 [Source:HGNC Symbol;Acc:HGNC:11087]	2	4	1	6	64	3	0.431129	0.8144194999999999	0.27911500000000006
Q92824	PCSK5	proprotein convertase subtilisin/kexin type 5 [Source:HGNC Symbol;Acc:HGNC:8747]	9	4	7	14	305	3	0.8573444999999998	1.647411	0.33616699999999994
Q9BS31	ZNF649	zinc finger protein 649 [Source:HGNC Symbol;Acc:HGNC:25741]	198	5	null	1	871	0	0.9667224999999998	1.5891435	0.15000000000000002
O43292	GPAA1	glycosylphosphatidylinositol anchor attachment 1 [Source:HGNC Symbol;Acc:HGNC:4446]	4	1	null	2	79	0	0.31377800000000006	0.5689055	0.15000000000000002
Q16763	UBE2S	ubiquitin conjugating enzyme E2 S [Source:HGNC Symbol;Acc:HGNC:17895]	5	1	null	9	81	0	0.3239779999999999	0.46985499999999997	0.15000000000000002
Q9NYB5	SLCO1C1	solute carrier organic anion transporter family member 1C1 [Source:HGNC Symbol;Acc:HGNC:13819]	9	4	null	4	17	0	0.3413095000000001	0.2063295	0.15000000000000002
Q9NR11	ZNF302	zinc finger protein 302 [Source:HGNC Symbol;Acc:HGNC:13848]	199	0	131	1	274	1	0.9667224999999998	0.6614194999999999	0.9667224999999998
Q5K651	SAMD9	sterile alpha motif domain containing 9 [Source:HGNC Symbol;Acc:HGNC:1348]	28	15	27	2	6	3	0.5641285000000003	0.5703929999999999	0.7750305000000001
P41223	BUD31	BUD31 homolog [Source:HGNC Symbol;Acc:HGNC:29629]	200	4	132	1	4	1	0.9667224999999998	0.19310349999999998	0.7458754999999999
Q8NBT0	POC1A	POC1 centriolar protein A [Source:HGNC Symbol;Acc:HGNC:24488]	201	2	133	1	37	1	0.9667224999999998	0.40862100000000007	0.9667224999999998
P09067	HOXB5	homeobox B5 [Source:HGNC Symbol;Acc:HGNC:5116]	202	4	134	1	1	1	0.9667224999999998	0.19718350000000004	0.9667224999999998
Q14690	PDCD11	programmed cell death 11 [Source:HGNC Symbol;Acc:HGNC:13408]	203	5	null	1	888	0	0.7458754999999999	2.0882124999999996	0.15000000000000002
Q96RR1	TWNK	twinkle mtDNA helicase [Source:HGNC Symbol;Acc:HGNC:1160]	203	1	null	1	707	0	0.7458754999999999	1.7622630000000004	0.15000000000000002
Q9BXH1	BBC3	BCL2 binding component 3 [Source:HGNC Symbol;Acc:HGNC:17868]	204	1	null	1	308	0	0.7458754999999999	0.9566074999999999	0.15000000000000002
Q9H7N4	SCAF1	SR-related CTD associated factor 1 [Source:HGNC Symbol;Acc:HGNC:30403]	204	1	84	1	399	1	0.7458754999999999	1.729045	0.43343249999999994
Q16548	BCL2A1	BCL2 related protein A1 [Source:HGNC Symbol;Acc:HGNC:991]	23	null	19	2	0	1	0.24093300000000004	0.15000000000000002	0.17484550000000001
P52790	HK3	hexokinase 3 [Source:HGNC Symbol;Acc:HGNC:4925]	23	4	19	1	54	3	0.21432799999999996	1.3311345	0.2551195
Q8N393	ZNF786	zinc finger protein 786 [Source:HGNC Symbol;Acc:HGNC:21806]	205	1	null	1	522	0	0.7458754999999999	1.296089	0.15000000000000002
Q9UDV7	ZNF282	zinc finger protein 282 [Source:HGNC Symbol;Acc:HGNC:13076]	205	1	null	1	809	0	0.7458754999999999	2.1513334999999993	0.15000000000000002
Q13733	ATP1A4	ATPase Na+/K+ transporting subunit alpha 4 [Source:HGNC Symbol;Acc:HGNC:14073]	206	27	135	1	1	1	0.9667224999999998	0.9667224999999998	0.9667224999999998
P0DMV9	HSPA1B	heat shock protein family A (Hsp70) member 1B [Source:HGNC Symbol;Acc:HGNC:5233]	207	28	null	1	1	0	0.9667224999999998	0.9667224999999998	0.15000000000000002
O95336	AC010618.1	6-phosphogluconolactonase [Source:NCBI gene;Acc:25796]	208	1	null	1	54	0	0.9667224999999998	0.5055210000000001	0.15000000000000002
Q06323	PSME1	proteasome activator subunit 1 [Source:HGNC Symbol;Acc:HGNC:9568]	209	1	136	1	52	1	0.9667224999999998	0.7862249999999998	0.9667224999999998
Q8NCL4	GALNT6	polypeptide N-acetylgalactosaminyltransferase 6 [Source:HGNC Symbol;Acc:HGNC:4128]	210	5	137	1	119	1	0.9667224999999998	0.6229145000000001	0.9667224999999998
Q9UKA4	AKAP11	A-kinase anchoring protein 11 [Source:HGNC Symbol;Acc:HGNC:369]	211	0	138	3	123	3	1.7240215	1.1275255000000004	1.2286074999999996
P29466	CASP1	caspase 1 [Source:HGNC Symbol;Acc:HGNC:1499]	23	null	35	1	0	1	0.1769195	0.15000000000000002	0.9667224999999998
Q9H0M0	WWP1	WW domain containing E3 ubiquitin protein ligase 1 [Source:HGNC Symbol;Acc:HGNC:17004]	212	null	null	1	0	0	0.9667224999999998	0.15000000000000002	0.15000000000000002
Q7Z3B3	KANSL1	KAT8 regulatory NSL complex subunit 1 [Source:HGNC Symbol;Acc:HGNC:24565]	213	0	139	1	1463	1	0.7458754999999999	2.4417274999999994	0.9667224999999998
Q9UMZ2	SYNRG	synergin gamma [Source:HGNC Symbol;Acc:HGNC:557]	213	0	null	1	1137	0	0.7458754999999999	1.8364084999999999	0.15000000000000002
Q9NYA1	SPHK1	sphingosine kinase 1 [Source:HGNC Symbol;Acc:HGNC:11240]	214	1	null	1	95	0	0.9667224999999998	0.5463125000000001	0.15000000000000002
Q3ZCX4	ZNF568	zinc finger protein 568 [Source:HGNC Symbol;Acc:HGNC:25392]	73	0	null	1	1099	0	0.44880049999999994	1.8409219999999997	0.15000000000000002
P55036	PSMD4	proteasome 26S subunit, non-ATPase 4 [Source:HGNC Symbol;Acc:HGNC:9561]	34	1	32	3	13	3	0.995869	0.41190200000000005	1.1695069999999999
Q8IW75	SERPINA12	serpin family A member 12 [Source:HGNC Symbol;Acc:HGNC:18359]	215	null	null	1	0	0	0.9667224999999998	0.15000000000000002	0.15000000000000002
C9J1S8.1	null	null	119	null	null	2	0	0	0.8190690000000002	0.15000000000000002	0.15000000000000002
Q9Y2Y8	PRG3	proteoglycan 3, pro eosinophil major basic protein 2 [Source:HGNC Symbol;Acc:HGNC:9363]	119	null	null	2	0	0	0.8190690000000002	0.15000000000000002	0.15000000000000002
Q8N9L1	ZIC4	Zic family member 4 [Source:HGNC Symbol;Acc:HGNC:20393]	216	null	140	1	0	1	0.9667224999999998	0.15000000000000002	0.9667224999999998
Q93009	USP7	ubiquitin specific peptidase 7 [Source:HGNC Symbol;Acc:HGNC:12630]	62	5	60	1	409	2	0.6007380000000001	0.7775889999999998	1.4079830000000002
Q96RU2	USP28	ubiquitin specific peptidase 28 [Source:HGNC Symbol;Acc:HGNC:12625]	217	0	null	1	736	0	0.9667224999999998	1.4247450000000002	0.15000000000000002
Q969E4	TCEAL3	transcription elongation factor A like 3 [Source:HGNC Symbol;Acc:HGNC:28247]	218	1	141	1	46	2	0.7458754999999999	0.48654050000000004	0.9662889999999998
Q15170	TCEAL1	transcription elongation factor A like 1 [Source:HGNC Symbol;Acc:HGNC:11616]	218	5	141	1	1	2	0.7458754999999999	0.16705950000000003	0.9662889999999998
Q7Z6I8	C5orf24	chromosome 5 open reading frame 24 [Source:HGNC Symbol;Acc:HGNC:26746]	3	0	2	1	260	2	0.38345250000000014	1.076398	0.47984250000000006
Q15907	RAB11B	RAB11B, member RAS oncogene family [Source:HGNC Symbol;Acc:HGNC:9761]	11	1	9	1	431	2	0.6340155	1.601664	0.8357459999999999
Q96S86	HAPLN3	hyaluronan and proteoglycan link protein 3 [Source:HGNC Symbol;Acc:HGNC:21446]	219	1	142	1	132	1	0.9667224999999998	0.6317120000000002	0.9667224999999998
Q14669	TRIP12	thyroid hormone receptor interactor 12 [Source:HGNC Symbol;Acc:HGNC:12306]	3	0	2	2	48	5	0.8554660000000002	0.6419970000000002	0.9125774999999998
P08151	GLI1	GLI family zinc finger 1 [Source:HGNC Symbol;Acc:HGNC:4317]	9	null	null	1	0	0	0.220193	0.15000000000000002	0.15000000000000002
P12107	COL11A1	collagen type XI alpha 1 chain [Source:HGNC Symbol;Acc:HGNC:2186]	2	null	1	8	0	9	0.4740455000000001	0.15000000000000002	0.6878374999999997
Q9Y625	GPC6	glypican 6 [Source:HGNC Symbol;Acc:HGNC:4454]	2	4	null	2	290	0	0.24465600000000007	1.0349349999999997	0.15000000000000002
O95236	APOL3	apolipoprotein L3 [Source:HGNC Symbol;Acc:HGNC:14868]	28	4	27	2	35	1	0.26463100000000006	0.5929265000000001	0.44977800000000007
P19113	HDC	histidine decarboxylase [Source:HGNC Symbol;Acc:HGNC:4855]	30	null	null	3	0	0	0.6273174999999999	0.15000000000000002	0.15000000000000002
Q03135	CAV1	caveolin 1 [Source:HGNC Symbol;Acc:HGNC:1527]	9	4	7	3	727	4	0.488827	2.3884324999999995	0.5633890000000001
Q9UM11	FZR1	fizzy and cell division cycle 20 related 1 [Source:HGNC Symbol;Acc:HGNC:24824]	220	1	34	1	970	1	0.7458754999999999	2.4686809999999997	0.3692915000000001
O96018	AC005954.1	amyloid beta precursor protein binding family A member 3 [Source:NCBI gene;Acc:9546]	220	1	34	1	509	2	0.7458754999999999	1.5609150000000003	0.588804
Q9NXH9	TRMT1	tRNA methyltransferase 1 [Source:HGNC Symbol;Acc:HGNC:25980]	221	1	143	1	714	2	0.7458754999999999	1.8968435000000001	1.253674
Q9NQ55	PPAN	peter pan homolog [Source:HGNC Symbol;Acc:HGNC:9227]	221	1	143	1	498	2	0.7458754999999999	1.4904329999999997	1.253674
O75808	CAPN15	calpain 15 [Source:HGNC Symbol;Acc:HGNC:11182]	22	1	null	1	303	0	0.3626615000000001	1.0094775	0.15000000000000002
Q96MX3	ZNF48	zinc finger protein 48 [Source:HGNC Symbol;Acc:HGNC:13114]	222	1	null	2	883	0	1.4079830000000002	2.3370925000000002	0.15000000000000002
Q96Q89	KIF20B	kinesin family member 20B [Source:HGNC Symbol;Acc:HGNC:7212]	5	0	4	4	1217	2	0.2619705000000001	1.9452935	0.20205400000000004
Q9Y6D9	MAD1L1	mitotic arrest deficient 1 like 1 [Source:HGNC Symbol;Acc:HGNC:6762]	223	1	null	1	185	0	0.9667224999999998	0.8562565	0.15000000000000002
Q8NGP8	OR5M1	olfactory receptor family 5 subfamily M member 1 [Source:HGNC Symbol;Acc:HGNC:8352]	173	null	null	1	0	0	0.7458754999999999	0.15000000000000002	0.15000000000000002
O43257	ZNHIT1	zinc finger HIT-type containing 1 [Source:HGNC Symbol;Acc:HGNC:21688]	83	1	70	2	36	2	1.0943415	0.7524290000000001	0.9254125
Q14296	FASTK	Fas activated serine/threonine kinase [Source:HGNC Symbol;Acc:HGNC:24676]	83	1	144	1	33	1	0.5766235	0.313149	0.9667224999999998
Q9Y3Q8	TSC22D4	TSC22 domain family member 4 [Source:HGNC Symbol;Acc:HGNC:21696]	83	1	null	1	820	0	0.5766235	2.262267	0.15000000000000002
Q86XN6	ZNF761	zinc finger protein 761 [Source:HGNC Symbol;Acc:HGNC:23179]	174	0	145	2	1354	2	1.020689	2.1878155000000006	1.0257294999999997
Q96IR2	ZNF845	zinc finger protein 845 [Source:HGNC Symbol;Acc:HGNC:25112]	174	0	145	1	847	2	0.5289045	1.4143919999999999	0.9192754999999999
P17035	ZNF28	zinc finger protein 28 [Source:HGNC Symbol;Acc:HGNC:13073]	174	0	145	2	1035	3	1.020689	1.7064349999999997	1.3743995
A2RRH5	WDR27	WD repeat domain 27 [Source:HGNC Symbol;Acc:HGNC:21248]	224	0	null	1	940	0	0.9667224999999998	1.7602995	0.15000000000000002
P61221	ABCE1	ATP binding cassette subfamily E member 1 [Source:HGNC Symbol;Acc:HGNC:69]	225	0	146	1	627	1	0.9667224999999998	1.3322479999999999	0.9667224999999998
Q9Y2R0	COA3	cytochrome c oxidase assembly factor 3 [Source:HGNC Symbol;Acc:HGNC:24990]	60	4	59	2	19	1	1.253674	0.442196	0.9667224999999998
Q71F23	CENPU	centromere protein U [Source:HGNC Symbol;Acc:HGNC:21348]	5	2	null	1	48	0	0.16938000000000006	0.537991	0.15000000000000002
Q8N8A2	ANKRD44	ankyrin repeat domain 44 [Source:HGNC Symbol;Acc:HGNC:25259]	23	0	null	1	1	0	0.17047649999999998	0.1560605	0.15000000000000002
P04155	TFF1	trefoil factor 1 [Source:HGNC Symbol;Acc:HGNC:11755]	226	1	147	1	6	1	0.9667224999999998	0.42901249999999996	0.9667224999999998
Q8NFJ8	BHLHE22	basic helix-loop-helix family member e22 [Source:HGNC Symbol;Acc:HGNC:11963]	23	null	null	1	0	0	0.18800350000000002	0.15000000000000002	0.15000000000000002
P32780	GTF2H1	general transcription factor IIH subunit 1 [Source:HGNC Symbol;Acc:HGNC:4655]	3	0	null	1	1	0	0.49145350000000004	0.1518615	0.15000000000000002
Q8IX04	UEVLD	UEV and lactate/malate dehyrogenase domains [Source:HGNC Symbol;Acc:HGNC:30866]	3	0	2	1	3	1	0.49145350000000004	0.204774	0.4764
A0A0B4J238	TRAV1-2	T cell receptor alpha variable 1-2 [Source:HGNC Symbol;Acc:HGNC:12102]	17	null	15	7	0	1	0.22753700000000002	0.15000000000000002	0.16218050000000012
Q8N130	SLC34A3	solute carrier family 34 member 3 [Source:HGNC Symbol;Acc:HGNC:20305]	227	null	148	1	0	1	0.9667224999999998	0.15000000000000002	0.9667224999999998
O75152	ZC3H11A	zinc finger CCCH-type containing 11A [Source:HGNC Symbol;Acc:HGNC:29093]	228	0	null	2	795	0	1.187085	1.5442975	0.15000000000000002
P20719	HOXA5	homeobox A5 [Source:HGNC Symbol;Acc:HGNC:5106]	229	5	149	4	2	5	1.812073	0.31965999999999994	1.9780950000000002
P31267	HOXA6	homeobox A6 [Source:HGNC Symbol;Acc:HGNC:5107]	229	0	149	2	1	2	0.921783	0.18011550000000004	0.9510740000000001
Q8WXS8	ADAMTS14	ADAM metallopeptidase with thrombospondin type 1 motif 14 [Source:HGNC Symbol;Acc:HGNC:14899]	2	null	1	8	0	2	0.45199649999999997	0.15000000000000002	0.2276985
P52738	ZNF140	zinc finger protein 140 [Source:HGNC Symbol;Acc:HGNC:12925]	230	5	null	1	1544	0	0.9667224999999998	2.9949500000000002	0.15000000000000002
Q8ND07	BBOF1	basal body orientation factor 1 [Source:HGNC Symbol;Acc:HGNC:19855]	231	5	150	2	275	1	1.4079830000000002	0.8966654999999999	0.7458754999999999
P48729	CSNK1A1	casein kinase 1 alpha 1 [Source:HGNC Symbol;Acc:HGNC:2451]	3	5	2	1	113	2	0.32056100000000004	0.3826875	0.4595445000000001
Q9Y496	KIF3A	kinesin family member 3A [Source:HGNC Symbol;Acc:HGNC:6319]	3	0	null	1	1340	0	0.32056100000000004	2.2893989999999995	0.15000000000000002
P60174	TPI1	triosephosphate isomerase 1 [Source:HGNC Symbol;Acc:HGNC:12009]	232	1	151	1	27	1	0.9667224999999998	0.43022800000000005	0.9667224999999998
Q96M43	NBPF4	NBPF member 4 [Source:HGNC Symbol;Acc:HGNC:26550]	233	null	152	1	0	1	0.9667224999999998	0.15000000000000002	0.9667224999999998
Q9H649	NSUN3	NOP2/Sun RNA methyltransferase 3 [Source:HGNC Symbol;Acc:HGNC:26208]	3	0	null	1	1289	0	0.587665	2.152804	0.15000000000000002
Q5W186	CST9	cystatin 9 [Source:HGNC Symbol;Acc:HGNC:13261]	234	5	153	1	1	1	0.9667224999999998	0.2224115	0.9667224999999998
O60814	HIST1H2BK	histone cluster 1 H2B family member k [Source:HGNC Symbol;Acc:HGNC:13954]	235	1	154	2	3	1	1.4079830000000002	0.17963950000000004	0.9667224999999998
P62807.2	null	null	236	null	155	1	0	1	0.9667224999999998	0.15000000000000002	0.9667224999999998
Q8WXI9	GATAD2B	GATA zinc finger domain containing 2B [Source:HGNC Symbol;Acc:HGNC:30778]	67	0	null	1	936	0	0.6336755000000001	1.5866359999999997	0.15000000000000002
O43897	TLL1	tolloid like 1 [Source:HGNC Symbol;Acc:HGNC:11843]	2	4	null	2	18	0	0.2368785	0.7746989999999999	0.15000000000000002
O95218	ZRANB2	zinc finger RANBP2-type containing 2 [Source:HGNC Symbol;Acc:HGNC:13058]	87	0	156	2	921	1	1.02601	1.6102744999999996	0.9667224999999998
Q6NTF7	APOBEC3H	apolipoprotein B mRNA editing enzyme catalytic subunit 3H [Source:HGNC Symbol;Acc:HGNC:24100]	17	null	15	6	0	22	0.2176855	0.15000000000000002	0.3921395
Q9NWS8	RMND1	required for meiotic nuclear division 1 homolog [Source:HGNC Symbol;Acc:HGNC:21176]	237	null	157	1	0	1	0.9667224999999998	0.15000000000000002	0.9667224999999998
Q9Y4B6	DCAF1	DDB1 and CUL4 associated factor 1 [Source:HGNC Symbol;Acc:HGNC:30911]	3	0	37	2	440	1	0.9482010000000002	0.8452745	0.42822200000000005
P62424	RPL7A	ribosomal protein L7a [Source:HGNC Symbol;Acc:HGNC:10364]	1	1	34	2	369	2	0.998504	1.4085864999999997	0.596879
O15047	SETD1A	SET domain containing 1A, histone lysine methyltransferase [Source:HGNC Symbol;Acc:HGNC:29010]	22	1	null	1	390	0	0.5772780000000001	1.0397204999999998	0.15000000000000002
Q6ZRS2	SRCAP	Snf2 related CREBBP activator protein [Source:HGNC Symbol;Acc:HGNC:16974]	22	5	null	1	446	0	0.5772780000000001	1.0740435000000002	0.15000000000000002
Q9UL54	TAOK2	TAO kinase 2 [Source:HGNC Symbol;Acc:HGNC:16835]	22	1	null	2	5	0	0.9181620000000003	0.7053220000000001	0.15000000000000002
Q7Z392	TRAPPC11	trafficking protein particle complex 11 [Source:HGNC Symbol;Acc:HGNC:25751]	238	0	2	1	1325	1	0.9667224999999998	2.1862090000000003	0.5059885
A2RRD8	ZNF320	zinc finger protein 320 [Source:HGNC Symbol;Acc:HGNC:13842]	174	0	null	3	1667	0	1.1483165000000002	2.7099279999999997	0.15000000000000002
Q9HCG1	ZNF160	zinc finger protein 160 [Source:HGNC Symbol;Acc:HGNC:12948]	174	0	null	3	1	0	1.2110210000000001	0.15609450000000002	0.15000000000000002
Q68CJ6	NUGGC	nuclear GTPase, germinal center associated [Source:HGNC Symbol;Acc:HGNC:33550]	17	null	5	10	0	58	0.271244	0.15000000000000002	0.9387745000000003
P20774	OGN	osteoglycin [Source:HGNC Symbol;Acc:HGNC:8126]	2	4	1	5	4	1	0.3639195000000001	0.3970695	0.20644850000000006
Q9BZI1	IRX2	iroquois homeobox 2 [Source:HGNC Symbol;Acc:HGNC:14359]	239	5	158	1	363	1	0.9667224999999998	1.0718165	0.9667224999999998
Q13683	ITGA7	integrin subunit alpha 7 [Source:HGNC Symbol;Acc:HGNC:6143]	9	4	null	4	696	0	0.44262100000000004	2.2184409999999994	0.15000000000000002
Q8WWK9	CKAP2	cytoskeleton associated protein 2 [Source:HGNC Symbol;Acc:HGNC:1990]	240	null	null	1	0	0	0.9667224999999998	0.15000000000000002	0.15000000000000002
Q9H7T9	AUNIP	aurora kinase A and ninein interacting protein [Source:HGNC Symbol;Acc:HGNC:28363]	5	null	4	1	0	3	0.16954150000000007	0.15000000000000002	0.21385200000000004
Q00978	IRF9	interferon regulatory factor 9 [Source:HGNC Symbol;Acc:HGNC:6131]	241	null	null	1	0	0	0.9667224999999998	0.15000000000000002	0.15000000000000002
Q8NGR2	OR1L6	olfactory receptor family 1 subfamily L member 6 [Source:HGNC Symbol;Acc:HGNC:8218]	158	null	null	3	0	0	1.2015009999999997	0.15000000000000002	0.15000000000000002
Q8NGH3	OR2D3	olfactory receptor family 2 subfamily D member 3 [Source:HGNC Symbol;Acc:HGNC:15146]	158	null	null	3	0	0	1.252212	0.15000000000000002	0.15000000000000002
Q14146	URB2	URB2 ribosome biogenesis homolog [Source:HGNC Symbol;Acc:HGNC:28967]	242	5	159	1	40	2	0.9667224999999998	0.2803390000000001	1.253674
O75310	UGT2B11	UDP glucuronosyltransferase family 2 member B11 [Source:HGNC Symbol;Acc:HGNC:12545]	243	29	null	1	2	0	0.9667224999999998	0.36080850000000003	0.15000000000000002
Q9Y2U5	MAP3K2	mitogen-activated protein kinase kinase kinase 2 [Source:HGNC Symbol;Acc:HGNC:6854]	3	0	null	3	349	0	0.9558169999999999	1.3631285	0.15000000000000002
O75400	PRPF40A	pre-mRNA processing factor 40 homolog A [Source:HGNC Symbol;Acc:HGNC:16463]	3	0	2	1	1744	1	0.4092670000000001	2.9714814999999994	0.32957100000000006
Q6UWI4	SHISA2	shisa family member 2 [Source:HGNC Symbol;Acc:HGNC:20366]	244	30	null	1	1	0	0.9667224999999998	0.9667224999999998	0.15000000000000002
E7EW31	PROB1	proline rich basic protein 1 [Source:HGNC Symbol;Acc:HGNC:41906]	245	null	null	1	0	0	0.9667224999999998	0.15000000000000002	0.15000000000000002
P62807.1	null	null	163	null	110	2	0	2	0.878756	0.15000000000000002	0.8312495
P68431.9	null	null	163	null	160	2	0	1	0.878756	0.15000000000000002	0.9667224999999998
P84085	ARF5	ADP ribosylation factor 5 [Source:HGNC Symbol;Acc:HGNC:658]	83	1	null	1	528	0	0.6113544999999999	2.374739	0.15000000000000002
Q16654	PDK4	pyruvate dehydrogenase kinase 4 [Source:HGNC Symbol;Acc:HGNC:8812]	9	31	null	1	1	0	0.2142175	0.9667224999999998	0.15000000000000002
Q13201	MMRN1	multimerin 1 [Source:HGNC Symbol;Acc:HGNC:7178]	9	4	7	4	6	6	0.3972055000000001	1.2086409999999996	0.615715
P43357	MAGEA3	MAGE family member A3 [Source:HGNC Symbol;Acc:HGNC:6801]	246	null	null	1	0	0	0.9667224999999998	0.15000000000000002	0.15000000000000002
P78549	NTHL1	nth like DNA glycosylase 1 [Source:HGNC Symbol;Acc:HGNC:8028]	22	1	18	3	262	2	0.5251474999999999	1.1040399999999997	0.38947900000000013
Q5VT06	CEP350	centrosomal protein 350 [Source:HGNC Symbol;Acc:HGNC:24238]	148	0	2	3	360	7	1.585905	1.0692920000000001	1.8247125
A0A0B4J266	TRAV41	T cell receptor alpha variable 41 [Source:HGNC Symbol;Acc:HGNC:12142]	17	null	15	5	0	28	0.20730700000000005	0.15000000000000002	0.46276599999999996
Q9UIE0	ZNF230	zinc finger protein 230 [Source:NCBI gene;Acc:7773]	247	0	161	3	229	1	1.1616190000000002	0.6213930000000001	0.48843600000000004
Q8WX93	PALLD	palladin, cytoskeletal associated protein [Source:HGNC Symbol;Acc:HGNC:17068]	2	5	null	1	13	0	0.187179	0.354323	0.15000000000000002
Q96DY7	MTBP	MDM2 binding protein [Source:HGNC Symbol;Acc:HGNC:7417]	37	0	162	3	1208	2	1.1854445000000002	1.9825744999999997	1.4079830000000002
P62805.9	null	null	163	null	null	1	0	0	0.5215945000000001	0.15000000000000002	0.15000000000000002
Q0VDF9	HSPA14	heat shock protein family A (Hsp70) member 14 [Source:HGNC Symbol;Acc:HGNC:29526]	248	0	4	1	964	1	0.9667224999999998	1.6657625	0.34983500000000006
Q07020	RPL18	ribosomal protein L18 [Source:HGNC Symbol;Acc:HGNC:10310]	1	1	34	6	405	8	1.6829410000000002	1.5196390000000002	1.6790565
P62857	RPS28	ribosomal protein S28 [Source:HGNC Symbol;Acc:HGNC:10418]	1	4	34	2	130	3	0.698199	0.6330039999999998	0.7464875
O75947	ATP5PD	ATP synthase peripheral stalk subunit d [Source:HGNC Symbol;Acc:HGNC:845]	249	0	163	1	117	1	0.6794650000000001	0.5258955000000001	0.7458754999999999
Q9Y2R9	MRPS7	mitochondrial ribosomal protein S7 [Source:HGNC Symbol;Acc:HGNC:14499]	249	18	163	2	11	1	1.253674	0.5671544999999998	0.7458754999999999
Q8NH70	OR4A16	olfactory receptor family 4 subfamily A member 16 [Source:HGNC Symbol;Acc:HGNC:15153]	250	null	null	1	0	0	0.7458754999999999	0.15000000000000002	0.15000000000000002
Q8NGZ5	OR2G2	olfactory receptor family 2 subfamily G member 2 [Source:HGNC Symbol;Acc:HGNC:15007]	250	null	null	1	0	0	0.7458754999999999	0.15000000000000002	0.15000000000000002
Q9Y584	TIMM22	translocase of inner mitochondrial membrane 22 [Source:HGNC Symbol;Acc:HGNC:17317]	178	1	119	1	28	1	0.6794650000000001	0.30330599999999996	0.9667224999999998
Q9BVC3	DSCC1	DNA replication and sister chromatid cohesion 1 [Source:HGNC Symbol;Acc:HGNC:24453]	5	null	4	4	0	12	0.394579	0.15000000000000002	0.41004050000000003
O75140	DEPDC5	DEP domain containing 5 [Source:HGNC Symbol;Acc:HGNC:18423]	251	5	null	1	801	0	0.9667224999999998	1.5884804999999997	0.15000000000000002
Q30KQ5	DEFB115	defensin beta 115 [Source:HGNC Symbol;Acc:HGNC:18096]	252	null	null	2	0	0	1.4079830000000002	0.15000000000000002	0.15000000000000002
Q8TE69	CXorf40A	chromosome X open reading frame 40A [Source:HGNC Symbol;Acc:HGNC:28089]	253	1	164	1	32	1	0.9667224999999998	0.24189350000000004	0.9667224999999998
A6NCL7	ANKRD33B	ankyrin repeat domain 33B [Source:HGNC Symbol;Acc:HGNC:35240]	23	4	null	1	3	0	0.20889650000000007	0.158279	0.15000000000000002
Q8TDW0	LRRC8C	leucine rich repeat containing 8 VRAC subunit C [Source:HGNC Symbol;Acc:HGNC:25075]	23	4	7	3	91	1	0.2977045	0.7722935	0.3309225
P15085	CPA1	carboxypeptidase A1 [Source:HGNC Symbol;Acc:HGNC:2296]	9	4	null	3	165	0	0.35258050000000013	0.6249035000000001	0.15000000000000002
O75150	RNF40	ring finger protein 40 [Source:HGNC Symbol;Acc:HGNC:16867]	22	1	null	3	161	0	1.2083095000000001	0.751375	0.15000000000000002
Q8TDM5	SPACA4	sperm acrosome associated 4 [Source:HGNC Symbol;Acc:HGNC:16441]	254	null	165	1	0	1	0.9667224999999998	0.15000000000000002	0.9667224999999998
Q7Z6J9	TSEN54	tRNA splicing endonuclease subunit 54 [Source:HGNC Symbol;Acc:HGNC:27561]	255	1	null	1	1016	0	0.9667224999999998	2.5569024999999996	0.15000000000000002
P62280	RPS11	ribosomal protein S11 [Source:HGNC Symbol;Acc:HGNC:10384]	1	4	34	6	136	6	1.8026464999999998	0.8130170000000001	1.2665174999999997
Q6P2E9	EDC4	enhancer of mRNA decapping 4 [Source:HGNC Symbol;Acc:HGNC:17157]	256	5	null	1	538	0	0.9667224999999998	1.3270800000000003	0.15000000000000002
P17097	ZNF7	zinc finger protein 7 [Source:HGNC Symbol;Acc:HGNC:13139]	257	5	166	3	492	2	1.006324	1.1150390000000001	1.187085
P15622	ZNF250	zinc finger protein 250 [Source:HGNC Symbol;Acc:HGNC:13044]	257	5	166	3	758	2	1.006324	1.6670545	1.1539859999999997
O75123	ZNF623	zinc finger protein 623 [Source:HGNC Symbol;Acc:HGNC:29084]	257	0	166	4	374	2	1.3718580000000002	0.7442774999999999	1.187085
Q6PII5	HAGHL	hydroxyacylglutathione hydrolase like [Source:HGNC Symbol;Acc:HGNC:14177]	258	1	167	1	115	1	0.9667224999999998	0.41782650000000005	0.9667224999999998
Q7Z417	NUFIP2	nuclear FMR1 interacting protein 2 [Source:HGNC Symbol;Acc:HGNC:17634]	259	0	78	1	424	1	0.9667224999999998	0.7848055	0.7458754999999999
P83110	HTRA3	HtrA serine peptidase 3 [Source:HGNC Symbol;Acc:HGNC:30406]	2	4	null	3	32	0	0.28566000000000014	0.6349589999999997	0.15000000000000002
Q01955	COL4A3	collagen type IV alpha 3 chain [Source:HGNC Symbol;Acc:HGNC:2204]	260	5	168	1	15	1	0.9667224999999998	0.32158100000000006	0.9667224999999998
Q99542	MMP19	matrix metallopeptidase 19 [Source:HGNC Symbol;Acc:HGNC:7165]	2	4	null	3	2	0	0.2783415	0.19102100000000005	0.15000000000000002
Q68DY9	ZNF772	zinc finger protein 772 [Source:HGNC Symbol;Acc:HGNC:33106]	185	0	169	2	303	1	0.9254125	0.5876564999999999	0.7458754999999999
Q6P9A3	ZNF549	zinc finger protein 549 [Source:HGNC Symbol;Acc:HGNC:26632]	185	0	169	3	1170	1	1.3664774999999998	1.9552300000000002	0.7458754999999999
Q16762	TST	thiosulfate sulfurtransferase [Source:HGNC Symbol;Acc:HGNC:12388]	261	0	null	1	245	0	0.9667224999999998	0.7934925	0.15000000000000002
Q9NPC1	LTB4R2	leukotriene B4 receptor 2 [Source:HGNC Symbol;Acc:HGNC:19260]	262	0	null	1	15	0	0.9667224999999998	0.20439150000000006	0.15000000000000002
O15355	PPM1G	protein phosphatase, Mg2+/Mn2+ dependent 1G [Source:HGNC Symbol;Acc:HGNC:9278]	263	1	null	1	359	0	0.9667224999999998	1.3065780000000002	0.15000000000000002
Q9UJW0	DCTN4	dynactin subunit 4 [Source:HGNC Symbol;Acc:HGNC:15518]	3	0	2	3	56	1	1.1227229999999997	0.41210600000000003	0.3265450000000001
P51957	NEK4	NIMA related kinase 4 [Source:HGNC Symbol;Acc:HGNC:11399]	3	0	37	4	1204	1	1.5705625	1.9611969999999999	0.4323869999999999
Q9Y4F4	TOGARAM1	TOG array regulator of axonemal microtubules 1 [Source:HGNC Symbol;Acc:HGNC:19959]	264	0	170	1	1298	3	0.9667224999999998	2.1972080000000003	1.5804309999999995
O76094	SRP72	signal recognition particle 72 [Source:HGNC Symbol;Acc:HGNC:11303]	265	0	171	1	915	1	0.9667224999999998	1.619497	0.9667224999999998
Q6ZN06	ZNF813	zinc finger protein 813 [Source:HGNC Symbol;Acc:HGNC:33257]	174	0	145	1	447	1	0.5814684999999998	0.835865	0.5834319999999997
P17017	ZNF14	zinc finger protein 14 [Source:HGNC Symbol;Acc:HGNC:12924]	266	0	null	1	483	0	0.9667224999999998	1.1032325	0.15000000000000002
Q8NDV7	TNRC6A	trinucleotide repeat containing adaptor 6A [Source:HGNC Symbol;Acc:HGNC:11969]	162	0	null	2	27	0	1.253674	0.4153020000000001	0.15000000000000002
P39019	RPS19	ribosomal protein S19 [Source:HGNC Symbol;Acc:HGNC:10402]	1	1	34	4	499	6	1.1509260000000001	1.7299885	1.297551
O94966	USP19	ubiquitin specific peptidase 19 [Source:HGNC Symbol;Acc:HGNC:12617]	267	1	172	1	169	1	0.9667224999999998	0.660952	0.9667224999999998
P05783	KRT18	keratin 18 [Source:HGNC Symbol;Acc:HGNC:6430]	268	1	173	1	661	1	0.9667224999999998	1.9661185000000003	0.9667224999999998
P48060	GLIPR1	GLI pathogenesis related 1 [Source:HGNC Symbol;Acc:HGNC:17001]	269	null	null	2	0	0	1.4079830000000002	0.15000000000000002	0.15000000000000002
O95429	BAG4	BCL2 associated athanogene 4 [Source:HGNC Symbol;Acc:HGNC:940]	270	32	174	1	1	3	0.9667224999999998	0.9667224999999998	1.4164490000000003
P22897	MRC1	mannose receptor C-type 1 [Source:HGNC Symbol;Acc:HGNC:7228]	23	4	19	2	85	4	0.46387950000000006	1.3573060000000003	0.7077869999999999
O75616	ERAL1	Era like 12S mitochondrial rRNA chaperone 1 [Source:HGNC Symbol;Acc:HGNC:3424]	271	1	175	1	70	1	0.9667224999999998	0.3351215000000001	0.9667224999999998
O75356	ENTPD5	ectonucleoside triphosphate diphosphohydrolase 5 (inactive) [Source:HGNC Symbol;Acc:HGNC:3367]	272	5	150	1	6	1	0.9667224999999998	0.17407199999999998	0.7458754999999999
Q9Y2B5	VPS9D1	VPS9 domain containing 1 [Source:HGNC Symbol;Acc:HGNC:13526]	94	1	73	2	528	2	0.8202760000000001	1.46903	0.7209705000000002
Q9H9T3	ELP3	elongator acetyltransferase complex subunit 3 [Source:HGNC Symbol;Acc:HGNC:20696]	273	null	null	2	0	0	1.253674	0.15000000000000002	0.15000000000000002
Q9H426	RIMS4	regulating synaptic membrane exocytosis 4 [Source:HGNC Symbol;Acc:HGNC:16183]	274	null	null	2	0	0	1.4079830000000002	0.15000000000000002	0.15000000000000002
Q8IY21	DDX60	DExD/H-box helicase 60 [Source:HGNC Symbol;Acc:HGNC:25942]	28	15	27	1	11	7	0.23361450000000006	0.7330659999999999	1.2444345000000003
P01100	FOS	Fos proto-oncogene, AP-1 transcription factor subunit [Source:HGNC Symbol;Acc:HGNC:3796]	275	19	176	2	3	3	1.253674	0.8778210000000001	1.4164490000000003
O75373	AC008554.1	zinc finger protein 737 [Source:NCBI gene;Acc:100129842]	276	0	null	1	691	0	0.9667224999999998	1.1405729999999998	0.15000000000000002
A0A075B6R2	IGHV4-4	immunoglobulin heavy variable 4-4 [Source:HGNC Symbol;Acc:HGNC:5652]	277	33	null	1	1	0	0.9667224999999998	0.9667224999999998	0.15000000000000002
Q9UBW7	ZMYM2	zinc finger MYM-type containing 2 [Source:HGNC Symbol;Acc:HGNC:12989]	278	0	null	1	1268	0	0.9667224999999998	2.0740514999999995	0.15000000000000002
Q9UNA0	ADAMTS5	ADAM metallopeptidase with thrombospondin type 1 motif 5 [Source:HGNC Symbol;Acc:HGNC:221]	2	null	null	1	0	0	0.2116675	0.15000000000000002	0.15000000000000002
P08572	COL4A2	collagen type IV alpha 2 chain [Source:HGNC Symbol;Acc:HGNC:2203]	279	4	177	2	65	1	1.4079830000000002	0.4793070000000001	0.9667224999999998
O95760	IL33	interleukin 33 [Source:HGNC Symbol;Acc:HGNC:16028]	9	4	7	5	4	11	0.47038199999999997	0.4748784999999999	1.0988634999999998
Q9NXP7	GIN1	gypsy retrotransposon integrase 1 [Source:HGNC Symbol;Acc:HGNC:25959]	3	0	null	3	275	0	0.9478015	0.5711409999999999	0.15000000000000002
Q9NZM5	NOP53	NOP53 ribosome biogenesis factor [Source:HGNC Symbol;Acc:HGNC:4333]	1	1	34	1	473	1	0.4204275000000001	1.483633	0.34090149999999997
A8CG34	POM121C	POM121 transmembrane nucleoporin C [Source:HGNC Symbol;Acc:HGNC:34005]	280	5	178	1	239	1	0.9667224999999998	0.5659645000000001	0.9667224999999998
Q9BYD2	MRPL9	mitochondrial ribosomal protein L9 [Source:HGNC Symbol;Acc:HGNC:14277]	34	1	32	2	136	1	0.693728	0.6721805	0.498925
P52756	RBM5	RNA binding motif protein 5 [Source:HGNC Symbol;Acc:HGNC:9902]	51	0	53	2	519	1	1.1238875000000004	1.2843589999999996	0.9667224999999998
P0C7X2	ZNF688	zinc finger protein 688 [Source:HGNC Symbol;Acc:HGNC:30489]	22	1	18	1	157	2	0.366444	0.9327650000000002	0.431333
Q9NZL3	ZNF224	zinc finger protein 224 [Source:HGNC Symbol;Acc:HGNC:13017]	247	0	null	2	403	0	0.7581154999999998	0.865989	0.15000000000000002
Q9UK10	ZNF225	zinc finger protein 225 [Source:HGNC Symbol;Acc:HGNC:13018]	247	0	161	5	192	4	1.7732195	0.680944	1.6030155000000001
Q9Y4E6	WDR7	WD repeat domain 7 [Source:HGNC Symbol;Acc:HGNC:13490]	122	4	90	1	12	1	0.5358915000000001	0.339873	0.6239854999999999
Q9H427	KCNK15	potassium two pore domain channel subfamily K member 15 [Source:HGNC Symbol;Acc:HGNC:13814]	274	null	null	1	0	0	0.7458754999999999	0.15000000000000002	0.15000000000000002
Q9NRP2	CMC2	C-X9-C motif containing 2 [Source:HGNC Symbol;Acc:HGNC:24447]	5	null	179	1	0	1	0.17350250000000003	0.15000000000000002	0.9667224999999998
Q9BTA9	WAC	WW domain containing adaptor with coiled-coil [Source:HGNC Symbol;Acc:HGNC:17327]	281	0	null	1	631	0	0.9667224999999998	1.2027589999999997	0.15000000000000002
P49736	MCM2	minichromosome maintenance complex component 2 [Source:HGNC Symbol;Acc:HGNC:6944]	5	1	4	3	293	7	0.21162500000000006	1.1147160000000005	0.32744600000000007
O60216	RAD21	RAD21 cohesin complex component [Source:HGNC Symbol;Acc:HGNC:9811]	37	0	102	3	35	1	0.6676074999999999	0.20771499999999996	0.9667224999999998
P09603	CSF1	colony stimulating factor 1 [Source:HGNC Symbol;Acc:HGNC:2432]	23	4	null	1	11	0	0.17107150000000002	0.3828405000000001	0.15000000000000002
P43657	LPAR6	lysophosphatidic acid receptor 6 [Source:HGNC Symbol;Acc:HGNC:15520]	72	null	null	1	0	0	0.7458754999999999	0.15000000000000002	0.15000000000000002
Q9BTX3	TMEM208	transmembrane protein 208 [Source:HGNC Symbol;Acc:HGNC:25015]	45	1	48	1	168	1	0.48430500000000015	1.2546174999999997	0.6722654999999997
Q6PK04	CCDC137	coiled-coil domain containing 137 [Source:HGNC Symbol;Acc:HGNC:33451]	156	1	106	3	453	4	1.587418	1.4955330000000002	1.0361930000000001
P17948	FLT1	fms related tyrosine kinase 1 [Source:HGNC Symbol;Acc:HGNC:3763]	9	4	7	2	139	2	0.24887199999999998	0.8234379999999998	0.34569550000000004
Q8IWX8	CHERP	calcium homeostasis endoplasmic reticulum protein [Source:HGNC Symbol;Acc:HGNC:16930]	282	1	null	1	1054	0	0.9667224999999998	2.6301129999999997	0.15000000000000002
O95835	LATS1	large tumor suppressor kinase 1 [Source:HGNC Symbol;Acc:HGNC:6514]	283	0	2	3	1346	2	1.1580575	2.2961479999999996	0.7713075
Q9NYF8	BCLAF1	BCL2 associated transcription factor 1 [Source:HGNC Symbol;Acc:HGNC:16863]	283	0	null	2	1428	0	0.8020009999999999	2.416593	0.15000000000000002
Q9ULK4	MED23	mediator complex subunit 23 [Source:HGNC Symbol;Acc:HGNC:2372]	283	0	null	3	1641	0	1.2192064999999994	2.6653199999999995	0.15000000000000002
Q9UPN9	TRIM33	tripartite motif containing 33 [Source:HGNC Symbol;Acc:HGNC:16290]	284	0	180	1	1478	1	0.9667224999999998	2.5027829999999995	0.7458754999999999
Q14767	LTBP2	latent transforming growth factor beta binding protein 2 [Source:HGNC Symbol;Acc:HGNC:6715]	2	null	7	3	0	1	0.2828210000000001	0.15000000000000002	0.23061400000000007
P45378	TNNT3	troponin T3, fast skeletal type [Source:HGNC Symbol;Acc:HGNC:11950]	9	5	7	3	55	1	0.33141550000000003	0.3009345	0.27291850000000006
O00399	DCTN6	dynactin subunit 6 [Source:HGNC Symbol;Acc:HGNC:16964]	273	null	181	1	0	1	0.6794650000000001	0.15000000000000002	0.9667224999999998
P17038	ZNF43	zinc finger protein 43 [Source:HGNC Symbol;Acc:HGNC:13109]	169	0	182	2	1448	1	1.253674	2.4231804999999995	0.9667224999999998
Q96MK3	FAM20A	FAM20A golgi associated secretory pathway pseudokinase [Source:HGNC Symbol;Acc:HGNC:23015]	23	23	null	1	1	0	0.17653699999999992	0.9667224999999998	0.15000000000000002
Q6XE24	RBMS3	RNA binding motif single stranded interacting protein 3 [Source:HGNC Symbol;Acc:HGNC:13427]	9	4	7	20	90	17	1.1758225000000004	0.5365375000000001	1.2485654999999998
P23470	PTPRG	protein tyrosine phosphatase receptor type G [Source:HGNC Symbol;Acc:HGNC:9671]	2	4	null	1	41	0	0.194761	0.3970950000000001	0.15000000000000002
P29536	LMOD1	leiomodin 1 [Source:HGNC Symbol;Acc:HGNC:6647]	2	null	23	1	0	1	0.35978	0.15000000000000002	0.4129645
Q13263	TRIM28	tripartite motif containing 28 [Source:HGNC Symbol;Acc:HGNC:16384]	285	1	null	1	1223	0	0.9667224999999998	3.424718499999999	0.15000000000000002
Q8NHV5	MOSMO	modulator of smoothened [Source:HGNC Symbol;Acc:HGNC:27087]	162	0	null	1	78	0	0.6794650000000001	0.5198265000000001	0.15000000000000002
Q8WWF1	C1orf54	chromosome 1 open reading frame 54 [Source:HGNC Symbol;Acc:HGNC:26258]	23	null	19	1	0	1	0.1660735	0.15000000000000002	0.16786700000000007
O75794	CDC123	cell division cycle 123 [Source:HGNC Symbol;Acc:HGNC:16827]	286	4	null	1	22	0	0.9667224999999998	0.5685655000000001	0.15000000000000002
Q86WT1	TTC30A	tetratricopeptide repeat domain 30A [Source:HGNC Symbol;Acc:HGNC:25853]	287	0	183	1	537	1	0.9667224999999998	0.9777300000000002	0.9667224999999998
Q9Y5G6	PCDHGA7	protocadherin gamma subfamily A, 7 [Source:HGNC Symbol;Acc:HGNC:8705]	82	null	null	1	0	0	0.6359534999999998	0.15000000000000002	0.15000000000000002
Q4V9L6	TMEM119	transmembrane protein 119 [Source:HGNC Symbol;Acc:HGNC:27884]	9	4	1	2	5	4	0.2489655	0.47264300000000004	0.4441255
Q92502	STARD8	StAR related lipid transfer domain containing 8 [Source:HGNC Symbol;Acc:HGNC:19161]	9	4	7	1	14	4	0.2015695	0.2397515	0.4468455
O14958	CASQ2	calsequestrin 2 [Source:HGNC Symbol;Acc:HGNC:1513]	9	1	7	3	81	1	0.32514250000000006	0.6420394999999999	0.22665299999999997
O60934	NBN	nibrin [Source:HGNC Symbol;Acc:HGNC:7652]	288	0	null	1	3	0	0.9667224999999998	0.1630475	0.15000000000000002
Q9P2F6	ARHGAP20	Rho GTPase activating protein 20 [Source:HGNC Symbol;Acc:HGNC:18357]	9	4	1	5	12	3	0.4366625000000001	0.19488	0.32075650000000006
O43300	LRRTM2	leucine rich repeat transmembrane neuronal 2 [Source:HGNC Symbol;Acc:HGNC:19409]	9	null	null	2	0	0	0.269085	0.15000000000000002	0.15000000000000002
P61296	HAND2	heart and neural crest derivatives expressed 2 [Source:HGNC Symbol;Acc:HGNC:4808]	2	null	null	1	0	0	0.24866799999999997	0.15000000000000002	0.15000000000000002
Q8NGP0	OR4C13	olfactory receptor family 4 subfamily C member 13 [Source:HGNC Symbol;Acc:HGNC:15169]	158	null	null	1	0	0	0.514769	0.15000000000000002	0.15000000000000002
A6NLF2	ELOA3D	elongin A3 family member D [Source:HGNC Symbol;Acc:HGNC:33511]	158	null	null	1	0	0	0.514769	0.15000000000000002	0.15000000000000002
Q8NGT0	OR13C9	olfactory receptor family 13 subfamily C member 9 [Source:HGNC Symbol;Acc:HGNC:15104]	158	null	null	2	0	0	0.8530690000000002	0.15000000000000002	0.15000000000000002
O94905	ERLIN2	ER lipid raft associated 2 [Source:HGNC Symbol;Acc:HGNC:1356]	289	0	184	1	457	1	0.9667224999999998	0.9140564999999997	0.9667224999999998
Q1HG43	DUOXA1	dual oxidase maturation factor 1 [Source:HGNC Symbol;Acc:HGNC:26507]	290	1	185	1	29	1	0.9667224999999998	0.2130530000000001	0.9667224999999998
Q8N5A5	ZGPAT	zinc finger CCCH-type and G-patch domain containing [Source:HGNC Symbol;Acc:HGNC:15948]	291	1	186	2	317	2	1.4079830000000002	1.157556	1.253674
P0C0L5	C4B	complement C4B (Chido blood group) [Source:HGNC Symbol;Acc:HGNC:1324]	292	34	187	2	1	1	1.4079830000000002	0.9667224999999998	0.9667224999999998
P17021	ZNF17	zinc finger protein 17 [Source:HGNC Symbol;Acc:HGNC:12958]	19	0	16	1	397	2	0.5445785000000001	0.8121245000000001	0.9406530000000001
P78368	CSNK1G2	casein kinase 1 gamma 2 [Source:HGNC Symbol;Acc:HGNC:2455]	1	1	34	1	609	6	0.5470265000000001	1.8183204999999996	1.5607450000000003
Q15291	RBBP5	RB binding protein 5, histone lysine methyltransferase complex subunit [Source:HGNC Symbol;Acc:HGNC:9888]	228	0	null	2	810	0	1.187085	1.308601	0.15000000000000002
Q15391	P2RY14	purinergic receptor P2Y14 [Source:HGNC Symbol;Acc:HGNC:16442]	23	4	null	2	54	0	0.21708199999999997	0.48240950000000005	0.15000000000000002
P18850	ATF6	activating transcription factor 6 [Source:HGNC Symbol;Acc:HGNC:791]	148	0	null	1	749	0	0.625201	1.3190304999999998	0.15000000000000002
A6NLP5	TTC36	tetratricopeptide repeat domain 36 [Source:HGNC Symbol;Acc:HGNC:33708]	145	null	null	1	0	0	0.7458754999999999	0.15000000000000002	0.15000000000000002
Q96C10	DHX58	DExH-box helicase 58 [Source:HGNC Symbol;Acc:HGNC:29517]	293	null	null	1	0	0	0.9667224999999998	0.15000000000000002	0.15000000000000002
A4D0V7	CPED1	cadherin like and PC-esterase domain containing 1 [Source:HGNC Symbol;Acc:HGNC:26159]	9	4	7	3	747	3	0.29855450000000006	2.5219844999999994	0.33673650000000005
P01906	HLA-DQA2	major histocompatibility complex, class II, DQ alpha 2 [Source:HGNC Symbol;Acc:HGNC:4943]	294	null	188	1	0	1	0.9667224999999998	0.15000000000000002	0.9667224999999998
Q14596	NBR1	NBR1 autophagy cargo receptor [Source:HGNC Symbol;Acc:HGNC:6746]	57	0	57	1	943	1	0.7458754999999999	1.6820315	0.9667224999999998
Q13564	NAE1	NEDD8 activating enzyme E1 subunit 1 [Source:HGNC Symbol;Acc:HGNC:621]	45	5	72	1	371	1	0.4253745000000001	1.0852210000000004	0.611465
Q9NUU7	DDX19A	DEAD-box helicase 19A [Source:HGNC Symbol;Acc:HGNC:25628]	45	null	null	1	0	0	0.4253745000000001	0.15000000000000002	0.15000000000000002
Q9BZ11	ADAM33	ADAM metallopeptidase domain 33 [Source:HGNC Symbol;Acc:HGNC:15478]	9	null	1	4	0	3	0.5349139999999999	0.15000000000000002	0.576683
Q9HBL0	TNS1	tensin 1 [Source:HGNC Symbol;Acc:HGNC:11973]	9	4	7	4	446	3	0.4030025000000001	1.6366499999999997	0.35040450000000006
P62987	UBA52	ubiquitin A-52 residue ribosomal protein fusion product 1 [Source:HGNC Symbol;Acc:HGNC:12458]	1	4	34	1	25	1	0.4096749999999999	0.5717190000000002	0.35740849999999996
Q8IYN0	ZNF100	zinc finger protein 100 [Source:HGNC Symbol;Acc:HGNC:12880]	169	0	182	1	87	1	0.6794650000000001	0.27277400000000007	0.9667224999999998
D6RGH6	MCIDAS	multiciliate differentiation and DNA synthesis associated cell cycle protein [Source:HGNC Symbol;Acc:HGNC:40050]	295	5	189	1	2	1	0.9667224999999998	0.17560200000000004	0.9667224999999998
Q9NRD5	PICK1	protein interacting with PRKCA 1 [Source:HGNC Symbol;Acc:HGNC:9394]	296	1	null	1	1045	0	0.9667224999999998	2.614175499999999	0.15000000000000002
Q96MW1	CCDC43	coiled-coil domain containing 43 [Source:HGNC Symbol;Acc:HGNC:26472]	297	4	null	1	107	0	0.9667224999999998	0.5149645000000002	0.15000000000000002
Q9Y5T5	USP16	ubiquitin specific peptidase 16 [Source:HGNC Symbol;Acc:HGNC:12614]	3	0	null	1	5	0	0.3792875	0.238638	0.15000000000000002
P46952	HAAO	3-hydroxyanthranilate 3,4-dioxygenase [Source:HGNC Symbol;Acc:HGNC:4796]	298	null	190	1	0	1	0.9667224999999998	0.15000000000000002	0.9667224999999998
Q12901	ZNF155	zinc finger protein 155 [Source:HGNC Symbol;Acc:HGNC:12940]	299	0	null	1	373	0	0.9667224999999998	0.6775950000000001	0.15000000000000002
P53609	PGGT1B	protein geranylgeranyltransferase type I subunit beta [Source:HGNC Symbol;Acc:HGNC:8895]	3	0	2	2	1049	8	0.73378	2.0240884999999995	1.6723754999999998
Q9Y448	KNSTRN	kinetochore localized astrin (SPAG5) binding protein [Source:HGNC Symbol;Acc:HGNC:30767]	5	null	4	5	0	5	0.2446475	0.15000000000000002	0.25950550000000006
Q9H2M3	BHMT2	betaine--homocysteine S-methyltransferase 2 [Source:HGNC Symbol;Acc:HGNC:1048]	9	4	null	1	574	0	0.24292200000000005	2.0425505	0.15000000000000002
P14138	EDN3	endothelin 3 [Source:HGNC Symbol;Acc:HGNC:3178]	166	5	null	1	128	0	0.7458754999999999	0.5134684999999999	0.15000000000000002
Q7Z3B1	NEGR1	neuronal growth regulator 1 [Source:HGNC Symbol;Acc:HGNC:17302]	2	4	null	1	315	0	0.18938050000000003	1.6854569999999993	0.15000000000000002
Q86YW7	GPHB5	glycoprotein hormone beta 5 [Source:HGNC Symbol;Acc:HGNC:18055]	89	null	null	2	0	0	1.1451290000000003	0.15000000000000002	0.15000000000000002
Q5MCW4	ZNF569	zinc finger protein 569 [Source:HGNC Symbol;Acc:HGNC:24737]	300	0	191	1	145	1	0.9667224999999998	0.5379315	0.9667224999999998
Q96JB2	COG3	component of oligomeric golgi complex 3 [Source:HGNC Symbol;Acc:HGNC:18619]	301	0	138	2	1403	1	0.9662889999999998	2.3362680000000005	0.5496275
Q8IXQ4	GPALPP1	GPALPP motifs containing 1 [Source:HGNC Symbol;Acc:HGNC:20298]	301	0	138	2	1355	2	0.9662889999999998	2.2036849999999997	0.9454980000000001
O95400	CD2BP2	CD2 cytoplasmic tail binding protein 2 [Source:HGNC Symbol;Acc:HGNC:1656]	22	1	null	2	461	0	0.6233395	1.634015	0.15000000000000002
P52701	MSH6	mutS homolog 6 [Source:HGNC Symbol;Acc:HGNC:7329]	302	5	192	1	887	1	0.9667224999999998	1.5783995000000002	0.9667224999999998
P62979	RPS27A	ribosomal protein S27a [Source:HGNC Symbol;Acc:HGNC:10417]	303	4	193	1	150	1	0.9667224999999998	0.9608490000000001	0.9667224999999998
O95271	TNKS	tankyrase [Source:HGNC Symbol;Acc:HGNC:11941]	304	0	194	1	1034	3	0.9667224999999998	1.8037005000000002	1.8492944999999994
P41732	TSPAN7	tetraspanin 7 [Source:HGNC Symbol;Acc:HGNC:11854]	9	4	null	1	16	0	0.2214425	0.41389950000000003	0.15000000000000002
Q63HM9	PLCXD3	phosphatidylinositol specific phospholipase C X domain containing 3 [Source:HGNC Symbol;Acc:HGNC:31822]	9	4	7	1	1	1	0.2214425	0.17148800000000003	0.24146850000000009
Q6PL18	ATAD2	ATPase family AAA domain containing 2 [Source:HGNC Symbol;Acc:HGNC:30123]	37	5	162	2	28	1	0.9533095000000001	0.2059555	0.7458754999999999
Q9H3W5	LRRN3	leucine rich repeat neuronal 3 [Source:HGNC Symbol;Acc:HGNC:17200]	9	4	null	2	7	0	0.25998150000000003	0.17065500000000003	0.15000000000000002
Q13795	ARFRP1	ADP ribosylation factor related protein 1 [Source:HGNC Symbol;Acc:HGNC:662]	291	1	186	1	268	2	0.7458754999999999	1.2666280000000003	1.253674
P34096	RNASE4	ribonuclease A family member 4 [Source:HGNC Symbol;Acc:HGNC:10047]	305	4	195	1	9	1	0.9667224999999998	0.1734005	0.9667224999999998
Q86VH2	KIF27	kinesin family member 27 [Source:HGNC Symbol;Acc:HGNC:18632]	306	0	null	1	1040	0	0.6794650000000001	1.7235795	0.15000000000000002
Q9Y2H8	ZNF510	zinc finger protein 510 [Source:HGNC Symbol;Acc:HGNC:29161]	306	0	196	2	335	2	1.253674	0.893546	0.9254125
Q15833	STXBP2	syntaxin binding protein 2 [Source:HGNC Symbol;Acc:HGNC:11445]	11	1	null	1	991	0	0.611465	2.5942515	0.15000000000000002
Q9P1Y5	CAMSAP3	calmodulin regulated spectrin associated protein family member 3 [Source:HGNC Symbol;Acc:HGNC:29307]	11	1	null	1	1213	0	0.611465	3.0999165000000004	0.15000000000000002
Q13442	PDAP1	PDGFA associated protein 1 [Source:HGNC Symbol;Acc:HGNC:14634]	307	1	70	1	155	1	0.9667224999999998	0.9802799999999999	0.5849365000000001
Q06413	MEF2C	myocyte enhancer factor 2C [Source:HGNC Symbol;Acc:HGNC:6996]	23	4	19	3	4	1	0.3120950000000001	0.21454050000000002	0.18678799999999998
O43299	AP5Z1	adaptor related protein complex 5 subunit zeta 1 [Source:HGNC Symbol;Acc:HGNC:22197]	308	1	null	1	128	0	0.9667224999999998	0.57024	0.15000000000000002
P46783	RPS10	ribosomal protein S10 [Source:HGNC Symbol;Acc:HGNC:10383]	1	4	34	1	141	1	0.45276149999999993	0.8017035000000002	0.5062264999999999
Q8N474	SFRP1	secreted frizzled related protein 1 [Source:HGNC Symbol;Acc:HGNC:10776]	309	5	197	2	430	4	1.186286	1.0008839999999999	1.372504
Q9BXB5	OSBPL10	oxysterol binding protein like 10 [Source:HGNC Symbol;Acc:HGNC:16395]	310	null	null	1	0	0	0.9667224999999998	0.15000000000000002	0.15000000000000002
P63279	UBE2I	ubiquitin conjugating enzyme E2 I [Source:HGNC Symbol;Acc:HGNC:12485]	311	1	198	1	333	1	0.9667224999999998	1.3157495000000006	0.9667224999999998
P32302	CXCR5	C-X-C motif chemokine receptor 5 [Source:HGNC Symbol;Acc:HGNC:1060]	17	null	15	2	0	1	0.229101	0.15000000000000002	0.16810500000000006
Q9Y6Y9	LY96	lymphocyte antigen 96 [Source:HGNC Symbol;Acc:HGNC:17156]	23	4	19	2	33	3	0.5247565000000001	1.061319	0.4097515
Q9P1W9	PIM2	Pim-2 proto-oncogene, serine/threonine kinase [Source:HGNC Symbol;Acc:HGNC:8987]	6	3	null	2	56	0	0.17421649999999997	0.9782910000000004	0.15000000000000002
Q5TAP6	UTP14C	UTP14C small subunit processome component [Source:HGNC Symbol;Acc:HGNC:20321]	211	0	138	1	288	2	0.6504035	0.5890845	0.8093109999999999
Q96MY7	FAM161B	FAM161 centrosomal protein B [Source:HGNC Symbol;Acc:HGNC:19854]	231	5	150	1	324	2	0.7458754999999999	0.8487509999999998	1.4079830000000002
Q6ZWK4	RHEX	regulator of hemoglobinization and erythroid cell expansion [Source:HGNC Symbol;Acc:HGNC:25341]	30	12	null	1	3	0	0.3205865	0.5995564999999999	0.15000000000000002
P06702	S100A9	S100 calcium binding protein A9 [Source:HGNC Symbol;Acc:HGNC:10499]	312	35	199	1	1	1	0.9667224999999998	0.9667224999999998	0.9667224999999998
P61024	CKS1B	CDC28 protein kinase regulatory subunit 1B [Source:HGNC Symbol;Acc:HGNC:19083]	5	null	null	3	0	0	0.20464650000000004	0.15000000000000002	0.15000000000000002
Q9UHJ3	SFMBT1	Scm like with four mbt domains 1 [Source:HGNC Symbol;Acc:HGNC:20255]	3	5	null	1	511	0	0.481806	1.0702865	0.15000000000000002
O00478	BTN3A3	butyrophilin subfamily 3 member A3 [Source:HGNC Symbol;Acc:HGNC:1140]	313	null	200	1	0	2	0.9667224999999998	0.15000000000000002	0.9662889999999998
Q9H967	WDR76	WD repeat domain 76 [Source:HGNC Symbol;Acc:HGNC:25773]	5	5	null	1	140	0	0.16947350000000005	0.43332200000000004	0.15000000000000002
O95249	GOSR1	golgi SNAP receptor complex member 1 [Source:HGNC Symbol;Acc:HGNC:4430]	3	0	null	1	1748	0	0.5514890000000001	2.9094145	0.15000000000000002
P18146	EGR1	early growth response 1 [Source:HGNC Symbol;Acc:HGNC:3238]	275	19	176	2	2	2	1.253674	0.5212715000000001	0.9500454999999999
P62805.10	null	null	163	null	110	2	0	2	0.6848539999999999	0.15000000000000002	0.8273905000000001
Q86T75	NBPF11	NBPF member 11 [Source:HGNC Symbol;Acc:HGNC:31993]	314	0	201	1	526	1	0.9667224999999998	0.9174225000000001	0.9667224999999998
P51522	ZNF83	zinc finger protein 83 [Source:HGNC Symbol;Acc:HGNC:13158]	174	0	null	1	726	0	0.4908755	1.3408074999999997	0.15000000000000002
Q86YF9	DZIP1	DAZ interacting zinc finger protein 1 [Source:HGNC Symbol;Acc:HGNC:20908]	315	null	null	1	0	0	0.9667224999999998	0.15000000000000002	0.15000000000000002
Q15834	CCDC85B	coiled-coil domain containing 85B [Source:HGNC Symbol;Acc:HGNC:24926]	316	1	34	1	23	2	0.9667224999999998	0.332971	0.7478475000000001
Q9P267	MBD5	methyl-CpG binding domain protein 5 [Source:HGNC Symbol;Acc:HGNC:20444]	317	0	null	1	530	0	0.9667224999999998	1.0431715	0.15000000000000002
Q5JPF3	ANKRD36C	ankyrin repeat domain 36C [Source:HGNC Symbol;Acc:HGNC:32946]	318	0	202	1	279	1	0.9667224999999998	0.5462445000000001	0.9667224999999998
O14977	AZIN1	antizyme inhibitor 1 [Source:HGNC Symbol;Acc:HGNC:16432]	319	null	203	1	0	1	0.9667224999999998	0.15000000000000002	0.9667224999999998
P53539	FOSB	FosB proto-oncogene, AP-1 transcription factor subunit [Source:HGNC Symbol;Acc:HGNC:3797]	275	19	176	1	9	2	0.6794650000000001	1.5660234999999996	0.9500454999999999
P08138	NGFR	nerve growth factor receptor [Source:HGNC Symbol;Acc:HGNC:7809]	9	1	null	1	204	0	0.21362250000000008	0.842988	0.15000000000000002
Q9BQE5	APOL2	apolipoprotein L2 [Source:HGNC Symbol;Acc:HGNC:619]	28	null	27	1	0	1	0.38269600000000004	0.15000000000000002	0.44977800000000007
Q6ZS10	CLEC17A	C-type lectin domain containing 17A [Source:HGNC Symbol;Acc:HGNC:34520]	17	null	19	1	0	1	0.1740465	0.15000000000000002	0.19288250000000004
P78383	SLC35B1	solute carrier family 35 member B1 [Source:HGNC Symbol;Acc:HGNC:20798]	320	4	null	1	13	0	0.9667224999999998	0.484407	0.15000000000000002
Q8IYW5	RNF168	ring finger protein 168 [Source:HGNC Symbol;Acc:HGNC:26661]	321	null	null	1	0	0	0.9667224999999998	0.15000000000000002	0.15000000000000002
P20160	AZU1	azurocidin 1 [Source:HGNC Symbol;Acc:HGNC:913]	322	1	204	1	5	1	0.9667224999999998	0.21673350000000005	0.9667224999999998
Q02386	ZNF45	zinc finger protein 45 [Source:HGNC Symbol;Acc:HGNC:13111]	247	0	161	1	1454	4	0.4856395	2.4703299999999997	1.6030155000000001
Q14588	ZNF234	zinc finger protein 234 [Source:HGNC Symbol;Acc:HGNC:13027]	247	0	161	2	832	2	0.7850604999999998	1.420274	0.8268719999999999
P23193	TCEA1	transcription elongation factor A1 [Source:HGNC Symbol;Acc:HGNC:11612]	323	0	null	1	16	0	0.9667224999999998	0.288397	0.15000000000000002
Q8NBA8	DTWD2	DTW domain containing 2 [Source:HGNC Symbol;Acc:HGNC:19334]	3	0	null	1	161	0	0.43874500000000005	0.4109755000000001	0.15000000000000002
Q8N2I2	ZNF619	zinc finger protein 619 [Source:HGNC Symbol;Acc:HGNC:26910]	324	0	null	1	591	0	0.9667224999999998	1.0680850000000002	0.15000000000000002
Q8NGY1	OR10Z1	olfactory receptor family 10 subfamily Z member 1 [Source:HGNC Symbol;Acc:HGNC:14996]	325	null	null	1	0	0	0.9667224999999998	0.15000000000000002	0.15000000000000002
Q8WUX9	CHMP7	charged multivesicular body protein 7 [Source:HGNC Symbol;Acc:HGNC:28439]	33	1	31	1	99	1	0.6722654999999997	0.3952675000000001	0.6359534999999998
Q2NL82	TSR1	TSR1 ribosome maturation factor [Source:HGNC Symbol;Acc:HGNC:25542]	326	5	null	1	207	0	0.9667224999999998	0.549075	0.15000000000000002
Q9NYD6	HOXC10	homeobox C10 [Source:HGNC Symbol;Acc:HGNC:5122]	327	36	205	1	2	1	0.9667224999999998	0.9662889999999998	0.9667224999999998
P19652	ORM2	orosomucoid 2 [Source:HGNC Symbol;Acc:HGNC:8499]	328	null	206	1	0	1	0.9667224999999998	0.15000000000000002	0.9667224999999998
Q96JI7	SPG11	SPG11 vesicle trafficking associated, spatacsin [Source:HGNC Symbol;Acc:HGNC:11226]	18	0	2	1	915	4	0.5445785000000001	1.689214	1.0872610000000003
Q9BUT9	MCRIP2	MAPK regulated corepressor interacting protein 2 [Source:HGNC Symbol;Acc:HGNC:14142]	22	1	18	1	58	8	0.34862800000000005	0.4466839999999999	1.1598509999999997
Q96HP8	TMEM176A	transmembrane protein 176A [Source:HGNC Symbol;Acc:HGNC:24930]	329	37	207	1	1	1	0.9667224999999998	0.9667224999999998	0.9667224999999998
Q96J65	ABCC12	ATP binding cassette subfamily C member 12 [Source:HGNC Symbol;Acc:HGNC:14640]	330	29	208	1	1	1	0.9667224999999998	0.22768150000000006	0.9667224999999998
P0C0S8.3	null	null	163	null	160	1	0	1	0.5215945000000001	0.15000000000000002	0.9667224999999998
P68871	HBB	hemoglobin subunit beta [Source:HGNC Symbol;Acc:HGNC:4827]	331	38	209	1	3	1	0.9667224999999998	1.4164490000000003	0.9667224999999998
P04626	ERBB2	erb-b2 receptor tyrosine kinase 2 [Source:HGNC Symbol;Acc:HGNC:3430]	172	1	null	1	507	0	0.6722654999999997	1.4346645000000002	0.15000000000000002
O43364	HOXA2	homeobox A2 [Source:HGNC Symbol;Acc:HGNC:5103]	229	5	149	1	12	2	0.583483	0.4793665	0.8137139999999998
Q9H207	OR10A5	olfactory receptor family 10 subfamily A member 5 [Source:HGNC Symbol;Acc:HGNC:15131]	158	null	null	1	0	0	0.502512	0.15000000000000002	0.15000000000000002
P14651	HOXB3	homeobox B3 [Source:HGNC Symbol;Acc:HGNC:5114]	332	null	210	1	0	1	0.9667224999999998	0.15000000000000002	0.9667224999999998
O95260	ATE1	arginyltransferase 1 [Source:HGNC Symbol;Acc:HGNC:782]	333	0	211	1	46	1	0.9667224999999998	0.345653	0.9667224999999998
P50454	SERPINH1	serpin family H member 1 [Source:HGNC Symbol;Acc:HGNC:1546]	334	4	null	1	4	0	0.9667224999999998	0.5121595000000001	0.15000000000000002
Q9H707	ZNF552	zinc finger protein 552 [Source:HGNC Symbol;Acc:HGNC:26135]	335	5	212	1	148	2	0.9667224999999998	0.6656610000000001	1.4079830000000002
Q9BZV1	UBXN6	UBX domain protein 6 [Source:HGNC Symbol;Acc:HGNC:14928]	1	1	34	1	84	1	0.4231985	0.8258519999999999	0.5086405
P16403	HIST1H1C	histone cluster 1 H1 family member c [Source:HGNC Symbol;Acc:HGNC:4716]	235	null	null	1	0	0	0.7458754999999999	0.15000000000000002	0.15000000000000002
Q9NZN4	EHD2	EH domain containing 2 [Source:HGNC Symbol;Acc:HGNC:3243]	2	4	null	1	681	0	0.197396	2.2733764999999995	0.15000000000000002
Q16513	PKN2	protein kinase N2 [Source:HGNC Symbol;Acc:HGNC:9406]	336	0	213	1	124	1	0.9667224999999998	0.9575679999999999	0.9667224999999998
P61106	RAB14	RAB14, member RAS oncogene family [Source:HGNC Symbol;Acc:HGNC:16524]	337	0	null	1	456	0	0.9667224999999998	1.4691490000000003	0.15000000000000002
P31269	HOXA9	homeobox A9 [Source:HGNC Symbol;Acc:HGNC:5109]	229	null	149	1	0	1	0.532551	0.15000000000000002	0.484067
Q9NVI7	ATAD3A	ATPase family AAA domain containing 3A [Source:HGNC Symbol;Acc:HGNC:25567]	338	1	null	2	390	0	1.4079830000000002	1.4650265000000002	0.15000000000000002
P0DPH8	TUBA3D	tubulin alpha 3d [Source:HGNC Symbol;Acc:HGNC:24071]	339	5	null	1	2	0	0.9667224999999998	0.15441149999999998	0.15000000000000002
Q9Y5E1	PCDHB9	protocadherin beta 9 [Source:HGNC Symbol;Acc:HGNC:8694]	340	null	214	1	0	1	0.9667224999999998	0.15000000000000002	0.9667224999999998
P23527	HIST1H2BO	histone cluster 1 H2B family member o [Source:HGNC Symbol;Acc:HGNC:4758]	341	null	215	2	0	1	1.4079830000000002	0.15000000000000002	0.9667224999999998
O15212	PFDN6	prefoldin subunit 6 [Source:HGNC Symbol;Acc:HGNC:4926]	342	1	216	1	369	2	0.9667224999999998	1.3121880000000004	1.4079830000000002
Q8NE62	CHDH	choline dehydrogenase [Source:HGNC Symbol;Acc:HGNC:24288]	343	5	217	1	969	1	0.9667224999999998	2.2274	0.9667224999999998
Q29RF7	PDS5A	PDS5 cohesin associated factor A [Source:HGNC Symbol;Acc:HGNC:29088]	130	0	218	1	1371	2	0.7458754999999999	2.2695174999999996	1.253674
Q15661	TPSAB1	tryptase alpha/beta 1 [Source:HGNC Symbol;Acc:HGNC:12019]	30	null	29	2	0	3	0.6912289999999998	0.15000000000000002	0.9860940000000001
Q8WVF1	OSCP1	organic solute carrier partner 1 [Source:HGNC Symbol;Acc:HGNC:29971]	44	null	null	1	0	0	0.6223875	0.15000000000000002	0.15000000000000002
Q8NEZ2	VPS37A	VPS37A subunit of ESCRT-I [Source:HGNC Symbol;Acc:HGNC:24928]	344	0	219	1	6	1	0.7458754999999999	0.346214	0.7458754999999999
P63151	PPP2R2A	protein phosphatase 2 regulatory subunit Balpha [Source:HGNC Symbol;Acc:HGNC:9304]	344	0	null	1	61	0	0.7458754999999999	0.258834	0.15000000000000002
Q9UIL1	SCOC	short coiled-coil protein [Source:HGNC Symbol;Acc:HGNC:20335]	345	0	null	1	122	0	0.9667224999999998	0.671594	0.15000000000000002
P07951	TPM2	tropomyosin 2 [Source:HGNC Symbol;Acc:HGNC:12011]	2	1	23	2	7	3	0.34525350000000005	0.2194365	0.8324905
Q13445	TMED1	transmembrane p24 trafficking protein 1 [Source:HGNC Symbol;Acc:HGNC:17291]	346	1	null	1	325	0	0.9667224999999998	1.239003	0.15000000000000002
O00591	GABRP	gamma-aminobutyric acid type A receptor pi subunit [Source:HGNC Symbol;Acc:HGNC:4089]	309	5	197	3	266	3	1.7240215	1.0333795000000001	1.0059839999999998
Q96SQ5	ZNF587	zinc finger protein 587 [Source:HGNC Symbol;Acc:HGNC:30955]	347	0	212	1	1064	1	0.9667224999999998	1.7407919999999997	0.7458754999999999
Q9UKR3	KLK13	kallikrein related peptidase 13 [Source:HGNC Symbol;Acc:HGNC:6361]	10	6	8	1	2	2	0.7458754999999999	0.46989750000000013	0.9662889999999998
Q9Y3T9	NOC2L	NOC2 like nucleolar associated transcriptional repressor [Source:HGNC Symbol;Acc:HGNC:24517]	338	1	null	1	638	0	0.7458754999999999	1.8186605	0.15000000000000002
Q14CZ0	C16orf72	chromosome 16 open reading frame 72 [Source:HGNC Symbol;Acc:HGNC:30103]	62	0	60	1	36	1	0.5865429999999999	0.34573799999999993	0.7458754999999999
Q9ULH7	MRTFB	myocardin related transcription factor B [Source:HGNC Symbol;Acc:HGNC:29819]	62	0	null	1	4	0	0.5865429999999999	0.2403975000000001	0.15000000000000002
Q9HAT0	ROPN1	rhophilin associated tail protein 1 [Source:HGNC Symbol;Acc:HGNC:17692]	309	5	197	1	262	3	0.6359534999999998	1.0598145	1.0059839999999998
Q9UKZ9	PCOLCE2	procollagen C-endopeptidase enhancer 2 [Source:HGNC Symbol;Acc:HGNC:8739]	9	4	null	2	765	0	0.26461400000000007	2.3817855000000008	0.15000000000000002
P52815	MRPL12	mitochondrial ribosomal protein L12 [Source:HGNC Symbol;Acc:HGNC:10378]	156	1	106	1	73	6	0.597389	0.6742035	1.5757815
Q9Y2R4	DDX52	DExD-box helicase 52 [Source:HGNC Symbol;Acc:HGNC:20038]	348	0	null	1	1269	0	0.9667224999999998	2.189388	0.15000000000000002
P22352	GPX3	glutathione peroxidase 3 [Source:HGNC Symbol;Acc:HGNC:4555]	9	4	null	1	387	0	0.21513550000000006	1.3345345	0.15000000000000002
P08686	CYP21A2	cytochrome P450 family 21 subfamily A member 2 [Source:HGNC Symbol;Acc:HGNC:2600]	292	null	null	1	0	0	0.7458754999999999	0.15000000000000002	0.15000000000000002
Q494U1	PLEKHN1	pleckstrin homology domain containing N1 [Source:HGNC Symbol;Acc:HGNC:25284]	349	1	220	1	417	1	0.9667224999999998	1.3098759999999996	0.9667224999999998
Q8TAD4	SLC30A5	solute carrier family 30 member 5 [Source:HGNC Symbol;Acc:HGNC:19089]	3	0	null	1	481	0	0.4538070000000001	1.1530170000000004	0.15000000000000002
1	null	null	350	39	221	0	0	0	0.9667224999999998	0.9667224999999998	0.9667224999999998
P17019	ZNF708	zinc finger protein 708 [Source:HGNC Symbol;Acc:HGNC:12945]	0	0	null	2	1135	0	0.9662889999999998	1.8841019999999995	0.15000000000000002
P54725	RAD23A	RAD23 homolog A, nucleotide excision repair protein [Source:HGNC Symbol;Acc:HGNC:9812]	1	1	0	2	3	1	0.6875060000000002	0.21709050000000002	0.9667224999999998
Q9Y6L7	TLL2	tolloid like 2 [Source:HGNC Symbol;Acc:HGNC:11844]	2	null	null	1	0	0	0.18840300000000001	0.15000000000000002	0.15000000000000002
P29074	PTPN4	protein tyrosine phosphatase non-receptor type 4 [Source:HGNC Symbol;Acc:HGNC:9656]	3	0	null	1	53	0	0.40286649999999996	0.8158305	0.15000000000000002
Q9H063	MAF1	MAF1 homolog, negative regulator of RNA polymerase III [Source:HGNC Symbol;Acc:HGNC:24966]	4	1	3	16	7	13	1.5174969999999999	0.266535	1.73933
O75943	RAD17	RAD17 checkpoint clamp loader component [Source:HGNC Symbol;Acc:HGNC:9807]	3	0	null	3	875	0	1.4579035000000002	1.5450114999999995	0.15000000000000002
Q99640	PKMYT1	protein kinase, membrane associated tyrosine/threonine 1 [Source:HGNC Symbol;Acc:HGNC:29650]	5	2	4	6	73	2	0.47555	0.8113509999999997	0.46971899999999994
A0A0C4DH33	IGHV1-24	immunoglobulin heavy variable 1-24 [Source:HGNC Symbol;Acc:HGNC:5551]	6	3	5	55	69	32	0.8513180000000001	1.108936	0.6122555000000001
P28072	PSMB6	proteasome subunit beta 6 [Source:HGNC Symbol;Acc:HGNC:9543]	7	1	222	1	60	1	0.7458754999999999	1.0158695	0.9667224999999998
O60259	KLK8	kallikrein related peptidase 8 [Source:HGNC Symbol;Acc:HGNC:6369]	8	1	6	1	15	3	0.43866	0.45585550000000014	0.6393620000000001
Q9BPX3	NCAPG	non-SMC condensin I complex subunit G [Source:HGNC Symbol;Acc:HGNC:24304]	5	2	4	107	90	96	2.2386454999999996	0.9664164999999998	2.3513555
P23467	PTPRB	protein tyrosine phosphatase receptor type B [Source:HGNC Symbol;Acc:HGNC:9665]	9	4	7	45	112	23	2.4904665	1.080342	1.7118324999999999
O43240	KLK10	kallikrein related peptidase 10 [Source:HGNC Symbol;Acc:HGNC:6358]	10	1	8	1	3	2	0.7458754999999999	0.26305	0.9662889999999998
O14733	MAP2K7	mitogen-activated protein kinase kinase 7 [Source:HGNC Symbol;Acc:HGNC:6847]	11	1	9	1	409	1	0.611465	1.2063374999999998	0.482741
P03886	MT-ND1	mitochondrially encoded NADH:ubiquinone oxidoreductase core subunit 1 [Source:HGNC Symbol;Acc:HGNC:7455]	12	4	10	1	126	1	0.3471915000000001	0.6211125000000002	0.33749299999999993
P23443	RPS6KB1	ribosomal protein S6 kinase B1 [Source:HGNC Symbol;Acc:HGNC:10436]	13	0	11	3	198	2	1.2693905	0.5738439999999999	0.743164
Q0VGL1	LAMTOR4	late endosomal/lysosomal adaptor, MAPK and MTOR activator 4 [Source:HGNC Symbol;Acc:HGNC:33772]	14	1	12	1	84	1	0.9667224999999998	1.061676	0.9667224999999998
P22681	CBL	Cbl proto-oncogene [Source:HGNC Symbol;Acc:HGNC:1541]	15	0	13	1	22	1	0.5033280000000003	0.3681100000000001	0.452821
Q9BU76	C1orf35	chromosome 1 open reading frame 35 [Source:HGNC Symbol;Acc:HGNC:19032]	16	1	14	2	520	1	1.186286	1.5617819999999998	0.7458754999999999
P47992	XCL1	X-C motif chemokine ligand 1 [Source:HGNC Symbol;Acc:HGNC:10645]	17	null	15	18	0	16	0.3563970000000001	0.15000000000000002	0.33263100000000007
Q05086	UBE3A	ubiquitin protein ligase E3A [Source:HGNC Symbol;Acc:HGNC:12496]	18	0	null	2	928	0	0.9391569999999999	1.6983685	0.15000000000000002
[truncated: 9,435 more rows]
