# Supplementary material for: Applying graph database technology for analyzing perturbed co-expression networks in cancer
Source: Database (Oxford). 2020 Dec 11;2020:baaa110. doi: 10.1093/database/baaa110 (PMC7731929; doi:10.1093/database/baaa110)
Supplement: baaa110_Supp [file baaa110_supp.zip › suppl_data/Suppl Table 3.csv]

n.uniprot	n.name	n.description	n.match_community	n.normal_community	n.primary_community	n.match_degree	n.normal_degree	n.primary_degree	n.pagerank_match	n.pagerank_normal	n.pagerank_primary
Q5JU69	TOR2A	torsin family 2 member A [Source:HGNC Symbol;Acc:HGNC:11996]	0	null	null	1	0	0	0.3571705	0.15000000000000002	0.15000000000000002
Q9BUH6	PAXX	PAXX non-homologous end joining factor [Source:HGNC Symbol;Acc:HGNC:27849]	0	null	0	3	0	6	0.571736	0.15000000000000002	1.9402445000000001
P57737	CORO7	coronin 7 [Source:HGNC Symbol;Acc:HGNC:26161]	0	0	0	6	1	1	0.8336209999999998	0.25055499999999997	0.45881350000000004
P62945	RPL41	ribosomal protein L41 [Source:HGNC Symbol;Acc:HGNC:10354]	1	1	null	4	57	0	0.41258200000000006	1.2451484999999998	0.15000000000000002
P63173	RPL38	ribosomal protein L38 [Source:HGNC Symbol;Acc:HGNC:10349]	1	1	1	38	79	24	1.8703830000000001	1.7668954999999997	2.3058465
P61927	RPL37	ribosomal protein L37 [Source:HGNC Symbol;Acc:HGNC:10347]	1	1	1	25	59	7	1.41157	1.2615705	0.7062740000000002
P61353	RPL27	ribosomal protein L27 [Source:HGNC Symbol;Acc:HGNC:10328]	1	1	1	17	77	8	1.0110500000000004	1.8087664999999997	0.8758234999999999
P62241	RPS8	ribosomal protein S8 [Source:HGNC Symbol;Acc:HGNC:10441]	1	1	1	17	89	13	1.058327	1.8121665	1.4468109999999998
P62244	RPS15A	ribosomal protein S15a [Source:HGNC Symbol;Acc:HGNC:10389]	1	1	null	13	53	0	0.7999354999999998	1.1358215	0.15000000000000002
P63220	RPS21	ribosomal protein S21 [Source:HGNC Symbol;Acc:HGNC:10409]	1	1	1	27	69	12	1.3780035	1.5038799999999999	1.0996454999999998
P62899	RPL31	ribosomal protein L31 [Source:HGNC Symbol;Acc:HGNC:10334]	1	1	1	37	85	12	1.9903944999999998	1.687565	1.2523139999999997
P62266	RPS23	ribosomal protein S23 [Source:HGNC Symbol;Acc:HGNC:10410]	1	1	null	10	1	0	0.8326689999999999	0.1696435	0.15000000000000002
Q13765	NACA	nascent polypeptide associated complex subunit alpha [Source:HGNC Symbol;Acc:HGNC:7629]	1	1	null	15	3	0	0.9076050000000002	0.21239000000000002	0.15000000000000002
P27635	RPL10	ribosomal protein L10 [Source:HGNC Symbol;Acc:HGNC:10298]	1	1	null	7	72	0	0.5226825000000002	1.5185509999999998	0.15000000000000002
P62277	RPS13	ribosomal protein S13 [Source:HGNC Symbol;Acc:HGNC:10386]	1	1	1	18	68	1	1.114223	1.5076879999999995	0.241953
Q9Y3U8	RPL36	ribosomal protein L36 [Source:HGNC Symbol;Acc:HGNC:13631]	1	1	1	44	89	24	2.2912774999999996	2.0683650000000005	2.1188125
Q07020	RPL18	ribosomal protein L18 [Source:HGNC Symbol;Acc:HGNC:10310]	1	1	1	35	84	26	2.0659425	1.82008	2.4384805000000003
P62829	RPL23	ribosomal protein L23 [Source:HGNC Symbol;Acc:HGNC:10316]	1	1	1	29	76	10	1.7400355	1.6688989999999995	1.1961714999999997
P62913	RPL11	ribosomal protein L11 [Source:HGNC Symbol;Acc:HGNC:10301]	1	1	1	15	32	2	1.058276	0.7649920000000001	0.3321295000000001
P62851	RPS25	ribosomal protein S25 [Source:HGNC Symbol;Acc:HGNC:10413]	1	1	null	13	70	0	0.8835500000000001	1.3910680000000002	0.15000000000000002
P40429	RPL13A	ribosomal protein L13a [Source:HGNC Symbol;Acc:HGNC:10304]	1	1	1	25	75	18	1.2874870000000005	1.5881575000000003	1.6948495000000003
P62269	RPS18	ribosomal protein S18 [Source:HGNC Symbol;Acc:HGNC:10401]	1	1	1	16	68	4	0.9643510000000003	1.4094790000000001	0.525139
P49207	RPL34	ribosomal protein L34 [Source:HGNC Symbol;Acc:HGNC:10340]	1	1	null	14	83	0	0.8649010000000001	1.75582	0.15000000000000002
P84098	RPL19	ribosomal protein L19 [Source:HGNC Symbol;Acc:HGNC:10312]	1	1	1	48	96	12	2.5749055	2.2369795	1.2528920000000003
P62280	RPS11	ribosomal protein S11 [Source:HGNC Symbol;Acc:HGNC:10384]	1	1	1	42	92	26	2.1788905	1.8723294999999998	2.3753424999999995
P61254	RPL26	ribosomal protein L26 [Source:HGNC Symbol;Acc:HGNC:10327]	1	1	null	5	36	0	0.447908	0.8035055000000001	0.15000000000000002
P13693	TPT1	tumor protein, translationally-controlled 1 [Source:HGNC Symbol;Acc:HGNC:12022]	1	2	null	8	35	0	0.5323129999999999	0.45961250000000003	0.15000000000000002
P23396	RPS3	ribosomal protein S3 [Source:HGNC Symbol;Acc:HGNC:10420]	1	1	1	30	76	12	1.6567695000000002	1.5645275000000005	1.3063824999999998
P61247	RPS3A	ribosomal protein S3A [Source:HGNC Symbol;Acc:HGNC:10421]	1	1	null	12	39	0	0.9110560000000001	0.9609424999999997	0.15000000000000002
P62249	RPS16	ribosomal protein S16 [Source:HGNC Symbol;Acc:HGNC:10396]	1	1	1	39	77	25	1.9951459999999996	1.7211400000000001	2.2812305000000004
Q99471	PFDN5	prefoldin subunit 5 [Source:HGNC Symbol;Acc:HGNC:8869]	1	1	null	20	86	0	1.0923780000000003	1.9080039999999998	0.15000000000000002
P42677	RPS27	ribosomal protein S27 [Source:HGNC Symbol;Acc:HGNC:10416]	1	1	null	3	68	0	0.30880550000000007	1.4167465000000001	0.15000000000000002
P46782	RPS5	ribosomal protein S5 [Source:HGNC Symbol;Acc:HGNC:10426]	1	1	1	18	62	4	1.2128315000000003	1.3150609999999998	0.476417
P62891	RPL39	ribosomal protein L39 [Source:HGNC Symbol;Acc:HGNC:10350]	1	1	null	18	42	0	1.0301155	1.0541620000000003	0.15000000000000002
P62987	UBA52	ubiquitin A-52 residue ribosomal protein fusion product 1 [Source:HGNC Symbol;Acc:HGNC:12458]	1	1	1	28	67	3	1.4133465000000005	1.5361714999999994	0.38206699999999993
P62979	RPS27A	ribosomal protein S27a [Source:HGNC Symbol;Acc:HGNC:10417]	1	1	null	7	65	0	0.5146585000000001	1.5070929999999996	0.15000000000000002
O00217	NDUFS8	NADH:ubiquinone oxidoreductase core subunit S8 [Source:HGNC Symbol;Acc:HGNC:7715]	0	1	0	51	37	16	4.0530215	1.2823785	2.1740115
Q9BQD7	FAM173A	family with sequence similarity 173 member A [Source:HGNC Symbol;Acc:HGNC:14152]	0	1	0	28	6	2	2.4140345	0.47614500000000004	0.4157355
Q53H96	PYCR3	pyrroline-5-carboxylate reductase 3 [Source:HGNC Symbol;Acc:HGNC:25846]	0	1	null	13	4	0	1.514896	0.29695650000000007	0.15000000000000002
Q5JVG8	ZNF506	zinc finger protein 506 [Source:HGNC Symbol;Acc:HGNC:23780]	2	3	2	17	6	7	1.4876109999999998	0.21029050000000005	0.8624445000000002
Q6ZR52	ZNF493	zinc finger protein 493 [Source:HGNC Symbol;Acc:HGNC:23708]	2	null	2	11	0	9	1.3484489999999996	0.15000000000000002	0.9685159999999998
Q9Y6R6	ZNF780B	zinc finger protein 780B [Source:HGNC Symbol;Acc:HGNC:33109]	3	4	2	8	2	8	0.6827715	0.18910849999999998	0.8575655000000001
Q53TQ3	INO80D	INO80 complex subunit D [Source:HGNC Symbol;Acc:HGNC:25997]	2	4	null	1	17	0	0.24492800000000003	0.4840075	0.15000000000000002
Q9Y2G7	ZFP30	ZFP30 zinc finger protein [Source:HGNC Symbol;Acc:HGNC:29555]	2	4	3	29	9	2	2.0145600000000004	0.5931815	0.9022670000000003
Q9UKJ3	GPATCH8	G-patch domain containing 8 [Source:HGNC Symbol;Acc:HGNC:29066]	3	4	4	71	71	14	2.458685	1.5676555	1.7638949999999998
Q6V9R5	ZNF562	zinc finger protein 562 [Source:HGNC Symbol;Acc:HGNC:25950]	3	4	null	12	13	0	0.5848515000000001	0.6550190000000001	0.15000000000000002
Q9C0A6	SETD5	SET domain containing 5 [Source:HGNC Symbol;Acc:HGNC:25566]	2	4	5	3	97	7	0.5458194999999999	2.7374509999999996	0.5134344999999999
Q8TF32	ZNF431	zinc finger protein 431 [Source:HGNC Symbol;Acc:HGNC:20809]	2	4	2	10	23	5	1.8102965000000002	1.4324715	0.5000979999999999
Q96SQ5	ZNF587	zinc finger protein 587 [Source:HGNC Symbol;Acc:HGNC:30955]	2	4	5	8	30	45	1.2664155	1.822902	2.056142
Q8TAU3	ZNF417	zinc finger protein 417 [Source:HGNC Symbol;Acc:HGNC:20646]	3	4	2	31	15	5	2.049435500000001	0.935621	0.6033219999999999
Q9Y4K3	TRAF6	TNF receptor associated factor 6 [Source:HGNC Symbol;Acc:HGNC:12036]	3	4	4	104	21	15	3.8053144999999993	0.7249654999999997	1.3591590000000005
Q8IVV7	GID4	GID complex subunit 4 homolog [Source:HGNC Symbol;Acc:HGNC:28453]	3	null	null	2	0	0	0.23369099999999998	0.15000000000000002	0.15000000000000002
P28290	ITPRID2	ITPR interacting domain containing 2 [Source:HGNC Symbol;Acc:HGNC:11319]	4	null	null	6	0	0	0.6185879999999998	0.15000000000000002	0.15000000000000002
Q9H0F5	RNF38	ring finger protein 38 [Source:HGNC Symbol;Acc:HGNC:18052]	4	4	4	61	62	14	2.594226	1.169558	1.3509140000000002
Q9BXW6	OSBPL1A	oxysterol binding protein like 1A [Source:HGNC Symbol;Acc:HGNC:16398]	3	null	null	3	0	0	0.3201530000000001	0.15000000000000002	0.15000000000000002
P35241	RDX	radixin [Source:HGNC Symbol;Acc:HGNC:9944]	3	5	4	12	3	7	0.837701	0.19804200000000005	0.7966205000000001
Q9H1H9	KIF13A	kinesin family member 13A [Source:HGNC Symbol;Acc:HGNC:14566]	3	4	4	34	47	14	1.358309	1.0596445000000003	0.961852
Q01082	SPTBN1	spectrin beta, non-erythrocytic 1 [Source:HGNC Symbol;Acc:HGNC:11275]	5	4	6	20	3	1	1.3730055	0.22935600000000003	0.21593450000000006
Q9H2G2	SLK	STE20 like kinase [Source:HGNC Symbol;Acc:HGNC:11088]	3	4	4	66	12	32	2.5137565	0.5872145000000001	2.3733450000000005
P23229	ITGA6	integrin subunit alpha 6 [Source:HGNC Symbol;Acc:HGNC:6142]	6	null	null	30	0	0	1.3795334999999997	0.15000000000000002	0.15000000000000002
O60306	AQR	aquarius intron-binding spliceosomal factor [Source:HGNC Symbol;Acc:HGNC:29513]	3	4	4	118	270	34	4.044844500000001	3.3804505	2.1362375
Q07157	TJP1	tight junction protein 1 [Source:HGNC Symbol;Acc:HGNC:11827]	3	0	6	25	35	5	1.094741	1.5181684999999994	0.4559659999999999
Q9Y2A7	NCKAP1	NCK associated protein 1 [Source:HGNC Symbol;Acc:HGNC:7666]	3	3	4	13	60	3	0.6187239999999999	0.9630505000000001	0.6620485000000002
Q13409	DYNC1I2	dynein cytoplasmic 1 intermediate chain 2 [Source:HGNC Symbol;Acc:HGNC:2964]	3	3	4	7	25	1	0.51992	0.4600715	0.33708499999999997
P25054	APC	APC regulator of WNT signaling pathway [Source:HGNC Symbol;Acc:HGNC:583]	3	4	4	36	129	39	1.5142755000000003	2.395394000000001	2.3559879999999995
O95405	ZFYVE9	zinc finger FYVE-type containing 9 [Source:HGNC Symbol;Acc:HGNC:6775]	3	4	4	3	2	4	0.2676400000000001	0.23505100000000004	0.6146695
O95260	ATE1	arginyltransferase 1 [Source:HGNC Symbol;Acc:HGNC:782]	3	6	4	38	1	8	1.462094	0.9667224999999998	0.9033549999999999
Q14185	DOCK1	dedicator of cytokinesis 1 [Source:HGNC Symbol;Acc:HGNC:2987]	3	3	6	29	362	14	1.3652024999999999	1.8113504999999999	1.0928370000000005
Q9ULH0	KIDINS220	kinase D interacting substrate 220 [Source:HGNC Symbol;Acc:HGNC:29508]	3	4	4	127	43	66	4.231547	0.9326120000000002	4.144234999999999
P11182	DBT	dihydrolipoamide branched chain transacylase E2 [Source:HGNC Symbol;Acc:HGNC:2698]	3	1	4	15	8	2	0.8741065000000001	0.6926910000000002	0.5633039999999999
Q9C0E2	XPO4	exportin 4 [Source:HGNC Symbol;Acc:HGNC:17796]	3	4	4	162	47	48	5.329016	0.9016974999999999	2.6150340000000005
Q15648	MED1	mediator complex subunit 1 [Source:HGNC Symbol;Acc:HGNC:9234]	3	4	4	192	259	81	6.216076000000001	4.150576	4.710904499999999
Q9H1A4	ANAPC1	anaphase promoting complex subunit 1 [Source:HGNC Symbol;Acc:HGNC:19988]	3	4	4	79	75	32	2.885759	1.2443580000000003	1.9699094999999995
Q6ZWE6	PLEKHM3	pleckstrin homology domain containing M3 [Source:HGNC Symbol;Acc:HGNC:34006]	3	4	4	32	1	30	1.383095	0.169414	1.6854995000000004
Q709C8	VPS13C	vacuolar protein sorting 13 homolog C [Source:HGNC Symbol;Acc:HGNC:23594]	3	3	4	123	231	34	3.9141654999999993	1.7236219999999998	1.9109705000000001
Q70CQ2	USP34	ubiquitin specific peptidase 34 [Source:HGNC Symbol;Acc:HGNC:20066]	3	4	4	223	158	133	7.3245355	2.7763809999999993	7.670307000000001
O75122	CLASP2	cytoplasmic linker associated protein 2 [Source:HGNC Symbol;Acc:HGNC:17078]	3	4	4	204	2	12	6.9742505	0.18443350000000006	1.2678605
Q9NYV4	CDK12	cyclin dependent kinase 12 [Source:HGNC Symbol;Acc:HGNC:24224]	3	4	4	138	72	52	4.6748475	1.297976	3.0548155
Q9NZM3	ITSN2	intersectin 2 [Source:HGNC Symbol;Acc:HGNC:6184]	3	4	4	182	86	25	5.988990000000001	1.5519135	1.5470175000000002
Q9Y6D5	ARFGEF2	ADP ribosylation factor guanine nucleotide exchange factor 2 [Source:HGNC Symbol;Acc:HGNC:15853]	3	4	4	52	74	13	1.774452	1.5608979999999997	0.9257100000000001
Q6ZS30	NBEAL1	neurobeachin like 1 [Source:HGNC Symbol;Acc:HGNC:20681]	3	4	4	118	68	54	3.728287499999999	1.5661510000000003	2.9146335000000003
Q6IQ55	TTBK2	tau tubulin kinase 2 [Source:HGNC Symbol;Acc:HGNC:19141]	3	4	null	120	84	0	3.8053485000000005	1.6961245	0.15000000000000002
P86452	ZBED6	zinc finger BED-type containing 6 [Source:HGNC Symbol;Acc:HGNC:33273]	3	4	4	152	50	55	4.946830500000001	1.0327590000000002	3.0504719999999996
P49116	NR2C2	nuclear receptor subfamily 2 group C member 2 [Source:HGNC Symbol;Acc:HGNC:7972]	3	4	4	99	98	2	3.264680499999999	1.9455145000000003	0.8123284999999999
Q76L83	ASXL2	ASXL transcriptional regulator 2 [Source:HGNC Symbol;Acc:HGNC:23805]	3	4	4	164	115	85	5.340873500000001	2.0469874999999997	4.872974000000001
Q9Y2I7	PIKFYVE	phosphoinositide kinase, FYVE-type zinc finger containing [Source:HGNC Symbol;Acc:HGNC:23785]	3	4	4	71	44	30	2.567485	1.473382	1.9904030000000004
Q9NVR0	KLHL11	kelch like family member 11 [Source:HGNC Symbol;Acc:HGNC:19008]	3	4	4	71	29	33	2.4918520000000006	0.6751980000000001	1.8294130000000004
Q9Y6H6	KCNE3	potassium voltage-gated channel subfamily E regulatory subunit 3 [Source:HGNC Symbol;Acc:HGNC:6243]	7	5	6	2	174	1	0.8822580000000001	0.6459325	0.191327
Q6KF10	GDF6	growth differentiation factor 6 [Source:HGNC Symbol;Acc:HGNC:4221]	7	7	7	2	1	2	1.077843	0.9667224999999998	1.4079830000000002
O95936	EOMES	eomesodermin [Source:HGNC Symbol;Acc:HGNC:3372]	8	8	8	91	80	72	1.8873064999999998	0.7418294999999998	1.5952465
Q9HCU9	BRMS1	BRMS1 transcriptional repressor and anoikis regulator [Source:HGNC Symbol;Acc:HGNC:17262]	0	1	null	7	37	0	0.6001940000000001	0.9843175000000005	0.15000000000000002
O75380	NDUFS6	NADH:ubiquinone oxidoreductase subunit S6 [Source:HGNC Symbol;Acc:HGNC:7713]	0	1	null	25	40	0	2.1228075	1.3690529999999999	0.15000000000000002
Q3ZCQ8	TIMM50	translocase of inner mitochondrial membrane 50 [Source:HGNC Symbol;Acc:HGNC:23656]	0	null	9	2	0	1	0.3272590000000002	0.15000000000000002	0.9667224999999998
P52815	MRPL12	mitochondrial ribosomal protein L12 [Source:HGNC Symbol;Acc:HGNC:10378]	0	1	0	41	16	10	3.171180499999999	0.7485700000000002	1.3021325000000001
Q9H0F6	SHARPIN	SHANK associated RH domain interactor [Source:HGNC Symbol;Acc:HGNC:25321]	0	1	10	5	2	1	1.0817615000000005	0.5357214999999999	0.9667224999999998
P42285	MTREX	Mtr4 exosome RNA helicase [Source:HGNC Symbol;Acc:HGNC:18734]	3	4	4	12	102	11	1.1264119999999997	1.5421810000000002	1.9074854999999997
Q969S9	GFM2	G elongation factor mitochondrial 2 [Source:HGNC Symbol;Acc:HGNC:29682]	3	2	4	2	13	1	0.3704985	0.335963	0.4310695
O95168	NDUFB4	NADH:ubiquinone oxidoreductase subunit B4 [Source:HGNC Symbol;Acc:HGNC:7699]	9	1	null	1	59	0	0.9667224999999998	1.59585	0.15000000000000002
Q9NVP2	ASF1B	anti-silencing function 1B histone chaperone [Source:HGNC Symbol;Acc:HGNC:20996]	10	8	11	18	13	16	0.8383385	0.7457735000000001	1.0686970000000002
O75419	CDC45	cell division cycle 45 [Source:HGNC Symbol;Acc:HGNC:1739]	10	8	11	25	7	11	1.2161889999999997	0.5014665	0.7854005000000001
O43379	WDR62	WD repeat domain 62 [Source:HGNC Symbol;Acc:HGNC:24502]	10	null	11	13	0	2	0.5107825000000001	0.15000000000000002	0.23160850000000008
P53350	PLK1	polo like kinase 1 [Source:HGNC Symbol;Acc:HGNC:9077]	10	null	11	45	0	33	1.4130829999999999	0.15000000000000002	1.1958314999999997
P04183	TK1	thymidine kinase 1 [Source:HGNC Symbol;Acc:HGNC:11830]	10	0	11	12	25	1	0.7764500000000001	0.31455150000000015	0.20648249999999999
Q12834	CDC20	cell division cycle 20 [Source:HGNC Symbol;Acc:HGNC:1723]	10	null	11	37	0	31	1.1767574999999997	0.15000000000000002	1.1421625000000002
Q8NCD3	HJURP	Holliday junction recognition protein [Source:HGNC Symbol;Acc:HGNC:25444]	10	8	11	57	24	46	1.7780814999999999	1.439059	1.6201940000000001
P10244	MYBL2	MYB proto-oncogene like 2 [Source:HGNC Symbol;Acc:HGNC:7548]	10	8	11	44	35	25	1.492813	1.3918584999999994	0.9599310000000001
O00762	UBE2C	ubiquitin conjugating enzyme E2 C [Source:HGNC Symbol;Acc:HGNC:15937]	10	8	11	28	20	22	0.9649120000000002	1.1170280000000004	0.8634900000000002
Q96FF9	CDCA5	cell division cycle associated 5 [Source:HGNC Symbol;Acc:HGNC:14626]	10	8	11	51	11	40	1.6110904999999998	0.5527895	1.46393
Q12815	TROAP	trophinin associated protein [Source:HGNC Symbol;Acc:HGNC:12327]	10	null	11	41	0	12	1.3399914999999998	0.15000000000000002	0.6362595
Q86Y91	KIF18B	kinesin family member 18B [Source:HGNC Symbol;Acc:HGNC:27102]	10	8	11	58	6	36	1.8115205000000003	0.42608	1.5702734999999999
Q9NSP4	CENPM	centromere protein M [Source:HGNC Symbol;Acc:HGNC:18352]	10	null	null	9	0	0	0.5018915	0.15000000000000002	0.15000000000000002
O15392	BIRC5	baculoviral IAP repeat containing 5 [Source:HGNC Symbol;Acc:HGNC:593]	10	8	11	55	24	41	1.8138750000000001	1.2915669999999997	1.5718119999999998
Q99618	CDCA3	cell division cycle associated 3 [Source:HGNC Symbol;Acc:HGNC:14624]	10	null	11	37	0	19	1.2236945	0.15000000000000002	0.8362645000000001
Q96GD4	AURKB	aurora kinase B [Source:HGNC Symbol;Acc:HGNC:11390]	10	8	11	38	15	29	1.2104430000000004	0.8480285000000001	1.1381420000000007
Q7L2K0	TEDC2	tubulin epsilon and delta complex 2 [Source:HGNC Symbol;Acc:HGNC:25849]	10	null	null	5	0	0	0.4040565	0.15000000000000002	0.15000000000000002
Q6PML9	SLC30A9	solute carrier family 30 member 9 [Source:HGNC Symbol;Acc:HGNC:1329]	3	9	4	3	3	1	0.4737819999999999	1.8492944999999994	0.23415000000000008
A0A0B4J1X5	IGHV3-74	immunoglobulin heavy variable 3-74 [Source:HGNC Symbol;Acc:HGNC:5624]	11	8	12	88	42	67	1.2573374999999996	0.527672	1.2113694999999998
P0DOY3	IGLC3	immunoglobulin lambda constant 3 (Kern-Oz+ marker) [Source:HGNC Symbol;Acc:HGNC:5857]	11	8	12	86	83	49	1.2281654999999998	0.9132660000000002	0.9297645
A0A0B4J1V1	IGHV3-21	immunoglobulin heavy variable 3-21 [Source:HGNC Symbol;Acc:HGNC:5586]	11	8	12	85	118	76	1.2026655000000002	1.2616724999999998	1.3740169999999994
P01704	IGLV2-14	immunoglobulin lambda variable 2-14 [Source:HGNC Symbol;Acc:HGNC:5888]	11	8	12	96	100	74	1.3822960000000004	1.0522495	1.3209345
P01619	IGKV3-20	immunoglobulin kappa variable 3-20 [Source:HGNC Symbol;Acc:HGNC:5817]	11	8	12	101	111	84	1.476051	1.1839229999999998	1.5549735
P01715	IGLV3-1	immunoglobulin lambda variable 3-1 [Source:HGNC Symbol;Acc:HGNC:5896]	11	8	12	75	104	64	1.0804950000000002	1.1051789999999997	1.1706545000000002
P01817	IGHV2-5	immunoglobulin heavy variable 2-5 [Source:HGNC Symbol;Acc:HGNC:5576]	11	8	12	79	85	35	1.1235985	0.9278180000000001	0.7036644999999999
Q02223	TNFRSF17	TNF receptor superfamily member 17 [Source:HGNC Symbol;Acc:HGNC:11913]	11	8	12	80	35	28	1.1893884999999997	0.4624175000000001	0.5995395
P01762	IGHV3-11	immunoglobulin heavy variable 3-11 (gene/pseudogene) [Source:HGNC Symbol;Acc:HGNC:5580]	11	8	12	84	100	61	1.1851555	1.0623475000000002	1.1004615
A0A075B6I9	IGLV7-46	immunoglobulin lambda variable 7-46 (gene/pseudogene) [Source:HGNC Symbol;Acc:HGNC:5930]	11	8	12	77	73	21	1.1404284999999998	0.8136034999999997	0.47844000000000003
P01706	IGLV2-11	immunoglobulin lambda variable 2-11 [Source:HGNC Symbol;Acc:HGNC:5887]	11	8	12	92	112	81	1.3150779999999997	1.1908250000000002	1.4766714999999997
P01861	IGHG4	immunoglobulin heavy constant gamma 4 (G4m marker) [Source:HGNC Symbol;Acc:HGNC:5528]	11	8	12	67	67	27	1.0347819999999999	0.7605465	0.5713195000000001
Q8WU39	MZB1	marginal zone B and B1 cell specific protein [Source:HGNC Symbol;Acc:HGNC:30125]	11	8	12	91	97	62	1.3031355000000004	1.0223550000000001	1.1362889999999997
P06312	IGKV4-1	immunoglobulin kappa variable 4-1 [Source:HGNC Symbol;Acc:HGNC:5834]	11	8	12	96	128	83	1.5123205000000002	1.3119584999999996	1.5205569999999997
A0A0B4J1V6	IGHV3-73	immunoglobulin heavy variable 3-73 [Source:HGNC Symbol;Acc:HGNC:5623]	11	8	12	58	73	48	0.8651985	0.8153714999999999	0.8923559999999998
P01721	IGLV6-57	immunoglobulin lambda variable 6-57 [Source:HGNC Symbol;Acc:HGNC:5927]	11	8	12	84	94	38	1.1994099999999996	1.0106674999999998	0.7386419999999999
A0A0B4J1V0	IGHV3-15	immunoglobulin heavy variable 3-15 [Source:HGNC Symbol;Acc:HGNC:5582]	11	8	12	76	103	69	1.0814044999999999	1.1033175	1.2507584999999999
A0A0C4DH41	IGHV4-61	immunoglobulin heavy variable 4-61 [Source:HGNC Symbol;Acc:HGNC:5655]	11	8	12	81	75	35	1.1453414999999996	0.8246195000000003	0.6889764999999998
P04432	IGKV1D-39	immunoglobulin kappa variable 1D-39 [Source:HGNC Symbol;Acc:HGNC:5756]	11	null	null	64	0	0	0.9285575000000003	0.15000000000000002	0.15000000000000002
P01709	IGLV2-8	immunoglobulin lambda variable 2-8 [Source:HGNC Symbol;Acc:HGNC:5895]	11	8	12	71	95	64	1.0145775	1.0220404999999997	1.1724565000000002
P23083	IGHV1-2	immunoglobulin heavy variable 1-2 [Source:HGNC Symbol;Acc:HGNC:5550]	11	8	12	76	72	15	1.0734739999999998	0.800896	0.38322300000000004
A0A0B4J1U7	IGHV6-1	immunoglobulin heavy variable 6-1 [Source:HGNC Symbol;Acc:HGNC:5662]	11	8	12	77	47	17	1.092344	0.5718634999999999	0.413602
P01701	IGLV1-51	immunoglobulin lambda variable 1-51 [Source:HGNC Symbol;Acc:HGNC:5882]	11	8	12	97	103	80	1.4254589999999998	1.1212185	1.4676274999999999
P01871	IGHM	immunoglobulin heavy constant mu [Source:HGNC Symbol;Acc:HGNC:5541]	11	8	12	46	54	25	0.753398	0.6408325000000001	0.554226
P01703	IGLV1-40	immunoglobulin lambda variable 1-40 [Source:HGNC Symbol;Acc:HGNC:5877]	11	8	12	96	129	84	1.4046	1.3106494999999998	1.5479525
A0A0B4J2H0	IGHV1-69D	immunoglobulin heavy variable 1-69D [Source:HGNC Symbol;Acc:HGNC:49601]	11	8	12	88	87	59	1.2663474999999995	0.9529694999999999	1.0983535
P01767	IGHV3-53	immunoglobulin heavy variable 3-53 [Source:HGNC Symbol;Acc:HGNC:5610]	11	8	12	83	112	51	1.171241	1.1629280000000002	0.9403385
A0A087WSY6	IGKV3D-15	immunoglobulin kappa variable 3D-15 (gene/pseudogene) [Source:HGNC Symbol;Acc:HGNC:5824]	11	8	12	75	30	44	1.0730065	0.4181325	0.8274244999999999
P01699	IGLV1-44	immunoglobulin lambda variable 1-44 [Source:HGNC Symbol;Acc:HGNC:5879]	11	8	12	92	94	82	1.3216824999999999	0.9983169999999998	1.548862
Q96RD9	FCRL5	Fc receptor like 5 [Source:HGNC Symbol;Acc:HGNC:18508]	11	8	12	90	123	61	1.2956214999999998	1.3712884999999997	1.116229
P04433	IGKV3-11	immunoglobulin kappa variable 3-11 [Source:HGNC Symbol;Acc:HGNC:5815]	11	8	12	98	97	88	1.4426799999999997	1.0535414999999997	1.7836999999999998
P01601	IGKV1D-16	immunoglobulin kappa variable 1D-16 [Source:HGNC Symbol;Acc:HGNC:5748]	11	8	12	72	93	11	1.0248114999999998	0.9980705	0.3214619999999999
A0A0C4DH72	IGKV1-6	immunoglobulin kappa variable 1-6 [Source:HGNC Symbol;Acc:HGNC:5742]	11	8	12	87	104	77	1.223346	1.1040485000000002	1.3985225000000003
P01743	IGHV1-46	immunoglobulin heavy variable 1-46 [Source:HGNC Symbol;Acc:HGNC:5554]	11	8	12	67	95	73	0.9694935	1.0222444999999998	1.3429409999999995
P01597	IGKV1-39	immunoglobulin kappa variable 1-39 (gene/pseudogene) [Source:HGNC Symbol;Acc:HGNC:5740]	11	null	12	73	0	12	1.0378334999999999	0.15000000000000002	0.33874250000000006
P0DOY2	IGLC2	immunoglobulin lambda constant 2 [Source:HGNC Symbol;Acc:HGNC:5856]	11	8	12	82	122	69	1.1711730000000007	1.2275705000000001	1.2764879999999996
A0A0C4DH67	IGKV1-8	immunoglobulin kappa variable 1-8 [Source:HGNC Symbol;Acc:HGNC:5743]	11	8	12	87	98	58	1.2748305	1.051255	1.0493934999999999
P01859	IGHG2	immunoglobulin heavy constant gamma 2 (G2m marker) [Source:HGNC Symbol;Acc:HGNC:5526]	11	8	12	90	102	69	1.2862715000000002	1.1103895000000001	1.2453439999999998
A0A0A0MS15	IGHV3-49	immunoglobulin heavy variable 3-49 [Source:HGNC Symbol;Acc:HGNC:5607]	11	8	12	86	97	61	1.2172599999999996	1.0370090000000003	1.0987784999999999
P11912	CD79A	CD79a molecule [Source:HGNC Symbol;Acc:HGNC:1698]	11	8	12	45	208	24	1.1182434999999997	1.895441	0.8673065000000001
A0A0C4DH38	IGHV5-51	immunoglobulin heavy variable 5-51 [Source:HGNC Symbol;Acc:HGNC:5659]	11	8	12	94	127	76	1.361743	1.3008744999999997	1.3768729999999996
P01877	IGHA2	immunoglobulin heavy constant alpha 2 (A2m marker) [Source:HGNC Symbol;Acc:HGNC:5479]	11	8	12	75	110	27	1.112693	1.1566889999999999	0.5738610000000001
P01857	IGHG1	immunoglobulin heavy constant gamma 1 (G1m marker) [Source:HGNC Symbol;Acc:HGNC:5525]	11	8	12	75	102	64	1.0761515	1.1241254999999999	1.1728560000000003
P01825	IGHV4-59	immunoglobulin heavy variable 4-59 [Source:HGNC Symbol;Acc:HGNC:5654]	11	8	12	82	109	73	1.161653	1.1580575000000004	1.4430029999999996
P01814	IGHV2-70	immunoglobulin heavy variable 2-70 [Source:HGNC Symbol;Acc:HGNC:5577]	11	8	12	68	86	15	0.983017	0.9192669999999998	0.3845575
P04430	IGKV1-16	immunoglobulin kappa variable 1-16 [Source:HGNC Symbol;Acc:HGNC:5732]	11	8	12	88	104	66	1.2480044999999997	1.0926159999999998	1.1904340000000002
P01714	IGLV3-19	immunoglobulin lambda variable 3-19 [Source:HGNC Symbol;Acc:HGNC:5903]	11	8	12	86	101	69	1.2306559999999998	1.0760834999999997	1.2464829999999998
P01591	JCHAIN	joining chain of multimeric IgA and IgM [Source:HGNC Symbol;Acc:HGNC:5713]	11	8	12	90	99	71	1.2764710000000001	1.0622455	1.2810694999999999
A0A087WSY4	AC234301.4	Immunoglobulin heavy variable 4-30-2 [Source:UniProtKB/Swiss-Prot;Acc:A0A087WSY4]	11	8	12	64	78	32	0.9289145000000001	0.8645269999999999	0.6430424999999999
P0DP03	IGHV3-30	immunoglobulin heavy variable 3-30 [Source:HGNC Symbol;Acc:HGNC:5591]	11	8	12	74	100	63	1.0604094999999998	1.0454580000000002	1.1371730000000002
B9A064	IGLL5	immunoglobulin lambda like polypeptide 5 [Source:HGNC Symbol;Acc:HGNC:38476]	11	8	12	99	122	77	1.4450939999999999	1.2558499999999997	1.4180215
P04211	IGLV7-43	immunoglobulin lambda variable 7-43 [Source:HGNC Symbol;Acc:HGNC:5929]	11	8	12	80	91	37	1.1403265000000002	0.9909815	0.7302525000000002
A0A0B4J1X8	IGHV3-43	immunoglobulin heavy variable 3-43 [Source:HGNC Symbol;Acc:HGNC:5604]	11	8	12	67	62	18	0.9673259999999999	0.7080675000000001	0.4302450000000001
P06331	IGHV4-34	immunoglobulin heavy variable 4-34 [Source:HGNC Symbol;Acc:HGNC:5650]	11	8	12	93	104	76	1.3206114999999994	1.0961095000000003	1.3624484999999997
A0A0C4DH69	IGKV1-9	immunoglobulin kappa variable 1-9 [Source:HGNC Symbol;Acc:HGNC:5744]	11	8	12	92	111	66	1.382517	1.1704420000000002	1.1844500000000002
A0A0C4DH73	IGKV1-12	immunoglobulin kappa variable 1-12 [Source:HGNC Symbol;Acc:HGNC:5730]	11	8	12	83	77	9	1.181543	0.9199215000000002	0.2940495
A0A0C4DH25	IGKV3D-20	immunoglobulin kappa variable 3D-20 [Source:HGNC Symbol;Acc:HGNC:5825]	11	8	12	80	94	60	1.137411	1.0146115	1.0846004999999996
P23109	AMPD1	adenosine monophosphate deaminase 1 [Source:HGNC Symbol;Acc:HGNC:468]	11	8	12	67	85	38	0.9690090000000001	0.9301214999999998	0.7393559999999999
P01763	IGHV3-48	immunoglobulin heavy variable 3-48 [Source:HGNC Symbol;Acc:HGNC:5606]	11	8	12	78	70	53	1.1164415	0.7852304999999999	0.9674024999999999
P01602	IGKV1-5	immunoglobulin kappa variable 1-5 [Source:HGNC Symbol;Acc:HGNC:5741]	11	8	12	92	98	87	1.3227024999999997	1.064039	1.6429144999999998
P06310	IGKV2-30	immunoglobulin kappa variable 2-30 [Source:HGNC Symbol;Acc:HGNC:5785]	11	8	12	89	96	47	1.2688805	1.0424235000000002	0.8803539999999999
P01824	IGHV4-39	immunoglobulin heavy variable 4-39 [Source:HGNC Symbol;Acc:HGNC:5651]	11	8	12	90	118	64	1.2818600000000002	1.2165205	1.1504075
A0A0C4DH31	IGHV1-18	immunoglobulin heavy variable 1-18 [Source:HGNC Symbol;Acc:HGNC:5549]	11	8	12	92	105	80	1.3114825000000003	1.1083664999999996	1.4910024999999998
A0A087WSZ0	IGKV1D-8	immunoglobulin kappa variable 1D-8 [Source:HGNC Symbol;Acc:HGNC:5759]	11	8	12	87	79	44	1.2839170000000002	0.8646035000000001	0.8275689999999997
P01876	IGHA1	immunoglobulin heavy constant alpha 1 [Source:HGNC Symbol;Acc:HGNC:5478]	11	8	12	92	109	68	1.3723425	1.166056	1.235841
P01611	IGKV1D-12	immunoglobulin kappa variable 1D-12 [Source:HGNC Symbol;Acc:HGNC:5746]	11	null	null	36	0	0	0.5880049999999999	0.15000000000000002	0.15000000000000002
P01780	IGHV3-7	immunoglobulin heavy variable 3-7 [Source:HGNC Symbol;Acc:HGNC:5620]	11	8	12	81	89	45	1.2007274999999995	0.9682184999999999	0.8592995000000002
A0A0A0MRZ8	IGKV3D-11	immunoglobulin kappa variable 3D-11 [Source:HGNC Symbol;Acc:HGNC:5823]	11	8	12	92	61	62	1.3644120000000004	0.7016074999999999	1.1146820000000002
A0A0C4DH39	IGHV1-58	immunoglobulin heavy variable 1-58 [Source:HGNC Symbol;Acc:HGNC:5555]	11	8	12	36	45	5	0.5870615000000001	0.5543959999999999	0.22805550000000002
P01700	IGLV1-47	immunoglobulin lambda variable 1-47 [Source:HGNC Symbol;Acc:HGNC:5880]	11	8	12	88	121	70	1.2460920000000002	1.2373030000000005	1.256139
P01599	IGKV1-17	immunoglobulin kappa variable 1-17 [Source:HGNC Symbol;Acc:HGNC:5733]	11	8	12	85	97	54	1.2160870000000001	1.0207655000000002	0.98453
A0A075B6H9	IGLV4-69	immunoglobulin lambda variable 4-69 [Source:HGNC Symbol;Acc:HGNC:5921]	11	8	12	79	89	53	1.1135515	0.9440445	0.9702415
A0A0C4DH34	IGHV4-28	immunoglobulin heavy variable 4-28 [Source:HGNC Symbol;Acc:HGNC:5645]	11	8	12	79	90	68	1.119646	1.0419304999999996	1.219113
P01772	IGHV3-33	immunoglobulin heavy variable 3-33 [Source:HGNC Symbol;Acc:HGNC:5596]	11	8	12	89	112	75	1.2590204999999999	1.172108	1.3713479999999998
A0A0C4DH24	IGKV6-21	immunoglobulin kappa variable 6-21 (non-functional) [Source:HGNC Symbol;Acc:HGNC:5836]	11	8	null	32	22	0	0.5391299999999999	0.34627350000000007	0.15000000000000002
P01717	IGLV3-25	immunoglobulin lambda variable 3-25 [Source:HGNC Symbol;Acc:HGNC:5908]	11	8	12	91	109	72	1.3116525	1.1592984999999998	1.3267315000000002
Q16633	POU2AF1	POU class 2 homeobox associating factor 1 [Source:HGNC Symbol;Acc:HGNC:9211]	11	null	12	82	0	52	1.3529879999999999	0.15000000000000002	0.9772115000000001
P01624	IGKV3-15	immunoglobulin kappa variable 3-15 [Source:HGNC Symbol;Acc:HGNC:5816]	11	8	12	91	104	80	1.2900370000000003	1.1251795	1.5098215
P01705	IGLV2-23	immunoglobulin lambda variable 2-23 [Source:HGNC Symbol;Acc:HGNC:5890]	11	8	12	92	126	72	1.3173985	1.294899	1.284784
O95167	NDUFA3	NADH:ubiquinone oxidoreductase subunit A3 [Source:HGNC Symbol;Acc:HGNC:7686]	0	1	0	21	15	23	1.4314939999999996	0.6317800000000001	2.588225
Q9Y2Q5	LAMTOR2	late endosomal/lysosomal adaptor, MAPK and MTOR activator 2 [Source:HGNC Symbol;Acc:HGNC:29796]	3	1	0	76	16	4	3.0632220000000006	0.7355904999999998	1.0565845000000003
Q6P4F2	FDX2	ferredoxin 2 [Source:HGNC Symbol;Acc:HGNC:30546]	0	null	0	16	0	3	0.9483964999999999	0.15000000000000002	0.47321250000000004
Q9P0J0	NDUFA13	NADH:ubiquinone oxidoreductase subunit A13 [Source:HGNC Symbol;Acc:HGNC:17194]	0	1	0	72	58	35	4.242384500000002	1.9698585	4.0893675
Q9P0B6	CCDC167	coiled-coil domain containing 167 [Source:HGNC Symbol;Acc:HGNC:21239]	0	2	null	8	6	0	0.5220874999999999	0.242293	0.15000000000000002
Q14197	MRPL58	mitochondrial ribosomal protein L58 [Source:HGNC Symbol;Acc:HGNC:5359]	0	1	null	1	4	0	0.21504199999999998	0.41751200000000005	0.15000000000000002
Q96H20	SNF8	SNF8 subunit of ESCRT-II [Source:HGNC Symbol;Acc:HGNC:17028]	0	1	null	3	3	0	0.35942299999999994	0.23670850000000004	0.15000000000000002
Q9BRT3	MIEN1	migration and invasion enhancer 1 [Source:HGNC Symbol;Acc:HGNC:28230]	0	1	0	40	54	11	2.77888	1.0970615	1.3288395
P49720	PSMB3	proteasome subunit beta 3 [Source:HGNC Symbol;Acc:HGNC:9540]	0	1	0	57	24	9	3.3578235	0.8646630000000001	1.9465089999999994
Q8WXC6	COPS9	COP9 signalosome subunit 9 [Source:HGNC Symbol;Acc:HGNC:21314]	0	1	0	24	34	1	1.523294	1.1103469999999998	0.25743999999999995
Q6RI45	BRWD3	bromodomain and WD repeat domain containing 3 [Source:HGNC Symbol;Acc:HGNC:17342]	3	4	4	42	45	13	1.8904089999999998	0.933598	1.3040279999999995
P78537	BLOC1S1	biogenesis of lysosomal organelles complex 1 subunit 1 [Source:HGNC Symbol;Acc:HGNC:4200]	0	1	0	54	14	8	2.749376500000001	0.5550930000000003	0.9608915
Q9Y5J9	TIMM8B	translocase of inner mitochondrial membrane 8 homolog B [Source:HGNC Symbol;Acc:HGNC:11818]	0	1	null	1	42	0	0.21504199999999998	1.4754134999999997	0.15000000000000002
P14854	COX6B1	cytochrome c oxidase subunit 6B1 [Source:HGNC Symbol;Acc:HGNC:2280]	3	1	0	58	67	18	2.456424	1.5582714999999998	2.1131515000000003
Q9BZL1	UBL5	ubiquitin like 5 [Source:HGNC Symbol;Acc:HGNC:13736]	0	1	0	30	65	13	1.5770395	1.7641840000000002	1.4503895000000002
Q02224	CENPE	centromere protein E [Source:HGNC Symbol;Acc:HGNC:1856]	10	null	11	22	0	12	0.8322355	0.15000000000000002	0.606195
Q96KB5	PBK	PDZ binding kinase [Source:HGNC Symbol;Acc:HGNC:18282]	10	8	11	14	17	9	0.5447485000000001	0.967275	0.4326420000000001
Q15398	DLGAP5	DLG associated protein 5 [Source:HGNC Symbol;Acc:HGNC:16864]	10	8	11	50	27	50	1.5622070000000001	1.4708830000000002	1.7061969999999995
P33981	TTK	TTK protein kinase [Source:HGNC Symbol;Acc:HGNC:12401]	10	8	11	13	4	21	0.511692	0.36114	0.7935180000000002
P11388	TOP2A	DNA topoisomerase II alpha [Source:HGNC Symbol;Acc:HGNC:11989]	10	8	11	55	31	54	1.7960334999999998	1.8252905	1.9341584999999997
Q96BD8	SKA1	spindle and kinetochore associated complex subunit 1 [Source:HGNC Symbol;Acc:HGNC:28109]	10	null	11	47	0	47	1.5189420000000005	0.15000000000000002	1.6115749999999998
Q5TB30	DEPDC1	DEP domain containing 1 [Source:HGNC Symbol;Acc:HGNC:22949]	10	8	11	38	21	35	1.3104200000000001	1.1929755	1.2652935
O75417	POLQ	DNA polymerase theta [Source:HGNC Symbol;Acc:HGNC:9186]	10	null	11	26	0	8	0.9183490000000001	0.15000000000000002	0.4151829999999999
P49454	CENPF	centromere protein F [Source:HGNC Symbol;Acc:HGNC:1857]	10	8	11	37	4	39	1.1812880000000001	0.33238450000000014	1.3843190000000003
Q9ULW0	TPX2	TPX2 microtubule nucleation factor [Source:HGNC Symbol;Acc:HGNC:1249]	10	8	11	57	32	52	1.7607159999999997	1.6179245	1.7615574999999997
Q9NYZ3	GTSE1	G2 and S-phase expressed 1 [Source:HGNC Symbol;Acc:HGNC:13698]	10	8	11	48	9	49	1.5673750000000002	0.4884530000000001	1.6854654999999996
P31350	RRM2	ribonucleotide reductase regulatory subunit M2 [Source:HGNC Symbol;Acc:HGNC:10452]	10	8	11	64	4	48	2.049928500000001	0.3313645	1.6612064999999998
Q9BS16	CENPK	centromere protein K [Source:HGNC Symbol;Acc:HGNC:29479]	10	null	null	10	0	0	0.5991144999999999	0.15000000000000002	0.15000000000000002
Q8IZT6	ASPM	abnormal spindle microtubule assembly [Source:HGNC Symbol;Acc:HGNC:19048]	10	8	11	38	11	42	1.3472165	0.6103175000000002	1.4960514999999999
O95239	KIF4A	kinesin family member 4A [Source:HGNC Symbol;Acc:HGNC:13339]	10	8	11	49	10	43	1.530366	0.6307429999999999	1.4883845
O00444	PLK4	polo like kinase 4 [Source:HGNC Symbol;Acc:HGNC:11397]	10	null	11	4	0	3	0.2860595	0.15000000000000002	0.326579
P46013	MKI67	marker of proliferation Ki-67 [Source:HGNC Symbol;Acc:HGNC:7107]	10	8	11	37	20	40	1.1809225	1.2065925000000002	1.4483070000000002
Q99661	KIF2C	kinesin family member 2C [Source:HGNC Symbol;Acc:HGNC:6393]	10	3	11	43	11	30	1.3334804999999998	0.3717565	1.0623475000000002
P20248	CCNA2	cyclin A2 [Source:HGNC Symbol;Acc:HGNC:1578]	10	8	11	59	19	34	1.8827589999999998	1.055284	1.1949645
P52732	KIF11	kinesin family member 11 [Source:HGNC Symbol;Acc:HGNC:6388]	10	3	11	36	8	37	1.2287860000000002	0.3284405000000001	1.5254699999999994
Q9UQ84	EXO1	exonuclease 1 [Source:HGNC Symbol;Acc:HGNC:3511]	10	null	11	36	0	35	1.6261439999999996	0.15000000000000002	1.5147600000000003
Q15910	EZH2	enhancer of zeste 2 polycomb repressive complex 2 subunit [Source:HGNC Symbol;Acc:HGNC:3527]	10	null	null	17	0	0	0.6885344999999999	0.15000000000000002	0.15000000000000002
Q14680	MELK	maternal embryonic leucine zipper kinase [Source:HGNC Symbol;Acc:HGNC:16870]	10	8	11	50	24	41	1.7502355000000003	1.341853	1.5496014999999996
O75330	HMMR	hyaluronan mediated motility receptor [Source:HGNC Symbol;Acc:HGNC:5012]	10	null	11	48	0	38	1.5438640000000001	0.15000000000000002	1.3283125000000002
Q6P4F7	ARHGAP11A	Rho GTPase activating protein 11A [Source:HGNC Symbol;Acc:HGNC:15783]	10	null	11	10	0	18	0.46082800000000007	0.15000000000000002	0.7617195000000001
O95067	CCNB2	cyclin B2 [Source:HGNC Symbol;Acc:HGNC:1580]	10	null	11	53	0	33	1.6366074999999998	0.15000000000000002	1.1551504999999997
Q15003	NCAPH	non-SMC condensin I complex subunit H [Source:HGNC Symbol;Acc:HGNC:1112]	10	8	11	38	2	21	1.1937575000000002	0.23985350000000003	0.7880694999999999
Q02241	AC027237.1	kinesin family member 23 [Source:NCBI gene;Acc:9493]	10	null	11	37	0	28	1.1783384999999997	0.15000000000000002	1.0035275
P06493	CDK1	cyclin dependent kinase 1 [Source:HGNC Symbol;Acc:HGNC:1722]	10	3	11	42	6	35	1.4152335000000003	0.1915055	1.2263125000000001
Q56NI9	ESCO2	establishment of sister chromatid cohesion N-acetyltransferase 2 [Source:HGNC Symbol;Acc:HGNC:27230]	10	8	11	16	7	18	0.6277765000000001	0.47284700000000013	0.8705960000000001
Q8IYA6	CKAP2L	cytoskeleton associated protein 2 like [Source:HGNC Symbol;Acc:HGNC:26877]	10	8	11	50	3	49	1.637857	0.282158	1.7612005000000004
Q9BW19	KIFC1	kinesin family member C1 [Source:HGNC Symbol;Acc:HGNC:6389]	10	null	11	37	0	38	1.197132	0.15000000000000002	1.4315449999999996
Q8IX90	SKA3	spindle and kinetochore associated complex subunit 3 [Source:HGNC Symbol;Acc:HGNC:20262]	10	8	11	23	8	27	0.822095	0.5404985	1.0360740000000006
Q9BZD4	NUF2	NUF2 component of NDC80 kinetochore complex [Source:HGNC Symbol;Acc:HGNC:14621]	10	null	11	51	0	35	1.6273425	0.15000000000000002	1.2223005
Q53EZ4	CEP55	centrosomal protein 55 [Source:HGNC Symbol;Acc:HGNC:1161]	10	8	11	64	31	55	2.024318	1.721242	1.8794099999999998
O43683	BUB1	BUB1 mitotic checkpoint serine/threonine kinase [Source:HGNC Symbol;Acc:HGNC:1148]	10	8	11	42	23	35	1.3852369999999996	1.2999735000000003	1.251413
Q92674	CENPI	centromere protein I [Source:HGNC Symbol;Acc:HGNC:3968]	10	null	11	15	0	17	0.7582515000000001	0.15000000000000002	0.8667199999999999
Q8NEM2	SHCBP1	SHC binding and spindle associated 1 [Source:HGNC Symbol;Acc:HGNC:29547]	10	null	11	58	0	35	1.8510115	0.15000000000000002	1.2496705
Q7L590	MCM10	minichromosome maintenance 10 replication initiation factor [Source:HGNC Symbol;Acc:HGNC:18043]	10	8	11	27	7	16	1.205598	0.49516800000000016	1.0088315
Q15058	KIF14	kinesin family member 14 [Source:HGNC Symbol;Acc:HGNC:19181]	10	8	11	49	11	48	1.635443	0.653166	1.7127335000000001
Q2NKX8	ERCC6L	ERCC excision repair 6 like, spindle assembly checkpoint helicase [Source:HGNC Symbol;Acc:HGNC:20794]	10	null	11	32	0	19	1.0727175000000002	0.15000000000000002	0.7343579999999998
Q9NS87	KIF15	kinesin family member 15 [Source:HGNC Symbol;Acc:HGNC:17273]	10	null	11	19	0	23	0.708059	0.15000000000000002	0.9481585
Q5FBB7	SGO1	shugoshin 1 [Source:HGNC Symbol;Acc:HGNC:25088]	10	null	11	46	0	37	1.4803265000000003	0.15000000000000002	1.2948650000000002
O60566	BUB1B	BUB1 mitotic checkpoint serine/threonine kinase B [Source:HGNC Symbol;Acc:HGNC:1149]	10	3	11	57	32	60	1.9524929999999991	0.5456920000000001	2.1709769999999997
Q15468	STIL	STIL centriolar assembly protein [Source:HGNC Symbol;Acc:HGNC:10879]	10	3	11	15	50	13	0.5765045000000001	0.6594560000000003	0.6142699999999999
Q96PX6	CCDC85A	coiled-coil domain containing 85A [Source:HGNC Symbol;Acc:HGNC:29400]	6	null	6	19	0	1	1.0248795000000002	0.15000000000000002	0.18655000000000008
Q9UNQ0	ABCG2	ATP binding cassette subfamily G member 2 (Junior blood group) [Source:HGNC Symbol;Acc:HGNC:74]	6	null	6	22	0	8	0.9501475	0.15000000000000002	0.420827
Q92569	PIK3R3	phosphoinositide-3-kinase regulatory subunit 3 [Source:HGNC Symbol;Acc:HGNC:8981]	6	5	6	50	79	24	1.8725250000000002	0.4198495000000001	0.9692980000000001
Q9H8L6	MMRN2	multimerin 2 [Source:HGNC Symbol;Acc:HGNC:19888]	6	1	6	86	53	91	3.1958560000000005	0.8502810000000001	3.303109
Q9BZ29	DOCK9	dedicator of cytokinesis 9 [Source:HGNC Symbol;Acc:HGNC:14132]	6	3	6	74	158	55	2.9960465000000003	1.2099924999999996	2.24508
Q2M1Z3	ARHGAP31	Rho GTPase activating protein 31 [Source:HGNC Symbol;Acc:HGNC:29216]	6	4	6	25	8	30	1.2479450000000003	0.623943	1.4233170000000002
P10826	RARB	retinoic acid receptor beta [Source:HGNC Symbol;Acc:HGNC:9865]	6	3	null	11	9	0	0.6130714999999999	0.37965300000000013	0.15000000000000002
Q7Z2Q7	LRRC70	leucine rich repeat containing 70 [Source:HGNC Symbol;Acc:HGNC:35155]	6	3	6	33	1	23	1.4409629999999995	0.227452	0.97161
Q6UXG8	BTNL9	butyrophilin like 9 [Source:HGNC Symbol;Acc:HGNC:24176]	6	null	6	7	0	2	0.41513200000000017	0.15000000000000002	0.42982000000000004
P57087	JAM2	junctional adhesion molecule 2 [Source:HGNC Symbol;Acc:HGNC:14686]	6	5	6	14	586	13	0.6311000000000001	2.0973584999999995	0.573385
Q8ND71	GIMAP8	GTPase, IMAP family member 8 [Source:HGNC Symbol;Acc:HGNC:21792]	6	0	6	32	8	46	1.5013129999999997	0.4132875	1.9828634999999992
Q8WZA2	RAPGEF4	Rap guanine nucleotide exchange factor 4 [Source:HGNC Symbol;Acc:HGNC:16626]	6	0	6	22	29	16	1.0564145000000003	0.4527700000000001	0.7266315
Q9UJF2	RASAL2	RAS protein activator like 2 [Source:HGNC Symbol;Acc:HGNC:9874]	6	4	6	27	19	10	1.1417799999999998	0.5132135	0.9335045
Q76N32	CEP68	centrosomal protein 68 [Source:HGNC Symbol;Acc:HGNC:29076]	6	3	6	58	57	50	2.6533264999999995	0.5036595	2.2971084999999998
O14495	PLPP3	phospholipid phosphatase 3 [Source:HGNC Symbol;Acc:HGNC:9229]	6	0	6	16	41	6	0.8663884999999999	0.5179309999999999	0.37259800000000004
P24530	EDNRB	endothelin receptor type B [Source:HGNC Symbol;Acc:HGNC:3180]	6	null	6	42	0	24	1.7255599999999995	0.15000000000000002	1.0105399999999998
P21453	S1PR1	sphingosine-1-phosphate receptor 1 [Source:HGNC Symbol;Acc:HGNC:3165]	6	1	6	78	12	70	2.9823190000000004	0.7468615000000002	2.6106480000000007
Q92565	RAPGEF5	Rap guanine nucleotide exchange factor 5 [Source:HGNC Symbol;Acc:HGNC:16862]	6	0	6	33	7	45	1.4942749999999996	0.4579295000000001	1.8389075
Q8IUR5	TMTC1	transmembrane and tetratricopeptide repeat containing 1 [Source:HGNC Symbol;Acc:HGNC:24099]	6	null	6	66	0	12	2.8570885	0.15000000000000002	0.614576
O95980	RECK	reversion inducing cysteine rich protein with kazal motifs [Source:HGNC Symbol;Acc:HGNC:11345]	6	0	6	21	9	7	0.9883040000000001	0.6532934999999999	0.4307635000000001
Q5VZ18	SHE	Src homology 2 domain containing E [Source:HGNC Symbol;Acc:HGNC:27004]	6	4	6	73	3	66	2.8826054999999995	0.7188964999999997	2.571267499999999
Q9P2P5	HECW2	HECT, C2 and WW domain containing E3 ubiquitin protein ligase 2 [Source:HGNC Symbol;Acc:HGNC:29853]	6	0	6	46	92	48	1.9046295000000002	1.0231625	2.115599499999999
Q96J86	CYYR1	cysteine and tyrosine rich 1 [Source:HGNC Symbol;Acc:HGNC:16274]	6	5	6	79	80	79	3.191997	0.5237705	3.0836135
O15063	KIAA0355	KIAA0355 [Source:HGNC Symbol;Acc:HGNC:29016]	6	4	6	55	4	53	2.2010585	0.2792935	2.4419314999999995
P78504	JAG1	jagged canonical Notch ligand 1 [Source:HGNC Symbol;Acc:HGNC:6188]	6	2	6	26	6	15	1.094129	0.21599400000000007	0.6948414999999998
Q3SXR2	SLCO2A1	solute carrier organic anion transporter family member 2A1 [Source:HGNC Symbol;Acc:HGNC:10955]	6	2	6	9	152	12	0.5644090000000002	1.6406960000000002	0.6345085
P35968	KDR	kinase insert domain receptor [Source:HGNC Symbol;Acc:HGNC:6307]	6	0	6	42	32	58	1.6217665000000003	0.5265075000000001	2.3414615000000003
P37275	ZEB1	zinc finger E-box binding homeobox 1 [Source:HGNC Symbol;Acc:HGNC:11642]	6	0	6	30	17	62	1.6003890000000005	0.9590044999999999	3.167857
Q9GZP0	PDGFD	platelet derived growth factor D [Source:HGNC Symbol;Acc:HGNC:30620]	6	null	6	41	0	29	1.7753104999999998	0.15000000000000002	1.260831
Q16602	CALCRL	calcitonin receptor like receptor [Source:HGNC Symbol;Acc:HGNC:16709]	6	3	6	66	7	49	2.696311	0.5533929999999998	2.032325
Q9ULC0	EMCN	endomucin [Source:HGNC Symbol;Acc:HGNC:16041]	6	0	6	27	62	16	1.2670189999999997	0.8226560000000003	0.7964929999999999
O00592	PODXL	podocalyxin like [Source:HGNC Symbol;Acc:HGNC:9171]	6	0	6	31	170	52	1.4044725	1.7163715000000002	2.1841775
P15884	TCF4	transcription factor 4 [Source:HGNC Symbol;Acc:HGNC:11634]	6	3	6	88	44	85	3.970971	1.5988675	3.816883
P46939	UTRN	utrophin [Source:HGNC Symbol;Acc:HGNC:12635]	6	3	6	19	88	36	0.8440335000000001	0.9132915000000001	2.1206825
Q06455	RUNX1T1	RUNX1 translocation partner 1 [Source:HGNC Symbol;Acc:HGNC:1535]	6	null	6	32	0	3	1.657628	0.15000000000000002	0.311194
O43679	LDB2	LIM domain binding 2 [Source:HGNC Symbol;Acc:HGNC:6533]	6	null	6	69	0	83	2.687471000000001	0.15000000000000002	3.1499219999999992
P37173	TGFBR2	transforming growth factor beta receptor 2 [Source:HGNC Symbol;Acc:HGNC:11773]	6	0	6	24	93	25	1.095268	2.3622865	1.21505
Q9ULL8	SHROOM4	shroom family member 4 [Source:HGNC Symbol;Acc:HGNC:29215]	6	0	6	45	1	35	1.8389925000000003	0.2879975000000001	1.6191569999999997
Q9NP74	PALMD	palmdelphin [Source:HGNC Symbol;Acc:HGNC:15846]	6	5	6	42	45	16	1.6139804999999998	0.42833250000000006	0.6590310000000003
Q96LR9	APOLD1	apolipoprotein L domain containing 1 [Source:HGNC Symbol;Acc:HGNC:25268]	6	10	6	9	1	21	0.6597364999999998	0.9667224999999998	1.1514529999999998
Q9UGI6	KCNN3	potassium calcium-activated channel subfamily N member 3 [Source:HGNC Symbol;Acc:HGNC:6292]	6	2	6	64	19	53	2.4692334999999996	0.3698695	2.0265109999999997
P11308	ERG	ETS transcription factor ERG [Source:HGNC Symbol;Acc:HGNC:3446]	6	4	6	94	6	119	3.725593	0.6616659999999999	4.543887999999999
P14921	ETS1	ETS proto-oncogene 1, transcription factor [Source:HGNC Symbol;Acc:HGNC:3488]	6	0	6	64	8	49	2.6467305	0.6882115	2.130007
Q6P9H5	GIMAP6	GTPase, IMAP family member 6 [Source:HGNC Symbol;Acc:HGNC:21918]	6	0	6	18	1	17	1.104006	0.363112	1.0375104999999998
Q8N895	ZNF366	zinc finger protein 366 [Source:HGNC Symbol;Acc:HGNC:18316]	6	null	6	55	0	39	2.2023335	0.15000000000000002	1.8655125
Q8TE49	OTUD7A	OTU deubiquitinase 7A [Source:HGNC Symbol;Acc:HGNC:20718]	6	4	null	17	1	0	0.8302379999999998	0.22566700000000006	0.15000000000000002
Q8N699	MYCT1	MYC target 1 [Source:HGNC Symbol;Acc:HGNC:23172]	6	3	6	66	1	91	2.5366384999999996	0.1925935	3.4800790000000004
O14494	PLPP1	phospholipid phosphatase 1 [Source:HGNC Symbol;Acc:HGNC:9228]	6	null	6	23	0	19	0.9890945000000001	0.15000000000000002	0.8262685
Q6ZNL6	FGD5	FYVE, RhoGEF and PH domain containing 5 [Source:HGNC Symbol;Acc:HGNC:19117]	6	0	6	45	16	43	1.8625460000000003	0.363333	1.5918635
P52799	EFNB2	ephrin B2 [Source:HGNC Symbol;Acc:HGNC:3227]	6	null	6	68	0	62	2.555109	0.15000000000000002	2.263116999999999
P53708	ITGA8	integrin subunit alpha 8 [Source:HGNC Symbol;Acc:HGNC:6144]	6	0	null	4	29	0	0.299209	1.0660110000000003	0.15000000000000002
Q8TDW0	LRRC8C	leucine rich repeat containing 8 VRAC subunit C [Source:HGNC Symbol;Acc:HGNC:25075]	6	0	6	22	9	17	1.3322904999999994	0.5331205	1.1192805000000001
O00408	PDE2A	phosphodiesterase 2A [Source:HGNC Symbol;Acc:HGNC:8777]	6	null	6	45	0	59	2.134852	0.15000000000000002	2.4886815000000007
Q99814	EPAS1	endothelial PAS domain protein 1 [Source:HGNC Symbol;Acc:HGNC:3374]	6	0	6	70	9	76	2.6668670000000003	0.659949	2.9401505
Q8IZF2	ADGRF5	adhesion G protein-coupled receptor F5 [Source:HGNC Symbol;Acc:HGNC:19030]	6	0	6	45	12	17	2.1697955	0.4977264999999999	0.9498414999999999
Q02763	TEK	TEK receptor tyrosine kinase [Source:HGNC Symbol;Acc:HGNC:11724]	6	null	6	61	0	68	2.670029	0.15000000000000002	3.0728014999999997
O00423	EML1	EMAP like 1 [Source:HGNC Symbol;Acc:HGNC:3330]	6	0	6	20	2	7	0.8480540000000001	0.23421799999999998	0.40448150000000005
Q9NP56	PDE7B	phosphodiesterase 7B [Source:HGNC Symbol;Acc:HGNC:8792]	6	4	6	9	2	5	0.5104764999999999	0.177829	0.32583950000000006
Q13322	GRB10	growth factor receptor bound protein 10 [Source:HGNC Symbol;Acc:HGNC:4564]	6	5	6	32	665	47	1.2681070000000003	2.208955	1.754341
Q8NDV1	ST6GALNAC3	ST6 N-acetylgalactosaminide alpha-2,6-sialyltransferase 3 [Source:HGNC Symbol;Acc:HGNC:19343]	6	0	6	31	155	38	1.3062040000000001	1.5341655	1.511717
P23470	PTPRG	protein tyrosine phosphatase receptor type G [Source:HGNC Symbol;Acc:HGNC:9671]	6	4	6	21	13	4	1.1187449999999999	0.6017239999999999	0.32902700000000007
P17542	TAL1	TAL bHLH transcription factor 1, erythroid differentiation factor [Source:HGNC Symbol;Acc:HGNC:11556]	6	null	6	49	0	29	2.049061500000001	0.15000000000000002	1.2384079999999997
Q92503	SEC14L1	SEC14 like lipid binding 1 [Source:HGNC Symbol;Acc:HGNC:10698]	6	null	6	52	0	63	2.1147325	0.15000000000000002	2.6793960000000006
Q9NXC2	GFOD1	glucose-fructose oxidoreductase domain containing 1 [Source:HGNC Symbol;Acc:HGNC:21096]	6	null	6	22	0	5	1.1580235000000003	0.15000000000000002	0.329044
Q14934	NFATC4	nuclear factor of activated T cells 4 [Source:HGNC Symbol;Acc:HGNC:7778]	6	1	13	15	31	1	1.8544879999999997	0.543091	0.48840200000000006
O43294	TGFB1I1	transforming growth factor beta 1 induced transcript 1 [Source:HGNC Symbol;Acc:HGNC:11767]	6	0	null	9	6	0	1.1683085	0.6290175000000002	0.15000000000000002
Q9Y250	LZTS1	leucine zipper tumor suppressor 1 [Source:HGNC Symbol;Acc:HGNC:13861]	6	1	6	10	4	12	1.061132	0.5456494999999999	1.0629765000000002
Q9UM47	NOTCH3	notch receptor 3 [Source:HGNC Symbol;Acc:HGNC:7883]	6	null	6	22	0	24	2.5013465000000004	0.15000000000000002	1.889457
P09619	PDGFRB	platelet derived growth factor receptor beta [Source:HGNC Symbol;Acc:HGNC:8804]	6	0	6	24	28	23	2.6952655	1.0052275	2.1098535
Q96PE1	ADGRA2	adhesion G protein-coupled receptor A2 [Source:HGNC Symbol;Acc:HGNC:17849]	6	3	6	30	12	29	2.6186890000000003	1.1691159999999998	2.3012224999999993
O43236	SEPT4	septin 4 [Source:HGNC Symbol;Acc:HGNC:9165]	6	0	6	9	62	1	1.2040085	1.004658	0.24125600000000003
Q96LT9	RNPC3	RNA binding region (RNP1, RRM) containing 3 [Source:HGNC Symbol;Acc:HGNC:18666]	2	null	5	13	0	85	2.4241580000000003	0.15000000000000002	1.9755280000000006
P00414	MT-CO3	mitochondrially encoded cytochrome c oxidase III [Source:HGNC Symbol;Acc:HGNC:7422]	12	3	14	6	36	9	1.1102705000000002	0.42681949999999996	0.9863999999999999
P03891	MT-ND2	mitochondrially encoded NADH:ubiquinone oxidoreductase core subunit 2 [Source:HGNC Symbol;Acc:HGNC:7456]	12	3	14	3	30	10	0.654645	0.41401000000000004	1.0863175
Q7L622	G2E3	G2/M-phase specific E3 ubiquitin protein ligase [Source:HGNC Symbol;Acc:HGNC:20338]	13	4	4	34	63	4	1.936904	1.1167389999999997	0.5873930000000002
Q9NX78	TMEM260	transmembrane protein 260 [Source:HGNC Symbol;Acc:HGNC:20185]	13	2	null	28	398	0	1.670089	1.7379614999999997	0.15000000000000002
Q96BY7	ATG2B	autophagy related 2B [Source:HGNC Symbol;Acc:HGNC:20187]	13	4	4	44	81	10	2.405407	1.411145	1.0824415000000003
Q32P41	TRMT5	tRNA methyltransferase 5 [Source:HGNC Symbol;Acc:HGNC:23141]	13	3	4	24	1	3	1.7242169999999999	0.22930500000000004	0.5337495000000001
Q9NVH0	EXD2	exonuclease 3'-5' domain containing 2 [Source:HGNC Symbol;Acc:HGNC:20217]	13	3	4	18	234	6	1.5117850000000004	1.212976	0.857693
Q6IN85	PPP4R3A	protein phosphatase 4 regulatory subunit 3A [Source:HGNC Symbol;Acc:HGNC:20219]	13	4	4	28	19	2	2.0898954999999995	0.5228015	0.4213115000000001
Q8TD19	NEK9	NIMA related kinase 9 [Source:HGNC Symbol;Acc:HGNC:18591]	13	3	4	36	107	4	2.3302329999999998	1.0312715	0.7036304999999999
Q13017	ARHGAP5	Rho GTPase activating protein 5 [Source:HGNC Symbol;Acc:HGNC:675]	13	4	4	49	75	19	2.7670225000000004	1.5053675	1.9238819999999999
Q15643	TRIP11	thyroid hormone receptor interactor 11 [Source:HGNC Symbol;Acc:HGNC:12305]	13	4	4	99	154	50	4.2320995	2.793092	3.9420709999999994
P49750	YLPM1	YLP motif containing 1 [Source:HGNC Symbol;Acc:HGNC:17798]	13	4	4	39	74	17	2.3255665	1.5923565000000002	2.223405
Q13033	STRN3	striatin 3 [Source:HGNC Symbol;Acc:HGNC:15720]	13	4	null	4	1	0	0.5864580000000001	0.24803050000000004	0.15000000000000002
Q96JK2	DCAF5	DDB1 and CUL4 associated factor 5 [Source:HGNC Symbol;Acc:HGNC:20224]	13	4	4	9	3	1	0.96243	0.22443450000000006	0.2989625
Q8TBZ3	WDR20	WD repeat domain 20 [Source:HGNC Symbol;Acc:HGNC:19667]	13	2	4	29	102	2	2.034637	0.6378915000000003	0.45977400000000007
P25490	YY1	YY1 transcription factor [Source:HGNC Symbol;Acc:HGNC:12856]	13	null	null	2	0	0	0.2704705	0.15000000000000002	0.15000000000000002
Q07890	SOS2	SOS Ras/Rho guanine nucleotide exchange factor 2 [Source:HGNC Symbol;Acc:HGNC:11188]	13	4	4	40	6	12	2.3569655	0.40201649999999994	1.3312874999999997
Q8IYD8	FANCM	FA complementation group M [Source:HGNC Symbol;Acc:HGNC:23168]	13	4	4	23	2	1	1.2546939999999993	0.20733250000000006	0.2480135
Q9NXS3	KLHL28	kelch like family member 28 [Source:HGNC Symbol;Acc:HGNC:19741]	13	3	4	38	16	4	2.157275	0.5399035000000001	0.5891864999999997
P54252	ATXN3	ataxin 3 [Source:HGNC Symbol;Acc:HGNC:7106]	13	4	4	12	5	4	0.8916929999999998	0.46219649999999995	0.6414614999999998
O15037	KHNYN	KH and NYN domain containing [Source:HGNC Symbol;Acc:HGNC:20166]	13	4	4	9	20	2	0.9717714999999999	0.500132	0.7658080000000002
Q6PJT7	ZC3H14	zinc finger CCCH-type containing 14 [Source:HGNC Symbol;Acc:HGNC:20509]	13	4	4	32	36	14	1.8495835000000003	0.9448605	1.4262154999999999
Q9NUM3	SLC39A9	solute carrier family 39 member 9 [Source:HGNC Symbol;Acc:HGNC:20182]	13	4	4	23	3	6	1.405195	0.30119799999999997	0.800896
P52655	GTF2A1	general transcription factor IIA subunit 1 [Source:HGNC Symbol;Acc:HGNC:4646]	13	3	4	17	10	4	1.1351924999999998	0.24442650000000002	0.5570479999999999
Q9ULT8	HECTD1	HECT domain E3 ubiquitin protein ligase 1 [Source:HGNC Symbol;Acc:HGNC:20157]	13	4	4	27	198	11	1.3534300000000001	3.2335704999999995	1.1132284999999997
Q96JJ7	TMX3	thioredoxin related transmembrane protein 3 [Source:HGNC Symbol;Acc:HGNC:24718]	6	3	null	2	87	0	0.5963605	1.4450600000000002	0.15000000000000002
Q9H2M9	RAB3GAP2	RAB3 GTPase activating non-catalytic protein subunit 2 [Source:HGNC Symbol;Acc:HGNC:17168]	3	4	4	49	139	30	2.213494	2.6256420000000005	2.1436835000000003
Q14139	UBE4A	ubiquitination factor E4A [Source:HGNC Symbol;Acc:HGNC:12499]	3	4	4	86	28	45	2.769513	0.5939465	2.43259
Q9UNZ5	C19orf53	chromosome 19 open reading frame 53 [Source:HGNC Symbol;Acc:HGNC:24991]	3	1	0	142	63	24	5.236382999999999	1.8819259999999998	2.3129524999999997
Q9NR09	BIRC6	baculoviral IAP repeat containing 6 [Source:HGNC Symbol;Acc:HGNC:13516]	3	4	4	176	167	86	5.7234074999999995	3.0336334999999996	4.898933
P36639	NUDT1	nudix hydrolase 1 [Source:HGNC Symbol;Acc:HGNC:8048]	3	1	null	22	7	0	0.9929535	0.2274945	0.15000000000000002
Q8TAE8	GADD45GIP1	GADD45G interacting protein 1 [Source:HGNC Symbol;Acc:HGNC:29996]	3	1	0	134	56	24	5.730964000000001	2.1030025	3.0391839999999997
Q14444	CAPRIN1	cell cycle associated protein 1 [Source:HGNC Symbol;Acc:HGNC:6743]	3	3	4	54	339	8	1.8636765	2.397094	0.7059934999999999
P62316	SNRPD2	small nuclear ribonucleoprotein D2 polypeptide [Source:HGNC Symbol;Acc:HGNC:11159]	3	1	1	49	120	4	1.9565305	2.4810995	0.46177150000000006
Q9H7U1	CCSER2	coiled-coil serine rich protein 2 [Source:HGNC Symbol;Acc:HGNC:29197]	3	4	4	64	23	9	2.2573285	0.5768615	0.7045315000000003
Q5XKP0	MICOS13	mitochondrial contact site and cristae organizing system subunit 13 [Source:HGNC Symbol;Acc:HGNC:33702]	0	1	0	50	21	18	2.8048219999999997	0.8684540000000001	2.1589409999999996
O15516	CLOCK	clock circadian regulator [Source:HGNC Symbol;Acc:HGNC:2082]	3	4	4	91	60	27	3.0743740000000006	1.2292619999999999	1.878509
O95487	SEC24B	SEC24 homolog B, COPII coat complex component [Source:HGNC Symbol;Acc:HGNC:10704]	3	4	4	83	55	8	2.7192525	1.143786	0.6453035000000001
Q12830	BPTF	bromodomain PHD finger transcription factor [Source:HGNC Symbol;Acc:HGNC:3581]	3	4	4	211	191	69	7.015126999999998	3.803546499999999	4.350733999999999
Q96T23	RSF1	remodeling and spacing factor 1 [Source:HGNC Symbol;Acc:HGNC:18118]	3	4	4	210	187	101	7.0526885	3.2832275	6.163852
Q9UK45	LSM7	LSM7 homolog, U6 small nuclear RNA and mRNA degradation associated [Source:HGNC Symbol;Acc:HGNC:20470]	0	1	0	33	78	5	1.8628859999999998	2.1031555000000006	1.6704545
P52435	POLR2J	RNA polymerase II subunit J [Source:HGNC Symbol;Acc:HGNC:9197]	0	1	0	52	8	13	2.676548500000001	0.5134770000000001	2.0055585
Q15370	ELOB	elongin B [Source:HGNC Symbol;Acc:HGNC:11619]	0	1	0	111	41	34	5.0926990000000005	1.7576049999999996	4.157231500000001
O00443	PIK3C2A	phosphatidylinositol-4-phosphate 3-kinase catalytic subunit type 2 alpha [Source:HGNC Symbol;Acc:HGNC:8971]	3	4	4	158	75	70	5.493006499999998	1.4183190000000003	4.4467585
Q8IWV7	UBR1	ubiquitin protein ligase E3 component n-recognin 1 [Source:HGNC Symbol;Acc:HGNC:16808]	3	3	4	237	219	132	7.940419999999999	2.27891	7.853243999999999
Q9UHB7	AFF4	AF4/FMR2 family member 4 [Source:HGNC Symbol;Acc:HGNC:17869]	3	4	4	50	50	36	2.2429294999999994	0.9938205	2.4064695000000005
Q9Y2F5	ICE1	interactor of little elongation complex ELL subunit 1 [Source:HGNC Symbol;Acc:HGNC:29154]	3	4	4	115	172	19	3.9062350000000006	3.4444554999999997	1.2717280000000002
Q9C0D3	ZYG11B	zyg-11 family member B, cell cycle regulator [Source:HGNC Symbol;Acc:HGNC:25820]	3	4	4	35	6	9	1.4111024999999997	0.7475839999999999	0.8863805000000001
O43257	ZNHIT1	zinc finger HIT-type containing 1 [Source:HGNC Symbol;Acc:HGNC:21688]	3	1	0	40	13	4	1.8215675	0.6022849999999998	0.6067475
Q9NZN5	ARHGEF12	Rho guanine nucleotide exchange factor 12 [Source:HGNC Symbol;Acc:HGNC:14193]	3	4	4	95	7	56	3.2134169999999997	0.2675975	3.4430189999999996
Q7L7X3	TAOK1	TAO kinase 1 [Source:HGNC Symbol;Acc:HGNC:29259]	3	4	4	203	196	82	6.982844000000001	3.7955905	4.717891500000001
P30876	POLR2B	RNA polymerase II subunit B [Source:HGNC Symbol;Acc:HGNC:9188]	3	4	4	128	119	10	4.474545	1.8496005	0.7484339999999999
Q8IWV8	UBR2	ubiquitin protein ligase E3 component n-recognin 2 [Source:HGNC Symbol;Acc:HGNC:21289]	3	4	4	101	156	4	3.481209499999999	2.7881704999999997	0.4138059999999999
P46100	ATRX	ATRX chromatin remodeler [Source:HGNC Symbol;Acc:HGNC:886]	3	4	4	117	192	93	3.8795110000000004	3.3704204999999994	5.229030499999999
O60499	STX10	syntaxin 10 [Source:HGNC Symbol;Acc:HGNC:11428]	3	1	null	16	22	0	0.7430450000000001	0.8268464999999999	0.15000000000000002
Q9UHV7	MED13	mediator complex subunit 13 [Source:HGNC Symbol;Acc:HGNC:22474]	3	4	4	228	188	109	7.483986999999999	3.4122829999999995	6.4969244999999995
P49792	RANBP2	RAN binding protein 2 [Source:HGNC Symbol;Acc:HGNC:9848]	3	4	4	72	1	23	2.4319354999999994	0.19290800000000002	1.4161259999999998
Q2TAA5	ALG11	ALG11 alpha-1,2-mannosyltransferase [Source:HGNC Symbol;Acc:HGNC:32456]	3	4	4	125	136	55	3.984962000000001	2.2376595000000004	2.9710224999999992
P10155	RO60	Ro60, Y RNA binding protein [Source:HGNC Symbol;Acc:HGNC:11313]	3	4	4	31	30	20	1.5446205	0.707294	1.6087444999999996
P21359	NF1	neurofibromin 1 [Source:HGNC Symbol;Acc:HGNC:7765]	3	4	4	204	89	83	6.643541	1.8662519999999998	4.5749895
Q96DX7	TRIM44	tripartite motif containing 44 [Source:HGNC Symbol;Acc:HGNC:19016]	3	4	4	63	9	43	2.2385945	0.60594	2.322727499999999
Q93073	SECISBP2L	SECIS binding protein 2 like [Source:HGNC Symbol;Acc:HGNC:28997]	3	4	4	181	121	58	6.321603499999999	2.3635444999999997	3.8235215000000005
Q7Z589	EMSY	EMSY transcriptional repressor, BRCA2 interacting [Source:HGNC Symbol;Acc:HGNC:18071]	3	4	4	105	89	5	3.477979500000001	1.7306515	0.6420650000000001
Q7L5N1	COPS6	COP9 signalosome subunit 6 [Source:HGNC Symbol;Acc:HGNC:21749]	3	1	null	4	50	0	0.26693449999999996	0.9099424999999999	0.15000000000000002
P18583	SON	SON DNA binding protein [Source:HGNC Symbol;Acc:HGNC:11183]	3	4	4	142	189	23	5.001562000000001	3.093788	1.5862109999999996
Q06055	ATP5MC2	ATP synthase membrane subunit c locus 2 [Source:HGNC Symbol;Acc:HGNC:842]	1	1	15	11	12	1	0.6674289999999998	0.5304345000000001	0.9667224999999998
O75179	ANKRD17	ankyrin repeat domain 17 [Source:HGNC Symbol;Acc:HGNC:23575]	3	4	4	138	167	63	4.561619000000001	3.318910499999999	3.5359665000000007
Q6ZT12	UBR3	ubiquitin protein ligase E3 component n-recognin 3 [Source:HGNC Symbol;Acc:HGNC:30467]	3	4	4	87	41	38	3.0394390000000002	0.999167	2.1989079999999994
Q8IZQ1	WDFY3	WD repeat and FYVE domain containing 3 [Source:HGNC Symbol;Acc:HGNC:20751]	3	4	4	65	31	18	2.6375334999999995	0.786939	1.2047735000000002
Q8NEB9	PIK3C3	phosphatidylinositol 3-kinase catalytic subunit type 3 [Source:HGNC Symbol;Acc:HGNC:8974]	3	4	4	13	8	5	0.8436509999999998	0.556555	0.7825614999999999
Q6N043	ZNF280D	zinc finger protein 280D [Source:HGNC Symbol;Acc:HGNC:25953]	3	4	null	23	2	0	1.6784190000000003	0.3064510000000001	0.15000000000000002
Q96B23	C18orf25	chromosome 18 open reading frame 25 [Source:HGNC Symbol;Acc:HGNC:28172]	3	4	null	17	79	0	1.1160505000000005	1.2322285000000002	0.15000000000000002
Q9BY12	SCAPER	S-phase cyclin A associated protein in the ER [Source:HGNC Symbol;Acc:HGNC:13081]	3	4	4	16	9	6	0.9033634999999999	0.3173565000000001	0.47563500000000003
B2RTY4	MYO9A	myosin IXA [Source:HGNC Symbol;Acc:HGNC:7608]	3	4	4	57	96	5	2.902019499999999	1.2995739999999998	0.5906909999999997
Q6UB98	ANKRD12	ankyrin repeat domain 12 [Source:HGNC Symbol;Acc:HGNC:29135]	3	4	null	57	87	0	2.578212	2.1881215	0.15000000000000002
Q00535	CDK5	cyclin dependent kinase 5 [Source:HGNC Symbol;Acc:HGNC:1774]	3	11	null	3	1	0	0.29382849999999994	0.9667224999999998	0.15000000000000002
O43426	SYNJ1	synaptojanin 1 [Source:HGNC Symbol;Acc:HGNC:11503]	3	4	4	58	10	4	1.8762990000000002	0.5131284999999999	0.36338400000000004
Q15911	ZFHX3	zinc finger homeobox 3 [Source:HGNC Symbol;Acc:HGNC:777]	3	4	6	3	57	1	0.24811550000000007	1.234158	0.22345699999999996
O14974	PPP1R12A	protein phosphatase 1 regulatory subunit 12A [Source:HGNC Symbol;Acc:HGNC:7618]	3	4	4	34	37	2	1.5851655000000002	1.3464600000000007	0.3136165
Q86Z02	HIPK1	homeodomain interacting protein kinase 1 [Source:HGNC Symbol;Acc:HGNC:19006]	3	4	4	76	138	19	2.659132	2.452369499999999	1.168538
Q13127	REST	RE1 silencing transcription factor [Source:HGNC Symbol;Acc:HGNC:9966]	3	4	4	109	99	25	3.8099045	1.3968224999999999	1.5110200000000005
Q09472	EP300	E1A binding protein p300 [Source:HGNC Symbol;Acc:HGNC:3373]	3	4	4	69	145	37	3.488834	2.9853450000000006	2.7009265000000005
Q03164	KMT2A	lysine methyltransferase 2A [Source:HGNC Symbol;Acc:HGNC:7132]	3	4	4	149	197	36	5.1883495	3.78324	2.4696925
Q86U86	PBRM1	polybromo 1 [Source:HGNC Symbol;Acc:HGNC:30064]	3	4	4	51	135	9	1.9635939999999998	2.6865699999999997	1.4550305
P15822	HIVEP1	human immunodeficiency virus type I enhancer binding protein 1 [Source:HGNC Symbol;Acc:HGNC:4920]	3	4	null	11	8	0	0.48195049999999995	0.6256430000000002	0.15000000000000002
Q6AI12	ANKRD40	ankyrin repeat domain 40 [Source:HGNC Symbol;Acc:HGNC:28233]	3	4	4	27	17	1	1.032844	0.5901045000000001	0.20016700000000007
Q9UPN3	MACF1	microtubule actin crosslinking factor 1 [Source:HGNC Symbol;Acc:HGNC:13664]	3	4	4	82	35	28	3.1705769999999998	0.8658869999999999	2.08783
Q5THK1	PRR14L	proline rich 14 like [Source:HGNC Symbol;Acc:HGNC:28738]	3	4	4	111	127	18	4.2989180000000005	2.3889424999999993	1.5024264999999999
P16220	CREB1	cAMP responsive element binding protein 1 [Source:HGNC Symbol;Acc:HGNC:2345]	3	3	4	53	133	41	2.1523364999999997	2.3765495	3.0487380000000006
Q92794	KAT6A	lysine acetyltransferase 6A [Source:HGNC Symbol;Acc:HGNC:13013]	3	4	4	69	146	33	2.3843015000000003	2.534394499999999	2.0176370000000006
Q9NTI5	PDS5B	PDS5 cohesin associated factor B [Source:HGNC Symbol;Acc:HGNC:20418]	3	4	4	59	200	10	2.193196	3.0156135	0.8003349999999999
Q9UPN9	TRIM33	tripartite motif containing 33 [Source:HGNC Symbol;Acc:HGNC:16290]	3	4	4	42	28	1	1.3702005	0.7158110000000001	0.22179950000000007
Q7Z333	SETX	senataxin [Source:HGNC Symbol;Acc:HGNC:445]	3	4	4	86	124	46	2.961341000000001	2.4597815	2.8253920000000003
Q8IUW5	RELL1	RELT like 1 [Source:HGNC Symbol;Acc:HGNC:27379]	3	null	null	5	0	0	0.34601	0.15000000000000002	0.15000000000000002
O75592	MYCBP2	MYC binding protein 2 [Source:HGNC Symbol;Acc:HGNC:23386]	3	4	4	89	98	53	2.8875949999999997	1.8068115000000002	3.0088475
Q13464	ROCK1	Rho associated coiled-coil containing protein kinase 1 [Source:HGNC Symbol;Acc:HGNC:10251]	3	4	4	180	84	64	6.087963999999999	2.286355999999999	4.0515680000000005
Q70E73	RAPH1	Ras association (RalGDS/AF-6) and pleckstrin homology domains 1 [Source:HGNC Symbol;Acc:HGNC:14436]	3	null	4	45	0	15	1.7034685000000005	0.15000000000000002	1.263738
Q13873	BMPR2	bone morphogenetic protein receptor type 2 [Source:HGNC Symbol;Acc:HGNC:1078]	3	4	4	36	51	20	1.4120035	1.4526675000000007	1.6020889999999997
Q15788	NCOA1	nuclear receptor coactivator 1 [Source:HGNC Symbol;Acc:HGNC:7668]	3	4	4	75	113	32	2.4952859999999997	2.3903365	1.8413980000000003
O75071	EFCAB14	EF-hand calcium binding domain 14 [Source:HGNC Symbol;Acc:HGNC:29051]	3	3	4	28	67	13	1.3337780000000001	0.614253	1.2038300000000002
P54253	ATXN1	ataxin 1 [Source:HGNC Symbol;Acc:HGNC:10548]	3	null	null	11	0	0	0.48680399999999996	0.15000000000000002	0.15000000000000002
O75116	ROCK2	Rho associated coiled-coil containing protein kinase 2 [Source:HGNC Symbol;Acc:HGNC:10252]	3	4	4	70	83	23	2.3408495	1.9645714999999997	1.4461394999999997
P62875	POLR2L	RNA polymerase II subunit L [Source:HGNC Symbol;Acc:HGNC:9199]	0	1	0	22	15	1	2.083869	0.6954875	0.257151
Q96S82	UBL7	ubiquitin like 7 [Source:HGNC Symbol;Acc:HGNC:28221]	0	2	null	2	279	0	0.4133470000000002	1.815235	0.15000000000000002
Q9Y693	LHFPL6	LHFPL tetraspan subfamily member 6 [Source:HGNC Symbol;Acc:HGNC:6586]	6	0	6	15	14	16	1.6854314999999997	1.0125884999999997	1.7263334999999997
Q9UBN4	TRPC4	transient receptor potential cation channel subfamily C member 4 [Source:HGNC Symbol;Acc:HGNC:12336]	6	3	6	14	10	13	1.2809760000000003	0.5485395000000001	1.082399
Q9UH73	EBF1	EBF transcription factor 1 [Source:HGNC Symbol;Acc:HGNC:3126]	6	0	6	14	20	18	1.3644545000000003	1.1726944999999998	1.3785304999999999
P12544	GZMA	granzyme A [Source:HGNC Symbol;Acc:HGNC:4708]	8	8	8	85	217	55	1.6072825000000002	1.9555275000000003	1.3463749999999997
P13501	CCL5	C-C motif chemokine ligand 5 [Source:HGNC Symbol;Acc:HGNC:10632]	8	8	8	82	184	48	1.6809859999999999	1.6466629999999995	1.1103980000000002
Q495A1	TIGIT	T cell immunoreceptor with Ig and ITIM domains [Source:HGNC Symbol;Acc:HGNC:26838]	8	8	8	120	165	98	2.1537645	1.5224270000000002	2.3076315
Q96N16	JAKMIP1	janus kinase and microtubule interacting protein 1 [Source:HGNC Symbol;Acc:HGNC:26460]	8	null	8	92	0	63	1.7247439999999996	0.15000000000000002	1.4129555000000003
Q9Y4E5	ZNF451	zinc finger protein 451 [Source:HGNC Symbol;Acc:HGNC:21091]	3	4	null	60	12	0	2.0578335	0.3002035	0.15000000000000002
Q15776	ZKSCAN8	zinc finger with KRAB and SCAN domains 8 [Source:HGNC Symbol;Acc:HGNC:12983]	3	4	4	137	170	5	4.8714949999999995	2.9359685000000004	0.6381635
Q8IYH5	AC118549.1	zinc finger ZZ-type containing 3 [Source:NCBI gene;Acc:26009]	3	4	null	11	28	0	0.4939780000000001	0.8705959999999999	0.15000000000000002
Q9HCP0	CSNK1G1	casein kinase 1 gamma 1 [Source:HGNC Symbol;Acc:HGNC:2454]	3	4	4	51	48	16	1.9243409999999996	1.073763	0.9325185000000001
Q2LD37	KIAA1109	KIAA1109 [Source:HGNC Symbol;Acc:HGNC:26953]	3	4	4	176	97	49	5.869123	1.8840935	2.944264500000001
Q659A1	ICE2	interactor of little elongation complex ELL subunit 2 [Source:HGNC Symbol;Acc:HGNC:29885]	3	4	4	6	6	1	0.35871749999999986	0.297985	0.21479550000000008
Q8NBR6	MINDY2	MINDY lysine 48 deubiquitinase 2 [Source:HGNC Symbol;Acc:HGNC:26954]	3	3	4	9	117	1	0.46297	0.8014230000000001	0.20553899999999994
Q7Z3E2	CCDC186	coiled-coil domain containing 186 [Source:HGNC Symbol;Acc:HGNC:24349]	3	4	4	100	78	8	3.5852325	1.3361070000000002	0.6965414999999999
Q6ZNA4	RNF111	ring finger protein 111 [Source:HGNC Symbol;Acc:HGNC:17384]	3	4	4	126	219	46	4.2434385	3.0807830000000007	2.4871769999999995
Q6V1X1	DPP8	dipeptidyl peptidase 8 [Source:HGNC Symbol;Acc:HGNC:16490]	3	4	4	105	20	33	3.4223555000000005	0.45542200000000005	1.9239074999999997
Q6IQ21	ZNF770	zinc finger protein 770 [Source:HGNC Symbol;Acc:HGNC:26061]	3	4	4	63	7	38	2.2157125	0.301776	2.269814999999999
Q9UK73	FEM1B	fem-1 homolog B [Source:HGNC Symbol;Acc:HGNC:3649]	3	4	4	89	38	10	3.090813	1.3889939999999998	0.826889
P35251	RFC1	replication factor C subunit 1 [Source:HGNC Symbol;Acc:HGNC:9969]	3	4	4	16	33	3	0.8518109999999999	0.8972604999999999	0.30589
Q96KR1	ZFR	zinc finger RNA binding protein [Source:HGNC Symbol;Acc:HGNC:17277]	3	3	4	123	288	15	4.218907499999999	1.3947399999999999	1.239547
Q9NP66	HMG20A	high mobility group 20A [Source:HGNC Symbol;Acc:HGNC:5001]	3	4	4	30	42	21	1.0244799999999998	0.7851625000000001	1.1853595
P40818	USP8	ubiquitin specific peptidase 8 [Source:HGNC Symbol;Acc:HGNC:12631]	3	4	4	152	109	57	5.2119965	1.9669940000000001	3.2756030000000003
P56211	ARPP19	cAMP regulated phosphoprotein 19 [Source:HGNC Symbol;Acc:HGNC:16967]	3	3	null	7	3	0	0.37243649999999995	0.22777499999999998	0.15000000000000002
P12270	TPR	translocated promoter region, nuclear basket protein [Source:HGNC Symbol;Acc:HGNC:12017]	3	4	4	52	187	12	2.1103039999999997	3.7045809999999997	1.043928
Q8NEN9	PDZD8	PDZ domain containing 8 [Source:HGNC Symbol;Acc:HGNC:26974]	3	4	null	27	3	0	0.978342	0.32861049999999997	0.15000000000000002
Q8NFC6	BOD1L1	biorientation of chromosomes in cell division 1 like 1 [Source:HGNC Symbol;Acc:HGNC:31792]	3	4	4	86	185	28	2.8419075	3.5326004999999996	2.0039605
Q93034	CUL5	cullin 5 [Source:HGNC Symbol;Acc:HGNC:2556]	3	null	4	71	0	15	2.6826855	0.15000000000000002	1.3093235
Q13523	PRPF4B	pre-mRNA processing factor 4B [Source:HGNC Symbol;Acc:HGNC:17346]	3	4	4	113	63	13	4.059201000000002	1.5745915000000001	2.1940459999999997
Q9NWH9	SLTM	SAFB like transcription modulator [Source:HGNC Symbol;Acc:HGNC:20709]	3	4	null	6	1	0	0.5285134999999999	0.1786705000000001	0.15000000000000002
Q8IWY8	ZSCAN29	zinc finger and SCAN domain containing 29 [Source:HGNC Symbol;Acc:HGNC:26673]	3	4	null	15	73	0	0.626425	1.7807335000000002	0.15000000000000002
Q9BZZ5	API5	apoptosis inhibitor 5 [Source:HGNC Symbol;Acc:HGNC:594]	3	3	4	78	103	21	2.625284999999999	1.5622665000000002	1.6827539999999999
Q96QT4	TRPM7	transient receptor potential cation channel subfamily M member 7 [Source:HGNC Symbol;Acc:HGNC:17994]	3	4	null	11	1	0	0.5686334999999998	0.21149749999999992	0.15000000000000002
Q7Z401	DENND4A	DENN domain containing 4A [Source:HGNC Symbol;Acc:HGNC:24321]	3	4	null	33	101	0	1.1701784999999998	1.5666524999999998	0.15000000000000002
Q9NR48	ASH1L	ASH1 like histone lysine methyltransferase [Source:HGNC Symbol;Acc:HGNC:19088]	3	4	4	117	165	100	4.312713500000001	3.3310144999999993	6.307170500000001
Q9Y6I4	USP3	ubiquitin specific peptidase 3 [Source:HGNC Symbol;Acc:HGNC:12626]	3	4	null	4	8	0	0.2682095	0.29409200000000013	0.15000000000000002
Q9BTA9	WAC	WW domain containing adaptor with coiled-coil [Source:HGNC Symbol;Acc:HGNC:17327]	3	4	4	31	65	4	1.7340174999999998	1.3779439999999998	0.5526875
Q15326	ZMYND11	zinc finger MYND-type containing 11 [Source:HGNC Symbol;Acc:HGNC:16966]	3	3	4	20	49	5	0.8635835	0.8904520000000001	0.46851199999999993
O75925	PIAS1	protein inhibitor of activated STAT 1 [Source:HGNC Symbol;Acc:HGNC:2752]	3	4	4	82	72	29	2.6180684999999997	1.3459754999999998	1.6790480000000003
Q8TEY7	USP33	ubiquitin specific peptidase 33 [Source:HGNC Symbol;Acc:HGNC:20059]	3	3	4	99	56	2	3.517105	0.8233444999999999	0.7270140000000003
O76031	CLPX	caseinolytic mitochondrial matrix peptidase chaperone subunit [Source:HGNC Symbol;Acc:HGNC:2088]	3	4	null	6	15	0	0.3786244999999999	0.9101890000000001	0.15000000000000002
Q96JP5	ZFP91	ZFP91 zinc finger protein [Source:HGNC Symbol;Acc:HGNC:14983]	3	4	4	34	29	30	1.3718239999999997	0.685364	1.8216439999999998
P43034	PAFAH1B1	platelet activating factor acetylhydrolase 1b regulatory subunit 1 [Source:HGNC Symbol;Acc:HGNC:8574]	3	4	4	93	142	30	3.2715229999999997	2.330522	1.823446
Q9NXD2	MTMR10	myotubularin related protein 10 [Source:HGNC Symbol;Acc:HGNC:25999]	3	3	null	8	16	0	0.5826499999999999	0.28409600000000007	0.15000000000000002
Q9NVA4	TMEM184C	transmembrane protein 184C [Source:HGNC Symbol;Acc:HGNC:25587]	3	2	4	76	248	8	2.467117	1.3176195000000002	0.7966120000000002
Q5TAP6	UTP14C	UTP14C small subunit processome component [Source:HGNC Symbol;Acc:HGNC:20321]	3	4	4	69	186	33	2.940839	2.5250444999999995	2.8456559999999995
Q7Z5K2	WAPL	WAPL cohesin release factor [Source:HGNC Symbol;Acc:HGNC:23293]	3	4	4	151	112	52	5.365022	2.2148965	3.4782684999999987
Q14152	EIF3A	eukaryotic translation initiation factor 3 subunit A [Source:HGNC Symbol;Acc:HGNC:3271]	3	4	4	34	14	4	1.1563405	0.3734139999999999	0.3722325000000001
Q9P270	SLAIN2	SLAIN motif family member 2 [Source:HGNC Symbol;Acc:HGNC:29282]	3	4	4	42	26	2	1.5429630000000003	0.624776	0.5248754999999998
P48200	IREB2	iron responsive element binding protein 2 [Source:HGNC Symbol;Acc:HGNC:6115]	3	4	4	155	20	81	5.334515499999999	0.6528770000000002	4.8521745
O95249	GOSR1	golgi SNAP receptor complex member 1 [Source:HGNC Symbol;Acc:HGNC:4430]	3	4	4	16	63	3	0.7690040000000002	1.094214	0.6941105000000001
Q9Y4X5	ARIH1	ariadne RBR E3 ubiquitin protein ligase 1 [Source:HGNC Symbol;Acc:HGNC:689]	3	4	4	57	172	13	2.055938	2.338053	0.8243475
Q96JI7	SPG11	SPG11 vesicle trafficking associated, spatacsin [Source:HGNC Symbol;Acc:HGNC:11226]	3	4	4	71	153	12	2.4177744999999997	2.1476019999999996	0.7474310000000001
Q5H9R7	PPP6R3	protein phosphatase 6 regulatory subunit 3 [Source:HGNC Symbol;Acc:HGNC:1173]	3	4	null	87	80	0	3.0210195	1.7034004999999999	0.15000000000000002
Q16513	PKN2	protein kinase N2 [Source:HGNC Symbol;Acc:HGNC:9406]	3	4	4	107	93	5	4.2395710000000015	1.6536925000000002	1.1104489999999998
P49790	NUP153	nucleoporin 153 [Source:HGNC Symbol;Acc:HGNC:8062]	3	4	4	106	174	15	3.4477874999999996	2.818813000000001	1.1484525000000003
Q14119	VEZF1	vascular endothelial zinc finger 1 [Source:HGNC Symbol;Acc:HGNC:12949]	3	4	4	73	110	8	2.82971	1.5660404999999997	0.7353865000000002
Q14432	PDE3A	phosphodiesterase 3A [Source:HGNC Symbol;Acc:HGNC:8778]	6	0	6	14	49	14	1.3563029999999998	1.3124430000000002	1.471546
Q9Y6F6	MRVI1	murine retrovirus integration site 1 homolog [Source:HGNC Symbol;Acc:HGNC:7237]	6	0	6	14	8	5	1.8232504999999999	0.5554075	1.0239189999999998
Q15389	ANGPT1	angiopoietin 1 [Source:HGNC Symbol;Acc:HGNC:484]	6	null	null	6	0	0	0.6860610000000001	0.15000000000000002	0.15000000000000002
Q6UWI2	PARM1	prostate androgen-regulated mucin-like protein 1 [Source:HGNC Symbol;Acc:HGNC:24536]	6	2	6	12	4	1	1.4562799999999998	0.19496500000000005	0.32356150000000006
Q13976	PRKG1	protein kinase cGMP-dependent 1 [Source:HGNC Symbol;Acc:HGNC:9414]	6	0	6	4	55	11	0.5181435	1.4117399999999993	1.1366120000000002
Q7Z340	ZNF551	zinc finger protein 551 [Source:HGNC Symbol;Acc:HGNC:25108]	14	null	16	5	0	6	0.8867205	0.15000000000000002	1.3270375000000003
Q08ER8	ZNF543	zinc finger protein 543 [Source:HGNC Symbol;Acc:HGNC:25281]	14	4	null	2	7	0	0.3335235	0.360936	0.15000000000000002
Q9Y4G8	RAPGEF2	Rap guanine nucleotide exchange factor 2 [Source:HGNC Symbol;Acc:HGNC:16854]	3	4	4	18	16	4	0.8598775000000001	0.7878229999999999	0.3870905000000001
Q8NA23	WDR31	WD repeat domain 31 [Source:HGNC Symbol;Acc:HGNC:21421]	4	4	null	11	7	0	1.4522765	1.1185155	0.15000000000000002
Q96RL7	VPS13A	vacuolar protein sorting 13 homolog A [Source:HGNC Symbol;Acc:HGNC:1908]	4	4	null	15	4	0	1.1675690000000005	0.40536549999999993	0.15000000000000002
Q8N8K9	KIAA1958	KIAA1958 [Source:HGNC Symbol;Acc:HGNC:23427]	4	1	null	4	7	0	0.4701185000000001	0.873792	0.15000000000000002
A0A075B6J9	IGLV2-18	immunoglobulin lambda variable 2-18 [Source:HGNC Symbol;Acc:HGNC:5889]	11	8	12	55	56	31	0.8174795	0.6552060000000003	0.6287795
P01718	IGLV3-27	immunoglobulin lambda variable 3-27 [Source:HGNC Symbol;Acc:HGNC:5910]	11	8	null	19	76	0	0.38411549999999994	0.9703604999999998	0.15000000000000002
A0A0A0MS14	IGHV1-45	immunoglobulin heavy variable 1-45 [Source:HGNC Symbol;Acc:HGNC:5553]	11	8	null	18	1	0	0.368161	0.15935849999999996	0.15000000000000002
A0A075B6K5	IGLV3-9	immunoglobulin lambda variable 3-9 (gene/pseudogene) [Source:HGNC Symbol;Acc:HGNC:5918]	11	8	12	39	81	20	0.6280910000000001	0.8862699999999998	0.46032650000000014
A0A0B4J1U3	IGLV1-36	immunoglobulin lambda variable 1-36 [Source:HGNC Symbol;Acc:HGNC:5876]	11	8	12	59	70	3	0.871395	0.7796884999999998	0.19725150000000002
A0A0C4DH42	IGHV3-66	immunoglobulin heavy variable 3-66 [Source:HGNC Symbol;Acc:HGNC:5619]	11	8	12	61	69	31	0.8915229999999998	0.7708740000000002	0.6291025
P01742	IGHV1-69	immunoglobulin heavy variable 1-69 [Source:HGNC Symbol;Acc:HGNC:5558]	11	8	12	23	45	9	0.5614680000000002	0.5544639999999998	0.29307200000000005
A0A075B6P5	IGKV2-28	immunoglobulin kappa variable 2-28 [Source:HGNC Symbol;Acc:HGNC:5783]	11	null	null	34	0	0	0.5619695000000001	0.15000000000000002	0.15000000000000002
A0A075B6Q5	IGHV3-64	immunoglobulin heavy variable 3-64 [Source:HGNC Symbol;Acc:HGNC:5617]	11	8	12	10	4	1	0.2709720000000001	0.18612500000000004	0.16663450000000002
P01764	IGHV3-23	immunoglobulin heavy variable 3-23 [Source:HGNC Symbol;Acc:HGNC:5588]	11	8	12	70	79	79	1.0048705000000002	0.8666689999999999	1.4432240000000003
A0A0B4J1Y9	IGHV3-72	immunoglobulin heavy variable 3-72 [Source:HGNC Symbol;Acc:HGNC:5622]	11	8	12	49	67	35	0.7431470000000002	0.7557780000000001	0.6950029999999997
A0A0C4DH68	IGKV2-24	immunoglobulin kappa variable 2-24 [Source:HGNC Symbol;Acc:HGNC:5781]	11	8	12	31	91	42	0.5258275	0.9928345000000002	0.800352
O00398	P2RY10	P2Y receptor family member 10 [Source:HGNC Symbol;Acc:HGNC:19906]	8	8	8	124	249	91	2.275221	2.18728	2.173085
P06729	CD2	CD2 molecule [Source:HGNC Symbol;Acc:HGNC:1639]	8	8	8	145	245	99	2.6588770000000004	2.133764	2.287631
Q6PIZ9	TRAT1	T cell receptor associated transmembrane adaptor 1 [Source:HGNC Symbol;Acc:HGNC:30698]	8	8	8	131	228	99	2.5577015	1.92191	2.3148395000000006
A0A0B4J268	TRAV4	T cell receptor alpha variable 4 [Source:HGNC Symbol;Acc:HGNC:12140]	8	8	8	32	49	12	0.6702764999999999	0.5153639999999998	0.3842259999999999
Q9NQ25	SLAMF7	SLAM family member 7 [Source:HGNC Symbol;Acc:HGNC:21394]	8	8	8	150	302	82	2.8318264999999996	2.6738285	1.8315974999999998
P09693	CD3G	CD3g molecule [Source:HGNC Symbol;Acc:HGNC:1675]	8	8	8	126	225	97	2.3772379999999997	1.8877909999999998	2.1694215
P51681	CCR5	C-C motif chemokine receptor 5 (gene/pseudogene) [Source:HGNC Symbol;Acc:HGNC:1606]	8	8	8	133	201	92	2.4892595	1.7574945	2.0467324999999996
P78549	NTHL1	nth like DNA glycosylase 1 [Source:HGNC Symbol;Acc:HGNC:8028]	15	1	null	1	12	0	0.9667224999999998	0.562828	0.15000000000000002
P52741	ZNF134	zinc finger protein 134 [Source:HGNC Symbol;Acc:HGNC:12918]	14	4	16	7	1	7	1.6508789999999998	0.3482539999999999	1.611439
Q68DY9	ZNF772	zinc finger protein 772 [Source:HGNC Symbol;Acc:HGNC:33106]	14	null	16	6	0	3	1.3142790000000002	0.15000000000000002	0.7314849999999998
Q9HBD1	RC3H2	ring finger and CCCH-type domains 2 [Source:HGNC Symbol;Acc:HGNC:21461]	3	4	4	150	86	50	5.531825999999999	1.8047034999999996	3.4598574999999996
Q6P9A3	ZNF549	zinc finger protein 549 [Source:HGNC Symbol;Acc:HGNC:26632]	14	4	16	6	2	3	1.3142790000000002	0.4668375	0.7314849999999998
P62906	RPL10A	ribosomal protein L10a [Source:HGNC Symbol;Acc:HGNC:10299]	1	1	null	4	43	0	0.43981599999999993	0.9674959999999998	0.15000000000000002
Q7Z6A9	BTLA	B and T lymphocyte associated [Source:HGNC Symbol;Acc:HGNC:21087]	8	8	8	90	20	28	1.6443170000000005	0.29433850000000006	0.7114249999999999
A0A0A6YYK6	TRAV16	T cell receptor alpha variable 16 [Source:HGNC Symbol;Acc:HGNC:12112]	8	8	8	83	2	12	1.4636325	0.16486650000000005	0.39637249999999985
O43586	PSTPIP1	proline-serine-threonine phosphatase interacting protein 1 [Source:HGNC Symbol;Acc:HGNC:9580]	8	8	8	114	259	68	2.1397139999999992	2.1777515000000003	1.7083645
Q9Y3P8	SIT1	signaling threshold regulating transmembrane adaptor 1 [Source:HGNC Symbol;Acc:HGNC:17710]	8	8	8	134	250	91	2.5598434999999986	2.1026115	2.0881785
Q15669	RHOH	ras homolog family member H [Source:HGNC Symbol;Acc:HGNC:686]	8	8	8	161	230	103	2.9597685	2.0025495	2.3462980000000004
P04234	CD3D	CD3d molecule [Source:HGNC Symbol;Acc:HGNC:1673]	8	8	8	140	195	83	2.49209	1.7438434999999997	1.894013
P57075	UBASH3A	ubiquitin associated and SH3 domain containing A [Source:HGNC Symbol;Acc:HGNC:12462]	8	8	8	144	152	110	2.581459000000001	1.3265105	2.4471589999999996
Q6F5E8	CARMIL2	capping protein regulator and myosin 1 linker 2 [Source:HGNC Symbol;Acc:HGNC:27089]	8	8	8	110	39	48	1.9923749999999998	0.4829959999999999	1.5512590000000002
Q9P1W8	SIRPG	signal regulatory protein gamma [Source:HGNC Symbol;Acc:HGNC:15757]	8	8	8	118	197	91	2.0709744999999997	1.7139745000000002	2.1536114999999993
Q14330	GPR18	G protein-coupled receptor 18 [Source:HGNC Symbol;Acc:HGNC:4472]	8	8	8	121	65	55	2.1778025000000003	0.6857975000000002	1.2246635000000001
Q16520	BATF	basic leucine zipper ATF-like transcription factor [Source:HGNC Symbol;Acc:HGNC:958]	8	8	8	81	74	45	1.5550585000000001	0.8592569999999999	1.1245930000000004
Q92918	MAP4K1	mitogen-activated protein kinase kinase kinase kinase 1 [Source:HGNC Symbol;Acc:HGNC:6863]	8	8	8	128	242	97	2.3669615	2.039006	2.3755550000000003
P01374	LTA	lymphotoxin alpha [Source:HGNC Symbol;Acc:HGNC:6709]	8	8	8	103	9	63	1.865538	0.21871399999999996	1.411128
P49682	CXCR3	C-X-C motif chemokine receptor 3 [Source:HGNC Symbol;Acc:HGNC:4540]	8	8	8	105	198	71	1.9005155	1.6682444999999995	1.5974140000000001
A2RU30	TESPA1	thymocyte expressed, positive selection associated 1 [Source:HGNC Symbol;Acc:HGNC:29109]	8	8	8	125	288	36	2.3096035	2.5436425000000003	0.8493970000000002
Q6UWD8	C16orf54	chromosome 16 open reading frame 54 [Source:HGNC Symbol;Acc:HGNC:26649]	8	8	8	114	180	67	2.093559	1.639098	1.4832505
Q8IU68	TMC8	transmembrane channel like 8 [Source:HGNC Symbol;Acc:HGNC:20474]	8	8	8	128	202	64	2.4023554999999996	1.8170625	1.8393835000000003
P35236	PTPN7	protein tyrosine phosphatase non-receptor type 7 [Source:HGNC Symbol;Acc:HGNC:9659]	8	2	8	161	192	113	2.888819	1.8613985	2.6650820000000004
P07766	CD3E	CD3e molecule [Source:HGNC Symbol;Acc:HGNC:1674]	8	8	8	151	249	100	2.7450585000000003	2.3365060000000004	2.3569825000000004
Q8IV04	TBC1D10C	TBC1 domain family member 10C [Source:HGNC Symbol;Acc:HGNC:24702]	8	8	8	94	125	57	1.7946905	1.1477385000000004	1.5384664999999995
Q9BRR9	ARHGAP9	Rho GTPase activating protein 9 [Source:HGNC Symbol;Acc:HGNC:14130]	8	8	8	148	178	73	2.7578425	1.5131620000000003	1.962285
A0A075B6N2	TRBV20-1	T cell receptor beta variable 20-1 [Source:HGNC Symbol;Acc:HGNC:12196]	8	8	8	107	49	11	1.9357055000000003	0.5137915000000001	0.363503
A0A539	TRBV4-2	T cell receptor beta variable 4-2 [Source:HGNC Symbol;Acc:HGNC:12216]	8	null	null	25	0	0	0.5379569999999999	0.15000000000000002	0.15000000000000002
P26842	CD27	CD27 molecule [Source:HGNC Symbol;Acc:HGNC:11922]	8	8	8	102	254	79	1.8365445	2.2593599999999996	1.751417
P06239	LCK	LCK proto-oncogene, Src family tyrosine kinase [Source:HGNC Symbol;Acc:HGNC:6524]	8	1	8	140	37	108	2.6421745	0.514055	2.4220245000000005
A0A5B6	TRBV28	T cell receptor beta variable 28 [Source:HGNC Symbol;Acc:HGNC:12209]	8	8	8	112	230	65	2.1119614999999996	2.0678039999999993	1.481899
P31146	CORO1A	coronin 1A [Source:HGNC Symbol;Acc:HGNC:2252]	8	8	8	114	283	90	2.1877475	2.6126115000000003	2.2411615
Q9H4E7	DEF6	DEF6 guanine nucleotide exchange factor [Source:HGNC Symbol;Acc:HGNC:2760]	8	8	8	126	200	70	2.5118014999999994	1.8184905000000005	1.8773105
Q13342	SP140	SP140 nuclear body protein [Source:HGNC Symbol;Acc:HGNC:17133]	8	1	8	160	9	118	2.9035835	0.4136360000000001	2.7510595
P10966	CD8B	CD8b molecule [Source:HGNC Symbol;Acc:HGNC:1707]	8	8	8	81	106	48	1.4796634999999998	0.9750525000000001	1.0907204999999998
P06127	CD5	CD5 molecule [Source:HGNC Symbol;Acc:HGNC:1685]	8	8	8	92	237	65	1.7064944999999994	2.0806475	1.5031659999999996
P31785	IL2RG	interleukin 2 receptor subunit gamma [Source:HGNC Symbol;Acc:HGNC:6010]	8	1	8	167	28	93	2.9841549999999994	0.6357325000000001	2.1155995
Q9H6Q3	SLA2	Src like adaptor 2 [Source:HGNC Symbol;Acc:HGNC:17329]	8	8	8	131	275	93	2.3486610000000003	2.3261189999999994	2.0671325000000005
Q96HM7	PCED1B	PC-esterase domain containing 1B [Source:HGNC Symbol;Acc:HGNC:28255]	16	0	8	37	17	3	0.7698880000000002	0.4752779999999999	0.21742200000000006
O75995	SASH3	SAM and SH3 domain containing 3 [Source:HGNC Symbol;Acc:HGNC:15975]	16	8	8	178	300	139	3.301188	2.5473315000000003	3.2704775
P30203	CD6	CD6 molecule [Source:HGNC Symbol;Acc:HGNC:1691]	8	8	8	99	163	69	1.8455374999999998	1.4460374999999999	1.5697040000000002
Q7Z614	SNX20	sorting nexin 20 [Source:HGNC Symbol;Acc:HGNC:30390]	16	8	8	156	270	128	2.901390500000001	2.2739290000000003	2.9947629999999994
P29016	CD1B	CD1b molecule [Source:HGNC Symbol;Acc:HGNC:1635]	17	8	17	2	1	1	0.9391569999999999	0.15756499999999998	0.7458754999999999
P15812	CD1E	CD1e molecule [Source:HGNC Symbol;Acc:HGNC:1638]	17	8	17	3	239	2	1.4015995	2.1599014999999997	1.4079830000000002
Q8IUN9	CLEC10A	C-type lectin domain containing 10A [Source:HGNC Symbol;Acc:HGNC:16916]	17	8	null	1	270	0	0.5445785000000001	2.2689565	0.15000000000000002
Q6NZ67	MZT2B	mitotic spindle organizing protein 2B [Source:HGNC Symbol;Acc:HGNC:25886]	0	1	18	20	24	1	1.244171	1.0716805	0.9667224999999998
Q14C86	GAPVD1	GTPase activating protein and VPS9 domains 1 [Source:HGNC Symbol;Acc:HGNC:23375]	4	4	4	61	71	13	2.500862	1.5137484999999995	1.1220260000000002
Q9UKT8	FBXW2	F-box and WD repeat domain containing 2 [Source:HGNC Symbol;Acc:HGNC:13608]	4	4	4	74	31	12	2.9879545000000003	0.6374579999999997	1.0966025
O60518	RANBP6	RAN binding protein 6 [Source:HGNC Symbol;Acc:HGNC:9851]	4	3	4	41	31	2	1.8787724999999997	0.37568350000000006	0.40114099999999997
P62136	PPP1CA	protein phosphatase 1 catalytic subunit alpha [Source:HGNC Symbol;Acc:HGNC:9281]	0	1	null	11	26	0	1.1087575000000003	0.9985634999999999	0.15000000000000002
Q9Y5Y2	NUBP2	nucleotide binding protein 2 [Source:HGNC Symbol;Acc:HGNC:8042]	0	1	0	29	26	6	1.8884539999999999	1.0117044999999998	1.1728560000000003
P82930	MRPS34	mitochondrial ribosomal protein S34 [Source:HGNC Symbol;Acc:HGNC:16618]	0	1	0	30	6	5	1.9684984999999997	0.5820719999999998	0.8391629999999998
O96000	NDUFB10	NADH:ubiquinone oxidoreductase subunit B10 [Source:HGNC Symbol;Acc:HGNC:7696]	0	1	0	37	59	9	1.9805514999999998	1.6231179999999996	1.4506104999999998
Q14520	HABP2	hyaluronan binding protein 2 [Source:HGNC Symbol;Acc:HGNC:4798]	18	2	19	1	3	1	0.9667224999999998	0.45554100000000003	0.9667224999999998
Q9Y2C9	TLR6	toll like receptor 6 [Source:HGNC Symbol;Acc:HGNC:16711]	16	8	8	57	1	23	1.3258645	0.15804950000000006	0.7671765000000003
Q9Y3Z3	SAMHD1	SAM and HD domain containing deoxynucleoside triphosphate triphosphohydrolase 1 [Source:HGNC Symbol;Acc:HGNC:15925]	16	8	8	87	219	47	1.861985	1.9936245000000001	1.39474
P32971	TNFSF8	TNF superfamily member 8 [Source:HGNC Symbol;Acc:HGNC:11938]	16	8	8	45	186	40	1.0373575	1.5838565	1.1973445
P21757	MSR1	macrophage scavenger receptor 1 [Source:HGNC Symbol;Acc:HGNC:7376]	16	8	8	48	98	38	1.1648659999999995	0.9186804999999999	1.2295339999999997
Q9UN19	DAPP1	dual adaptor of phosphotyrosine and 3-phosphoinositides 1 [Source:HGNC Symbol;Acc:HGNC:16500]	16	1	8	87	43	24	1.9658974999999999	1.1195950000000003	0.8502470000000002
P04839	CYBB	cytochrome b-245 beta chain [Source:HGNC Symbol;Acc:HGNC:2578]	16	8	8	54	121	52	1.5689220000000004	1.1558305000000002	1.7320625
Q9BXN2	CLEC7A	C-type lectin domain containing 7A [Source:HGNC Symbol;Acc:HGNC:14558]	16	8	8	64	140	24	1.4899315	1.237252	0.8028680000000001
Q8TCQ1	MARCH1	membrane associated ring-CH-type finger 1 [Source:HGNC Symbol;Acc:HGNC:26077]	16	3	8	89	3	15	2.1987975	0.2027850000000001	0.6673100000000002
Q9NR97	TLR8	toll like receptor 8 [Source:HGNC Symbol;Acc:HGNC:15632]	16	8	8	61	183	56	1.4194835000000001	1.5171825	1.7301839999999997
Q9GZR1	SENP6	SUMO specific peptidase 6 [Source:HGNC Symbol;Acc:HGNC:20944]	3	4	4	23	73	2	1.0652289999999998	1.770236	0.4682230000000002
Q9UIF8	BAZ2B	bromodomain adjacent to zinc finger domain 2B [Source:HGNC Symbol;Acc:HGNC:963]	3	4	null	1	122	0	0.1788235	2.4264955000000006	0.15000000000000002
A6NHR9	SMCHD1	structural maintenance of chromosomes flexible hinge domain containing 1 [Source:HGNC Symbol;Acc:HGNC:29090]	3	4	4	81	137	4	2.733286	2.5686409999999995	0.6043249999999998
Q6AI39	BICRAL	BRD4 interacting chromatin remodeling complex associated protein like [Source:HGNC Symbol;Acc:HGNC:21111]	3	4	4	47	163	11	1.6896815	3.070226	1.0060689999999999
P52737	ZNF136	zinc finger protein 136 [Source:HGNC Symbol;Acc:HGNC:12920]	3	3	null	26	48	0	1.361539	0.70386	0.15000000000000002
O43572	AKAP10	A-kinase anchoring protein 10 [Source:HGNC Symbol;Acc:HGNC:368]	3	4	null	33	1	0	1.190332	0.17975850000000007	0.15000000000000002
Q86YT6	MIB1	mindbomb E3 ubiquitin protein ligase 1 [Source:HGNC Symbol;Acc:HGNC:21086]	3	4	4	84	16	20	3.1849675000000004	0.42312200000000005	1.72046
Q07889	SOS1	SOS Ras/Rac guanine nucleotide exchange factor 1 [Source:HGNC Symbol;Acc:HGNC:11187]	3	4	4	75	95	61	2.4854345	2.118668	3.515872499999999
O75886	STAM2	signal transducing adaptor molecule 2 [Source:HGNC Symbol;Acc:HGNC:11358]	3	3	4	55	3	11	1.9016715000000002	0.2335635	1.3254905
Q15018	ABRAXAS2	abraxas 2, BRISC complex subunit [Source:HGNC Symbol;Acc:HGNC:28975]	3	3	4	29	30	4	1.610096	0.726215	0.5136215
Q8TBM8	DNAJB14	DnaJ heat shock protein family (Hsp40) member B14 [Source:HGNC Symbol;Acc:HGNC:25881]	3	4	4	45	2	2	1.5649610000000003	0.22276000000000004	0.27360700000000004
Q5JWR5	DOP1A	DOP1 leucine zipper like protein A [Source:HGNC Symbol;Acc:HGNC:21194]	3	4	4	39	52	3	1.4702115	1.1224509999999999	0.6203390000000001
Q9H992	MARCH7	membrane associated ring-CH-type finger 7 [Source:HGNC Symbol;Acc:HGNC:17393]	3	3	4	67	43	1	2.481685999999999	0.8067270000000001	0.2519235000000001
Q14207	NPAT	nuclear protein, coactivator of histone transcription [Source:HGNC Symbol;Acc:HGNC:7896]	3	4	4	101	229	64	3.3053105	3.2974055	3.610571
Q9UMZ2	SYNRG	synergin gamma [Source:HGNC Symbol;Acc:HGNC:557]	3	4	4	38	23	9	1.3162169999999997	0.540201	0.5939295000000001
Q8NCN4	RNF169	ring finger protein 169 [Source:HGNC Symbol;Acc:HGNC:26961]	3	4	4	113	121	54	3.752053499999999	2.2618590000000003	2.9958085000000003
Q8TB72	PUM2	pumilio RNA binding family member 2 [Source:HGNC Symbol;Acc:HGNC:14958]	3	4	4	50	60	14	1.6636205000000002	1.3998910000000002	0.845521
Q13439	GOLGA4	golgin A4 [Source:HGNC Symbol;Acc:HGNC:4427]	3	4	4	35	9	2	1.2372775	0.5351095000000001	0.36252549999999995
Q9H4L7	SMARCAD1	SWI/SNF-related, matrix-associated actin-dependent regulator of chromatin, subfamily a, containing DEAD/H box 1 [Source:HGNC Symbol;Acc:HGNC:18398]	3	4	4	84	120	4	2.9905044999999997	2.3577984999999995	0.3532435
Q9C0D2	CEP295	centrosomal protein 295 [Source:HGNC Symbol;Acc:HGNC:29366]	3	4	4	15	64	1	0.8668134999999999	1.3643525	0.2553405000000001
Q9P2D0	IBTK	inhibitor of Bruton tyrosine kinase [Source:HGNC Symbol;Acc:HGNC:17853]	3	3	null	11	113	0	0.6926910000000001	0.9410440000000002	0.15000000000000002
Q9NV70	EXOC1	exocyst complex component 1 [Source:HGNC Symbol;Acc:HGNC:30380]	3	4	null	23	35	0	0.9698249999999999	0.7679754999999998	0.15000000000000002
Q8IZK6	MCOLN2	mucolipin 2 [Source:HGNC Symbol;Acc:HGNC:13357]	8	null	null	8	0	0	0.350192	0.15000000000000002	0.15000000000000002
Q96PP8	GBP5	guanylate binding protein 5 [Source:HGNC Symbol;Acc:HGNC:19895]	8	8	8	119	153	92	2.4008510000000003	1.3432214999999998	2.3339220000000003
O14626	GPR171	G protein-coupled receptor 171 [Source:HGNC Symbol;Acc:HGNC:30057]	8	8	8	25	119	8	0.5558070000000002	1.099042	0.3088140000000001
P40200	CD96	CD96 molecule [Source:HGNC Symbol;Acc:HGNC:16892]	8	8	8	133	296	114	2.450737499999999	2.625268	2.862715500000001
Q9UBJ2	ABCD2	ATP binding cassette subfamily D member 2 [Source:HGNC Symbol;Acc:HGNC:66]	8	2	8	33	222	13	0.7125469999999999	1.1392469999999997	0.412174
O15117	FYB1	FYN binding protein 1 [Source:HGNC Symbol;Acc:HGNC:4036]	16	8	8	112	136	89	2.2977799999999995	1.1539434999999996	2.2826245000000003
Q9Y6W8	ICOS	inducible T cell costimulator [Source:HGNC Symbol;Acc:HGNC:5351]	8	8	8	74	66	67	1.4507719999999997	0.6332165	1.4983465
A0A0B4J262	TRAV8-6	T cell receptor alpha variable 8-6 [Source:HGNC Symbol;Acc:HGNC:12151]	8	8	8	38	83	12	0.7493605000000001	0.7590675	0.38425149999999997
Q13094	LCP2	lymphocyte cytosolic protein 2 [Source:HGNC Symbol;Acc:HGNC:6529]	16	8	8	77	103	40	1.5939884999999998	0.92673	1.037366
Q9Y2R2	PTPN22	protein tyrosine phosphatase non-receptor type 22 [Source:HGNC Symbol;Acc:HGNC:9652]	8	8	8	128	201	67	2.4344855000000005	2.0153845	1.6368710000000002
A0A0A6YYK7	TRAV19	T cell receptor alpha variable 19 [Source:HGNC Symbol;Acc:HGNC:12115]	8	8	null	47	10	0	0.8939115	0.22582000000000002	0.15000000000000002
A0A0B4J275	TRAV17	T cell receptor alpha variable 17 [Source:HGNC Symbol;Acc:HGNC:12113]	8	8	8	59	62	9	1.0899554999999999	0.6233735	0.3348410000000001
Q5JPB2	ZNF831	zinc finger protein 831 [Source:HGNC Symbol;Acc:HGNC:16167]	8	8	8	105	182	89	2.0718840000000003	1.6625580000000006	2.0317299999999996
P34910	EVI2B	ecotropic viral integration site 2B [Source:HGNC Symbol;Acc:HGNC:3500]	16	8	8	122	250	72	2.417706499999999	2.1626809999999996	1.8073895
P09326	CD48	CD48 molecule [Source:HGNC Symbol;Acc:HGNC:1683]	8	8	8	142	297	49	2.5666945000000005	2.6543209999999995	1.1705695
Q8TD46	CD200R1	CD200 receptor 1 [Source:HGNC Symbol;Acc:HGNC:24235]	8	8	8	49	174	40	0.9590725000000002	1.4547584999999998	0.9828725
P08575	PTPRC	protein tyrosine phosphatase receptor type C [Source:HGNC Symbol;Acc:HGNC:9666]	8	8	8	114	282	87	2.45214	2.3714154999999995	2.604732
Q13291	SLAMF1	signaling lymphocytic activation molecule family member 1 [Source:HGNC Symbol;Acc:HGNC:10903]	8	8	8	42	200	26	1.0456109999999998	1.7682639999999998	0.7911294999999998
Q99684	GFI1	growth factor independent 1 transcriptional repressor [Source:HGNC Symbol;Acc:HGNC:4237]	8	8	8	105	41	69	1.8921004999999997	0.45338199999999995	1.5390869999999999
Q8N103	TAGAP	T cell activation RhoGTPase activating protein [Source:HGNC Symbol;Acc:HGNC:15669]	8	8	8	94	230	23	1.8966309999999997	1.9477075000000001	0.6830860000000001
A0A0B4J241	TRAV13-1	T cell receptor alpha variable 13-1 [Source:HGNC Symbol;Acc:HGNC:12108]	8	8	8	66	101	7	1.2032859999999999	0.8909194999999999	0.2891705000000001
P01732	CD8A	CD8a molecule [Source:HGNC Symbol;Acc:HGNC:1706]	8	8	8	78	139	57	1.5458360000000004	1.232662	1.265574
O00574	CXCR6	C-X-C motif chemokine receptor 6 [Source:HGNC Symbol;Acc:HGNC:16647]	8	8	8	110	141	52	1.975477	1.187731	1.1809905
Q8IWV1	LAX1	lymphocyte transmembrane adaptor 1 [Source:HGNC Symbol;Acc:HGNC:26005]	8	8	8	55	145	41	1.1895159999999996	1.2579154999999997	1.007616
Q9H171	ZBP1	Z-DNA binding protein 1 [Source:HGNC Symbol;Acc:HGNC:16176]	8	8	8	98	236	35	1.8041850000000001	1.9814524999999998	1.0571540000000001
Q92185	ST8SIA1	ST8 alpha-N-acetyl-neuraminide alpha-2,8-sialyltransferase 1 [Source:HGNC Symbol;Acc:HGNC:10869]	8	null	8	59	0	16	1.0802655	0.15000000000000002	0.458482
P28907	CD38	CD38 molecule [Source:HGNC Symbol;Acc:HGNC:1667]	8	null	8	34	0	26	0.743878	0.15000000000000002	0.6689164999999999
Q9BXC1	GPR174	G protein-coupled receptor 174 [Source:HGNC Symbol;Acc:HGNC:30245]	8	8	8	83	158	67	1.5517775	1.3558185	1.5012365
Q8N1K5	THEMIS	thymocyte selection associated [Source:HGNC Symbol;Acc:HGNC:21569]	8	8	8	129	184	81	2.3899369999999993	1.5587219999999997	1.8571569999999997
O60880	SH2D1A	SH2 domain containing 1A [Source:HGNC Symbol;Acc:HGNC:10820]	8	8	8	132	204	95	2.3780964999999994	1.953564	2.122493
O95727	CRTAM	cytotoxic and regulatory T cell molecule [Source:HGNC Symbol;Acc:HGNC:24313]	8	8	8	105	208	74	1.9609335	1.73066	1.6296545
P13796	LCP1	lymphocyte cytosolic protein 1 [Source:HGNC Symbol;Acc:HGNC:6528]	8	8	8	151	239	89	2.9437545000000003	2.133084	2.3468845
P49863	GZMK	granzyme K [Source:HGNC Symbol;Acc:HGNC:4711]	8	8	8	63	180	62	1.1617719999999998	1.5880130000000003	1.3789555
Q15306	IRF4	interferon regulatory factor 4 [Source:HGNC Symbol;Acc:HGNC:6119]	8	8	8	59	116	42	1.1222044999999998	1.0257465000000001	0.9780785
Q9UG22	GIMAP2	GTPase, IMAP family member 2 [Source:HGNC Symbol;Acc:HGNC:21789]	8	8	8	8	8	2	0.28366250000000004	0.4598419999999999	0.20411950000000006
Q6ZMT9	DTHD1	death domain containing 1 [Source:HGNC Symbol;Acc:HGNC:37261]	8	8	8	43	22	27	0.8446710000000001	0.444406	0.7051095
Q9HBG7	LY9	lymphocyte antigen 9 [Source:HGNC Symbol;Acc:HGNC:6730]	8	8	8	92	291	54	1.73304	2.584774	1.2718980000000002
P46094	XCR1	X-C motif chemokine receptor 1 [Source:HGNC Symbol;Acc:HGNC:1625]	8	8	null	20	165	0	0.46704149999999994	1.4613715	0.15000000000000002
Q96DU3	SLAMF6	SLAM family member 6 [Source:HGNC Symbol;Acc:HGNC:21392]	8	8	8	120	305	96	2.1643725000000003	2.6206525	2.126233
P48023	FASLG	Fas ligand [Source:HGNC Symbol;Acc:HGNC:11936]	8	8	8	86	58	61	1.5171144999999997	0.5972615	1.3470465000000005
P13765	HLA-DOB	major histocompatibility complex, class II, DO beta [Source:HGNC Symbol;Acc:HGNC:4937]	8	8	8	59	16	42	1.1440069999999998	0.3090010000000001	0.9638155000000002
O14862	AIM2	absent in melanoma 2 [Source:HGNC Symbol;Acc:HGNC:357]	8	8	8	47	14	2	0.936199	0.2517875	0.19097850000000005
Q6K0P9	PYHIN1	pyrin and HIN domain family member 1 [Source:HGNC Symbol;Acc:HGNC:28894]	8	8	8	95	235	83	1.7257045	2.0630354999999994	1.8551170000000001
P19397	CD53	CD53 molecule [Source:HGNC Symbol;Acc:HGNC:1686]	16	1	8	129	30	100	2.5484195	0.7838195	2.5973539999999997
O94768	STK17B	serine/threonine kinase 17b [Source:HGNC Symbol;Acc:HGNC:11396]	8	8	null	20	17	0	0.4833700000000001	0.35723849999999996	0.15000000000000002
Q6IEE8	SLFN12L	schlafen family member 12 like [Source:HGNC Symbol;Acc:HGNC:33920]	8	null	8	63	0	39	1.3826530000000004	0.15000000000000002	1.0505239999999998
Q13422	IKZF1	IKAROS family zinc finger 1 [Source:HGNC Symbol;Acc:HGNC:13176]	8	8	8	129	283	100	2.61075	2.4852305	2.5433704999999995
Q9UKT9	IKZF3	IKAROS family zinc finger 3 [Source:HGNC Symbol;Acc:HGNC:13178]	8	8	8	102	244	90	1.8614494999999998	2.128511	1.9650219999999998
Q9C0K0	BCL11B	BAF chromatin remodeling complex subunit BCL11B [Source:HGNC Symbol;Acc:HGNC:13222]	8	null	8	87	0	56	1.6235599999999997	0.15000000000000002	1.2565469999999999
O75791	GRAP2	GRB2 related adaptor protein 2 [Source:HGNC Symbol;Acc:HGNC:4563]	8	8	8	93	47	50	1.7039189999999997	0.5432014999999999	1.1731960000000001
A0A0A6YYC5	TRAV14DV4	T cell receptor alpha variable 14/delta variable 4 [Source:HGNC Symbol;Acc:HGNC:12110]	8	8	null	17	2	0	0.421575	0.16510450000000004	0.15000000000000002
Q6PCB8	EMB	embigin [Source:HGNC Symbol;Acc:HGNC:30465]	8	8	8	106	260	22	2.0987525	2.3615980000000003	0.6345510000000001
A0A0B4J271	TRAV12-3	T cell receptor alpha variable 12-3 [Source:HGNC Symbol;Acc:HGNC:12107]	8	8	8	59	25	1	1.264435	0.3317044999999999	0.17112250000000007
Q9Y228	TRAF3IP3	TRAF3 interacting protein 3 [Source:HGNC Symbol;Acc:HGNC:30766]	8	8	8	139	44	95	2.6345414999999996	0.5233200000000001	2.3037639999999997
Q99435	NELL2	neural EGFL like 2 [Source:HGNC Symbol;Acc:HGNC:7751]	8	null	8	67	0	32	1.2331634999999999	0.15000000000000002	0.7689869999999999
Q08881	ITK	IL2 inducible T cell kinase [Source:HGNC Symbol;Acc:HGNC:6171]	8	8	8	102	316	77	1.9704280000000003	2.7171359999999996	1.9179065000000004
P80748	IGLV3-21	immunoglobulin lambda variable 3-21 [Source:HGNC Symbol;Acc:HGNC:5905]	11	8	12	34	83	55	0.5636525000000001	0.9083615000000002	1.001768
A0A075B6K4	IGLV3-10	immunoglobulin lambda variable 3-10 [Source:HGNC Symbol;Acc:HGNC:5897]	11	8	12	27	46	5	0.47927299999999995	0.5620715000000001	0.228931
A0A075B6S5	IGKV1-27	immunoglobulin kappa variable 1-27 [Source:HGNC Symbol;Acc:HGNC:5735]	11	8	12	35	92	53	0.5764535	0.9994985	0.9678190000000002
Q9UPY3	DICER1	dicer 1, ribonuclease III [Source:HGNC Symbol;Acc:HGNC:17098]	3	4	4	72	116	8	2.872992	2.0447435	0.9858560000000002
P42336	PIK3CA	phosphatidylinositol-4,5-bisphosphate 3-kinase catalytic subunit alpha [Source:HGNC Symbol;Acc:HGNC:8975]	3	4	4	91	44	63	3.196196	1.268005	3.8716570000000003
Q66GS9	CEP135	centrosomal protein 135 [Source:HGNC Symbol;Acc:HGNC:29086]	3	5	4	3	25	1	0.44764450000000006	0.328908	0.336388
P29375	KDM5A	lysine demethylase 5A [Source:HGNC Symbol;Acc:HGNC:9886]	3	4	4	112	166	52	3.928054500000001	2.7654414999999997	3.1730335
Q9H0H0	INTS2	integrator complex subunit 2 [Source:HGNC Symbol;Acc:HGNC:29241]	3	4	4	39	47	9	1.3200760000000002	1.3212320000000002	0.6061950000000002
O43633	CHMP2A	charged multivesicular body protein 2A [Source:HGNC Symbol;Acc:HGNC:30216]	3	1	0	66	16	8	2.3644455000000004	0.8352700000000001	1.0967555
O15265	ATXN7	ataxin 7 [Source:HGNC Symbol;Acc:HGNC:10560]	3	null	4	7	0	1	0.4113665	0.15000000000000002	0.4942584999999998
Q9NWQ4	GPATCH2L	G-patch domain containing 2 like [Source:HGNC Symbol;Acc:HGNC:20210]	3	4	4	40	65	6	1.6610619999999998	1.4482050000000004	0.6992020000000001
Q5VT06	CEP350	centrosomal protein 350 [Source:HGNC Symbol;Acc:HGNC:24238]	3	4	4	134	130	57	4.9856245	2.6572449999999996	3.7133359999999995
Q9UBW7	ZMYM2	zinc finger MYM-type containing 2 [Source:HGNC Symbol;Acc:HGNC:12989]	3	4	null	7	160	0	0.37980600000000014	2.7725135	0.15000000000000002
Q5CZA5	ZNF805	zinc finger protein 805 [Source:HGNC Symbol;Acc:HGNC:23272]	3	4	4	70	17	4	2.5126855	0.3733885	0.3832314999999999
P42694	HELZ	helicase with zinc finger [Source:HGNC Symbol;Acc:HGNC:16878]	3	4	4	111	154	21	3.8366284999999998	3.226311499999999	1.3569319999999998
Q9H2K2	TNKS2	tankyrase 2 [Source:HGNC Symbol;Acc:HGNC:15677]	3	4	4	117	75	37	4.080195999999999	1.633981	2.3413255000000004
Q8NEZ4	KMT2C	lysine methyltransferase 2C [Source:HGNC Symbol;Acc:HGNC:13726]	3	4	4	95	176	37	3.0099270000000002	3.399031499999999	2.436687
O43237	DYNC1LI2	dynein cytoplasmic 1 light intermediate chain 2 [Source:HGNC Symbol;Acc:HGNC:2966]	3	4	4	60	19	25	2.0917399999999997	0.49064599999999997	1.4742745000000002
Q32M78	ZNF699	zinc finger protein 699 [Source:HGNC Symbol;Acc:HGNC:24750]	3	4	4	78	27	22	3.0617854999999996	0.5814260000000001	1.4919289999999998
Q99614	TTC1	tetratricopeptide repeat domain 1 [Source:HGNC Symbol;Acc:HGNC:12391]	19	3	null	1	2	0	0.9667224999999998	0.26563400000000015	0.15000000000000002
O95319	CELF2	CUGBP Elav-like family member 2 [Source:HGNC Symbol;Acc:HGNC:2550]	8	3	null	7	4	0	0.5026565	0.2854305000000001	0.15000000000000002
Q9NW68	BSDC1	BSD domain containing 1 [Source:HGNC Symbol;Acc:HGNC:25501]	20	null	null	1	0	0	0.9667224999999998	0.15000000000000002	0.15000000000000002
Q9H1K0	RBSN	rabenosyn, RAB effector [Source:HGNC Symbol;Acc:HGNC:20759]	3	4	null	45	28	0	1.7432314999999998	0.7955495000000001	0.15000000000000002
Q5THJ4	VPS13D	vacuolar protein sorting 13 homolog D [Source:HGNC Symbol;Acc:HGNC:23595]	3	4	4	41	70	7	1.9189859999999996	1.3340414999999997	0.6815475000000001
Q15751	HERC1	HECT and RLD domain containing E3 ubiquitin protein ligase family member 1 [Source:HGNC Symbol;Acc:HGNC:4867]	3	4	4	119	94	26	4.359608	1.9082674999999996	1.846566
Q8NFD5	ARID1B	AT-rich interaction domain 1B [Source:HGNC Symbol;Acc:HGNC:18040]	4	4	4	13	69	4	0.817777	1.5756284999999997	0.497497
Q13029	PRDM2	PR/SET domain 2 [Source:HGNC Symbol;Acc:HGNC:9347]	3	4	4	32	97	1	1.1334075	1.3197700000000003	0.27680299999999997
P23458	JAK1	Janus kinase 1 [Source:HGNC Symbol;Acc:HGNC:6190]	3	3	4	16	257	2	0.7980229999999999	1.8940130000000006	0.3338125000000002
Q9UPN6	SCAF8	SR-related CTD associated factor 8 [Source:HGNC Symbol;Acc:HGNC:20959]	4	4	4	35	184	8	1.8598685	2.7501585	0.9851845
Q8TD26	CHD6	chromodomain helicase DNA binding protein 6 [Source:HGNC Symbol;Acc:HGNC:19057]	3	4	4	96	123	7	3.115029500000001	2.2481060000000004	0.5323980000000001
Q149N8	SHPRH	SNF2 histone linker PHD RING helicase [Source:HGNC Symbol;Acc:HGNC:19336]	3	4	4	133	87	77	4.600506500000002	2.0285935000000004	4.824260500000002
P61165	TMEM258	transmembrane protein 258 [Source:HGNC Symbol;Acc:HGNC:1164]	3	1	null	26	32	0	1.022049	0.8181935	0.15000000000000002
Q9HBL8	NMRAL1	NmrA like redox sensor 1 [Source:HGNC Symbol;Acc:HGNC:24987]	3	1	null	23	4	0	1.0859690000000002	0.33092250000000006	0.15000000000000002
Q86XK2	FBXO11	F-box protein 11 [Source:HGNC Symbol;Acc:HGNC:13590]	3	4	4	112	229	79	3.5085029999999997	3.7299024999999997	4.317142
Q5T890	ERCC6L2	ERCC excision repair 6 like 2 [Source:HGNC Symbol;Acc:HGNC:26922]	3	4	4	122	136	42	4.2660655	2.3966945	2.8122594999999997
Q9BQB6	VKORC1	vitamin K epoxide reductase complex subunit 1 [Source:HGNC Symbol;Acc:HGNC:23663]	3	1	null	14	1	0	0.5566400000000001	0.1700005	0.15000000000000002
Q14671	PUM1	pumilio RNA binding family member 1 [Source:HGNC Symbol;Acc:HGNC:14957]	3	4	4	20	39	4	1.1577685000000002	0.889415	0.49913750000000007
Q9Y4E6	WDR7	WD repeat domain 7 [Source:HGNC Symbol;Acc:HGNC:13490]	3	4	4	38	54	14	1.36108	0.9973309999999999	0.9827450000000001
O75167	PHACTR2	phosphatase and actin regulator 2 [Source:HGNC Symbol;Acc:HGNC:20956]	3	4	6	21	43	5	0.9166915	1.389878	0.476349
Q6KC79	NIPBL	NIPBL cohesin loading factor [Source:HGNC Symbol;Acc:HGNC:28862]	3	4	4	133	215	23	4.5410575	4.1357605	1.4677294999999997
P78527	PRKDC	protein kinase, DNA-activated, catalytic subunit [Source:HGNC Symbol;Acc:HGNC:9413]	21	4	4	7	69	7	0.8998105	1.4961025	0.7102434999999999
O95071	UBR5	ubiquitin protein ligase E3 component n-recognin 5 [Source:HGNC Symbol;Acc:HGNC:16806]	3	4	4	22	230	28	1.1525325000000002	3.706867500000001	1.8883094999999999
Q7Z739	YTHDF3	YTH N6-methyladenosine RNA binding protein 3 [Source:HGNC Symbol;Acc:HGNC:26465]	21	4	20	9	3	1	1.2993105000000003	0.31804499999999997	0.9667224999999998
Q8TDY2	RB1CC1	RB1 inducible coiled-coil 1 [Source:HGNC Symbol;Acc:HGNC:15574]	21	4	null	7	15	0	0.855925	0.9996770000000003	0.15000000000000002
P78347	GTF2I	general transcription factor IIi [Source:HGNC Symbol;Acc:HGNC:4659]	3	3	4	33	119	37	1.2251395	1.611354	2.2254194999999997
Q15596	NCOA2	nuclear receptor coactivator 2 [Source:HGNC Symbol;Acc:HGNC:7669]	21	4	4	5	77	3	0.689546	1.5280964999999995	0.36233849999999984
Q96JH7	VCPIP1	valosin containing protein interacting protein 1 [Source:HGNC Symbol;Acc:HGNC:30897]	21	4	null	4	11	0	0.5704355000000002	0.5602015	0.15000000000000002
Q12768	WASHC5	WASH complex subunit 5 [Source:HGNC Symbol;Acc:HGNC:28984]	21	null	null	5	0	0	0.6793290000000001	0.15000000000000002	0.15000000000000002
Q99590	SCAF11	SR-related CTD associated factor 11 [Source:HGNC Symbol;Acc:HGNC:10784]	3	4	4	105	151	53	3.8586519999999993	3.1154715	3.3634589999999998
Q2KHR3	QSER1	glutamine and serine rich 1 [Source:HGNC Symbol;Acc:HGNC:26154]	3	4	4	40	196	30	1.791163	3.4334819999999993	1.9966165000000005
Q9Y2U5	MAP3K2	mitogen-activated protein kinase kinase kinase 2 [Source:HGNC Symbol;Acc:HGNC:6854]	3	4	4	10	11	1	0.5456070000000001	0.6810205000000001	0.23613050000000005
A5YKK6	CNOT1	CCR4-NOT transcription complex subunit 1 [Source:HGNC Symbol;Acc:HGNC:7877]	3	4	4	26	126	45	1.239445	2.549652	2.7883744999999998
Q96J02	ITCH	itchy E3 ubiquitin protein ligase [Source:HGNC Symbol;Acc:HGNC:13890]	3	4	4	60	34	23	2.107516	0.7744185	1.4509334999999997
O75691	UTP20	UTP20 small subunit processome component [Source:HGNC Symbol;Acc:HGNC:17897]	3	4	null	31	87	0	1.1078395	1.6908969999999999	0.15000000000000002
A0JNW5	UHRF1BP1L	UHRF1 binding protein 1 like [Source:HGNC Symbol;Acc:HGNC:29102]	3	4	4	2	2	7	0.23682749999999997	0.7943425	0.6296124999999998
Q8WU20	FRS2	fibroblast growth factor receptor substrate 2 [Source:HGNC Symbol;Acc:HGNC:16971]	3	4	4	26	51	8	0.9356975	1.1015495	0.6875485000000001
O60476	MAN1A2	mannosidase alpha class 1A member 2 [Source:HGNC Symbol;Acc:HGNC:6822]	3	4	4	13	107	12	0.6740164999999999	1.7344935	0.8487849999999999
Q68CP9	ARID2	AT-rich interaction domain 2 [Source:HGNC Symbol;Acc:HGNC:18037]	3	4	4	15	215	2	0.6571015	3.6489145	0.31953249999999994
Q96RP7	GAL3ST4	galactose-3-O-sulfotransferase 4 [Source:HGNC Symbol;Acc:HGNC:24145]	16	8	8	39	56	11	0.9063725	1.0874479999999997	0.4645085
P81172	HAMP	hepcidin antimicrobial peptide [Source:HGNC Symbol;Acc:HGNC:15598]	16	null	null	7	0	0	0.320085	0.15000000000000002	0.15000000000000002
Q15080	NCF4	neutrophil cytosolic factor 4 [Source:HGNC Symbol;Acc:HGNC:7662]	16	8	8	56	170	15	1.317067	1.5597760000000005	0.5656159999999999
P08571	CD14	CD14 molecule [Source:HGNC Symbol;Acc:HGNC:1628]	16	8	8	22	110	9	0.712292	1.0323935	0.3951315
P02745	C1QA	complement C1q A chain [Source:HGNC Symbol;Acc:HGNC:1241]	16	8	8	49	183	35	1.1509005	1.595068	1.024463
P02747	C1QC	complement C1q C chain [Source:HGNC Symbol;Acc:HGNC:1245]	16	8	8	74	195	54	1.585021	1.6848364999999998	1.5954335
P02746	C1QB	complement C1q B chain [Source:HGNC Symbol;Acc:HGNC:1242]	16	8	8	62	120	54	1.3490440000000001	1.102527	1.5375400000000001
Q969I3	GLYATL1	glycine-N-acyltransferase like 1 [Source:HGNC Symbol;Acc:HGNC:30519]	4	5	21	3	979	5	1.552143	3.0137435	2.0353255000000003
Q9UKG1	APPL1	adaptor protein, phosphotyrosine interacting with PH domain and leucine zipper 1 [Source:HGNC Symbol;Acc:HGNC:24035]	3	4	4	40	107	11	1.5222230000000003	1.6735315	1.0182835000000001
Q92609	TBC1D5	TBC1 domain family member 5 [Source:HGNC Symbol;Acc:HGNC:19166]	3	3	4	41	166	9	1.4702540000000002	1.4914784999999997	1.0845069999999999
Q9Y4B6	DCAF1	DDB1 and CUL4 associated factor 1 [Source:HGNC Symbol;Acc:HGNC:30911]	3	4	4	10	58	3	0.5527215	1.011492	0.5274594999999999
Q9BZ95	NSD3	nuclear receptor binding SET domain protein 3 [Source:HGNC Symbol;Acc:HGNC:12767]	5	4	null	6	196	0	0.7055260000000001	2.8641350000000005	0.15000000000000002
O94898	LRIG2	leucine rich repeats and immunoglobulin like domains 2 [Source:HGNC Symbol;Acc:HGNC:20889]	3	4	null	13	14	0	1.0515270000000003	0.496596	0.15000000000000002
O95747	OXSR1	oxidative stress responsive kinase 1 [Source:HGNC Symbol;Acc:HGNC:8508]	3	3	null	3	1	0	0.376253	0.1685980000000001	0.15000000000000002
Q08211	DHX9	DExH-box helicase 9 [Source:HGNC Symbol;Acc:HGNC:2750]	3	3	4	8	30	5	0.5147690000000001	0.6598470000000001	0.8765885000000001
Q8NI27	THOC2	THO complex 2 [Source:HGNC Symbol;Acc:HGNC:19073]	3	4	4	38	14	2	1.3728609999999999	0.4040650000000001	0.32923100000000005
Q12769	NUP160	nucleoporin 160 [Source:HGNC Symbol;Acc:HGNC:18017]	3	4	4	17	65	9	0.7623315	1.0434180000000002	0.8546244999999999
O94913	PCF11	PCF11 cleavage and polyadenylation factor subunit [Source:HGNC Symbol;Acc:HGNC:30097]	3	4	5	51	3	6	2.2435075	0.2846230000000001	0.5589605
Q14966	ZNF638	zinc finger protein 638 [Source:HGNC Symbol;Acc:HGNC:17894]	3	4	null	2	57	0	0.21599400000000005	1.2510560000000004	0.15000000000000002
Q96TA2	YME1L1	YME1 like 1 ATPase [Source:HGNC Symbol;Acc:HGNC:12843]	3	4	4	23	213	5	1.0314415000000001	3.0012995	0.5867384999999999
Q9H999	PANK3	pantothenate kinase 3 [Source:HGNC Symbol;Acc:HGNC:19365]	3	4	4	51	103	23	1.851054	1.8747010000000002	1.5573534999999998
Q9H582	ZNF644	zinc finger protein 644 [Source:HGNC Symbol;Acc:HGNC:29222]	3	4	4	46	14	7	2.461753500000001	0.6687125	1.0334134999999998
O94782	USP1	ubiquitin specific peptidase 1 [Source:HGNC Symbol;Acc:HGNC:12607]	3	3	4	28	119	8	1.7512045	1.4781675000000005	1.321011
Q96AE4	FUBP1	far upstream element binding protein 1 [Source:HGNC Symbol;Acc:HGNC:4004]	4	3	4	2	170	1	0.250385	1.1380740000000003	0.29296150000000004
Q9UPU5	USP24	ubiquitin specific peptidase 24 [Source:HGNC Symbol;Acc:HGNC:12623]	3	2	4	64	45	10	2.305821	0.6589885000000001	0.8504425000000001
Q9UKN8	GTF3C4	general transcription factor IIIC subunit 4 [Source:HGNC Symbol;Acc:HGNC:4667]	4	4	4	68	50	15	2.7496825	1.3547304999999998	1.5331540000000001
P25025	CXCR2	C-X-C motif chemokine receptor 2 [Source:HGNC Symbol;Acc:HGNC:6027]	22	12	22	1	2	2	0.9667224999999998	0.9662889999999998	1.4079830000000002
O14498	ISLR	immunoglobulin superfamily containing leucine rich repeat [Source:HGNC Symbol;Acc:HGNC:6133]	23	0	13	15	19	14	2.7721479999999996	1.1052894999999996	1.8416275000000002
Q9NUQ9	FAM49B	family with sequence similarity 49 member B [Source:HGNC Symbol;Acc:HGNC:25216]	16	1	null	6	193	0	0.28844800000000004	1.5581865000000001	0.15000000000000002
O15400	STX7	syntaxin 7 [Source:HGNC Symbol;Acc:HGNC:11442]	4	null	null	2	0	0	0.617517	0.15000000000000002	0.15000000000000002
Q68BL7	OLFML2A	olfactomedin like 2A [Source:HGNC Symbol;Acc:HGNC:27270]	6	0	6	14	4	27	1.1935875	0.6557159999999999	1.4085014999999999
Q5VY43	PEAR1	platelet endothelial aggregation receptor 1 [Source:HGNC Symbol;Acc:HGNC:33631]	6	3	6	28	2	39	1.631737	0.563134	1.941468499999999
P23327	HRC	histidine rich calcium binding protein [Source:HGNC Symbol;Acc:HGNC:5178]	6	null	6	14	0	3	1.4823239999999998	0.15000000000000002	0.41973899999999986
Q8TF64	GIPC3	GIPC PDZ domain containing family member 3 [Source:HGNC Symbol;Acc:HGNC:18183]	6	0	6	41	1	55	1.6728344999999998	0.2891365000000001	2.0221845
Q96HP0	DOCK6	dedicator of cytokinesis 6 [Source:HGNC Symbol;Acc:HGNC:19189]	6	4	6	33	8	43	1.6565909999999997	0.6864690000000002	1.8267524999999998
Q9H228	S1PR5	sphingosine-1-phosphate receptor 5 [Source:HGNC Symbol;Acc:HGNC:14299]	6	null	13	2	0	2	0.30974050000000003	0.15000000000000002	0.4916830000000001
Q96AP7	ESAM	endothelial cell adhesion molecule [Source:HGNC Symbol;Acc:HGNC:17474]	6	5	6	61	928	70	2.6195559999999998	3.0151204999999996	2.5931465
Q9NQ87	HEYL	hes related family bHLH transcription factor with YRPW motif like [Source:HGNC Symbol;Acc:HGNC:4882]	6	0	6	9	6	9	0.9904715	0.43048300000000006	0.904885
P43121	AP002956.1	melanoma cell adhesion molecule [Source:NCBI gene;Acc:4162]	6	0	6	4	2	13	0.5221810000000001	0.46704999999999985	0.7912995
Q96PE2	ARHGEF17	Rho guanine nucleotide exchange factor 17 [Source:HGNC Symbol;Acc:HGNC:21726]	6	4	6	8	1	17	0.6798730000000003	0.23555250000000008	1.2050115
Q14814	MEF2D	myocyte enhancer factor 2D [Source:HGNC Symbol;Acc:HGNC:6997]	6	13	6	4	1	3	0.41695950000000015	0.7458754999999999	0.3620410000000001
P46093	GPR4	G protein-coupled receptor 4 [Source:HGNC Symbol;Acc:HGNC:4497]	6	1	6	19	13	30	0.8952374999999999	0.43533649999999996	1.208352
Q9NYN1	RASL12	RAS like family 12 [Source:HGNC Symbol;Acc:HGNC:30289]	6	0	6	16	1	10	1.7945205000000004	0.22286200000000006	1.070567
Q8WWN8	ARAP3	ArfGAP with RhoGAP domain, ankyrin repeat and PH domain 3 [Source:HGNC Symbol;Acc:HGNC:24097]	6	4	6	80	4	59	3.2453685000000005	0.7089685	2.211301
Q8N5H7	SH2D3C	SH2 domain containing 3C [Source:HGNC Symbol;Acc:HGNC:16884]	6	1	6	52	2	54	2.493535000000001	0.4179030000000001	2.0291799999999998
P53814	SMTN	smoothelin [Source:HGNC Symbol;Acc:HGNC:11126]	6	null	6	14	0	23	0.782757	0.15000000000000002	1.0253385
P35590	TIE1	tyrosine kinase with immunoglobulin like and EGF like domains 1 [Source:HGNC Symbol;Acc:HGNC:11809]	6	1	6	70	18	74	2.977287	0.9238400000000001	2.7937804999999996
P25089	FPR3	formyl peptide receptor 3 [Source:HGNC Symbol;Acc:HGNC:3828]	16	8	8	47	170	33	1.1545044999999994	1.4440145	1.070414
O60486	PLXNC1	plexin C1 [Source:HGNC Symbol;Acc:HGNC:9106]	16	2	8	21	214	23	0.588192	1.5271784999999998	0.7497345
Q8TDQ1	CD300LF	CD300 molecule like family member f [Source:HGNC Symbol;Acc:HGNC:29883]	16	8	8	78	190	30	1.7746049999999995	1.5999895	0.9201680000000001
P25774	CTSS	cathepsin S [Source:HGNC Symbol;Acc:HGNC:2545]	16	1	8	83	54	65	1.7691565	1.3363960000000004	1.8713689999999998
Q8TED4	SLC37A2	solute carrier family 37 member 2 [Source:HGNC Symbol;Acc:HGNC:20644]	16	8	8	35	184	27	0.9363265	1.5773030000000001	0.877311
Q9UMR7	CLEC4A	C-type lectin domain family 4 member A [Source:HGNC Symbol;Acc:HGNC:13257]	16	8	8	58	169	20	1.2911930000000003	1.4349705000000001	0.6514574999999999
Q86YT9	JAML	junction adhesion molecule like [Source:HGNC Symbol;Acc:HGNC:19084]	16	8	8	28	297	4	0.7393730000000003	2.5439655000000005	0.25519600000000003
Q9UNX4	WDR3	WD repeat domain 3 [Source:HGNC Symbol;Acc:HGNC:12755]	0	4	null	3	22	0	0.5424704999999999	0.4959840000000001	0.15000000000000002
Q15061	WDR43	WD repeat domain 43 [Source:HGNC Symbol;Acc:HGNC:28945]	0	3	4	5	17	2	0.8754579999999998	0.5717955	0.4713935000000001
Q9NP97	DYNLRB1	dynein light chain roadblock-type 1 [Source:HGNC Symbol;Acc:HGNC:15468]	0	1	0	9	22	1	0.7966629999999999	0.5576599999999998	0.2658125
Q14978	NOLC1	nucleolar and coiled-body phosphoprotein 1 [Source:HGNC Symbol;Acc:HGNC:15608]	3	3	4	3	175	1	0.34119050000000006	1.3108279999999999	0.385263
O94822	LTN1	listerin E3 ubiquitin protein ligase 1 [Source:HGNC Symbol;Acc:HGNC:13082]	0	4	4	5	66	7	0.6253964999999998	1.4230195	0.8886670000000002
Q9NVP1	DDX18	DEAD-box helicase 18 [Source:HGNC Symbol;Acc:HGNC:2741]	0	3	4	8	108	8	1.1671694999999997	1.2148800000000004	1.129693
Q96K76	USP47	ubiquitin specific peptidase 47 [Source:HGNC Symbol;Acc:HGNC:20076]	3	4	null	6	182	0	0.6558605000000003	3.244212500000001	0.15000000000000002
Q9Y2T2	AP3M1	adaptor related protein complex 3 subunit mu 1 [Source:HGNC Symbol;Acc:HGNC:569]	3	4	4	27	94	5	1.4304655000000002	1.4521149999999998	0.9231515000000001
O75072	FKTN	fukutin [Source:HGNC Symbol;Acc:HGNC:3622]	4	4	4	23	99	7	1.0544934999999998	1.5060134999999997	0.9222844999999998
Q9P2J3	KLHL9	kelch like family member 9 [Source:HGNC Symbol;Acc:HGNC:18732]	4	3	4	33	130	9	1.5625384999999998	1.3685429999999996	1.3555294999999998
Q92973	TNPO1	transportin 1 [Source:HGNC Symbol;Acc:HGNC:6401]	3	4	4	41	28	3	1.5945494999999996	0.8991390000000001	0.31833399999999995
Q8IY18	SMC5	structural maintenance of chromosomes 5 [Source:HGNC Symbol;Acc:HGNC:20465]	4	4	4	33	152	2	1.560371	2.4978359999999995	0.6074785
Q99996	AKAP9	A-kinase anchoring protein 9 [Source:HGNC Symbol;Acc:HGNC:379]	3	2	4	64	51	4	2.4243874999999995	0.9574830000000001	0.413092
Q9H330	TMEM245	transmembrane protein 245 [Source:HGNC Symbol;Acc:HGNC:1363]	4	4	4	30	9	5	1.2568614999999996	0.43134150000000004	0.7214889999999999
A8MXE2	B3GNT10	UDP-GlcNAc:betaGal beta-1,3-N-acetylglucosaminyltransferase 10 (putative) [Source:HGNC Symbol;Acc:HGNC:53652]	4	null	null	12	0	0	0.7583704999999998	0.15000000000000002	0.15000000000000002
O43298	ZBTB43	zinc finger and BTB domain containing 43 [Source:HGNC Symbol;Acc:HGNC:17908]	4	4	null	18	5	0	0.8308924999999999	0.44613999999999987	0.15000000000000002
Q5VZE5	NAA35	N(alpha)-acetyltransferase 35, NatC auxiliary subunit [Source:HGNC Symbol;Acc:HGNC:24340]	4	3	4	45	49	5	2.4549450000000004	0.6570505	0.718701
Q9UMX5	NENF	neudesin neurotrophic factor [Source:HGNC Symbol;Acc:HGNC:30384]	3	1	null	27	10	0	0.949238	0.42200850000000006	0.15000000000000002
Q9UMX0	UBQLN1	ubiquilin 1 [Source:HGNC Symbol;Acc:HGNC:12508]	4	3	4	17	5	4	0.849142	0.199504	0.657076
Q9Y283	INVS	inversin [Source:HGNC Symbol;Acc:HGNC:17870]	4	5	null	6	32	0	0.3732780000000001	0.4107715	0.15000000000000002
Q13131	PRKAA1	protein kinase AMP-activated catalytic subunit alpha 1 [Source:HGNC Symbol;Acc:HGNC:9376]	3	3	4	59	132	4	2.6219530000000004	1.1898985	0.6691205000000001
Q7Z6K3	PTAR1	protein prenyltransferase alpha subunit repeat containing 1 [Source:HGNC Symbol;Acc:HGNC:30449]	4	4	4	48	12	7	2.090881500000001	0.45202200000000003	0.6880244999999999
Q9UL63	MKLN1	muskelin 1 [Source:HGNC Symbol;Acc:HGNC:7109]	3	4	4	85	55	60	3.186098	1.0156570000000003	3.574318499999999
Q5HYC2	KIAA2026	KIAA2026 [Source:HGNC Symbol;Acc:HGNC:23378]	4	4	4	36	107	2	1.6767275000000006	2.0542125	0.3150615
Q9HCE0	EPG5	ectopic P-granules autophagy protein 5 homolog [Source:HGNC Symbol;Acc:HGNC:29331]	3	4	4	29	5	1	1.18921	0.25743150000000004	0.4069210000000001
O95347	SMC2	structural maintenance of chromosomes 2 [Source:HGNC Symbol;Acc:HGNC:14011]	4	3	4	22	2	2	0.9949000000000001	0.16856400000000005	0.3509399999999999
O15269	SPTLC1	serine palmitoyltransferase long chain base subunit 1 [Source:HGNC Symbol;Acc:HGNC:11277]	4	3	4	44	367	9	2.085382	1.9620809999999993	1.308193
P24386	CHM	CHM Rab escort protein [Source:HGNC Symbol;Acc:HGNC:1940]	3	4	4	55	10	44	2.411255	0.3210625	3.5661159999999996
Q5VZ89	DENND4C	DENN domain containing 4C [Source:HGNC Symbol;Acc:HGNC:26079]	3	4	4	45	219	49	1.8483935000000005	3.570340500000001	2.9002005
Q5T7W7	TSTD2	thiosulfate sulfurtransferase like domain containing 2 [Source:HGNC Symbol;Acc:HGNC:30087]	4	4	4	35	14	9	1.6553585000000006	0.3577995	0.9289314999999999
Q9H1U4	MEGF9	multiple EGF like domains 9 [Source:HGNC Symbol;Acc:HGNC:3234]	4	4	4	32	2	1	1.5777959999999998	0.8202250000000003	0.2721364999999999
Q9HCK0	ZBTB26	zinc finger and BTB domain containing 26 [Source:HGNC Symbol;Acc:HGNC:23383]	4	3	null	36	137	0	1.9830675000000002	1.6075205000000004	0.15000000000000002
O43815	STRN	striatin [Source:HGNC Symbol;Acc:HGNC:11424]	3	3	4	125	304	91	4.0390985	2.3825080000000005	5.1728285
Q09161	NCBP1	nuclear cap binding protein subunit 1 [Source:HGNC Symbol;Acc:HGNC:7658]	4	3	4	24	128	8	1.2314295	1.611626	0.810144
O95163	ELP1	elongator complex protein 1 [Source:HGNC Symbol;Acc:HGNC:5959]	4	3	4	48	10	1	2.2232264999999996	0.2329175	0.271686
Q9BVJ7	DUSP23	dual specificity phosphatase 23 [Source:HGNC Symbol;Acc:HGNC:21480]	4	3	null	10	7	0	0.5183220000000001	0.26580400000000004	0.15000000000000002
Q15916	ZBTB6	zinc finger and BTB domain containing 6 [Source:HGNC Symbol;Acc:HGNC:16764]	4	3	4	61	8	5	2.543617000000001	0.27619100000000013	0.7174939999999997
O95758	PTBP3	polypyrimidine tract binding protein 3 [Source:HGNC Symbol;Acc:HGNC:10253]	4	3	null	11	162	0	0.530137	1.0850085	0.15000000000000002
P61106	RAB14	RAB14, member RAS oncogene family [Source:HGNC Symbol;Acc:HGNC:16524]	4	3	4	37	126	11	1.6516524999999997	1.3508544999999996	1.6073504999999997
Q5JVG2	ZNF484	zinc finger protein 484 [Source:HGNC Symbol;Acc:HGNC:23385]	4	3	null	26	22	0	1.176035	0.38228800000000007	0.15000000000000002
Q86VH2	KIF27	kinesin family member 27 [Source:HGNC Symbol;Acc:HGNC:18632]	4	4	null	6	21	0	0.3760830000000001	0.49409699999999984	0.15000000000000002
Q5VYK3	ECPAS	Ecm29 proteasome adaptor and scaffold [Source:HGNC Symbol;Acc:HGNC:29020]	4	4	4	32	12	3	1.5332305	0.3890455000000001	0.42816249999999995
Q9Y2H8	ZNF510	zinc finger protein 510 [Source:HGNC Symbol;Acc:HGNC:29161]	4	4	4	98	97	6	3.9070169999999997	1.7573670000000006	0.6819384999999998
Q9Y657	SPIN1	spindlin 1 [Source:HGNC Symbol;Acc:HGNC:11243]	4	4	4	33	18	3	1.7749449999999996	0.4999025	0.47197999999999996
Q8NA42	ZNF383	zinc finger protein 383 [Source:HGNC Symbol;Acc:HGNC:18609]	2	4	3	11	3	3	1.0038675	0.43781850000000005	1.3511094999999995
Q9UJU3	ZNF112	zinc finger protein 112 [Source:HGNC Symbol;Acc:HGNC:12892]	2	4	4	14	2	1	1.1727285000000003	0.2325775	0.29500149999999997
Q8TAQ5	ZNF420	zinc finger protein 420 [Source:HGNC Symbol;Acc:HGNC:20649]	2	null	4	18	0	3	1.5247814999999998	0.15000000000000002	1.1421284999999999
Q3KP31	ZNF791	zinc finger protein 791 [Source:HGNC Symbol;Acc:HGNC:26895]	2	4	null	19	6	0	1.304113	0.31362500000000004	0.15000000000000002
Q96NI8	ZNF570	zinc finger protein 570 [Source:HGNC Symbol;Acc:HGNC:26416]	2	4	4	8	19	1	1.0492745000000003	1.2105450000000004	0.5465334999999999
Q02386	ZNF45	zinc finger protein 45 [Source:HGNC Symbol;Acc:HGNC:13111]	3	4	4	59	85	16	2.6561825000000003	1.4986524999999995	1.3956579999999994
Q9UIE0	ZNF230	zinc finger protein 230 [Source:NCBI gene;Acc:7773]	2	4	3	9	4	1	0.8644505	0.22842950000000004	0.5607029999999998
Q86UE3	ZNF546	zinc finger protein 546 [Source:HGNC Symbol;Acc:HGNC:28671]	2	4	5	8	2	1	0.7562624999999998	0.3690959999999999	0.18156049999999999
Q9UK10	ZNF225	zinc finger protein 225 [Source:HGNC Symbol;Acc:HGNC:13018]	2	4	3	16	32	4	1.4027894999999997	0.7024915000000002	1.943007
Q96L91	EP400	E1A binding protein p400 [Source:HGNC Symbol;Acc:HGNC:11958]	5	4	23	20	80	2	1.4618304999999998	2.2440515000000003	0.6927080000000001
Q86US8	SMG6	SMG6 nonsense mediated mRNA decay factor [Source:HGNC Symbol;Acc:HGNC:17809]	5	4	4	29	42	17	1.8737065000000002	0.9283194999999999	1.4303210000000004
P42356	PI4KA	phosphatidylinositol 4-kinase alpha [Source:HGNC Symbol;Acc:HGNC:8983]	5	4	4	28	3	1	1.6384689999999995	0.2719919999999999	0.2204820000000001
P48553	TRAPPC10	trafficking protein particle complex 10 [Source:HGNC Symbol;Acc:HGNC:11868]	3	4	4	41	16	16	1.9635345000000002	0.7220754999999999	1.1236324999999998
Q9NUA8	ZBTB40	zinc finger and BTB domain containing 40 [Source:HGNC Symbol;Acc:HGNC:29045]	5	4	null	18	25	0	1.4921499999999999	0.8765885000000001	0.15000000000000002
Q6ZT21	TMPPE	transmembrane protein with metallophosphoesterase domain [Source:HGNC Symbol;Acc:HGNC:33865]	5	4	4	20	33	2	1.4072775000000004	0.7650005000000004	0.39698450000000013
Q14667	KIAA0100	KIAA0100 [Source:HGNC Symbol;Acc:HGNC:28960]	5	null	24	1	0	1	0.20478250000000006	0.15000000000000002	0.7458754999999999
Q92793	CREBBP	CREB binding protein [Source:HGNC Symbol;Acc:HGNC:2348]	5	4	4	17	73	6	1.3054985000000001	2.3496384999999997	0.7128019999999999
P42858	HTT	huntingtin [Source:HGNC Symbol;Acc:HGNC:4851]	5	4	4	32	29	3	2.370633499999999	0.8122944999999999	0.4399350000000001
Q5JSZ5	PRRC2B	proline rich coiled-coil 2B [Source:HGNC Symbol;Acc:HGNC:28121]	5	4	4	29	45	11	2.2356620000000005	1.2309960000000002	1.3416149999999998
Q92616	GCN1	GCN1 activator of EIF2AK4 [Source:HGNC Symbol;Acc:HGNC:4199]	5	3	null	15	39	0	1.0505835000000001	0.7930845	0.15000000000000002
Q9P2M4	TBC1D14	TBC1 domain family member 14 [Source:HGNC Symbol;Acc:HGNC:29246]	5	4	4	24	3	3	1.5305189999999997	0.3184445	0.44183900000000004
P51610	HCFC1	host cell factor C1 [Source:HGNC Symbol;Acc:HGNC:4839]	5	4	null	10	35	0	1.8277809999999999	1.5515479999999993	0.15000000000000002
O95714	HERC2	HECT and RLD domain containing E3 ubiquitin protein ligase 2 [Source:HGNC Symbol;Acc:HGNC:4868]	5	4	4	24	63	5	1.6791245000000001	1.5739114999999997	0.6177294999999999
P51608	MECP2	methyl-CpG binding protein 2 [Source:HGNC Symbol;Acc:HGNC:6990]	5	4	null	21	32	0	1.5578634999999996	0.8691935000000002	0.15000000000000002
Q6P2Q9	PRPF8	pre-mRNA processing factor 8 [Source:HGNC Symbol;Acc:HGNC:17340]	5	4	4	23	63	7	1.4761785	1.1617465	0.8568174999999999
O14686	KMT2D	lysine methyltransferase 2D [Source:HGNC Symbol;Acc:HGNC:7133]	5	4	23	16	71	3	1.1452565	1.9406439999999998	1.067218
Q9NPG3	UBN1	ubinuclein 1 [Source:HGNC Symbol;Acc:HGNC:12506]	5	4	null	3	15	0	0.33307299999999984	0.4006989999999999	0.15000000000000002
Q9UGR2	ZC3H7B	zinc finger CCCH-type containing 7B [Source:HGNC Symbol;Acc:HGNC:30869]	5	4	null	9	13	0	0.7875765	1.5132554999999996	0.15000000000000002
O14497	ARID1A	AT-rich interaction domain 1A [Source:HGNC Symbol;Acc:HGNC:11110]	5	4	4	12	64	7	0.8348280000000001	1.6825925	1.0485010000000001
Q8TEV9	SMCR8	SMCR8-C9orf72 complex subunit [Source:HGNC Symbol;Acc:HGNC:17921]	5	4	4	30	48	26	1.6300794999999995	1.0550375	1.6018765000000006
O15014	ZNF609	zinc finger protein 609 [Source:HGNC Symbol;Acc:HGNC:29003]	5	4	4	30	103	5	1.769267	2.235458	0.648525
P42345	MTOR	mechanistic target of rapamycin kinase [Source:HGNC Symbol;Acc:HGNC:3942]	5	2	4	14	147	5	0.8782715	1.1344275	0.5187555000000001
Q9P2R3	ANKFY1	ankyrin repeat and FYVE domain containing 1 [Source:HGNC Symbol;Acc:HGNC:20763]	3	4	4	52	85	30	2.6876495	1.4947935	1.6672074999999997
Q7Z6Z7	HUWE1	HECT, UBA and WWE domain containing E3 ubiquitin protein ligase 1 [Source:HGNC Symbol;Acc:HGNC:30892]	5	4	4	30	65	19	1.9387824999999999	1.5010580000000004	1.5028940000000002
O14737	PDCD5	programmed cell death 5 [Source:HGNC Symbol;Acc:HGNC:8764]	5	null	null	4	0	0	0.3678890000000001	0.15000000000000002	0.15000000000000002
Q9UPT9	USP22	ubiquitin specific peptidase 22 [Source:HGNC Symbol;Acc:HGNC:12621]	5	4	24	4	6	2	0.44938700000000004	0.3340760000000001	1.4079830000000002
Q9Y2K2	SIK3	SIK family kinase 3 [Source:HGNC Symbol;Acc:HGNC:29165]	5	4	null	10	26	0	0.7408349999999999	1.1786275000000004	0.15000000000000002
Q5VUA4	ZNF318	zinc finger protein 318 [Source:HGNC Symbol;Acc:HGNC:13578]	3	4	null	11	32	0	0.5226740000000001	0.8052564999999999	0.15000000000000002
Q9NSA0	SLC22A11	solute carrier family 22 member 11 [Source:HGNC Symbol;Acc:HGNC:18120]	24	5	21	3	1118	5	1.8492944999999994	3.2922289999999994	2.0664525
Q7Z2W4	ZC3HAV1	zinc finger CCCH-type containing, antiviral 1 [Source:HGNC Symbol;Acc:HGNC:23721]	25	null	null	1	0	0	0.9667224999999998	0.15000000000000002	0.15000000000000002
Q9NVU7	SDAD1	SDA1 domain containing 1 [Source:HGNC Symbol;Acc:HGNC:25537]	3	4	4	23	115	2	0.8904604999999999	1.9829484999999996	0.27175400000000005
Q9Y2L1	DIS3	DIS3 homolog, exosome endoribonuclease and 3'-5' exoribonuclease [Source:HGNC Symbol;Acc:HGNC:20604]	3	3	null	28	68	0	1.1233094999999997	0.7527775	0.15000000000000002
Q15276	RABEP1	rabaptin, RAB GTPase binding effector protein 1 [Source:HGNC Symbol;Acc:HGNC:17677]	3	null	4	40	0	2	1.9812910000000006	0.15000000000000002	0.2495945
Q86X10	RALGAPB	Ral GTPase activating protein non-catalytic beta subunit [Source:HGNC Symbol;Acc:HGNC:29221]	3	4	4	67	275	12	2.5511310000000003	3.272797999999999	0.933394
Q5VWN6	TASOR2	transcription activation suppressor family member 2 [Source:HGNC Symbol;Acc:HGNC:23484]	3	4	4	38	243	4	1.3519764999999997	4.0435099999999995	0.40761800000000004
Q96PY6	NEK1	NIMA related kinase 1 [Source:HGNC Symbol;Acc:HGNC:7744]	3	4	4	7	73	4	0.36116550000000003	1.1065305	0.3627040000000001
Q8NDX5	PHC3	polyhomeotic homolog 3 [Source:HGNC Symbol;Acc:HGNC:15682]	3	4	4	47	114	18	1.8861674999999998	2.0401960000000003	1.3251164999999998
Q86T24	ZBTB33	zinc finger and BTB domain containing 33 [Source:HGNC Symbol;Acc:HGNC:16682]	3	3	4	18	55	4	0.7240475000000003	0.9871905	0.433458
Q6NXT4	SLC30A6	solute carrier family 30 member 6 [Source:HGNC Symbol;Acc:HGNC:19305]	3	3	4	13	72	6	0.799604	0.9612485000000001	0.5825140000000002
Q01804	OTUD4	OTU deubiquitinase 4 [Source:HGNC Symbol;Acc:HGNC:24949]	3	4	25	17	73	1	0.7067160000000001	1.0634440000000003	0.9667224999999998
P51508	ZNF81	zinc finger protein 81 [Source:HGNC Symbol;Acc:HGNC:13156]	3	4	4	41	8	1	1.4515880000000003	0.2884650000000001	0.20589600000000002
O75063	FAM20B	FAM20B glycosaminoglycan xylosylkinase [Source:HGNC Symbol;Acc:HGNC:23017]	3	3	null	2	10	0	0.2069925	0.39313400000000004	0.15000000000000002
Q99805	TM9SF2	transmembrane 9 superfamily member 2 [Source:HGNC Symbol;Acc:HGNC:11865]	3	3	null	2	77	0	0.2069925	0.704608	0.15000000000000002
A3KN83	SBNO1	strawberry notch homolog 1 [Source:HGNC Symbol;Acc:HGNC:22973]	3	4	4	19	56	2	0.8246024999999996	1.128724	0.24489400000000003
O94915	FRYL	FRY like transcription coactivator [Source:HGNC Symbol;Acc:HGNC:29127]	3	4	4	72	177	25	2.5568430000000006	3.2616545	1.4416855000000004
Q68D10	SPTY2D1	SPT2 chromatin protein domain containing 1 [Source:HGNC Symbol;Acc:HGNC:26818]	3	3	4	21	46	11	1.0491555	0.40402250000000006	1.1490475000000004
Q9Y5W8	SNX13	sorting nexin 13 [Source:HGNC Symbol;Acc:HGNC:21335]	3	4	4	12	24	7	0.5508600000000001	0.58537	1.1701275000000002
Q9Y217	MTMR6	myotubularin related protein 6 [Source:HGNC Symbol;Acc:HGNC:7453]	3	3	null	9	1	0	0.5531039999999999	0.22661900000000001	0.15000000000000002
Q92628	KIAA0232	KIAA0232 [Source:HGNC Symbol;Acc:HGNC:28992]	3	4	null	24	92	0	0.9226754999999999	1.7566614999999999	0.15000000000000002
P33176	KIF5B	kinesin family member 5B [Source:HGNC Symbol;Acc:HGNC:6324]	3	3	4	44	81	7	1.541518	0.941996	0.5151345000000002
Q7Z392	TRAPPC11	trafficking protein particle complex 11 [Source:HGNC Symbol;Acc:HGNC:25751]	3	4	4	23	128	17	0.8623595000000003	2.1391444999999996	1.1822654999999997
Q8NFA0	USP32	ubiquitin specific peptidase 32 [Source:HGNC Symbol;Acc:HGNC:19143]	3	4	4	31	44	14	1.2375919999999998	0.951516	0.8360945
Q6BDS2	UHRF1BP1	UHRF1 binding protein 1 [Source:HGNC Symbol;Acc:HGNC:21216]	3	4	null	11	24	0	0.5452245	0.4992394999999999	0.15000000000000002
O14593	RFXANK	regulatory factor X associated ankyrin containing protein [Source:HGNC Symbol;Acc:HGNC:9987]	3	1	0	31	79	3	1.6259145000000002	1.6397865	0.8935375000000001
Q14191	WRN	Werner syndrome RecQ like helicase [Source:HGNC Symbol;Acc:HGNC:12791]	3	4	null	46	80	0	1.5816464999999995	1.1936725000000006	0.15000000000000002
Q12888	TP53BP1	tumor protein p53 binding protein 1 [Source:HGNC Symbol;Acc:HGNC:11999]	3	3	null	20	163	0	0.7329725	1.764371	0.15000000000000002
Q08999	RBL2	RB transcriptional corepressor like 2 [Source:HGNC Symbol;Acc:HGNC:9894]	3	3	4	42	25	13	1.66589	0.4743855	0.82235
Q86T82	USP37	ubiquitin specific peptidase 37 [Source:HGNC Symbol;Acc:HGNC:20063]	3	4	4	56	67	61	1.985031	1.1467949999999998	3.524431999999999
O15397	IPO8	importin 8 [Source:HGNC Symbol;Acc:HGNC:9853]	3	4	4	26	19	10	0.9596419999999999	0.4381585000000001	0.7255009999999998
Q8IWJ2	GCC2	GRIP and coiled-coil domain containing 2 [Source:HGNC Symbol;Acc:HGNC:23218]	3	4	4	38	171	16	1.2941255	3.0431025000000003	0.9797784999999999
Q9P1Q0	VPS54	VPS54 subunit of GARP complex [Source:HGNC Symbol;Acc:HGNC:18652]	3	4	4	20	20	2	0.7609204999999999	0.7375964999999998	0.3683140000000001
Q8TAS1	UHMK1	U2AF homology motif kinase 1 [Source:HGNC Symbol;Acc:HGNC:19683]	3	4	4	23	3	4	0.8544375000000001	0.5731810000000003	0.48141500000000004
Q92575	UBXN4	UBX domain protein 4 [Source:HGNC Symbol;Acc:HGNC:14860]	3	3	4	22	50	2	1.0098430000000003	0.726096	0.39220750000000015
P29144	TPP2	tripeptidyl peptidase 2 [Source:HGNC Symbol;Acc:HGNC:12016]	3	4	4	13	51	1	0.53828	1.1527109999999998	0.29296150000000004
Q14669	TRIP12	thyroid hormone receptor interactor 12 [Source:HGNC Symbol;Acc:HGNC:12306]	3	4	4	31	115	35	1.1080520000000003	2.1121655000000006	2.2410509999999992
O75400	PRPF40A	pre-mRNA processing factor 40 homolog A [Source:HGNC Symbol;Acc:HGNC:16463]	3	4	4	51	68	17	2.1055184999999996	1.4893449999999997	1.7319265000000001
Q9UKA4	AKAP11	A-kinase anchoring protein 11 [Source:HGNC Symbol;Acc:HGNC:369]	3	4	4	85	49	71	2.778191499999999	0.9679719999999998	3.9376595
Q8IWD4	CCDC117	coiled-coil domain containing 117 [Source:HGNC Symbol;Acc:HGNC:26599]	3	null	4	30	0	11	1.073899	0.15000000000000002	0.7516215
O60942	RNGTT	RNA guanylyltransferase and 5'-phosphatase [Source:HGNC Symbol;Acc:HGNC:10073]	3	3	null	6	4	0	0.5560620000000002	0.2712865	0.15000000000000002
P17947	SPI1	Spi-1 proto-oncogene [Source:HGNC Symbol;Acc:HGNC:11241]	16	8	8	82	222	51	2.0712295000000003	1.9428285	1.8872809999999998
Q13651	IL10RA	interleukin 10 receptor subunit alpha [Source:HGNC Symbol;Acc:HGNC:5964]	16	8	8	114	289	101	2.2308000000000003	2.489319	2.5893469999999987
Q9BT23	LIMD2	LIM domain containing 2 [Source:HGNC Symbol;Acc:HGNC:28142]	8	8	8	42	165	25	1.0760495	2.0856199999999996	0.9541765
P15153	RAC2	Rac family small GTPase 2 [Source:HGNC Symbol;Acc:HGNC:9802]	8	8	8	85	232	49	1.9173795000000005	2.239402	1.1479765000000002
Q11130	FUT7	fucosyltransferase 7 [Source:HGNC Symbol;Acc:HGNC:4018]	16	8	null	8	14	0	0.2908280000000001	0.2525355	0.15000000000000002
Q9UKJ1	PILRA	paired immunoglobin like type 2 receptor alpha [Source:HGNC Symbol;Acc:HGNC:20396]	16	8	8	67	13	18	1.5320405	0.24334700000000004	0.6100964999999999
Q6GTX8	LAIR1	leukocyte associated immunoglobulin like receptor 1 [Source:HGNC Symbol;Acc:HGNC:6477]	16	8	8	91	270	82	1.9519065	2.2930284999999992	2.3404074999999995
Q8NET5	NFAM1	NFAT activating protein with ITAM motif 1 [Source:HGNC Symbol;Acc:HGNC:29872]	16	8	8	40	130	13	1.205785	1.2740995000000004	0.4682570000000001
P20138	CD33	CD33 molecule [Source:HGNC Symbol;Acc:HGNC:1659]	16	8	8	98	112	55	2.06029	1.0473875000000001	1.5965044999999998
Q9HC29	NOD2	nucleotide binding oligomerization domain containing 2 [Source:HGNC Symbol;Acc:HGNC:5331]	16	8	8	37	153	28	0.8726955	1.325193	0.7575459999999997
P04233	CD74	CD74 molecule [Source:HGNC Symbol;Acc:HGNC:1697]	8	8	8	38	37	10	0.8037179999999999	0.652333	0.41167249999999994
Q8IY34	SLC15A3	solute carrier family 15 member 3 [Source:HGNC Symbol;Acc:HGNC:18068]	16	3	8	69	13	18	1.4619750000000002	0.6069260000000001	0.584384
Q96MF2	STAC3	SH3 and cysteine rich domain 3 [Source:HGNC Symbol;Acc:HGNC:28423]	16	8	8	42	99	2	1.2104685	1.0418709999999998	0.20763850000000006
P49795	RGS19	regulator of G protein signaling 19 [Source:HGNC Symbol;Acc:HGNC:13735]	16	1	8	44	33	10	1.2591820000000002	0.7672785	0.43221699999999996
Q86UX7	FERMT3	fermitin family member 3 [Source:HGNC Symbol;Acc:HGNC:23151]	16	8	8	128	303	76	2.7206465	2.660985	2.0049550000000003
P09086	POU2F2	POU class 2 homeobox 2 [Source:HGNC Symbol;Acc:HGNC:9213]	16	8	null	18	216	0	0.5392405	1.8348955	0.15000000000000002
Q8IYL9	GPR65	G protein-coupled receptor 65 [Source:HGNC Symbol;Acc:HGNC:4517]	16	8	8	107	133	76	2.2474259999999995	1.5394355000000002	2.1386344999999993
Q9UBK5	HCST	hematopoietic cell signal transducer [Source:HGNC Symbol;Acc:HGNC:16977]	16	8	8	35	119	11	1.0328015000000001	1.2619105000000002	0.41803899999999994
Q99929	ASCL2	achaete-scute family bHLH transcription factor 2 [Source:HGNC Symbol;Acc:HGNC:739]	16	2	8	36	392	4	0.8237865000000001	1.332945	0.265022
Q5JUQ0	FAM78A	family with sequence similarity 78 member A [Source:HGNC Symbol;Acc:HGNC:25465]	16	8	8	49	74	41	1.23205	0.7285185000000001	1.2504695
P24557	TBXAS1	thromboxane A synthase 1 [Source:HGNC Symbol;Acc:HGNC:11609]	16	8	8	61	144	43	1.2876144999999999	1.2415869999999998	1.2118795
P20333	TNFRSF1B	TNF receptor superfamily member 1B [Source:HGNC Symbol;Acc:HGNC:11917]	16	1	8	11	10	3	0.5179394999999999	0.38505899999999993	0.22129800000000005
Q8N423	LILRB2	leukocyte immunoglobulin like receptor B2 [Source:HGNC Symbol;Acc:HGNC:6606]	16	8	8	48	198	12	1.0514760000000003	1.6791669999999999	0.49191250000000003
Q92619	AC004151.1	Rho GTPase activating protein 45 [Source:NCBI gene;Acc:23526]	16	8	8	21	13	19	0.62107	0.31596250000000003	0.663179
Q7L591	DOK3	docking protein 3 [Source:HGNC Symbol;Acc:HGNC:24583]	16	8	8	8	44	5	0.39470650000000007	0.4766975	0.28000749999999996
P12314	FCGR1A	Fc fragment of IgG receptor Ia [Source:HGNC Symbol;Acc:HGNC:3613]	16	8	8	49	32	24	1.1374704999999998	0.44474599999999986	0.8252059999999999
Q99490	AGAP2	ArfGAP with GTPase domain, ankyrin repeat and PH domain 2 [Source:HGNC Symbol;Acc:HGNC:16921]	8	8	null	15	126	0	0.4035465	1.167076	0.15000000000000002
Q5TIA1	MEI1	meiotic double-stranded break formation protein 1 [Source:HGNC Symbol;Acc:HGNC:28613]	8	8	8	53	1	5	1.0458319999999999	0.168292	0.256046
O00453	LST1	leukocyte specific transcript 1 [Source:HGNC Symbol;Acc:HGNC:14189]	16	8	8	68	202	16	1.6527999999999998	1.7298185000000004	0.8015845000000003
Q9NZG7	NINJ2	ninjurin 2 [Source:HGNC Symbol;Acc:HGNC:7825]	16	1	null	18	3	0	0.49130899999999994	0.20819950000000007	0.15000000000000002
P29350	PTPN6	protein tyrosine phosphatase non-receptor type 6 [Source:HGNC Symbol;Acc:HGNC:9658]	16	1	8	74	56	20	1.5215599999999998	0.577737	0.6236370000000002
P15498	VAV1	vav guanine nucleotide exchange factor 1 [Source:HGNC Symbol;Acc:HGNC:12657]	16	8	8	150	270	112	2.9177445000000004	2.3133350000000004	2.8774460000000004
Q9GZY6	LAT2	linker for activation of T cells family member 2 [Source:HGNC Symbol;Acc:HGNC:12749]	16	8	8	68	198	42	1.616454	1.9041875000000001	1.2802875
Q14242	SELPLG	selectin P ligand [Source:HGNC Symbol;Acc:HGNC:10722]	16	8	8	64	301	48	1.2922045000000002	2.6398794999999997	1.2794034999999997
Q8NEQ5	C1orf162	chromosome 1 open reading frame 162 [Source:HGNC Symbol;Acc:HGNC:28344]	16	8	8	55	63	8	1.2424115	1.2040680000000004	0.3624575000000001
O00160	MYO1F	myosin IF [Source:HGNC Symbol;Acc:HGNC:7600]	16	8	8	113	276	62	2.4374094999999993	2.3095014999999997	1.9053945000000003
Q9P107	GMIP	GEM interacting protein [Source:HGNC Symbol;Acc:HGNC:24852]	16	1	8	55	30	29	1.3424224999999996	0.759178	0.9352300000000002
P08631	HCK	HCK proto-oncogene, Src family tyrosine kinase [Source:HGNC Symbol;Acc:HGNC:4840]	16	8	8	90	259	65	1.8916330000000003	2.182086499999999	1.896529
P55008	AIF1	allograft inflammatory factor 1 [Source:HGNC Symbol;Acc:HGNC:352]	16	0	8	82	128	58	1.7836149999999997	1.4659954999999998	1.7384034999999998
Q9H665	IGFLR1	IGF like family receptor 1 [Source:HGNC Symbol;Acc:HGNC:23620]	16	null	null	12	0	0	0.4285705	0.15000000000000002	0.15000000000000002
Q9Y4H4	GPSM3	G protein signaling modulator 3 [Source:HGNC Symbol;Acc:HGNC:13945]	16	8	8	95	69	29	2.0523935000000004	1.4943599999999997	0.8634390000000001
O95466	FMNL1	formin like 1 [Source:HGNC Symbol;Acc:HGNC:1212]	16	8	8	71	224	47	1.5812640000000002	2.003816	1.3431109999999997
P05107	ITGB2	integrin subunit beta 2 [Source:HGNC Symbol;Acc:HGNC:6155]	16	8	8	93	167	44	1.8817815000000002	1.4481199999999999	1.1927035000000004
Q5JSP0	FGD3	FYVE, RhoGEF and PH domain containing 3 [Source:HGNC Symbol;Acc:HGNC:16027]	8	2	8	39	2	20	0.9538365	0.16110100000000008	0.6170834999999999
Q9HBI0	PARVG	parvin gamma [Source:HGNC Symbol;Acc:HGNC:14654]	16	8	8	129	261	54	2.676914	2.378615000000001	1.689673
Q8NEV9	IL27	interleukin 27 [Source:HGNC Symbol;Acc:HGNC:19157]	16	null	null	11	0	0	0.3643784999999999	0.15000000000000002	0.15000000000000002
P32121	ARRB2	arrestin beta 2 [Source:HGNC Symbol;Acc:HGNC:712]	16	8	8	22	117	1	0.5846560000000001	1.0585395	0.18126300000000004
B0I1T2	MYO1G	myosin IG [Source:HGNC Symbol;Acc:HGNC:13880]	8	8	8	41	246	43	0.8365874999999998	2.2606775000000003	1.0731000000000002
Q86YV0	RASAL3	RAS protein activator like 3 [Source:HGNC Symbol;Acc:HGNC:26129]	8	8	8	31	205	23	0.9087185000000002	1.8468719999999998	0.7843549999999999
Q6P589	TNFAIP8L2	TNF alpha induced protein 8 like 2 [Source:HGNC Symbol;Acc:HGNC:26277]	16	8	8	59	192	27	1.4978024999999997	1.7061459999999997	0.9296965
O43914	TYROBP	TYRO protein tyrosine kinase binding protein [Source:HGNC Symbol;Acc:HGNC:12449]	16	8	8	83	219	31	2.02102	1.9670279999999998	1.0872014999999997
P14598	NCF1	neutrophil cytosolic factor 1 [Source:HGNC Symbol;Acc:HGNC:7660]	16	8	8	57	241	19	1.166906	2.0151549999999996	0.6135985000000002
Q13571	LAPTM5	lysosomal protein transmembrane 5 [Source:HGNC Symbol;Acc:HGNC:29612]	16	8	8	130	276	66	2.6397775	2.4382765	1.8136794999999997
P20701	ITGAL	integrin subunit alpha L [Source:HGNC Symbol;Acc:HGNC:6148]	8	8	8	120	268	106	2.216775	2.3573054999999994	2.351296
P01730	CD4	CD4 molecule [Source:HGNC Symbol;Acc:HGNC:1678]	16	8	8	121	181	62	2.4104900000000002	1.6740244999999996	1.709767
Q14005	IL16	interleukin 16 [Source:HGNC Symbol;Acc:HGNC:5980]	8	8	8	65	251	41	1.5151679999999992	2.6005585	1.0527254999999998
P55160	NCKAP1L	NCK associated protein 1 like [Source:HGNC Symbol;Acc:HGNC:4862]	16	8	8	147	271	124	3.0818625	2.2679195	3.6317275
P14317	HCLS1	hematopoietic cell-specific Lyn substrate 1 [Source:HGNC Symbol;Acc:HGNC:4844]	16	8	8	64	272	38	1.4335255	2.5684540000000005	1.0808434999999998
Q7Z591	AKNA	AT-hook transcription factor [Source:HGNC Symbol;Acc:HGNC:24108]	8	1	8	54	8	28	1.273921	0.3388530000000002	0.7678224999999999
Q96LC7	SIGLEC10	sialic acid binding Ig like lectin 10 [Source:HGNC Symbol;Acc:HGNC:15620]	16	8	8	48	174	29	1.065416	1.4632840000000003	0.851675
P30273	FCER1G	Fc fragment of IgE receptor Ig [Source:HGNC Symbol;Acc:HGNC:3611]	16	8	8	68	206	38	1.5342419999999999	1.7763474999999995	1.2084199999999998
Q9Y3L3	SH3BP1	SH3 domain binding protein 1 [Source:HGNC Symbol;Acc:HGNC:10824]	16	1	8	98	27	44	1.9524675000000002	0.8898995	1.2188579999999998
P42701	IL12RB1	interleukin 12 receptor subunit beta 1 [Source:HGNC Symbol;Acc:HGNC:5971]	8	8	8	95	249	103	1.7886044999999997	2.1099045000000007	2.2909799999999994
P33241	LSP1	lymphocyte specific protein 1 [Source:HGNC Symbol;Acc:HGNC:6707]	16	8	8	31	245	4	0.7115015	2.267044	0.238298
Q9P0V8	SLAMF8	SLAM family member 8 [Source:HGNC Symbol;Acc:HGNC:21391]	16	8	8	82	164	26	1.6105889999999998	1.359618	0.7585915000000002
P04440	HLA-DPB1	major histocompatibility complex, class II, DP beta 1 [Source:HGNC Symbol;Acc:HGNC:4940]	16	8	8	70	156	38	1.3906940000000003	1.5847915000000004	1.0979030000000003
A6NC98	CCDC88B	coiled-coil domain containing 88B [Source:HGNC Symbol;Acc:HGNC:26757]	8	8	8	25	42	19	0.599922	0.8489720000000002	0.7034009999999999
Q00722	PLCB2	phospholipase C beta 2 [Source:HGNC Symbol;Acc:HGNC:9055]	16	null	8	93	0	31	1.9911000000000005	0.15000000000000002	1.4448049999999997
Q70J99	UNC13D	unc-13 homolog D [Source:HGNC Symbol;Acc:HGNC:23147]	16	8	8	55	96	19	1.1185835000000002	0.9625830000000002	0.8014824999999999
Q7Z6I6	ARHGAP30	Rho GTPase activating protein 30 [Source:HGNC Symbol;Acc:HGNC:27414]	16	8	8	143	81	100	2.8261315000000007	0.9809345	2.4838194999999996
P11049	CD37	CD37 molecule [Source:HGNC Symbol;Acc:HGNC:1666]	16	8	8	96	277	59	1.9481749999999998	2.3598725	1.5919230000000002
O94759	TRPM2	transient receptor potential cation channel subfamily M member 2 [Source:HGNC Symbol;Acc:HGNC:12339]	16	8	8	57	175	35	1.3120605	1.5082575	1.0333965
Q9H257	CARD9	caspase recruitment domain family member 9 [Source:HGNC Symbol;Acc:HGNC:16391]	16	null	8	29	0	6	0.7207665	0.15000000000000002	0.3118145
Q9NP31	SH2D2A	SH2 domain containing 2A [Source:HGNC Symbol;Acc:HGNC:10821]	8	8	8	64	3	26	1.2004385000000002	0.20678850000000004	0.6930224999999998
A8MVS5	C19orf38	chromosome 19 open reading frame 38 [Source:HGNC Symbol;Acc:HGNC:34073]	16	1	8	8	3	1	0.3120609999999999	0.2025215	0.192381
P30679	GNA15	G protein subunit alpha 15 [Source:HGNC Symbol;Acc:HGNC:4383]	16	8	8	24	130	21	0.8312920000000001	1.2591479999999997	0.737095
O60496	DOK2	docking protein 2 [Source:HGNC Symbol;Acc:HGNC:2991]	16	8	8	50	242	21	1.0276675	2.1353704999999996	0.6182140000000003
O43665	RGS10	regulator of G protein signaling 10 [Source:HGNC Symbol;Acc:HGNC:9992]	16	8	8	52	24	5	1.2401675	0.3306080000000001	0.3128600000000001
Q9UIA0	CYTH4	cytohesin 4 [Source:HGNC Symbol;Acc:HGNC:9505]	16	8	8	79	166	50	1.67915	1.373524	1.4023984999999999
P30414	NKTR	natural killer cell triggering receptor [Source:HGNC Symbol;Acc:HGNC:7833]	2	4	5	17	19	181	2.7459085	1.4565095	4.391074999999998
Q8N3X1	FNBP4	formin binding protein 4 [Source:HGNC Symbol;Acc:HGNC:19752]	2	4	5	17	14	192	2.9675545000000003	1.1440580000000002	4.0854915
Q9Y222	DMTF1	cyclin D binding myb like transcription factor 1 [Source:HGNC Symbol;Acc:HGNC:14603]	2	4	5	15	21	170	2.4374689999999997	1.904332	3.967384
P07306	ASGR1	asialoglycoprotein receptor 1 [Source:HGNC Symbol;Acc:HGNC:742]	16	null	null	6	0	0	0.4574449999999999	0.15000000000000002	0.15000000000000002
O95711	LY86	lymphocyte antigen 86 [Source:HGNC Symbol;Acc:HGNC:16837]	16	8	8	73	245	21	1.6569310000000002	2.0989904999999998	0.7113995000000001
Q9H6H4	REEP4	receptor accessory protein 4 [Source:HGNC Symbol;Acc:HGNC:26176]	16	1	null	5	66	0	0.4112389999999999	0.6870894999999999	0.15000000000000002
Q9NQS5	GPR84	G protein-coupled receptor 84 [Source:HGNC Symbol;Acc:HGNC:4535]	16	8	8	4	1	3	0.238621	0.158143	0.23768600000000004
Q9Y336	SIGLEC9	sialic acid binding Ig like lectin 9 [Source:HGNC Symbol;Acc:HGNC:10878]	16	8	8	41	35	39	0.9852270000000001	0.6119409999999998	1.1537905
Q8IYS5	OSCAR	osteoclast associated Ig-like receptor [Source:HGNC Symbol;Acc:HGNC:29960]	16	8	8	10	91	1	0.4108225000000001	0.9517539999999998	0.18126300000000004
Q53GL0	PLEKHO1	pleckstrin homology domain containing O1 [Source:HGNC Symbol;Acc:HGNC:24310]	16	8	8	8	93	2	0.5166985000000002	1.0134044999999998	0.33066750000000006
P49715	CEBPA	CCAAT enhancer binding protein alpha [Source:HGNC Symbol;Acc:HGNC:1833]	16	null	8	13	0	1	0.6131395000000002	0.15000000000000002	0.21024800000000005
Q9ULZ3	PYCARD	PYD and CARD domain containing [Source:HGNC Symbol;Acc:HGNC:16608]	16	1	null	9	88	0	0.636659	1.68238	0.15000000000000002
Q8NHJ6	LILRB4	leukocyte immunoglobulin like receptor B4 [Source:HGNC Symbol;Acc:HGNC:6608]	16	8	8	88	223	61	2.0940519999999996	1.863124	1.7569845000000002
Q969Q4	ARL11	ADP ribosylation factor like GTPase 11 [Source:HGNC Symbol;Acc:HGNC:24046]	16	8	8	74	15	24	1.540294	0.46784049999999994	0.7148504999999998
P84095	RHOG	ras homolog family member G [Source:HGNC Symbol;Acc:HGNC:672]	16	1	null	14	133	0	1.089029	2.1584139999999996	0.15000000000000002
Q9NZC2	TREM2	triggering receptor expressed on myeloid cells 2 [Source:HGNC Symbol;Acc:HGNC:17761]	16	8	8	20	73	7	0.8100675000000002	0.8447475	0.4980495
Q6P3V2	ZNF585A	zinc finger protein 585A [Source:HGNC Symbol;Acc:HGNC:26305]	2	4	null	13	1	0	1.0851104999999996	0.171216	0.15000000000000002
O75346	ZNF253	zinc finger protein 253 [Source:HGNC Symbol;Acc:HGNC:13497]	2	3	null	5	4	0	0.4397905	0.4525320000000001	0.15000000000000002
Q96IR2	ZNF845	zinc finger protein 845 [Source:HGNC Symbol;Acc:HGNC:25112]	3	4	4	60	16	4	1.9768284999999999	0.40024000000000004	0.40583299999999994
Q9UK11	AC092072.1	zinc finger protein 223 [Source:NCBI gene;Acc:7766]	3	null	null	1	0	0	0.20361800000000002	0.15000000000000002	0.15000000000000002
Q8N8Z8	ZNF441	zinc finger protein 441 [Source:HGNC Symbol;Acc:HGNC:20875]	3	3	null	7	5	0	0.45905150000000006	0.37582800000000005	0.15000000000000002
Q96NJ6	ZFP3	ZFP3 zinc finger protein [Source:HGNC Symbol;Acc:HGNC:12861]	3	3	null	13	11	0	0.9411969999999996	0.8202419999999998	0.15000000000000002
Q15042	RAB3GAP1	RAB3 GTPase activating protein catalytic subunit 1 [Source:HGNC Symbol;Acc:HGNC:17063]	3	3	4	7	53	1	0.364999	0.7866500000000001	0.2028955000000001
Q6IQ16	SPOPL	speckle type BTB/POZ protein like [Source:HGNC Symbol;Acc:HGNC:27934]	3	4	4	31	9	48	1.2019685	0.5351435000000001	3.4294105
Q9UK61	TASOR	transcription activation suppressor [Source:HGNC Symbol;Acc:HGNC:30314]	3	4	null	5	211	0	0.396432	3.5924829999999996	0.15000000000000002
P57682	KLF3	Kruppel like factor 3 [Source:HGNC Symbol;Acc:HGNC:16516]	3	4	null	38	2	0	1.4205375	0.21634250000000005	0.15000000000000002
Q9Y6W3	CAPN7	calpain 7 [Source:HGNC Symbol;Acc:HGNC:1484]	3	4	4	16	62	3	0.8043385000000003	1.1855379999999998	0.6637145000000002
Q02880	TOP2B	DNA topoisomerase II beta [Source:HGNC Symbol;Acc:HGNC:11990]	3	4	4	20	140	11	1.0895644999999998	2.083954	1.6037209999999997
Q9NPI6	DCP1A	decapping mRNA 1A [Source:HGNC Symbol;Acc:HGNC:18714]	3	4	null	28	26	0	1.0704905	0.7561265	0.15000000000000002
Q9BYW2	SETD2	SET domain containing 2, histone lysine methyltransferase [Source:HGNC Symbol;Acc:HGNC:18420]	3	4	4	21	113	8	0.9413584999999999	2.5853775	1.4388125
Q02078	MEF2A	myocyte enhancer factor 2A [Source:HGNC Symbol;Acc:HGNC:6993]	3	4	4	40	27	8	1.4362284999999997	0.5328060000000001	0.5520330000000001
Q8IZD2	KMT2E	lysine methyltransferase 2E [Source:HGNC Symbol;Acc:HGNC:18541]	3	4	4	12	90	2	0.5687524999999999	1.9729949999999998	0.256301
Q9UQE7	SMC3	structural maintenance of chromosomes 3 [Source:HGNC Symbol;Acc:HGNC:2468]	3	4	4	24	150	4	1.4290035000000003	2.6040180000000004	0.39432400000000006
Q4LE39	ARID4B	AT-rich interaction domain 4B [Source:HGNC Symbol;Acc:HGNC:15550]	3	4	4	15	103	3	0.8959005	2.4155474999999993	0.4647465000000001
Q96MU7	YTHDC1	YTH domain containing 1 [Source:HGNC Symbol;Acc:HGNC:30626]	3	3	26	8	327	1	0.7983205	1.854505	0.9667224999999998
Q06730	ZNF33A	zinc finger protein 33A [Source:HGNC Symbol;Acc:HGNC:13096]	3	4	null	12	46	0	0.5888550000000001	1.068476	0.15000000000000002
Q9H2F5	EPC1	enhancer of polycomb homolog 1 [Source:HGNC Symbol;Acc:HGNC:19876]	3	4	null	10	22	0	0.7259345	0.8364685000000001	0.15000000000000002
Q562R1	ACTBL2	actin beta like 2 [Source:HGNC Symbol;Acc:HGNC:17780]	26	1	null	1	72	0	0.9667224999999998	0.5029625000000001	0.15000000000000002
Q14872	MTF1	metal regulatory transcription factor 1 [Source:HGNC Symbol;Acc:HGNC:7428]	3	4	4	25	21	15	1.0753864999999998	0.6689335000000001	1.237201
Q9H2P0	ADNP	activity dependent neuroprotector homeobox [Source:HGNC Symbol;Acc:HGNC:15766]	3	4	4	11	134	1	0.6660010000000001	2.3260595	0.21562850000000006
P59923	ZNF445	zinc finger protein 445 [Source:HGNC Symbol;Acc:HGNC:21018]	3	4	4	24	106	5	1.212313	2.078939	1.4351574999999996
Q06124	PTPN11	protein tyrosine phosphatase non-receptor type 11 [Source:HGNC Symbol;Acc:HGNC:9644]	3	4	4	6	39	8	0.4314945	0.8284360000000002	0.6476664999999998
O94916	NFAT5	nuclear factor of activated T cells 5 [Source:HGNC Symbol;Acc:HGNC:7774]	3	4	4	43	66	6	1.6272320000000002	1.421005	0.5878860000000001
Q9UBK9	UXT	ubiquitously expressed prefoldin like chaperone [Source:HGNC Symbol;Acc:HGNC:12641]	3	1	null	14	92	0	0.6944930000000001	2.4231890000000003	0.15000000000000002
Q9NVN8	GNL3L	G protein nucleolar 3 like [Source:HGNC Symbol;Acc:HGNC:25553]	3	4	4	12	28	4	0.6579855000000001	0.6617170000000001	0.3842345
P78344	EIF4G2	eukaryotic translation initiation factor 4 gamma 2 [Source:HGNC Symbol;Acc:HGNC:3297]	3	null	4	11	0	4	0.5150325	0.15000000000000002	0.39499550000000005
Q92545	TMEM131	transmembrane protein 131 [Source:HGNC Symbol;Acc:HGNC:30366]	3	3	4	8	210	3	0.379551	1.7297759999999998	0.2982910000000001
Q7Z5Y7	KCTD20	potassium channel tetramerization domain containing 20 [Source:HGNC Symbol;Acc:HGNC:21052]	3	0	4	19	8	7	0.9291439999999999	0.3743660000000001	0.8749139999999999
Q71F56	MED13L	mediator complex subunit 13 like [Source:HGNC Symbol;Acc:HGNC:22962]	3	4	null	33	171	0	1.2076805000000002	3.4760499999999994	0.15000000000000002
Q8WUM4	PDCD6IP	programmed cell death 6 interacting protein [Source:HGNC Symbol;Acc:HGNC:8766]	3	3	4	17	60	4	0.6601444999999999	0.941588	0.6520950000000001
P0DJ07	PET100	PET100 cytochrome c oxidase chaperone [Source:HGNC Symbol;Acc:HGNC:40038]	3	1	0	63	4	11	2.7615145	0.2565730000000001	1.2518379999999993
O60828	PQBP1	polyglutamine binding protein 1 [Source:HGNC Symbol;Acc:HGNC:9330]	3	1	null	5	11	0	0.32340850000000004	0.41789450000000006	0.15000000000000002
Q9H4A3	WNK1	WNK lysine deficient protein kinase 1 [Source:HGNC Symbol;Acc:HGNC:14540]	3	0	4	7	24	2	0.3559975	0.4655625	0.26971400000000006
Q5UIP0	RIF1	replication timing regulatory factor 1 [Source:HGNC Symbol;Acc:HGNC:23207]	3	4	4	47	206	28	1.7021085000000002	3.4587269999999997	1.7733725000000002
Q8NB14	USP38	ubiquitin specific peptidase 38 [Source:HGNC Symbol;Acc:HGNC:20067]	3	null	4	18	0	3	1.1105764999999999	0.15000000000000002	0.6220049999999998
Q8TAF3	WDR48	WD repeat domain 48 [Source:HGNC Symbol;Acc:HGNC:30914]	3	3	null	11	115	0	0.5277315	1.2183989999999996	0.15000000000000002
P17029	ZKSCAN1	zinc finger with KRAB and SCAN domains 1 [Source:HGNC Symbol;Acc:HGNC:13101]	3	4	null	20	27	0	0.762816	0.746938	0.15000000000000002
Q7Z417	NUFIP2	nuclear FMR1 interacting protein 2 [Source:HGNC Symbol;Acc:HGNC:17634]	3	4	4	12	81	1	0.5262015	1.8446365	0.19944450000000005
P51814	ZNF41	zinc finger protein 41 [Source:HGNC Symbol;Acc:HGNC:13107]	3	4	4	67	153	6	2.2507664999999992	2.308626	0.451665
P49902	NT5C2	5'-nucleotidase, cytosolic II [Source:HGNC Symbol;Acc:HGNC:8022]	3	4	4	47	5	1	1.9135460000000002	0.22276000000000007	0.369028
Q9H6R0	DHX33	DEAH-box helicase 33 [Source:HGNC Symbol;Acc:HGNC:16718]	3	4	null	3	22	0	0.24363600000000005	0.5503755	0.15000000000000002
Q5T200	ZC3H13	zinc finger CCCH-type containing 13 [Source:HGNC Symbol;Acc:HGNC:20368]	3	4	4	33	51	17	1.1962055000000003	0.953352	1.0321555
A6H8Y1	BDP1	B double prime 1, subunit of RNA polymerase III transcription initiation factor IIIB [Source:HGNC Symbol;Acc:HGNC:13652]	3	4	4	79	120	16	2.9445110000000003	2.376575	1.2900965
Q8TCU4	ALMS1	ALMS1 centrosome and basal body associated protein [Source:HGNC Symbol;Acc:HGNC:428]	3	4	4	29	160	5	1.0117045000000002	3.1613460000000004	0.40561200000000003
Q00610	CLTC	clathrin heavy chain [Source:HGNC Symbol;Acc:HGNC:2092]	3	3	4	21	20	5	0.8151079999999999	0.3634179999999999	0.47070500000000004
Q15022	SUZ12	SUZ12 polycomb repressive complex 2 subunit [Source:HGNC Symbol;Acc:HGNC:17101]	3	4	4	40	62	6	1.7792970000000001	1.1461915000000003	0.4443805
O75376	NCOR1	nuclear receptor corepressor 1 [Source:HGNC Symbol;Acc:HGNC:7672]	3	4	4	28	88	1	1.0179435000000001	1.8980335	0.20311650000000003
Q9H422	HIPK3	homeodomain interacting protein kinase 3 [Source:HGNC Symbol;Acc:HGNC:4915]	3	null	4	57	0	5	2.0553685	0.15000000000000002	0.43544700000000003
Q9P267	MBD5	methyl-CpG binding domain protein 5 [Source:HGNC Symbol;Acc:HGNC:20444]	3	4	4	41	56	11	1.4889199999999998	1.1515380000000002	0.7127680000000001
O60264	SMARCA5	SWI/SNF related, matrix associated, actin dependent regulator of chromatin, subfamily a, member 5 [Source:HGNC Symbol;Acc:HGNC:11101]	3	3	4	5	68	4	0.4131599999999999	0.958945	0.48328500000000013
Q96HR8	NAF1	nuclear assembly factor 1 ribonucleoprotein [Source:HGNC Symbol;Acc:HGNC:25126]	3	4	null	8	20	0	0.5783745000000001	0.4861750000000001	0.15000000000000002
Q9NVW2	RLIM	ring finger protein, LIM domain interacting [Source:HGNC Symbol;Acc:HGNC:13429]	3	3	4	8	203	10	0.42205950000000014	1.20417	0.993659
Q96M94	KLHL15	kelch like family member 15 [Source:HGNC Symbol;Acc:HGNC:29347]	3	null	4	2	0	1	0.23180399999999998	0.15000000000000002	0.23396300000000003
O43390	HNRNPR	heterogeneous nuclear ribonucleoprotein R [Source:HGNC Symbol;Acc:HGNC:5047]	3	3	null	3	820	0	0.4985680000000001	3.3738034999999993	0.15000000000000002
P21675	TAF1	TATA-box binding protein associated factor 1 [Source:HGNC Symbol;Acc:HGNC:11535]	3	4	4	48	122	14	1.8226810000000002	2.338223	1.2254540000000007
Q9Y6Y8	SEC23IP	SEC23 interacting protein [Source:HGNC Symbol;Acc:HGNC:17018]	3	4	4	50	49	3	2.1854270000000007	1.0015725000000002	0.4782700000000001
Q4L235	AASDH	aminoadipate-semialdehyde dehydrogenase [Source:HGNC Symbol;Acc:HGNC:23993]	3	2	null	10	84	0	0.5918045000000002	0.7234780000000002	0.15000000000000002
Q13617	CUL2	cullin 2 [Source:HGNC Symbol;Acc:HGNC:2552]	3	3	null	3	39	0	0.2640955	1.117776	0.15000000000000002
Q9P260	RELCH	RAB11 binding and LisH domain, coiled-coil and HEAT repeat containing [Source:HGNC Symbol;Acc:HGNC:29289]	3	4	null	27	22	0	1.3447005	0.6169815000000002	0.15000000000000002
Q9Y2L5	TRAPPC8	trafficking protein particle complex 8 [Source:HGNC Symbol;Acc:HGNC:29169]	3	4	4	38	32	7	1.5664315000000002	1.1257744999999995	0.8855305000000001
P17028	ZNF24	zinc finger protein 24 [Source:HGNC Symbol;Acc:HGNC:13032]	3	4	4	40	65	10	1.884748	1.3020644999999997	1.5409655000000002
A0A0K0K1A5	TRBV6-5	T cell receptor beta variable 6-5 [Source:HGNC Symbol;Acc:HGNC:12230]	8	8	8	57	14	3	1.0520200000000002	0.25352150000000007	0.21041800000000002
P20963	CD247	CD247 molecule [Source:HGNC Symbol;Acc:HGNC:1677]	8	8	8	81	219	73	1.673761	1.9120584999999999	1.6640454999999998
Q8N6K7	SAMD3	sterile alpha motif domain containing 3 [Source:HGNC Symbol;Acc:HGNC:21574]	8	8	8	56	154	37	1.066164	1.4163810000000001	0.8913955
P16150	SPN	sialophorin [Source:HGNC Symbol;Acc:HGNC:11249]	8	8	8	79	181	51	1.4722090000000003	1.5586114999999996	1.1767150000000002
A0A075B6N1	TRBV19	T cell receptor beta variable 19 [Source:HGNC Symbol;Acc:HGNC:12194]	8	8	8	50	144	27	0.934737	1.222819	0.6690269999999998
A0A5B7	TRBV29-1	T cell receptor beta variable 29-1 [Source:HGNC Symbol;Acc:HGNC:12210]	8	8	8	34	192	4	0.689835	1.6094670000000006	0.23024850000000005
A0A0B4J235	TRAV13-2	T cell receptor alpha variable 13-2 [Source:HGNC Symbol;Acc:HGNC:12109]	8	8	null	26	1	0	0.5550759999999999	0.157616	0.15000000000000002
A0A578	TRBV5-1	T cell receptor beta variable 5-1 [Source:HGNC Symbol;Acc:HGNC:12218]	8	8	8	42	85	12	0.8186610000000001	0.8719219999999999	0.3834695
P31358	CD52	CD52 molecule [Source:HGNC Symbol;Acc:HGNC:1804]	8	8	8	46	236	4	0.8970480000000002	2.072393999999999	0.22824250000000004
O14981	BTAF1	B-TFIID TATA-box binding protein associated factor 1 [Source:HGNC Symbol;Acc:HGNC:17307]	3	4	5	15	53	10	0.9054544999999999	1.3697075	0.745068
Q9H9G7	AGO3	argonaute RISC catalytic component 3 [Source:HGNC Symbol;Acc:HGNC:18421]	3	4	5	10	16	2	1.173825	0.5495255000000003	0.2580265000000001
Q9NUP7	TRMT13	tRNA methyltransferase 13 homolog [Source:HGNC Symbol;Acc:HGNC:25502]	2	4	5	6	2	33	1.0357764999999997	0.5245865	1.117521
A6QL64	ANKRD36	ankyrin repeat domain 36 [Source:HGNC Symbol;Acc:HGNC:24079]	2	14	5	12	1	32	1.8709525	0.9667224999999998	1.1200965
Q6N021	TET2	tet methylcytosine dioxygenase 2 [Source:HGNC Symbol;Acc:HGNC:25941]	3	4	4	20	40	3	0.9554090000000002	0.8494650000000001	0.3939755
Q5JPF3	ANKRD36C	ankyrin repeat domain 36C [Source:HGNC Symbol;Acc:HGNC:32946]	2	14	5	10	1	17	1.5492359999999998	0.9667224999999998	0.704778
O60293	ZFC3H1	zinc finger C3H1-type containing [Source:HGNC Symbol;Acc:HGNC:28328]	2	4	5	2	22	28	0.30054349999999996	0.9520174999999998	0.8726360000000002
Q3B7T1	EDRF1	erythroid differentiation regulatory factor 1 [Source:HGNC Symbol;Acc:HGNC:24640]	3	4	5	15	19	5	1.470747	0.7754045	0.7440395
Q8WU79	SMAP2	small ArfGAP2 [Source:HGNC Symbol;Acc:HGNC:25082]	16	null	8	1	0	1	0.17518550000000008	0.15000000000000002	0.19013699999999994
Q7Z6J4	FGD2	FYVE, RhoGEF and PH domain containing 2 [Source:HGNC Symbol;Acc:HGNC:3664]	16	8	8	59	219	15	1.3182995	1.8429280000000003	0.736755
Q92608	DOCK2	dedicator of cytokinesis 2 [Source:HGNC Symbol;Acc:HGNC:2988]	16	8	8	100	281	85	2.13373	2.5287590000000004	2.3956829999999996
O60603	TLR2	toll like receptor 2 [Source:HGNC Symbol;Acc:HGNC:11848]	16	8	8	22	55	5	0.589212	0.7715879999999998	0.27474600000000005
Q8WZ60	KLHL6	kelch like family member 6 [Source:HGNC Symbol;Acc:HGNC:18653]	16	8	8	18	218	4	0.5158739999999999	1.7175274999999994	0.2729525000000001
Q5TEJ8	THEMIS2	thymocyte selection associated family member 2 [Source:HGNC Symbol;Acc:HGNC:16839]	16	8	null	7	106	0	0.29252799999999984	1.2402099999999998	0.15000000000000002
O60759	CYTIP	cytohesin 1 interacting protein [Source:HGNC Symbol;Acc:HGNC:9506]	8	2	null	45	144	0	0.8924834999999999	1.3131145	0.15000000000000002
O75022	LILRB3	leukocyte immunoglobulin like receptor B3 [Source:HGNC Symbol;Acc:HGNC:6607]	16	8	8	17	107	3	0.5444424999999998	1.0340849999999997	0.25983700000000004
P42081	CD86	CD86 molecule [Source:HGNC Symbol;Acc:HGNC:1705]	16	8	8	99	246	83	2.190238	2.1081704999999995	2.2878350000000007
Q9H2W1	MS4A6A	membrane spanning 4-domains A6A [Source:HGNC Symbol;Acc:HGNC:13375]	16	8	8	116	239	88	2.5560185	2.0256184999999998	2.5752285
P28039	AOAH	acyloxyacyl hydrolase [Source:HGNC Symbol;Acc:HGNC:548]	16	8	8	68	291	65	1.5575999999999997	2.487942	1.8151670000000004
Q9NS28	RGS18	regulator of G protein signaling 18 [Source:HGNC Symbol;Acc:HGNC:14261]	16	8	8	43	155	23	0.989494	1.3441564999999998	0.7873384999999999
P62910	RPL32	ribosomal protein L32 [Source:HGNC Symbol;Acc:HGNC:10336]	1	1	1	12	64	4	0.8573275000000004	1.4680865	0.5407620000000001
P26373	RPL13	ribosomal protein L13 [Source:HGNC Symbol;Acc:HGNC:10303]	1	1	1	27	75	17	1.289391	1.7487055	1.5003015000000002
Q8WY36	BBX	BBX high mobility group box domain containing [Source:HGNC Symbol;Acc:HGNC:14422]	3	4	4	13	128	4	0.7319355000000001	2.2267114999999995	0.46071749999999995
P05387	RPLP2	ribosomal protein lateral stalk subunit P2 [Source:HGNC Symbol;Acc:HGNC:10377]	1	1	1	31	90	14	1.4406315	1.8349889999999998	1.2662114999999998
P62841	RPS15	ribosomal protein S15 [Source:HGNC Symbol;Acc:HGNC:10388]	1	1	1	24	42	13	1.1845435	1.521577	1.18768
P46776	RPL27A	ribosomal protein L27a [Source:HGNC Symbol;Acc:HGNC:10329]	1	1	1	40	86	17	2.0109049999999997	1.7432824999999998	1.652902
P08910	ABHD2	abhydrolase domain containing 2 [Source:HGNC Symbol;Acc:HGNC:18717]	3	4	4	23	1	2	1.0158015	0.1682665	0.44293550000000004
P62917	RPL8	ribosomal protein L8 [Source:HGNC Symbol;Acc:HGNC:10368]	1	1	1	13	87	7	0.7268610000000003	1.9638489999999997	0.6972554999999999
Q02543	RPL18A	ribosomal protein L18a [Source:HGNC Symbol;Acc:HGNC:10311]	1	1	1	29	45	19	1.5636434999999997	1.0375955	1.7577155000000007
P83881	RPL36A	ribosomal protein L36a [Source:HGNC Symbol;Acc:HGNC:10359]	1	1	1	15	46	5	0.8165530000000001	1.1562044999999999	0.5518205
P62081	RPS7	ribosomal protein S7 [Source:HGNC Symbol;Acc:HGNC:10440]	1	1	1	12	7	2	0.6953940000000001	0.47326349999999995	0.3191755
P39019	RPS19	ribosomal protein S19 [Source:HGNC Symbol;Acc:HGNC:10402]	1	1	1	44	93	18	2.085637	1.9231340000000001	1.6002105
P62888	RPL30	ribosomal protein L30 [Source:HGNC Symbol;Acc:HGNC:10333]	1	1	null	20	73	0	1.1709944999999995	1.5205399999999998	0.15000000000000002
Q02878	AC004086.1	ribosomal protein L6 [Source:NCBI gene;Acc:6128]	1	1	null	9	1	0	0.5572350000000001	0.20730700000000005	0.15000000000000002
P47914	RPL29	ribosomal protein L29 [Source:HGNC Symbol;Acc:HGNC:10331]	1	1	1	11	78	10	0.7096485000000003	1.9057345000000003	1.0387769999999996
P35544	FAU	FAU ubiquitin like and ribosomal protein S30 fusion [Source:HGNC Symbol;Acc:HGNC:3597]	1	1	1	32	92	12	1.6490770000000006	2.2491090000000002	1.1659709999999999
E0CX11	STMP1	short transmembrane mitochondrial protein 1 [Source:HGNC Symbol;Acc:HGNC:41909]	27	3	null	1	261	0	0.9667224999999998	1.2684470000000003	0.15000000000000002
Q9NPF8	ADAP2	ArfGAP with dual PH domains 2 [Source:HGNC Symbol;Acc:HGNC:16487]	16	2	8	28	281	5	0.6650915000000001	1.7316715	0.28277
P58215	LOXL3	lysyl oxidase like 3 [Source:HGNC Symbol;Acc:HGNC:13869]	16	0	null	11	10	0	0.346673	0.4505175000000001	0.15000000000000002
Q6ZS81	WDFY4	WDFY family member 4 [Source:HGNC Symbol;Acc:HGNC:29323]	16	8	8	54	152	44	1.279242	1.3240879999999997	1.287555
P08637	FCGR3A	Fc fragment of IgG receptor IIIa [Source:HGNC Symbol;Acc:HGNC:3619]	16	8	8	48	147	39	1.0809455000000001	1.4300574999999998	1.1204280000000002
P28067	HLA-DMA	major histocompatibility complex, class II, DM alpha [Source:HGNC Symbol;Acc:HGNC:4934]	16	1	8	22	36	8	0.5458365000000002	0.7350295000000001	0.39126399999999995
Q9NZK5	ADA2	adenosine deaminase 2 [Source:HGNC Symbol;Acc:HGNC:1839]	16	null	8	20	0	7	0.5587055000000001	0.15000000000000002	0.3155545
Q7Z6M3	MILR1	mast cell immunoglobulin like receptor 1 [Source:HGNC Symbol;Acc:HGNC:27570]	16	8	8	52	139	44	1.1803104999999998	1.3372459999999995	1.2916264999999998
P20036	HLA-DPA1	major histocompatibility complex, class II, DP alpha 1 [Source:HGNC Symbol;Acc:HGNC:4938]	16	8	8	50	16	16	1.064634	0.34015350000000005	0.576666
Q9NPP4	NLRC4	NLR family CARD domain containing 4 [Source:HGNC Symbol;Acc:HGNC:16412]	16	8	8	81	181	40	1.7733979999999998	1.5199025000000002	1.1637525
P33076	CIITA	class II major histocompatibility complex transactivator [Source:HGNC Symbol;Acc:HGNC:7067]	16	null	8	12	0	8	0.38296800000000003	0.15000000000000002	0.3706345000000001
Q6UWF3	SCIMP	SLP adaptor and CSK interacting membrane protein [Source:HGNC Symbol;Acc:HGNC:33504]	16	8	8	91	196	71	1.9278430000000002	1.615825	1.9813590000000003
O60711	LPXN	leupaxin [Source:HGNC Symbol;Acc:HGNC:14061]	16	null	8	62	0	34	1.3122985000000003	0.15000000000000002	0.8925685000000001
Q06187	BTK	Bruton tyrosine kinase [Source:HGNC Symbol;Acc:HGNC:1133]	16	8	8	78	262	89	1.7859185	2.2038125	2.4323095000000006
P25105	PTAFR	platelet activating factor receptor [Source:HGNC Symbol;Acc:HGNC:9582]	16	8	8	80	19	25	1.8212954999999997	0.33450950000000007	0.7803685
P01903	HLA-DRA	major histocompatibility complex, class II, DR alpha [Source:HGNC Symbol;Acc:HGNC:4947]	16	8	8	89	63	44	1.766887	0.9843345000000001	1.2520675
Q93091	RNASE6	ribonuclease A family member k6 [Source:HGNC Symbol;Acc:HGNC:10048]	16	8	8	27	197	19	0.7107875000000001	1.7397465000000005	0.6745009999999999
P01909	HLA-DQA1	major histocompatibility complex, class II, DQ alpha 1 [Source:HGNC Symbol;Acc:HGNC:4942]	16	8	8	33	89	21	0.7442945	0.8259625	0.689614
Q7Z602	GPR141	G protein-coupled receptor 141 [Source:HGNC Symbol;Acc:HGNC:19997]	16	8	8	53	68	55	1.309468	0.6445385000000001	1.7021849999999998
Q9UIB8	CD84	CD84 molecule [Source:HGNC Symbol;Acc:HGNC:1704]	16	8	8	75	230	67	1.745144	1.9286674999999995	2.116781
Q9Y275	TNFSF13B	TNF superfamily member 13b [Source:HGNC Symbol;Acc:HGNC:11929]	16	8	8	62	236	18	1.3284995	2.1380565000000002	0.5872485000000001
P28068	HLA-DMB	major histocompatibility complex, class II, DM beta [Source:HGNC Symbol;Acc:HGNC:4935]	16	1	8	45	98	49	1.0186320000000002	0.722832	1.3621339999999997
Q6NUK1	SLC25A24	solute carrier family 25 member 24 [Source:HGNC Symbol;Acc:HGNC:20662]	3	3	4	4	58	4	0.6158764999999998	0.821449	0.6775780000000001
A0A0C4DH32	IGHV3-20	immunoglobulin heavy variable 3-20 [Source:HGNC Symbol;Acc:HGNC:5585]	11	8	null	57	22	0	0.8480369999999997	0.34788	0.15000000000000002
O14727	APAF1	apoptotic peptidase activating factor 1 [Source:HGNC Symbol;Acc:HGNC:576]	3	4	4	8	50	4	0.5076715	1.110296	0.394001
P30044	PRDX5	peroxiredoxin 5 [Source:HGNC Symbol;Acc:HGNC:9355]	0	1	0	12	54	5	1.103326	1.9107664999999996	0.6834175000000002
Q9BVI0	PHF20	PHD finger protein 20 [Source:HGNC Symbol;Acc:HGNC:16098]	3	3	null	7	121	0	0.5210845000000002	2.2980690000000004	0.15000000000000002
Q07325	CXCL9	C-X-C motif chemokine ligand 9 [Source:HGNC Symbol;Acc:HGNC:7098]	8	null	8	18	0	20	0.584469	0.15000000000000002	0.7402654999999998
P01579	IFNG	interferon gamma [Source:HGNC Symbol;Acc:HGNC:5438]	8	null	8	32	0	46	0.6657885000000002	0.15000000000000002	1.0826710000000002
A0A0B4J279	TRAV21	T cell receptor alpha variable 21 [Source:HGNC Symbol;Acc:HGNC:12118]	8	null	null	25	0	0	0.5418755000000003	0.15000000000000002	0.15000000000000002
P18627	LAG3	lymphocyte activating 3 [Source:HGNC Symbol;Acc:HGNC:6476]	8	5	8	42	1	35	0.8209559999999999	0.15348500000000004	0.8474249999999998
A0A075B6T6	TRAV12-2	T cell receptor alpha variable 12-2 [Source:HGNC Symbol;Acc:HGNC:12106]	8	8	null	38	2	0	0.7546815000000001	0.16663450000000005	0.15000000000000002
Q96P31	FCRL3	Fc receptor like 3 [Source:HGNC Symbol;Acc:HGNC:18506]	8	8	8	12	50	4	0.33951600000000004	0.5545150000000001	0.2285995
P56202	CTSW	cathepsin W [Source:HGNC Symbol;Acc:HGNC:2546]	8	8	8	43	125	26	0.8680374999999999	1.096322	0.6593624999999999
Q16617	NKG7	natural killer cell granule protein 7 [Source:HGNC Symbol;Acc:HGNC:7830]	8	8	8	28	85	29	0.6604419999999999	0.8778039999999999	0.870851
Q15116	PDCD1	programmed cell death 1 [Source:HGNC Symbol;Acc:HGNC:8760]	8	8	8	53	1	59	1.0080154999999997	0.1578625	1.39899
A0A1B0GX95	TRBV7-4	T cell receptor beta variable 7-4 (gene/pseudogene) [Source:HGNC Symbol;Acc:HGNC:12238]	8	null	null	42	0	0	0.807254	0.15000000000000002	0.15000000000000002
A0A577	TRBV4-1	T cell receptor beta variable 4-1 [Source:HGNC Symbol;Acc:HGNC:12215]	8	null	null	17	0	0	0.41950099999999996	0.15000000000000002	0.15000000000000002
P61769	B2M	beta-2-microglobulin [Source:HGNC Symbol;Acc:HGNC:914]	28	8	null	2	12	0	0.3036545000000001	0.449081	0.15000000000000002
O94900	TOX	thymocyte selection associated high mobility group box [Source:HGNC Symbol;Acc:HGNC:18988]	8	null	8	30	0	23	0.6246315000000001	0.15000000000000002	0.5972019999999999
P06340	HLA-DOA	major histocompatibility complex, class II, DO alpha [Source:HGNC Symbol;Acc:HGNC:4936]	16	0	8	30	1	11	0.910648	0.19167550000000003	0.43802250000000004
A2A3L6	TTC24	tetratricopeptide repeat domain 24 [Source:HGNC Symbol;Acc:HGNC:32348]	8	null	8	49	0	21	0.9189525000000001	0.15000000000000002	0.587716
O43927	CXCL13	C-X-C motif chemokine ligand 13 [Source:HGNC Symbol;Acc:HGNC:10639]	8	null	8	19	0	2	0.44703250000000005	0.15000000000000002	0.1897035
O76096	CST7	cystatin F [Source:HGNC Symbol;Acc:HGNC:2479]	8	8	8	52	187	50	1.010251	1.6552395	1.1768425000000005
Q07011	TNFRSF9	TNF receptor superfamily member 9 [Source:HGNC Symbol;Acc:HGNC:11924]	8	8	8	60	96	43	1.180047	0.9200744999999998	1.1247205
P36954	POLR2I	RNA polymerase II subunit I [Source:HGNC Symbol;Acc:HGNC:9196]	0	1	0	19	9	6	1.1497785	0.6912630000000001	0.9492549999999997
Q96CT7	CCDC124	coiled-coil domain containing 124 [Source:HGNC Symbol;Acc:HGNC:25171]	0	1	0	26	48	2	1.6837655	1.4433515	0.5464145
Q14318	FKBP8	FKBP prolyl isomerase 8 [Source:HGNC Symbol;Acc:HGNC:3724]	0	2	0	23	62	2	1.8985435000000002	1.2204219999999997	0.63382
P17568	NDUFB7	NADH:ubiquinone oxidoreductase subunit B7 [Source:HGNC Symbol;Acc:HGNC:7702]	0	1	0	65	34	27	4.232881499999998	1.157573	3.0959555
Q6DD87	ZNF787	zinc finger protein 787 [Source:HGNC Symbol;Acc:HGNC:26998]	0	1	0	19	5	1	1.4414220000000002	0.7785665000000002	0.376712
Q9P241	ATP10D	ATPase phospholipid transporting 10D (putative) [Source:HGNC Symbol;Acc:HGNC:13549]	0	null	null	2	0	0	0.23016349999999997	0.15000000000000002	0.15000000000000002
Q96S19	METTL26	methyltransferase like 26 [Source:HGNC Symbol;Acc:HGNC:14141]	0	1	null	7	6	0	0.5553225	0.3971375000000001	0.15000000000000002
Q9Y230	RUVBL2	RuvB like AAA ATPase 2 [Source:HGNC Symbol;Acc:HGNC:10475]	0	1	0	43	14	3	2.619955499999999	0.558391	0.5185089999999999
Q9UJK0	TSR3	TSR3 ribosome maturation factor [Source:HGNC Symbol;Acc:HGNC:14175]	0	1	null	11	16	0	1.031518	0.67292	0.15000000000000002
Q16740	CLPP	caseinolytic mitochondrial matrix peptidase proteolytic subunit [Source:HGNC Symbol;Acc:HGNC:2084]	0	1	null	5	18	0	0.37892200000000004	0.9664504999999999	0.15000000000000002
Q6UW78	UQCC3	ubiquinol-cytochrome c reductase complex assembly factor 3 [Source:HGNC Symbol;Acc:HGNC:34399]	0	1	0	10	41	4	0.8401404999999998	1.257312	0.566721
Q9Y4K4	MAP4K5	mitogen-activated protein kinase kinase kinase kinase 5 [Source:HGNC Symbol;Acc:HGNC:6867]	13	4	4	25	128	4	1.6148135000000001	2.3657205	0.6389539999999999
Q9UL15	BAG5	BCL2 associated athanogene 5 [Source:HGNC Symbol;Acc:HGNC:941]	13	3	null	5	40	0	0.49190400000000006	0.47707999999999995	0.15000000000000002
Q86SZ2	TRAPPC6B	trafficking protein particle complex 6B [Source:HGNC Symbol;Acc:HGNC:23066]	13	3	null	5	4	0	0.4846620000000001	0.2222075	0.15000000000000002
Q9H3N1	TMX1	thioredoxin related transmembrane protein 1 [Source:HGNC Symbol;Acc:HGNC:15487]	13	3	4	7	91	1	0.6786745000000001	0.905837	0.33292
Q9Y2K1	ZBTB1	zinc finger and BTB domain containing 1 [Source:HGNC Symbol;Acc:HGNC:20259]	3	3	4	13	409	1	0.6825334999999999	2.9673760000000002	0.25419300000000006
Q6GYQ0	RALGAPA1	Ral GTPase activating protein catalytic alpha subunit 1 [Source:HGNC Symbol;Acc:HGNC:17770]	13	4	4	47	103	15	2.457665	1.9028275000000001	1.4765525
P05198	EIF2S1	eukaryotic translation initiation factor 2 subunit alpha [Source:HGNC Symbol;Acc:HGNC:3265]	13	3	4	11	15	2	1.2723825	0.5244420000000001	0.49944350000000004
Q96RV3	PCNX1	pecanex 1 [Source:HGNC Symbol;Acc:HGNC:19740]	13	4	4	44	106	38	2.0215300000000003	2.037136	3.0161745
P51003	PAPOLA	poly(A) polymerase alpha [Source:HGNC Symbol;Acc:HGNC:14981]	13	4	4	19	1	7	1.0139994999999997	0.17422500000000007	0.9294414999999998
Q9Y4F4	TOGARAM1	TOG array regulator of axonemal microtubules 1 [Source:HGNC Symbol;Acc:HGNC:19959]	13	4	4	43	20	26	2.259691500000001	0.5877415000000002	2.5458779999999996
O60524	NEMF	nuclear export mediator factor [Source:HGNC Symbol;Acc:HGNC:10663]	13	4	4	73	172	14	2.991337499999999	3.0830270000000004	1.6236279999999996
Q9Y324	FCF1	FCF1 rRNA-processing protein [Source:HGNC Symbol;Acc:HGNC:20220]	13	3	4	12	57	2	1.1296505000000001	1.1298119999999994	0.5909120000000001
Q13362	PPP2R5C	protein phosphatase 2 regulatory subunit B'gamma [Source:HGNC Symbol;Acc:HGNC:9311]	13	3	null	5	4	0	0.438983	0.25201699999999994	0.15000000000000002
Q9BVV6	KIAA0586	KIAA0586 [Source:HGNC Symbol;Acc:HGNC:19960]	13	4	4	29	127	7	1.4812275000000001	2.4105495	0.7594924999999999
Q9Y4A5	TRRAP	transformation/transcription domain associated protein [Source:HGNC Symbol;Acc:HGNC:12347]	5	4	4	2	84	1	0.26639050000000003	2.0383430000000002	0.21674200000000007
Q8NB46	ANKRD52	ankyrin repeat domain 52 [Source:HGNC Symbol;Acc:HGNC:26614]	5	4	null	1	33	0	0.211795	0.9821584999999999	0.15000000000000002
Q9UIF9	BAZ2A	bromodomain adjacent to zinc finger domain 2A [Source:HGNC Symbol;Acc:HGNC:962]	3	4	23	10	41	5	0.999949	1.0125715000000002	1.4260625000000002
P34972	CNR2	cannabinoid receptor 2 [Source:HGNC Symbol;Acc:HGNC:2160]	11	null	null	5	0	0	0.8307139999999998	0.15000000000000002	0.15000000000000002
Q02548	PAX5	paired box 5 [Source:HGNC Symbol;Acc:HGNC:8619]	11	8	null	5	71	0	0.7939174999999999	0.853715	0.15000000000000002
P11836	MS4A1	membrane spanning 4-domains A1 [Source:HGNC Symbol;Acc:HGNC:7315]	11	8	12	5	155	2	0.7939174999999999	1.5474679999999996	0.7707635000000002
P42224	STAT1	signal transducer and activator of transcription 1 [Source:HGNC Symbol;Acc:HGNC:11362]	8	3	8	1	41	2	0.16695750000000004	0.6492135	0.19659699999999997
P16410	CTLA4	cytotoxic T-lymphocyte associated protein 4 [Source:HGNC Symbol;Acc:HGNC:2505]	8	null	8	9	0	4	0.33589499999999994	0.15000000000000002	0.23085199999999997
P32455	GBP1	guanylate binding protein 1 [Source:HGNC Symbol;Acc:HGNC:4182]	8	null	8	6	0	5	0.6245635000000002	0.15000000000000002	0.5795814999999997
Q9BTP6	ZBED2	zinc finger BED-type containing 2 [Source:HGNC Symbol;Acc:HGNC:20710]	8	5	8	35	5	7	0.8335020000000003	0.16433100000000003	0.289587
Q8WWW0	RASSF5	Ras association domain family member 5 [Source:HGNC Symbol;Acc:HGNC:17609]	8	8	8	44	74	35	0.8598264999999999	1.1284094999999998	0.8569875
O14625	CXCL11	C-X-C motif chemokine ligand 11 [Source:HGNC Symbol;Acc:HGNC:10638]	8	15	8	4	1	4	0.3181130000000001	0.9667224999999998	0.3816165
P02778	CXCL10	C-X-C motif chemokine ligand 10 [Source:HGNC Symbol;Acc:HGNC:10637]	8	15	8	22	1	4	0.9236105	0.9667224999999998	0.3816165
P04435	TRBV7-9	T cell receptor beta variable 7-9 [Source:HGNC Symbol;Acc:HGNC:12243]	8	8	8	39	74	3	0.7685875000000001	0.692878	0.20859049999999998
Q567U6	CCDC93	coiled-coil domain containing 93 [Source:HGNC Symbol;Acc:HGNC:25611]	3	4	null	16	17	0	0.6755635000000001	0.681879	0.15000000000000002
Q9H583	HEATR1	HEAT repeat containing 1 [Source:HGNC Symbol;Acc:HGNC:25517]	3	4	4	4	154	6	0.36863700000000005	2.7106760000000008	0.7895909999999999
O43493	TGOLN2	trans-golgi network protein 2 [Source:HGNC Symbol;Acc:HGNC:15450]	3	null	4	6	0	5	0.4001890000000002	0.15000000000000002	0.404711
Q9ULM2	ZNF490	zinc finger protein 490 [Source:HGNC Symbol;Acc:HGNC:23705]	3	4	null	32	47	0	1.1147924999999999	0.8706299999999999	0.15000000000000002
Q9H2Y7	ZNF106	zinc finger protein 106 [Source:HGNC Symbol;Acc:HGNC:12886]	3	4	4	6	41	16	0.3887140000000001	1.0165834999999999	0.9249704999999998
Q9P2D3	HEATR5B	HEAT repeat containing 5B [Source:HGNC Symbol;Acc:HGNC:29273]	3	4	4	17	81	14	0.757818	1.5179815000000003	0.9442230000000004
Q2M389	WASHC4	WASH complex subunit 4 [Source:HGNC Symbol;Acc:HGNC:29174]	3	4	null	11	2	0	0.600653	0.5436945	0.15000000000000002
A2RRP1	NBAS	neuroblastoma amplified sequence [Source:HGNC Symbol;Acc:HGNC:15625]	3	4	null	2	4	0	0.2171245	0.22733300000000004	0.15000000000000002
Q8NEC5	CATSPER1	cation channel sperm associated 1 [Source:HGNC Symbol;Acc:HGNC:17116]	16	8	null	1	2	0	0.21460849999999998	0.18696650000000004	0.15000000000000002
P01040	CSTA	cystatin A [Source:HGNC Symbol;Acc:HGNC:2481]	16	8	8	16	144	5	0.534778	1.4652219999999998	0.29720300000000005
Q9BUW7	C9orf16	chromosome 9 open reading frame 16 [Source:HGNC Symbol;Acc:HGNC:17823]	0	1	null	5	155	0	0.8020349999999997	0.9548140000000002	0.15000000000000002
Q8NCU8	MTLN	mitoregulin [Source:HGNC Symbol;Acc:HGNC:27339]	0	1	0	16	7	1	0.9873945000000003	0.36764250000000004	0.25321550000000004
Q9BZJ4	SLC25A39	solute carrier family 25 member 39 [Source:HGNC Symbol;Acc:HGNC:24279]	0	null	0	12	0	2	1.0583270000000002	0.15000000000000002	0.39119600000000004
P56385	ATP5ME	ATP synthase membrane subunit e [Source:HGNC Symbol;Acc:HGNC:846]	0	1	0	32	33	19	1.9002349999999997	1.1454945	2.2845625000000003
P13073	COX4I1	cytochrome c oxidase subunit 4I1 [Source:HGNC Symbol;Acc:HGNC:2265]	0	1	0	21	76	9	1.2297380000000002	2.1882065	1.0770610000000003
Q9Y4Z0	LSM4	LSM4 homolog, U6 small nuclear RNA and mRNA degradation associated [Source:NCBI gene;Acc:25804]	0	1	null	15	13	0	1.301223	0.6512705000000002	0.15000000000000002
O14579	COPE	coatomer protein complex subunit epsilon [Source:HGNC Symbol;Acc:HGNC:2234]	0	1	0	26	49	17	1.6889844999999999	2.131554	2.1579124999999997
Q9BSY4	CHCHD5	coiled-coil-helix-coiled-coil-helix domain containing 5 [Source:HGNC Symbol;Acc:HGNC:17840]	0	1	null	22	35	0	1.5134934999999998	1.6545255	0.15000000000000002
Q9BRT2	UQCC2	ubiquinol-cytochrome c reductase complex assembly factor 2 [Source:HGNC Symbol;Acc:HGNC:21237]	0	1	0	6	2	1	0.549398	0.18084650000000002	0.264733
P05496	ATP5MC1	ATP synthase membrane subunit c locus 1 [Source:HGNC Symbol;Acc:HGNC:841]	0	1	0	14	30	5	1.1273639999999998	0.9236190000000001	0.7652810000000002
O14957	UQCR11	ubiquinol-cytochrome c reductase, complex III subunit XI [Source:HGNC Symbol;Acc:HGNC:30862]	0	1	0	22	70	9	1.216155	1.852448	1.1094884999999999
P11310	ACADM	acyl-CoA dehydrogenase medium chain [Source:HGNC Symbol;Acc:HGNC:89]	4	1	4	3	50	1	1.2395384999999999	0.5229035	0.4095475000000001
O95155	UBE4B	ubiquitination factor E4B [Source:HGNC Symbol;Acc:HGNC:12500]	4	4	4	3	18	1	0.6404245000000004	1.0569330000000003	0.379874
O14639	ABLIM1	actin binding LIM protein 1 [Source:HGNC Symbol;Acc:HGNC:78]	3	2	null	8	6	0	0.46608099999999997	0.2463815	0.15000000000000002
P50851	LRBA	LPS responsive beige-like anchor protein [Source:HGNC Symbol;Acc:HGNC:1742]	3	2	4	15	101	6	0.7443200000000001	1.0738054999999997	0.6450145
Q8WZA0	LZIC	leucine zipper and CTNNBIP1 domain containing [Source:HGNC Symbol;Acc:HGNC:17497]	3	null	4	1	0	1	0.21980200000000005	0.15000000000000002	0.2801180000000001
Q9Y2G8	DNAJC16	DnaJ heat shock protein family (Hsp40) member C16 [Source:HGNC Symbol;Acc:HGNC:29157]	4	5	null	3	665	0	0.6491285000000002	2.5562224999999996	0.15000000000000002
Q5T0N5	FNBP1L	formin binding protein 1 like [Source:HGNC Symbol;Acc:HGNC:20851]	3	4	null	4	9	0	0.392743	0.31722050000000007	0.15000000000000002
O60308	CEP104	centrosomal protein 104 [Source:HGNC Symbol;Acc:HGNC:24866]	4	4	null	5	13	0	0.8241944999999998	1.0090015	0.15000000000000002
Q5TDH0	DDI2	DNA damage inducible 1 homolog 2 [Source:HGNC Symbol;Acc:HGNC:24578]	3	2	null	1	46	0	0.21980200000000005	0.7915374999999999	0.15000000000000002
Q9UL18	AGO1	argonaute RISC component 1 [Source:HGNC Symbol;Acc:HGNC:3262]	3	4	4	7	10	2	0.5638820000000002	0.36959749999999986	0.5420539999999999
P25098	GRK2	G protein-coupled receptor kinase 2 [Source:HGNC Symbol;Acc:HGNC:289]	16	5	8	6	234	7	0.503719	1.3028804999999997	0.49031450000000004
Q9NVH1	DNAJC11	DnaJ heat shock protein family (Hsp40) member C11 [Source:HGNC Symbol;Acc:HGNC:25570]	4	2	null	2	355	0	0.45107850000000005	2.348465499999999	0.15000000000000002
Q8N228	SCML4	Scm polycomb group protein like 4 [Source:HGNC Symbol;Acc:HGNC:21397]	8	null	8	38	0	33	0.9058370000000001	0.15000000000000002	0.8563160000000001
O60231	DHX16	DEAH-box helicase 16 [Source:HGNC Symbol;Acc:HGNC:2739]	29	null	27	1	0	6	0.9667224999999998	0.15000000000000002	0.9842155
P30049	ATP5F1D	ATP synthase F1 subunit delta [Source:HGNC Symbol;Acc:HGNC:837]	0	1	0	16	38	11	1.1790185	1.405433	1.3462814999999997
Q9Y5L4	TIMM13	translocase of inner mitochondrial membrane 13 [Source:HGNC Symbol;Acc:HGNC:11816]	0	1	0	8	13	4	0.8584494999999998	0.7676949999999999	0.5530445
Q6P161	MRPL54	mitochondrial ribosomal protein L54 [Source:HGNC Symbol;Acc:HGNC:16685]	0	1	null	2	5	0	0.238009	0.3246154999999999	0.15000000000000002
Q06643	LTB	lymphotoxin beta [Source:HGNC Symbol;Acc:HGNC:6711]	8	8	8	11	28	14	0.3416239999999999	1.0938230000000002	0.4468540000000001
P09564	CD7	CD7 molecule [Source:HGNC Symbol;Acc:HGNC:1695]	8	8	8	21	46	26	0.5765470000000001	0.7993745000000002	0.7102690000000002
Q96S86	HAPLN3	hyaluronan and proteoglycan link protein 3 [Source:HGNC Symbol;Acc:HGNC:21446]	8	8	null	1	44	0	0.17159850000000007	1.124049	0.15000000000000002
O95977	S1PR4	sphingosine-1-phosphate receptor 4 [Source:HGNC Symbol;Acc:HGNC:3170]	8	8	8	8	1	1	0.36397899999999994	0.157701	0.42220399999999997
P17813	ENG	endoglin [Source:HGNC Symbol;Acc:HGNC:3349]	6	4	6	44	3	49	1.938859	0.6787595000000003	1.7953279999999994
Q9NP98	MYOZ1	myozenin 1 [Source:HGNC Symbol;Acc:HGNC:13752]	6	null	null	6	0	0	0.7340435000000001	0.15000000000000002	0.15000000000000002
P21731	TBXA2R	thromboxane A2 receptor [Source:HGNC Symbol;Acc:HGNC:11608]	6	0	6	34	71	29	1.5097789999999993	1.0143650000000002	1.1200285
O75094	SLIT3	slit guidance ligand 3 [Source:HGNC Symbol;Acc:HGNC:11087]	6	0	6	15	5	14	1.946322	0.44611449999999997	1.7785575
A8MUM7	LGALS16	galectin 16 [Source:HGNC Symbol;Acc:HGNC:40039]	30	null	null	1	0	0	0.7458754999999999	0.15000000000000002	0.15000000000000002
Q9BYT5	KRTAP2-2	keratin associated protein 2-2 [Source:HGNC Symbol;Acc:HGNC:18905]	30	null	null	1	0	0	0.7458754999999999	0.15000000000000002	0.15000000000000002
Q5JTB6	PLAC9	placenta associated 9 [Source:HGNC Symbol;Acc:HGNC:19255]	6	null	6	8	0	2	1.2048244999999995	0.15000000000000002	0.268779
Q9Y6I9	TEX264	testis expressed 264 [Source:HGNC Symbol;Acc:HGNC:30247]	0	1	28	8	20	1	1.211463	0.8536725	0.9667224999999998
P10176	COX8A	cytochrome c oxidase subunit 8A [Source:HGNC Symbol;Acc:HGNC:2294]	0	1	0	13	69	3	1.046393	1.88757	0.4825370000000001
Q8TAT5	NEIL3	nei like DNA glycosylase 3 [Source:HGNC Symbol;Acc:HGNC:24573]	10	8	11	19	9	5	0.7301165000000001	0.5655990000000001	0.3000335
P54132	BLM	BLM RecQ like helicase [Source:HGNC Symbol;Acc:HGNC:1058]	10	3	11	4	18	2	0.2690510000000001	0.6136835000000002	0.22742650000000003
Q8NG31	KNL1	kinetochore scaffold 1 [Source:HGNC Symbol;Acc:HGNC:24054]	10	5	11	4	44	14	0.27886000000000005	0.33456050000000004	0.5977290000000002
Q8IY21	DDX60	DExD/H-box helicase 60 [Source:HGNC Symbol;Acc:HGNC:25942]	31	4	29	2	8	1	0.4959330000000002	0.3374335	0.9667224999999998
P35713	SOX18	SRY-box 18 [Source:HGNC Symbol;Acc:HGNC:11194]	6	null	6	3	0	6	0.585761	0.15000000000000002	0.3937375
A0A0B4J1U6	TRBV9	T cell receptor beta variable 9 [Source:HGNC Symbol;Acc:HGNC:12246]	8	8	8	15	17	4	0.381676	0.27716	0.22764750000000003
O15047	SETD1A	SET domain containing 1A, histone lysine methyltransferase [Source:HGNC Symbol;Acc:HGNC:29010]	32	4	30	1	33	1	0.9667224999999998	1.9061254999999997	0.9667224999999998
O60563	CCNT1	cyclin T1 [Source:HGNC Symbol;Acc:HGNC:1599]	3	4	4	25	22	3	1.516766	0.46999950000000007	0.41132399999999997
Q96A35	MRPL24	mitochondrial ribosomal protein L24 [Source:HGNC Symbol;Acc:HGNC:14037]	3	1	null	1	5	0	0.22480000000000006	0.4633695000000001	0.15000000000000002
Q7Z3U7	MON2	MON2 homolog, regulator of endosome-to-Golgi trafficking [Source:HGNC Symbol;Acc:HGNC:29177]	3	4	31	13	61	2	0.6904640000000001	1.1088425000000002	0.645278
Q8TCN5	ZNF507	zinc finger protein 507 [Source:HGNC Symbol;Acc:HGNC:23783]	3	4	null	66	39	0	2.8728475	0.8414410000000001	0.15000000000000002
Q8NDP4	ZNF439	zinc finger protein 439 [Source:HGNC Symbol;Acc:HGNC:20873]	2	4	null	1	2	0	0.43516649999999996	0.31058199999999997	0.15000000000000002
O15123	ANGPT2	angiopoietin 2 [Source:HGNC Symbol;Acc:HGNC:485]	7	5	null	2	219	0	0.7504654999999999	0.8667539999999998	0.15000000000000002
P49450	CENPA	centromere protein A [Source:HGNC Symbol;Acc:HGNC:1851]	10	8	11	48	1	38	1.4934589999999999	0.19984400000000002	1.3153755000000003
Q53HL2	CDCA8	cell division cycle associated 8 [Source:HGNC Symbol;Acc:HGNC:14629]	10	8	11	46	15	50	1.4275245	0.5999985000000001	1.7443365000000002
Q147X3	NAA30	N(alpha)-acetyltransferase 30, NatC catalytic subunit [Source:HGNC Symbol;Acc:HGNC:19844]	13	4	4	25	2	17	1.3632389999999996	0.282821	1.9384509999999997
Q6PL24	TMED8	transmembrane p24 trafficking protein family member 8 [Source:HGNC Symbol;Acc:HGNC:18633]	13	4	4	12	10	5	0.7507459999999999	0.7325815	0.5455560000000002
Q9C0C6	CIPC	CLOCK interacting pacemaker [Source:HGNC Symbol;Acc:HGNC:20365]	13	2	4	26	195	7	1.4668794999999997	1.5103655	0.9053694999999998
P35813	PPM1A	protein phosphatase, Mg2+/Mn2+ dependent 1A [Source:HGNC Symbol;Acc:HGNC:9275]	13	9	4	32	1	22	2.0375015	0.6722654999999997	3.3336325000000007
Q6ZNE5	ATG14	autophagy related 14 [Source:HGNC Symbol;Acc:HGNC:19962]	13	null	null	9	0	0	0.7995105	0.15000000000000002	0.15000000000000002
Q63HM2	PCNX4	pecanex 4 [Source:HGNC Symbol;Acc:HGNC:20349]	13	null	null	1	0	0	0.20032850000000005	0.15000000000000002	0.15000000000000002
Q9BR76	CORO1B	coronin 1B [Source:HGNC Symbol;Acc:HGNC:2253]	0	1	null	13	23	0	1.4513245000000001	0.5046795000000001	0.15000000000000002
Q86UB9	TMEM135	transmembrane protein 135 [Source:HGNC Symbol;Acc:HGNC:26167]	0	null	null	1	0	0	0.28594899999999995	0.15000000000000002	0.15000000000000002
O14908	GIPC1	GIPC PDZ domain containing family member 1 [Source:HGNC Symbol;Acc:HGNC:1226]	0	2	null	10	331	0	1.1311295	1.8565194999999999	0.15000000000000002
Q15027	ACAP1	ArfGAP with coiled-coil, ankyrin repeat and PH domains 1 [Source:HGNC Symbol;Acc:HGNC:16467]	8	16	8	36	1	27	0.7260279999999999	0.9667224999999998	1.2808739999999998
P43403	ZAP70	zeta chain of T cell receptor associated protein kinase 70 [Source:HGNC Symbol;Acc:HGNC:12858]	8	8	8	39	185	32	0.8260985	1.7482975000000003	1.32215
P32942	ICAM3	intercellular adhesion molecule 3 [Source:HGNC Symbol;Acc:HGNC:5346]	8	8	8	69	185	48	1.3171775	1.7043864999999998	1.1036575
Q9BZS1	FOXP3	forkhead box P3 [Source:HGNC Symbol;Acc:HGNC:6106]	8	null	32	2	0	1	0.221179	0.15000000000000002	0.9667224999999998
P14784	IL2RB	interleukin 2 receptor subunit beta [Source:HGNC Symbol;Acc:HGNC:6009]	8	8	8	60	182	29	1.1476109999999995	1.5368089999999999	0.709759
Q15743	GPR68	G protein-coupled receptor 68 [Source:HGNC Symbol;Acc:HGNC:4519]	8	3	null	1	4	0	0.16898899999999997	0.16794350000000008	0.15000000000000002
P01737	TRAV8-4	T cell receptor alpha variable 8-4 [Source:HGNC Symbol;Acc:HGNC:12149]	8	8	null	35	117	0	0.708858	1.0162689999999999	0.15000000000000002
Q9Y5U5	TNFRSF18	TNF receptor superfamily member 18 [Source:HGNC Symbol;Acc:HGNC:11914]	8	8	null	1	16	0	0.16898899999999997	0.326069	0.15000000000000002
Q96JZ2	HSH2D	hematopoietic SH2 domain containing [Source:HGNC Symbol;Acc:HGNC:24920]	8	5	8	9	53	3	0.30264300000000005	0.37808050000000004	0.238315
P53992	SEC24C	SEC24 homolog C, COPII coat complex component [Source:HGNC Symbol;Acc:HGNC:10705]	5	3	4	15	6	12	1.1437775000000001	0.2346175	0.8769115
Q9UGI0	ZRANB1	zinc finger RANBP2-type containing 1 [Source:HGNC Symbol;Acc:HGNC:18224]	3	4	4	79	20	32	2.9366655000000006	0.5063030000000001	2.0653645000000003
Q8NCR0	B3GALNT2	beta-1,3-N-acetylgalactosaminyltransferase 2 [Source:HGNC Symbol;Acc:HGNC:28596]	3	4	null	5	4	0	0.320357	0.2156115	0.15000000000000002
P30307	CDC25C	cell division cycle 25C [Source:HGNC Symbol;Acc:HGNC:1727]	10	null	11	23	0	23	0.8200125000000001	0.15000000000000002	0.8449174999999999
O95235	KIF20A	kinesin family member 20A [Source:HGNC Symbol;Acc:HGNC:9787]	10	8	11	38	24	41	1.27846	1.3539909999999997	1.4250340000000001
Q96QG7	MTMR9	myotubularin related protein 9 [Source:HGNC Symbol;Acc:HGNC:14596]	3	4	null	24	7	0	0.9780105	0.37334599999999996	0.15000000000000002
Q9HCS4	TCF7L1	transcription factor 7 like 1 [Source:HGNC Symbol;Acc:HGNC:11640]	6	null	6	12	0	8	0.8947784999999997	0.15000000000000002	0.4108224999999999
Q9P227	ARHGAP23	Rho GTPase activating protein 23 [Source:HGNC Symbol;Acc:HGNC:29293]	6	0	6	5	20	3	0.387048	0.9299260000000004	0.26688350000000005
Q99062	CSF3R	colony stimulating factor 3 receptor [Source:HGNC Symbol;Acc:HGNC:2439]	16	8	8	28	69	11	0.927648	0.7299720000000001	0.6407390000000001
P15509	CSF2RA	colony stimulating factor 2 receptor alpha subunit [Source:HGNC Symbol;Acc:HGNC:2435]	16	null	8	14	0	9	0.589518	0.15000000000000002	0.370201
Q8WYR1	PIK3R5	phosphoinositide-3-kinase regulatory subunit 5 [Source:HGNC Symbol;Acc:HGNC:30035]	16	8	8	24	251	21	0.7166779999999998	2.0946130000000007	0.7495559999999999
Q96SM3	CPXM1	carboxypeptidase X, M14 family member 1 [Source:HGNC Symbol;Acc:HGNC:15771]	23	null	null	7	0	0	1.3704725000000004	0.15000000000000002	0.15000000000000002
P08123	COL1A2	collagen type I alpha 2 chain [Source:HGNC Symbol;Acc:HGNC:2198]	23	0	13	13	38	25	2.350259	1.4394245	2.9144805
P20908	COL5A1	collagen type V alpha 1 chain [Source:HGNC Symbol;Acc:HGNC:2209]	23	0	13	16	8	18	2.970725	0.6385204999999998	2.303713
P02452	COL1A1	collagen type I alpha 1 chain [Source:HGNC Symbol;Acc:HGNC:2197]	23	0	13	12	27	15	2.2156360000000004	1.1007930000000006	1.9079275
Q9UPM8	AP4E1	adaptor related protein complex 4 subunit epsilon 1 [Source:HGNC Symbol;Acc:HGNC:573]	3	4	null	10	109	0	1.1068109999999998	1.6788695000000007	0.15000000000000002
Q71RC2	LARP4	La ribonucleoprotein domain family member 4 [Source:HGNC Symbol;Acc:HGNC:24320]	33	2	33	2	28	1	0.8278665	0.5036085	0.9667224999999998
Q07108	CD69	CD69 molecule [Source:HGNC Symbol;Acc:HGNC:1694]	8	8	8	15	32	2	0.38955550000000005	0.4203085	0.18880250000000007
Q9BZW8	CD244	CD244 molecule [Source:HGNC Symbol;Acc:HGNC:18171]	8	8	8	31	144	14	0.6890104999999999	1.2228699999999997	0.4224165
A0A1B0GX68	TRBV2	T cell receptor beta variable 2 [Source:HGNC Symbol;Acc:HGNC:12195]	8	8	null	15	103	0	0.38369050000000005	0.9371085	0.15000000000000002
A0A0A6YYJ7	TRAV8-3	T cell receptor alpha variable 8-3 [Source:HGNC Symbol;Acc:HGNC:12148]	8	8	8	19	23	19	0.4469815000000001	0.3303955	0.533129
A0A0A6YYG2	TRBV6-6	T cell receptor beta variable 6-6 [Source:HGNC Symbol;Acc:HGNC:12231]	8	null	null	20	0	0	0.46825700000000003	0.15000000000000002	0.15000000000000002
A0A0B4J245	TRAV12-1	T cell receptor alpha variable 12-1 [Source:HGNC Symbol;Acc:HGNC:12105]	8	8	null	18	5	0	0.47651049999999995	0.1867965	0.15000000000000002
A0A0C4DH59	TRBV5-4	T cell receptor beta variable 5-4 [Source:HGNC Symbol;Acc:HGNC:12221]	8	8	null	11	4	0	0.3273015	0.17991150000000006	0.15000000000000002
A0A075B6W5	TRAV23DV6	T cell receptor alpha variable 23/delta variable 6 [Source:HGNC Symbol;Acc:HGNC:12120]	8	null	null	3	0	0	0.19788900000000004	0.15000000000000002	0.15000000000000002
Q460N3	PARP15	poly(ADP-ribose) polymerase family member 15 [Source:HGNC Symbol;Acc:HGNC:26876]	8	8	8	22	8	18	0.8013635000000001	0.20967850000000002	0.8900780000000001
P51685	CCR8	C-C motif chemokine receptor 8 [Source:HGNC Symbol;Acc:HGNC:1609]	8	null	32	5	0	1	0.30801500000000015	0.15000000000000002	0.9667224999999998
A0A5B0	TRBV14	T cell receptor beta variable 14 [Source:HGNC Symbol;Acc:HGNC:12189]	8	null	null	31	0	0	0.6499955000000001	0.15000000000000002	0.15000000000000002
A0A087WT02	TRAV9-2	T cell receptor alpha variable 9-2 [Source:HGNC Symbol;Acc:HGNC:12154]	8	null	null	27	0	0	0.6986069999999999	0.15000000000000002	0.15000000000000002
Q15762	CD226	CD226 molecule [Source:HGNC Symbol;Acc:HGNC:16961]	8	8	8	17	32	4	0.4594764999999999	0.5783744999999999	0.23811100000000004
Q92637	FCGR1B	Fc fragment of IgG receptor Ib [Source:HGNC Symbol;Acc:HGNC:3614]	16	8	8	25	30	6	0.646094	0.3924115000000001	0.30266000000000015
Q9Y286	SIGLEC7	sialic acid binding Ig like lectin 7 [Source:HGNC Symbol;Acc:HGNC:10876]	16	8	8	53	1	35	1.3470210000000005	0.16474750000000005	1.017935
P12318	FCGR2A	Fc fragment of IgG receptor IIa [Source:HGNC Symbol;Acc:HGNC:3616]	16	8	8	10	165	16	0.342219	1.536044	0.5959610000000001
Q16581	C3AR1	complement C3a receptor 1 [Source:HGNC Symbol;Acc:HGNC:1319]	16	8	8	65	111	51	1.5095665000000005	1.015997	1.588591
Q9NYZ4	SIGLEC8	sialic acid binding Ig like lectin 8 [Source:HGNC Symbol;Acc:HGNC:10877]	16	8	8	32	49	7	0.7958555000000002	0.5175655	0.3880254999999999
O95976	IGSF6	immunoglobulin superfamily member 6 [Source:HGNC Symbol;Acc:HGNC:5953]	16	8	8	25	167	9	0.8120054999999998	1.3835710000000003	0.3631800000000001
P0DMS9	TMIGD3	transmembrane and immunoglobulin domain containing 3 [Source:HGNC Symbol;Acc:HGNC:51375]	16	8	8	22	32	3	0.630777	0.49468350000000005	0.251541
P22794	EVI2A	ecotropic viral integration site 2A [Source:HGNC Symbol;Acc:HGNC:3499]	16	8	8	18	236	13	0.718412	2.0489339999999996	0.45838850000000003
Q6UYE1	DLEU7	deleted in lymphocytic leukemia 7 [Source:HGNC Symbol;Acc:HGNC:17567]	16	null	8	22	0	16	0.6239345000000001	0.15000000000000002	0.556674
Q13683	ITGA7	integrin subunit alpha 7 [Source:HGNC Symbol;Acc:HGNC:6143]	6	0	null	3	14	0	0.5277230000000002	0.786531	0.15000000000000002
Q8NFF5	FLAD1	flavin adenine dinucleotide synthetase 1 [Source:HGNC Symbol;Acc:HGNC:24671]	0	null	null	2	0	0	0.351399	0.15000000000000002	0.15000000000000002
Q13630	TSTA3	tissue specific transplantation antigen P35B [Source:HGNC Symbol;Acc:HGNC:12390]	0	null	34	15	0	1	1.6954445000000002	0.15000000000000002	0.9667224999999998
Q9BUM1	G6PC3	glucose-6-phosphatase catalytic subunit 3 [Source:HGNC Symbol;Acc:HGNC:24861]	0	2	null	14	35	0	1.2650385000000004	0.41161300000000006	0.15000000000000002
Q8N531	FBXL6	F-box and leucine rich repeat protein 6 [Source:HGNC Symbol;Acc:HGNC:13603]	0	null	5	10	0	1	1.3392095	0.15000000000000002	0.19136950000000003
Q16186	ADRM1	adhesion regulating molecule 1 [Source:HGNC Symbol;Acc:HGNC:15759]	0	1	null	12	30	0	1.3762524999999999	1.0843624999999997	0.15000000000000002
Q14137	BOP1	BOP1 ribosomal biogenesis factor [Source:HGNC Symbol;Acc:HGNC:15519]	0	1	null	12	3	0	1.3759634999999995	0.24657700000000005	0.15000000000000002
Q9HAB3	SLC52A2	solute carrier family 52 member 2 [Source:HGNC Symbol;Acc:HGNC:30224]	0	1	34	15	18	1	1.8832775	0.41001499999999996	0.9667224999999998
Q9GZQ3	COMMD5	COMM domain containing 5 [Source:HGNC Symbol;Acc:HGNC:17902]	0	1	null	17	15	0	1.6999155	0.5968364999999999	0.15000000000000002
Q96RE7	NACC1	nucleus accumbens associated 1 [Source:HGNC Symbol;Acc:HGNC:20967]	0	null	null	3	0	0	0.6437054999999999	0.15000000000000002	0.15000000000000002
Q8N6Y0	USHBP1	USH1 protein network component harmonin binding protein 1 [Source:HGNC Symbol;Acc:HGNC:24058]	6	null	6	44	0	29	1.9396409999999997	0.15000000000000002	1.2912609999999995
Q8WYK2	JDP2	Jun dimerization protein 2 [Source:HGNC Symbol;Acc:HGNC:17546]	6	null	null	5	0	0	0.511148	0.15000000000000002	0.15000000000000002
O15068	MCF2L	MCF.2 cell line derived transforming sequence like [Source:HGNC Symbol;Acc:HGNC:14576]	6	null	6	2	0	5	0.23264550000000003	0.15000000000000002	0.5634229999999998
P04275	VWF	von Willebrand factor [Source:HGNC Symbol;Acc:HGNC:12726]	6	null	6	15	0	14	0.685619	0.15000000000000002	0.6011544999999998
P35625	TIMP3	TIMP metallopeptidase inhibitor 3 [Source:HGNC Symbol;Acc:HGNC:11822]	6	null	6	8	0	2	0.7018115	0.15000000000000002	0.22468950000000004
O95990	FAM107A	family with sequence similarity 107 member A [Source:HGNC Symbol;Acc:HGNC:30827]	6	null	null	2	0	0	0.23100499999999996	0.15000000000000002	0.15000000000000002
Q99466	NOTCH4	notch receptor 4 [Source:HGNC Symbol;Acc:HGNC:7884]	6	1	6	57	1	53	2.1800040000000003	0.19352000000000003	2.2465844999999995
P98160	HSPG2	heparan sulfate proteoglycan 2 [Source:HGNC Symbol;Acc:HGNC:5273]	6	4	6	31	10	38	1.41174	0.7287990000000003	1.65161
Q8TER0	SNED1	sushi, nidogen and EGF like domains 1 [Source:HGNC Symbol;Acc:HGNC:24696]	6	0	6	19	10	22	0.877923	0.5188235000000001	0.9175584999999998
Q9NUG4	CCM2L	CCM2 like scaffold protein [Source:HGNC Symbol;Acc:HGNC:16153]	6	1	6	64	10	64	2.4968925000000004	0.5081389999999999	2.3156045
Q86XU0	ZNF677	zinc finger protein 677 [Source:HGNC Symbol;Acc:HGNC:28730]	34	null	null	1	0	0	0.7458754999999999	0.15000000000000002	0.15000000000000002
Q96NG8	ZNF582	zinc finger protein 582 [Source:HGNC Symbol;Acc:HGNC:26421]	34	null	null	1	0	0	0.7458754999999999	0.15000000000000002	0.15000000000000002
P07737	PFN1	profilin 1 [Source:HGNC Symbol;Acc:HGNC:8881]	0	1	0	11	100	2	1.219895	1.6220894999999997	0.906551
A0A075B6S2	IGKV2D-29	immunoglobulin kappa variable 2D-29 [Source:HGNC Symbol;Acc:HGNC:5800]	11	8	12	29	54	23	0.5082665000000001	0.6371945000000001	0.5039740000000001
A0A0B4J1V2	IGHV2-26	immunoglobulin heavy variable 2-26 [Source:HGNC Symbol;Acc:HGNC:5575]	11	8	12	23	81	8	0.42929300000000015	0.8838645000000002	0.275834
A0A075B6K0	IGLV3-16	immunoglobulin lambda variable 3-16 [Source:HGNC Symbol;Acc:HGNC:5901]	11	8	null	16	1	0	0.3460950000000001	0.1607355	0.15000000000000002
A0A0C4DH62	IGHJ1	immunoglobulin heavy joining 1 [Source:HGNC Symbol;Acc:HGNC:5532]	11	null	null	10	0	0	0.27308850000000007	0.15000000000000002	0.15000000000000002
A0A087WSX0	IGLV5-45	immunoglobulin lambda variable 5-45 [Source:HGNC Symbol;Acc:HGNC:5924]	11	8	null	13	55	0	0.30827	0.6463234999999998	0.15000000000000002
Q9BXR5	TLR10	toll like receptor 10 [Source:HGNC Symbol;Acc:HGNC:15634]	16	8	8	12	198	3	0.5161885	1.664105	0.2190795
O94967	WDR47	WD repeat domain 47 [Source:HGNC Symbol;Acc:HGNC:29141]	3	4	4	27	36	5	2.0003565	0.5377445000000002	0.508836
P34969	HTR7	5-hydroxytryptamine receptor 7 [Source:HGNC Symbol;Acc:HGNC:5302]	16	8	8	18	53	5	0.5076970000000001	0.5908185	0.31580100000000005
Q9GZW8	MS4A7	membrane spanning 4-domains A7 [Source:NCBI gene;Acc:58475]	16	8	8	31	119	24	0.94271	1.1151155	0.8198765
Q9BZW5	TM6SF1	transmembrane 6 superfamily member 1 [Source:HGNC Symbol;Acc:HGNC:11860]	16	5	8	19	41	5	0.576496	0.5292190000000001	0.33482399999999995
Q9HAI6	CXorf21	chromosome X open reading frame 21 [Source:HGNC Symbol;Acc:HGNC:25667]	16	8	8	27	96	17	0.6921640000000001	0.870783	0.6114225
P41218	MNDA	myeloid cell nuclear differentiation antigen [Source:HGNC Symbol;Acc:HGNC:7183]	16	8	8	38	172	32	0.9742025	1.4492165	1.0225845
Q9NYK1	TLR7	toll like receptor 7 [Source:HGNC Symbol;Acc:HGNC:15631]	16	8	8	47	67	41	1.2038895	0.647828	1.4015570000000002
P43003	SLC1A3	solute carrier family 1 member 3 [Source:HGNC Symbol;Acc:HGNC:10941]	16	8	8	14	8	10	0.5516759999999999	0.20896450000000008	0.46548599999999996
Q2M385	MPEG1	macrophage expressed 1 [Source:HGNC Symbol;Acc:HGNC:29619]	16	8	8	13	246	19	0.4621965	2.0755390000000005	0.7910870000000002
Q13075	NAIP	NLR family apoptosis inhibitory protein [Source:HGNC Symbol;Acc:HGNC:7634]	16	null	8	5	0	3	0.25521300000000013	0.15000000000000002	0.23082650000000005
Q96T21	SECISBP2	SECIS binding protein 2 [Source:HGNC Symbol;Acc:HGNC:30972]	4	null	null	15	0	0	0.8819775000000001	0.15000000000000002	0.15000000000000002
Q96H35	RBM18	RNA binding motif protein 18 [Source:HGNC Symbol;Acc:HGNC:28413]	4	3	4	22	3	5	1.1853085	0.20636349999999998	0.8177005
P02461	COL3A1	collagen type III alpha 1 chain [Source:HGNC Symbol;Acc:HGNC:2201]	23	0	13	16	20	26	3.0481430000000005	0.7959489999999999	3.0387165
Q9H857	NT5DC2	5'-nucleotidase domain containing 2 [Source:HGNC Symbol;Acc:HGNC:25717]	23	2	null	1	18	0	0.34220200000000006	0.23171049999999999	0.15000000000000002
Q6PD62	CTR9	CTR9 homolog, Paf1/RNA polymerase II complex component [Source:HGNC Symbol;Acc:HGNC:16850]	3	4	4	19	2	1	0.9382304999999999	0.19285700000000003	0.202904
Q8NE79	BVES	blood vessel epicardial substance [Source:HGNC Symbol;Acc:HGNC:1152]	6	2	null	9	199	0	0.9859324999999999	0.9159095000000002	0.15000000000000002
Q8N5C1	CALHM5	calcium homeostasis modulator family member 5 [Source:HGNC Symbol;Acc:HGNC:21568]	6	0	6	7	117	2	0.9547205000000001	1.8175724999999998	0.27959950000000006
Q0JRZ9	FCHO2	FCH domain only 2 [Source:HGNC Symbol;Acc:HGNC:25180]	3	3	4	6	26	1	0.6558690000000001	0.41818350000000004	0.2889750000000001
Q86WG5	SBF2	SET binding factor 2 [Source:HGNC Symbol;Acc:HGNC:2135]	3	4	4	77	33	33	3.331975	0.8013635	2.0830699999999998
Q6ZMW2	ZNF782	zinc finger protein 782 [Source:HGNC Symbol;Acc:HGNC:33110]	4	4	null	10	2	0	0.7558374999999999	0.218935	0.15000000000000002
Q96I24	FUBP3	far upstream element binding protein 3 [Source:HGNC Symbol;Acc:HGNC:4005]	4	4	null	27	27	0	1.4585835	0.5763089999999998	0.15000000000000002
Q96E09	FAM122A	family with sequence similarity 122A [Source:HGNC Symbol;Acc:HGNC:23490]	4	null	4	14	0	1	0.7947249999999999	0.15000000000000002	0.23150650000000006
O00743	PPP6C	protein phosphatase 6 catalytic subunit [Source:HGNC Symbol;Acc:HGNC:9323]	4	3	4	36	3	5	2.1199600000000003	0.19757450000000001	0.8776170000000002
Q9Y3P9	RABGAP1	RAB GTPase activating protein 1 [Source:HGNC Symbol;Acc:HGNC:17155]	4	4	6	33	30	3	1.5246710000000003	0.8015675	0.328143
Q2TAY7	SMU1	SMU1 DNA replication regulator and spliceosomal factor [Source:HGNC Symbol;Acc:HGNC:18247]	4	3	4	15	200	2	1.0166855	1.292621	0.5073909999999999
Q8IVQ6	ZDHHC21	zinc finger DHHC-type containing 21 [Source:HGNC Symbol;Acc:HGNC:20750]	4	3	null	7	75	0	0.49307700000000004	0.5473239999999999	0.15000000000000002
P50148	GNAQ	G protein subunit alpha q [Source:HGNC Symbol;Acc:HGNC:4390]	4	4	null	24	61	0	1.1940550000000003	1.6937189999999998	0.15000000000000002
Q92546	RGP1	RGP1 homolog, RAB6A GEF complex partner 1 [Source:HGNC Symbol;Acc:HGNC:21965]	4	4	4	17	12	2	1.2582470000000001	0.48256249999999995	0.3303105
O15062	ZBTB5	zinc finger and BTB domain containing 5 [Source:HGNC Symbol;Acc:HGNC:23836]	4	4	null	17	6	0	1.2212720000000001	0.25079300000000004	0.15000000000000002
Q9NS56	TOPORS	TOP1 binding arginine/serine rich protein [Source:HGNC Symbol;Acc:HGNC:21653]	4	4	4	18	4	2	1.0074885	0.3069525	0.4925414999999999
Q5VWQ0	RSBN1	round spermatid basic protein 1 [Source:HGNC Symbol;Acc:HGNC:25642]	3	4	4	32	48	8	1.7667594999999996	0.8861595000000002	1.4117825
Q12982	BNIP2	BCL2 interacting protein 2 [Source:HGNC Symbol;Acc:HGNC:1083]	6	3	6	9	106	5	1.1062754999999997	2.121065000000001	0.6153325000000001
Q86XA9	HEATR5A	HEAT repeat containing 5A [Source:HGNC Symbol;Acc:HGNC:20276]	3	4	4	6	22	2	0.3852970000000001	0.4867275000000001	0.340298
Q86XP1	DGKH	diacylglycerol kinase eta [Source:HGNC Symbol;Acc:HGNC:2854]	3	0	6	37	7	1	1.6156635000000001	0.4019655000000001	0.22899050000000004
Q00537	CDK17	cyclin dependent kinase 17 [Source:HGNC Symbol;Acc:HGNC:8750]	6	0	6	19	6	3	1.2194785000000004	0.344378	0.33512149999999996
O95835	LATS1	large tumor suppressor kinase 1 [Source:HGNC Symbol;Acc:HGNC:6514]	3	4	4	46	182	18	2.1914704999999994	3.2004034999999993	1.683961
Q9HAU4	SMURF2	SMAD specific E3 ubiquitin protein ligase 2 [Source:HGNC Symbol;Acc:HGNC:16809]	3	4	null	3	67	0	0.3098	1.4165849999999998	0.15000000000000002
Q5QJ74	TBCEL	tubulin folding cofactor E like [Source:HGNC Symbol;Acc:HGNC:28115]	3	4	4	28	7	1	1.0939079999999997	0.39067749999999996	0.2868755000000001
Q8N4C6	NIN	ninein [Source:HGNC Symbol;Acc:HGNC:14906]	3	4	4	4	35	3	0.31518899999999994	1.2561985000000004	0.36590849999999997
Q9Y6Q9	NCOA3	nuclear receptor coactivator 3 [Source:HGNC Symbol;Acc:HGNC:7670]	3	4	4	21	71	8	0.974279	1.5027834999999998	1.0423300000000002
P31629	HIVEP2	human immunodeficiency virus type I enhancer binding protein 2 [Source:HGNC Symbol;Acc:HGNC:4921]	3	4	6	6	1	2	0.392896	0.21630850000000004	0.27871550000000006
Q96N77	ZNF641	zinc finger protein 641 [Source:HGNC Symbol;Acc:HGNC:31834]	3	4	null	11	6	0	0.5221725	0.2570065000000001	0.15000000000000002
O60447	EVI5	ecotropic viral integration site 5 [Source:HGNC Symbol;Acc:HGNC:3501]	3	4	4	3	33	1	0.3238675000000001	0.8855815000000001	0.2868755000000001
Q2NKJ3	CTC1	CST telomere replication complex component 1 [Source:HGNC Symbol;Acc:HGNC:26169]	5	2	27	2	19	4	0.3726915000000001	0.28014350000000005	0.43515800000000004
Q8NCF5	NFATC2IP	nuclear factor of activated T cells 2 interacting protein [Source:HGNC Symbol;Acc:HGNC:25906]	5	null	5	1	0	18	0.30256649999999996	0.15000000000000002	0.516214
Q92791	P3H4	prolyl 3-hydroxylase family member 4 (non-enzymatic) [Source:HGNC Symbol;Acc:HGNC:16946]	35	5	null	1	460	0	0.9667224999999998	1.8308834999999999	0.15000000000000002
Q6P0N0	MIS18BP1	MIS18 binding protein 1 [Source:HGNC Symbol;Acc:HGNC:20190]	36	4	4	7	20	1	0.940806	0.603951	0.2779590000000001
Q9NRR6	INPP5E	inositol polyphosphate-5-phosphatase E [Source:HGNC Symbol;Acc:HGNC:21474]	37	null	5	1	0	36	0.5410425	0.15000000000000002	1.0455345000000003
Q9UJX6	ANAPC2	anaphase promoting complex subunit 2 [Source:HGNC Symbol;Acc:HGNC:19989]	37	null	5	4	0	4	1.4997744999999998	0.15000000000000002	0.36841599999999997
O00515	LAD1	ladinin 1 [Source:HGNC Symbol;Acc:HGNC:6472]	38	null	35	1	0	1	0.9667224999999998	0.15000000000000002	0.9667224999999998
Q9BZH6	WDR11	WD repeat domain 11 [Source:HGNC Symbol;Acc:HGNC:13831]	3	3	null	41	14	0	1.9917969999999998	0.3215215	0.15000000000000002
Q00577	PURA	purine rich element binding protein A [Source:HGNC Symbol;Acc:HGNC:9701]	3	4	4	5	11	3	0.6251585	0.6249290000000002	0.6580450000000001
Q3L8U1	CHD9	chromodomain helicase DNA binding protein 9 [Source:HGNC Symbol;Acc:HGNC:25701]	3	4	4	53	123	38	2.0015464999999995	2.166727	2.3019620000000005
Q9UPR0	PLCL2	phospholipase C like 2 [Source:HGNC Symbol;Acc:HGNC:9064]	4	null	null	5	0	0	0.5095585	0.15000000000000002	0.15000000000000002
O14777	NDC80	NDC80 kinetochore complex component [Source:HGNC Symbol;Acc:HGNC:16909]	10	8	11	7	17	9	0.3375524999999999	0.7555400000000001	0.4130410000000001
Q9BSJ6	PIMREG	PICALM interacting mitotic regulator [Source:HGNC Symbol;Acc:HGNC:25483]	10	8	11	31	7	24	0.9968805000000002	0.48036100000000004	0.8721344999999999
P20700	LMNB1	lamin B1 [Source:HGNC Symbol;Acc:HGNC:6637]	10	1	11	13	3	25	0.5058525	0.2042215	0.9590385
Q8WV60	PTCD2	pentatricopeptide repeat domain 2 [Source:HGNC Symbol;Acc:HGNC:25734]	39	2	null	1	3	0	0.9667224999999998	0.25590999999999997	0.15000000000000002
Q01628	IFITM3	interferon induced transmembrane protein 3 [Source:HGNC Symbol;Acc:HGNC:5414]	40	1	36	1	59	1	0.9667224999999998	1.3827805	0.9667224999999998
A0A1B0GX31	TRBV7-6	T cell receptor beta variable 7-6 [Source:HGNC Symbol;Acc:HGNC:12240]	8	8	null	12	4	0	0.3352575000000001	0.17980950000000007	0.15000000000000002
P20718	GZMH	granzyme H [Source:HGNC Symbol;Acc:HGNC:4710]	8	8	8	5	41	3	0.23637700000000006	0.4660640000000001	0.4681295000000001
Q05923	DUSP2	dual specificity phosphatase 2 [Source:HGNC Symbol;Acc:HGNC:3068]	8	null	8	30	0	2	0.664165	0.15000000000000002	0.18984800000000002
A0A087X0M5	TRBV18	T cell receptor beta variable 18 [Source:HGNC Symbol;Acc:HGNC:12193]	8	8	8	28	10	1	0.590742	0.22798749999999995	0.17112250000000007
Q93086	P2RX5	purinergic receptor P2X 5 [Source:HGNC Symbol;Acc:HGNC:8536]	8	8	8	12	14	1	0.352113	0.31611549999999994	0.17725100000000002
P29374	ARID4A	AT-rich interaction domain 4A [Source:HGNC Symbol;Acc:HGNC:9885]	13	4	4	28	21	4	1.657883	0.5657179999999998	0.5427255000000001
Q8N3U4	STAG2	stromal antigen 2 [Source:HGNC Symbol;Acc:HGNC:11355]	13	4	4	18	73	16	1.3137944999999998	1.2364785000000003	1.4705515
Q05BQ5	MBTD1	mbt domain containing 1 [Source:HGNC Symbol;Acc:HGNC:19866]	3	4	null	10	18	0	0.8677825	0.4950830000000001	0.15000000000000002
P06241	FYN	FYN proto-oncogene, Src family tyrosine kinase [Source:HGNC Symbol;Acc:HGNC:4037]	6	0	6	21	172	36	0.8596649999999998	1.5370555000000001	1.3175515000000002
Q9UNW9	NOVA2	NOVA alternative splicing regulator 2 [Source:HGNC Symbol;Acc:HGNC:7887]	6	4	6	43	4	66	1.6936084999999999	0.6777734999999998	2.4342644999999994
Q86T13	CLEC14A	C-type lectin domain containing 14A [Source:HGNC Symbol;Acc:HGNC:19832]	6	3	6	65	21	71	2.4761184999999997	0.45099350000000005	2.5391885
Q9H223	EHD4	EH domain containing 4 [Source:HGNC Symbol;Acc:HGNC:3245]	6	1	6	33	10	33	1.3371185	0.25863	1.2362659999999999
P33151	CDH5	cadherin 5 [Source:HGNC Symbol;Acc:HGNC:1764]	6	4	6	80	4	85	3.0951565000000003	0.8265234999999999	3.0635195
P35916	FLT4	fms related tyrosine kinase 4 [Source:HGNC Symbol;Acc:HGNC:3767]	6	0	6	60	9	68	2.4701685000000007	0.7321735	2.5465665
O94989	ARHGEF15	Rho guanine nucleotide exchange factor 15 [Source:HGNC Symbol;Acc:HGNC:15590]	6	4	6	78	8	77	3.054960000000001	1.4307969999999999	2.760366999999999
P28906	CD34	CD34 molecule [Source:HGNC Symbol;Acc:HGNC:1662]	6	1	6	46	4	89	1.7607584999999997	0.26909350000000004	3.240481
Q8WZ75	ROBO4	roundabout guidance receptor 4 [Source:HGNC Symbol;Acc:HGNC:17985]	6	4	6	58	3	74	2.4672444999999996	0.6548915000000001	2.6476655
Q9H6I2	SOX17	SRY-box 17 [Source:HGNC Symbol;Acc:HGNC:18122]	6	5	6	35	165	39	1.385339	0.7057130000000004	1.4275584999999997
Q9BX67	JAM3	junctional adhesion molecule 3 [Source:HGNC Symbol;Acc:HGNC:15532]	6	3	6	81	1	54	3.386222	0.1925935	2.0307099999999996
Q9P2P1	NYNRIN	NYN domain and retroviral integrase containing [Source:HGNC Symbol;Acc:HGNC:20165]	6	2	null	2	82	0	0.28675650000000014	0.587988	0.15000000000000002
O14683	TP53I11	tumor protein p53 inducible protein 11 [Source:HGNC Symbol;Acc:HGNC:16842]	6	5	6	6	75	24	0.3900145000000001	0.42760149999999997	0.925574
Q9HA90	EFCC1	EF-hand and coiled-coil domain containing 1 [Source:HGNC Symbol;Acc:HGNC:25692]	6	null	6	19	0	24	1.1987725000000002	0.15000000000000002	0.9488045
Q14781	CBX2	chromobox 2 [Source:HGNC Symbol;Acc:HGNC:1552]	6	5	null	4	243	0	0.6992360000000002	0.9652860000000001	0.15000000000000002
P23769	GATA2	GATA binding protein 2 [Source:HGNC Symbol;Acc:HGNC:4171]	6	2	null	10	104	0	0.5748215	0.7136605000000001	0.15000000000000002
Q9H3P7	ACBD3	acyl-CoA binding domain containing 3 [Source:HGNC Symbol;Acc:HGNC:15453]	3	3	4	2	61	7	0.32652799999999993	1.3378664999999996	0.8388655000000002
Q8WUM0	NUP133	nucleoporin 133 [Source:HGNC Symbol;Acc:HGNC:18016]	3	4	4	4	14	6	0.5594619999999999	0.33146649999999994	0.6673014999999999
Q6P1J9	CDC73	cell division cycle 73 [Source:HGNC Symbol;Acc:HGNC:16783]	3	3	4	9	98	17	0.6962695	1.465613	1.9203375000000003
Q7L014	DDX46	DEAD-box helicase 46 [Source:HGNC Symbol;Acc:HGNC:18681]	3	4	4	7	23	13	0.5271110000000001	0.51788	0.938987
O76094	SRP72	signal recognition particle 72 [Source:HGNC Symbol;Acc:HGNC:11303]	3	3	4	4	4	1	0.412276	0.22638950000000005	0.297033
Q68CQ4	UTP25	UTP25 small subunit processor component [Source:HGNC Symbol;Acc:HGNC:28440]	3	4	4	2	76	2	0.32652799999999993	1.3871409999999993	0.36276350000000007
O95336	AC010618.1	6-phosphogluconolactonase [Source:NCBI gene;Acc:25796]	0	1	null	20	20	0	1.263704	0.7574100000000004	0.15000000000000002
P18850	ATF6	activating transcription factor 6 [Source:HGNC Symbol;Acc:HGNC:791]	3	3	4	16	249	3	0.6790229999999999	1.6792860000000003	0.3511270000000001
Q5XKL5	BTBD8	BTB domain containing 8 [Source:HGNC Symbol;Acc:HGNC:21019]	3	null	null	35	0	0	1.2634829999999997	0.15000000000000002	0.15000000000000002
Q9H4Z2	ZNF335	zinc finger protein 335 [Source:HGNC Symbol;Acc:HGNC:15807]	41	4	5	1	5	59	0.9667224999999998	0.5793860000000002	1.228939
Q96Q07	BTBD9	BTB domain containing 9 [Source:HGNC Symbol;Acc:HGNC:21228]	5	4	null	7	5	0	0.6934985	0.28855000000000003	0.15000000000000002
Q14204	DYNC1H1	dynein cytoplasmic 1 heavy chain 1 [Source:HGNC Symbol;Acc:HGNC:2961]	5	4	4	17	58	2	1.2833984999999999	1.3165145000000003	0.31106649999999997
Q8IUD2	ERC1	ELKS/RAB6-interacting/CAST family member 1 [Source:HGNC Symbol;Acc:HGNC:17072]	5	4	4	6	59	6	0.5042035000000001	1.017833	0.5065665
Q9Y6E0	STK24	serine/threonine kinase 24 [Source:HGNC Symbol;Acc:HGNC:11403]	5	3	null	2	389	0	0.33247799999999994	1.6795410000000004	0.15000000000000002
P0C7T5	ATXN1L	ataxin 1 like [Source:HGNC Symbol;Acc:HGNC:33279]	5	4	4	2	7	9	0.23388650000000008	0.311517	0.6742119999999999
Q8TF74	WIPF2	WAS/WASL interacting protein family member 2 [Source:HGNC Symbol;Acc:HGNC:30923]	5	4	4	11	6	1	0.6811309999999999	0.26059350000000003	0.34616300000000017
P31483	TIA1	TIA1 cytotoxic granule associated RNA binding protein [Source:HGNC Symbol;Acc:HGNC:11802]	2	4	5	5	3	81	0.8880549999999999	0.566755	1.8569190000000002
P49756	RBM25	RNA binding motif protein 25 [Source:HGNC Symbol;Acc:HGNC:23244]	2	4	5	4	17	34	0.7982864999999999	1.018751	1.5103995000000001
Q8WXA9	SREK1	splicing regulatory glutamic acid and lysine rich protein 1 [Source:HGNC Symbol;Acc:HGNC:17882]	2	3	5	5	10	31	0.8290139999999999	0.5699935	0.9442315
Q6ZN19	ZNF841	zinc finger protein 841 [Source:HGNC Symbol;Acc:HGNC:27611]	2	4	5	5	3	27	0.9169890000000002	0.303714	0.7837260000000001
Q9Y6I7	WSB1	WD repeat and SOCS box containing 1 [Source:HGNC Symbol;Acc:HGNC:19221]	2	null	5	5	0	115	0.8880549999999999	0.15000000000000002	2.1894985
P78332	RBM6	RNA binding motif protein 6 [Source:HGNC Symbol;Acc:HGNC:9903]	2	3	5	2	3	148	0.49685950000000006	0.4817890000000001	3.2102549999999996
P52756	RBM5	RNA binding motif protein 5 [Source:HGNC Symbol;Acc:HGNC:9902]	2	4	5	2	7	86	0.49685950000000006	0.846796	2.1087485
Q13838	DDX39B	DExD-box helicase 39B [Source:HGNC Symbol;Acc:HGNC:13917]	2	4	5	12	26	221	2.210026	2.7250835	4.729154
Q9Y2S6	TMA7	translation machinery associated 7 homolog [Source:HGNC Symbol;Acc:HGNC:26932]	42	1	0	1	15	3	0.9667224999999998	0.5954595000000003	0.9983339999999997
O15482	TEX28	testis expressed 28 [Source:HGNC Symbol;Acc:HGNC:2563]	43	null	null	1	0	0	0.7458754999999999	0.15000000000000002	0.15000000000000002
Q8NH54	OR56A3	olfactory receptor family 56 subfamily A member 3 [Source:HGNC Symbol;Acc:HGNC:14786]	43	null	null	1	0	0	0.7458754999999999	0.15000000000000002	0.15000000000000002
Q9BVV8	C19orf24	chromosome 19 open reading frame 24 [Source:HGNC Symbol;Acc:HGNC:26073]	3	1	0	42	4	1	1.8960189999999992	0.268082	0.257151
Q9Y4D1	DAAM1	dishevelled associated activator of morphogenesis 1 [Source:HGNC Symbol;Acc:HGNC:18142]	13	null	null	4	0	0	0.3917570000000001	0.15000000000000002	0.15000000000000002
Q9P203	BTBD7	BTB domain containing 7 [Source:HGNC Symbol;Acc:HGNC:18269]	13	4	null	10	86	0	0.6835365	1.5656834999999998	0.15000000000000002
P55196	AFDN	afadin, adherens junction formation factor [Source:HGNC Symbol;Acc:HGNC:7137]	4	4	null	13	62	0	0.9096109999999997	1.0445315000000002	0.15000000000000002
Q8TB37	NUBPL	nucleotide binding protein like [Source:HGNC Symbol;Acc:HGNC:20278]	13	9	4	7	1	3	0.5136215	0.6722654999999997	0.5429210000000001
Q86UP2	KTN1	kinectin 1 [Source:HGNC Symbol;Acc:HGNC:6467]	13	3	4	19	7	6	0.998742	0.20137400000000003	0.6428130000000001
Q6EMB2	TTLL5	tubulin tyrosine ligase like 5 [Source:HGNC Symbol;Acc:HGNC:19963]	13	3	4	6	47	1	0.6390049999999999	0.839078	0.24751200000000007
P57105	SYNJ2BP	synaptojanin 2 binding protein [Source:HGNC Symbol;Acc:HGNC:18955]	13	4	4	22	22	10	1.1941994999999999	0.7209450000000001	1.0636140000000003
Q9H4B6	SAV1	salvador family WW domain containing protein 1 [Source:HGNC Symbol;Acc:HGNC:17795]	13	3	4	21	42	1	1.7162695000000001	0.4302025	0.31652350000000007
Q96JY0	MAEL	maelstrom spermatogenic transposon silencer [Source:HGNC Symbol;Acc:HGNC:25929]	44	null	null	1	0	0	0.9667224999999998	0.15000000000000002	0.15000000000000002
Q9P0L2	MARK1	microtubule affinity regulating kinase 1 [Source:HGNC Symbol;Acc:HGNC:6896]	6	null	null	2	0	0	0.8479774999999999	0.15000000000000002	0.15000000000000002
P08865	RPSA	ribosomal protein SA [Source:HGNC Symbol;Acc:HGNC:6502]	1	1	null	2	29	0	0.324012	0.6619465000000002	0.15000000000000002
Q9UKT7	FBXL3	F-box and leucine rich repeat protein 3 [Source:HGNC Symbol;Acc:HGNC:13599]	3	3	4	20	13	1	0.9089225000000001	0.4005375000000001	0.29943850000000016
Q4FZB7	KMT5B	lysine methyltransferase 5B [Source:HGNC Symbol;Acc:HGNC:24283]	3	4	null	29	40	0	1.1612025000000004	0.88916	0.15000000000000002
Q86XT9	TMEM219	transmembrane protein 219 [Source:HGNC Symbol;Acc:HGNC:25201]	3	1	null	13	41	0	0.5817745000000001	1.0826285	0.15000000000000002
Q7L2R6	ZNF765	zinc finger protein 765 [Source:NCBI gene;Acc:91661]	3	4	null	13	4	0	0.6567530000000001	0.2885330000000001	0.15000000000000002
Q9UBZ9	REV1	REV1 DNA directed polymerase [Source:HGNC Symbol;Acc:HGNC:14060]	3	4	4	20	26	4	1.2948820000000003	1.020332	0.567928
Q68DI1	ZNF776	zinc finger protein 776 [Source:HGNC Symbol;Acc:HGNC:26765]	3	4	4	37	1	7	1.6496125	0.2730885	1.1999965000000001
P28070	PSMB4	proteasome subunit beta 4 [Source:HGNC Symbol;Acc:HGNC:9541]	3	1	0	28	70	2	1.0897940000000002	2.6248769999999997	0.6377300000000001
Q05481	ZNF91	zinc finger protein 91 [Source:HGNC Symbol;Acc:HGNC:13166]	2	4	2	26	7	3	1.8665324999999995	0.404932	0.4366455000000001
Q8NEK5	ZNF548	zinc finger protein 548 [Source:HGNC Symbol;Acc:HGNC:26561]	3	null	null	7	0	0	0.5657350000000001	0.15000000000000002	0.15000000000000002
P17021	ZNF17	zinc finger protein 17 [Source:HGNC Symbol;Acc:HGNC:12958]	2	null	null	10	0	0	0.7626715000000001	0.15000000000000002	0.15000000000000002
Q86YE8	ZNF573	zinc finger protein 573 [Source:HGNC Symbol;Acc:HGNC:26420]	3	4	4	31	4	1	1.5075265	0.4700505	0.23474499999999998
Q3ZCT1	ZNF260	zinc finger protein 260 [Source:HGNC Symbol;Acc:HGNC:13499]	3	4	4	24	64	3	1.2375920000000005	1.2120239999999995	0.6911949999999999
Q9ULK4	MED23	mediator complex subunit 23 [Source:HGNC Symbol;Acc:HGNC:2372]	3	4	4	26	237	10	1.5169529999999998	3.968438	1.295375
Q15652	JMJD1C	jumonji domain containing 1C [Source:HGNC Symbol;Acc:HGNC:12313]	3	4	4	60	5	13	2.369792	0.24090750000000002	0.9932934999999999
Q05D32	CTDSPL2	CTD small phosphatase like 2 [Source:HGNC Symbol;Acc:HGNC:26936]	3	3	null	20	71	0	1.1567399999999999	1.3322820000000002	0.15000000000000002
O75373	AC008554.1	zinc finger protein 737 [Source:NCBI gene;Acc:100129842]	2	3	null	5	6	0	0.41344050000000004	0.51006	0.15000000000000002
P07741	APRT	adenine phosphoribosyltransferase [Source:HGNC Symbol;Acc:HGNC:626]	3	1	0	58	14	4	2.6326715	0.8381345000000002	0.6844629999999998
Q14588	ZNF234	zinc finger protein 234 [Source:HGNC Symbol;Acc:HGNC:13027]	3	4	2	16	27	3	0.8178875000000001	1.002006	0.43849
Q9UN36	NDRG2	NDRG family member 2 [Source:HGNC Symbol;Acc:HGNC:14460]	45	2	null	2	248	0	1.4079830000000002	2.055138999999999	0.15000000000000002
Q8N392	ARHGAP18	Rho GTPase activating protein 18 [Source:HGNC Symbol;Acc:HGNC:21035]	46	2	null	4	9	0	0.9262795000000001	0.27237449999999996	0.15000000000000002
Q9HD26	GOPC	golgi associated PDZ and coiled-coil motif containing [Source:HGNC Symbol;Acc:HGNC:17643]	46	4	4	6	87	4	0.7457649999999998	1.5499075000000002	0.5881239999999998
Q8WWW8	GAB3	GRB2 associated binding protein 3 [Source:HGNC Symbol;Acc:HGNC:17515]	16	0	8	28	19	4	0.7960340000000001	0.9077410000000001	0.3090095
Q5VUG0	SFMBT2	Scm like with four mbt domains 2 [Source:HGNC Symbol;Acc:HGNC:20256]	8	null	null	9	0	0	0.487433	0.15000000000000002	0.15000000000000002
Q8N4U5	TCP11L2	t-complex 11 like 2 [Source:HGNC Symbol;Acc:HGNC:28627]	3	4	null	23	6	0	0.820123	0.241256	0.15000000000000002
Q9H799	CPLANE1	ciliogenesis and planar polarity effector 1 [Source:HGNC Symbol;Acc:HGNC:25801]	3	4	4	31	84	2	1.1817385000000005	1.5031575	0.27180499999999996
P05386	RPLP1	ribosomal protein lateral stalk subunit P1 [Source:HGNC Symbol;Acc:HGNC:10372]	3	1	1	4	75	5	0.2724085000000001	1.550239	0.536189
Q9BRJ6	C7orf50	chromosome 7 open reading frame 50 [Source:HGNC Symbol;Acc:HGNC:22421]	0	1	null	4	5	0	0.8932399999999999	0.35847100000000004	0.15000000000000002
Q9BV90	SNRNP25	small nuclear ribonucleoprotein U11/U12 subunit 25 [Source:HGNC Symbol;Acc:HGNC:14161]	3	1	0	14	43	1	0.7632325000000001	1.0300135000000001	0.2862380000000001
Q99467	CD180	CD180 molecule [Source:HGNC Symbol;Acc:HGNC:6726]	16	8	8	22	158	15	0.5692625000000002	1.3682965000000002	0.52978
P08567	PLEK	pleckstrin [Source:HGNC Symbol;Acc:HGNC:9070]	16	8	8	38	216	46	1.0435794999999999	1.8336714999999995	1.2873509999999997
P35626	GRK3	G protein-coupled receptor kinase 3 [Source:HGNC Symbol;Acc:HGNC:290]	16	0	8	4	75	5	0.2732755	1.1260209999999997	0.27925949999999994
Q7Z570	ZNF804A	zinc finger protein 804A [Source:HGNC Symbol;Acc:HGNC:21711]	16	0	8	16	82	18	0.4652565	0.9482265000000002	0.6008570000000001
Q9UN86	G3BP2	G3BP stress granule assembly factor 2 [Source:HGNC Symbol;Acc:HGNC:30291]	3	null	4	12	0	2	0.7686555	0.15000000000000002	0.707957
Q9NWT8	AURKAIP1	aurora kinase A interacting protein 1 [Source:HGNC Symbol;Acc:HGNC:24114]	0	1	0	15	35	11	1.075021	1.5423935	1.4584134999999996
Q9NZL4	HSPBP1	HSPA (Hsp70) binding protein 1 [Source:HGNC Symbol;Acc:HGNC:24989]	0	2	0	31	148	12	2.2291	1.979931	1.8157364999999994
Q13084	MRPL28	mitochondrial ribosomal protein L28 [Source:HGNC Symbol;Acc:HGNC:14484]	0	1	0	21	20	6	1.4026535000000002	1.039032	0.9911005000000002
Q9P0W2	HMG20B	high mobility group 20B [Source:HGNC Symbol;Acc:HGNC:5002]	0	1	0	15	11	1	1.1799705000000003	0.6016814999999999	0.4652224999999999
Q9BTD8	RBM42	RNA binding motif protein 42 [Source:HGNC Symbol;Acc:HGNC:28117]	0	1	0	21	109	3	1.9081909999999997	1.7638270000000007	0.8029529999999999
Q99426	TBCB	tubulin folding cofactor B [Source:HGNC Symbol;Acc:HGNC:1989]	0	1	null	9	88	0	0.847782	1.074562	0.15000000000000002
Q8TAC2	JOSD2	Josephin domain containing 2 [Source:HGNC Symbol;Acc:HGNC:28853]	0	1	null	10	8	0	0.749556	0.4533735000000001	0.15000000000000002
Q92934	BAD	BCL2 associated agonist of cell death [Source:HGNC Symbol;Acc:HGNC:936]	0	1	null	15	21	0	1.0050914999999998	0.9486260000000001	0.15000000000000002
O75251	NDUFS7	NADH:ubiquinone oxidoreductase core subunit S7 [Source:HGNC Symbol;Acc:HGNC:7714]	0	1	0	10	32	9	0.8894999999999998	1.2398190000000004	1.0866490000000002
Q9NYG5	ANAPC11	anaphase promoting complex subunit 11 [Source:HGNC Symbol;Acc:HGNC:14452]	0	1	0	31	54	6	2.1961964999999997	1.898399	0.8463370000000002
Q8WX94	NLRP7	NLR family pyrin domain containing 7 [Source:HGNC Symbol;Acc:HGNC:22947]	8	null	null	3	0	0	0.19493100000000008	0.15000000000000002	0.15000000000000002
Q86VI1	EXOC3L1	exocyst complex component 3 like 1 [Source:HGNC Symbol;Acc:HGNC:27540]	6	0	6	15	10	26	0.6781135	0.3962705000000001	1.020128
Q5SZI1	LDLRAD2	low density lipoprotein receptor class A domain containing 2 [Source:HGNC Symbol;Acc:HGNC:32071]	6	null	6	20	0	20	0.9058710000000002	0.15000000000000002	0.8434725000000001
Q8NFM4	ADCY4	adenylate cyclase 4 [Source:HGNC Symbol;Acc:HGNC:235]	6	null	6	28	0	22	1.2293129999999999	0.15000000000000002	1.253742
Q6PEY1	TMEM88	transmembrane protein 88 [Source:HGNC Symbol;Acc:HGNC:32371]	6	null	6	22	0	14	0.9903439999999999	0.15000000000000002	0.6330465
Q14162	SCARF1	scavenger receptor class F member 1 [Source:HGNC Symbol;Acc:HGNC:16820]	6	0	6	48	5	48	2.1152	0.7572994999999999	1.908378
Q5U651	RASIP1	Ras interacting protein 1 [Source:HGNC Symbol;Acc:HGNC:24716]	6	1	6	49	16	67	1.97478	0.5141059999999998	2.4381489999999992
Q15599	SLC9A3R2	SLC9A3 regulator 2 [Source:HGNC Symbol;Acc:HGNC:11076]	6	null	6	21	0	19	0.9937185000000001	0.15000000000000002	0.801763
Q6NY19	KANK3	KN motif and ankyrin repeat domains 3 [Source:HGNC Symbol;Acc:HGNC:24796]	6	17	6	9	1	8	0.6397955000000001	0.9667224999999998	0.4149619999999999
Q9BX97	PLVAP	plasmalemma vesicle associated protein [Source:HGNC Symbol;Acc:HGNC:13635]	6	1	6	47	5	55	1.8577095	0.31445800000000007	1.9707425
P06396	GSN	gelsolin [Source:HGNC Symbol;Acc:HGNC:4620]	6	1	6	33	109	20	1.3403655	0.8757724999999998	0.776331
Q96MM6	HSPA12B	heat shock protein family A (Hsp70) member 12B [Source:HGNC Symbol;Acc:HGNC:16193]	6	1	6	29	3	42	1.2500955	0.25596950000000007	1.5403535000000004
Q12891	HYAL2	hyaluronidase 2 [Source:HGNC Symbol;Acc:HGNC:5321]	6	1	6	13	4	11	0.6679559999999999	0.23664049999999995	0.51261
O60896	RAMP3	receptor activity modifying protein 3 [Source:HGNC Symbol;Acc:HGNC:9845]	6	0	6	20	1	22	0.9050974999999999	0.1653425000000001	1.02669
Q6P5Z2	PKN3	protein kinase N3 [Source:HGNC Symbol;Acc:HGNC:17999]	6	5	null	18	292	0	0.8292265	1.2506055	0.15000000000000002
Q9BSN7	TMEM204	transmembrane protein 204 [Source:HGNC Symbol;Acc:HGNC:14158]	6	null	6	46	0	58	2.0633585	0.15000000000000002	2.1028154999999997
Q9BWV1	BOC	BOC cell adhesion associated, oncogene regulated [Source:HGNC Symbol;Acc:HGNC:17173]	6	5	null	3	61	0	0.30134250000000007	0.5910989999999999	0.15000000000000002
Q9P0P0	RNF181	ring finger protein 181 [Source:HGNC Symbol;Acc:HGNC:28037]	3	1	null	1	16	0	0.17942700000000006	0.7028995000000002	0.15000000000000002
Q8NB90	SPATA5	spermatogenesis associated 5 [Source:HGNC Symbol;Acc:HGNC:18119]	3	4	null	4	9	0	0.26957799999999993	0.30648500000000006	0.15000000000000002
Q96MC6	MFSD14A	major facilitator superfamily domain containing 14A [Source:HGNC Symbol;Acc:HGNC:23363]	3	3	4	13	243	9	0.9567095000000001	2.296114	1.2543370000000003
Q6UX98	ZDHHC24	zinc finger DHHC-type containing 24 [Source:HGNC Symbol;Acc:HGNC:27387]	0	null	null	6	0	0	0.6615470000000001	0.15000000000000002	0.15000000000000002
P32519	ELF1	E74 like ETS transcription factor 1 [Source:HGNC Symbol;Acc:HGNC:3316]	3	3	null	8	143	0	0.548429	1.2663304999999998	0.15000000000000002
Q13011	ECH1	enoyl-CoA hydratase 1 [Source:HGNC Symbol;Acc:HGNC:3149]	0	5	null	3	1	0	1.0879409999999998	0.17216800000000004	0.15000000000000002
Q9BZV1	UBXN6	UBX domain protein 6 [Source:HGNC Symbol;Acc:HGNC:14928]	0	null	null	4	0	0	1.188479	0.15000000000000002	0.15000000000000002
P22001	KCNA3	potassium voltage-gated channel subfamily A member 3 [Source:HGNC Symbol;Acc:HGNC:6221]	8	8	8	8	200	5	0.33450100000000005	1.9220800000000005	0.2838325
Q8N8A2	ANKRD44	ankyrin repeat domain 44 [Source:HGNC Symbol;Acc:HGNC:25259]	8	0	null	25	10	0	0.8353804999999997	0.5576685	0.15000000000000002
Q9UBI9	HECA	hdc homolog, cell cycle regulator [Source:HGNC Symbol;Acc:HGNC:21041]	6	0	6	2	2	2	0.3980980000000001	0.2357055	0.30985100000000004
Q15723	ELF2	E74 like ETS transcription factor 2 [Source:HGNC Symbol;Acc:HGNC:3317]	6	4	null	6	63	0	0.4580315000000001	1.3059405000000002	0.15000000000000002
Q9Y616	IRAK3	interleukin 1 receptor associated kinase 3 [Source:HGNC Symbol;Acc:HGNC:17020]	6	0	null	4	22	0	0.6076485000000001	0.9179239999999999	0.15000000000000002
Q7Z699	SPRED1	sprouty related EVH1 domain containing 1 [Source:HGNC Symbol;Acc:HGNC:20249]	6	2	4	6	32	3	0.574439	0.6438415000000001	0.3845575
O75159	SOCS5	suppressor of cytokine signaling 5 [Source:HGNC Symbol;Acc:HGNC:16852]	6	3	null	8	126	0	0.566058	1.7610814999999997	0.15000000000000002
Q15349	RPS6KA2	ribosomal protein S6 kinase A2 [Source:HGNC Symbol;Acc:HGNC:10431]	6	3	6	34	62	21	1.3745695	0.45285500000000006	0.8595205
Q9NPG4	PCDH12	protocadherin 12 [Source:HGNC Symbol;Acc:HGNC:8657]	6	4	6	49	1	85	2.1466415	0.3017505000000001	3.1867865
Q8N143	BCL6B	BCL6B transcription repressor [Source:HGNC Symbol;Acc:HGNC:1002]	6	1	6	41	2	64	1.751111	0.24631350000000005	2.313275499999999
P13598	ICAM2	intercellular adhesion molecule 2 [Source:HGNC Symbol;Acc:HGNC:5345]	6	1	6	24	23	18	1.0722585000000002	0.46479750000000014	0.7027975
Q9HBW9	ADGRL4	adhesion G protein-coupled receptor L4 [Source:HGNC Symbol;Acc:HGNC:20822]	6	3	6	43	77	43	1.765187	0.9386470000000002	1.6952744999999998
P06213	INSR	insulin receptor [Source:HGNC Symbol;Acc:HGNC:6091]	6	5	6	24	53	18	1.0181049999999998	0.43584649999999997	0.7357690000000002
Q9NPY3	CD93	CD93 molecule [Source:HGNC Symbol;Acc:HGNC:15855]	6	0	6	61	4	62	2.8743689999999993	0.6929460000000001	3.1263940000000003
Q9H7Y0	DIPK2B	divergent protein kinase domain 2B [Source:HGNC Symbol;Acc:HGNC:25866]	6	3	6	66	27	84	2.5739875000000003	0.6077589999999999	3.0227194999999996
P37023	ACVRL1	activin A receptor like type 1 [Source:HGNC Symbol;Acc:HGNC:175]	6	3	6	45	9	48	1.9811890000000005	0.4565100000000001	1.7181819999999999
P16284	PECAM1	platelet and endothelial cell adhesion molecule 1 [Source:HGNC Symbol;Acc:HGNC:8823]	6	3	6	48	18	44	1.8347254999999996	0.6471225000000002	1.6278184999999998
O75051	PLXNA2	plexin A2 [Source:HGNC Symbol;Acc:HGNC:9100]	6	null	6	6	0	15	0.35757	0.15000000000000002	0.667463
P01127	PDGFB	platelet derived growth factor subunit B [Source:HGNC Symbol;Acc:HGNC:8800]	6	1	6	33	1	34	1.3540419999999997	0.1750325	1.2466275
P17948	FLT1	fms related tyrosine kinase 1 [Source:HGNC Symbol;Acc:HGNC:3763]	6	0	6	34	17	33	1.3520275	0.4179285	1.4239715
P55290	CDH13	cadherin 13 [Source:HGNC Symbol;Acc:HGNC:1753]	6	5	6	46	45	37	1.780691	0.37270849999999994	1.4027895000000001
Q13275	SEMA3F	semaphorin 3F [Source:HGNC Symbol;Acc:HGNC:10728]	6	5	6	29	313	4	1.1722865000000002	1.0166600000000001	0.27625050000000007
P01023	A2M	alpha-2-macroglobulin [Source:HGNC Symbol;Acc:HGNC:7]	6	0	6	23	12	16	0.9528165	0.6150945	0.6746115
Q9Y219	JAG2	jagged canonical Notch ligand 2 [Source:HGNC Symbol;Acc:HGNC:6189]	6	2	6	21	25	27	0.8890749999999998	0.5713025	1.0649059999999995
A6NLC5	C3orf70	chromosome 3 open reading frame 70 [Source:HGNC Symbol;Acc:HGNC:33731]	6	0	6	39	51	37	2.0897764999999997	1.3821855	2.0044619999999993
Q16829	DUSP7	dual specificity phosphatase 7 [Source:HGNC Symbol;Acc:HGNC:3073]	6	0	6	27	19	20	1.135303	0.7525479999999999	0.8538255
O60895	RAMP2	receptor activity modifying protein 2 [Source:HGNC Symbol;Acc:HGNC:9844]	6	17	6	28	1	30	1.179707	0.9667224999999998	1.3062209999999999
Q5PSV4	BRMS1L	BRMS1 like transcriptional repressor [Source:HGNC Symbol;Acc:HGNC:20512]	13	null	4	9	0	6	0.9276989999999999	0.15000000000000002	1.1799960000000003
Q96FK6	WDR89	WD repeat domain 89 [Source:HGNC Symbol;Acc:HGNC:20489]	13	null	null	3	0	0	0.37045600000000006	0.15000000000000002	0.15000000000000002
Q9NZ32	ACTR10	actin related protein 10 [Source:HGNC Symbol;Acc:HGNC:17372]	13	3	4	21	108	5	1.9894679999999998	1.2580515000000005	1.2991235000000003
Q8WVM8	SCFD1	sec1 family domain containing 1 [Source:HGNC Symbol;Acc:HGNC:20726]	13	3	4	4	17	2	0.487858	0.31461950000000005	0.7767985000000001
Q96JQ2	CLMN	calmin [Source:HGNC Symbol;Acc:HGNC:19972]	13	4	null	2	6	0	0.27977799999999997	0.3558445	0.15000000000000002
P25940	COL5A3	collagen type V alpha 3 chain [Source:HGNC Symbol;Acc:HGNC:14864]	6	null	null	1	0	0	0.2817925000000001	0.15000000000000002	0.15000000000000002
P04216	THY1	Thy-1 cell surface antigen [Source:HGNC Symbol;Acc:HGNC:11801]	6	null	6	4	0	1	0.6660095000000001	0.15000000000000002	0.4122930000000001
P08572	COL4A2	collagen type IV alpha 2 chain [Source:HGNC Symbol;Acc:HGNC:2203]	6	0	6	9	3	10	1.3138540000000003	0.4994775	0.8970905000000002
O43638	FOXS1	forkhead box S1 [Source:HGNC Symbol;Acc:HGNC:3735]	6	null	13	5	0	2	0.7841680000000002	0.15000000000000002	0.59251
O95185	UNC5C	unc-5 netrin receptor C [Source:HGNC Symbol;Acc:HGNC:12569]	6	0	null	1	27	0	0.3009260000000001	0.7324029999999998	0.15000000000000002
P36383	GJC1	gap junction protein gamma 1 [Source:HGNC Symbol;Acc:HGNC:4280]	6	3	6	11	1	19	1.0593810000000001	0.21267050000000007	1.2983160000000002
Q9P2K2	TXNDC16	thioredoxin domain containing 16 [Source:HGNC Symbol;Acc:HGNC:19965]	13	3	4	7	12	1	0.6160125	0.22276850000000004	0.22763049999999999
Q13573	SNW1	SNW domain containing 1 [Source:HGNC Symbol;Acc:HGNC:16696]	13	3	null	7	65	0	0.7750730000000002	0.9720265	0.15000000000000002
Q86WZ6	ZNF227	zinc finger protein 227 [Source:HGNC Symbol;Acc:HGNC:13020]	2	null	3	9	0	1	0.7436570000000001	0.15000000000000002	0.5607029999999998
Q96AQ1	CCDC74A	coiled-coil domain containing 74A [Source:HGNC Symbol;Acc:HGNC:25197]	47	2	37	1	119	1	0.9667224999999998	0.844603	0.9667224999999998
Q9NP80	PNPLA8	patatin like phospholipase domain containing 8 [Source:HGNC Symbol;Acc:HGNC:28900]	0	null	null	2	0	0	0.26971399999999995	0.15000000000000002	0.15000000000000002
Q8IX04	UEVLD	UEV and lactate/malate dehyrogenase domains [Source:HGNC Symbol;Acc:HGNC:30866]	3	3	4	12	87	4	0.6315419999999999	0.9125605	0.41082250000000015
Q9UBT6	POLK	DNA polymerase kappa [Source:HGNC Symbol;Acc:HGNC:9183]	3	4	4	19	45	8	0.9551965000000002	1.0114579999999997	1.3129870000000003
O95373	IPO7	importin 7 [Source:HGNC Symbol;Acc:HGNC:9852]	3	4	null	3	35	0	0.25540850000000004	0.7829780000000003	0.15000000000000002
P60602	ROMO1	reactive oxygen species modulator 1 [Source:HGNC Symbol;Acc:HGNC:16185]	0	1	0	64	47	19	3.663500499999999	1.5147345	2.4187350000000003
P60002	ELOF1	elongation factor 1 homolog [Source:HGNC Symbol;Acc:HGNC:28691]	3	1	0	16	46	5	0.7346385	0.8281979999999998	0.6612835
Q9BVK8	TMEM147	transmembrane protein 147 [Source:HGNC Symbol;Acc:HGNC:30414]	0	1	null	8	8	0	0.6087195000000001	0.43895750000000006	0.15000000000000002
A1L188	NDUFAF8	NADH:ubiquinone oxidoreductase complex assembly factor 8 [Source:HGNC Symbol;Acc:HGNC:33551]	0	null	null	6	0	0	0.43654350000000003	0.15000000000000002	0.15000000000000002
P04792	HSPB1	heat shock protein family B (small) member 1 [Source:HGNC Symbol;Acc:HGNC:5246]	0	null	0	17	0	2	1.1494724999999997	0.15000000000000002	0.38364799999999993
O60890	OPHN1	oligophrenin 1 [Source:HGNC Symbol;Acc:HGNC:8148]	13	2	4	8	146	4	0.4509255000000001	1.2106215000000005	0.4136615000000002
Q7Z7F7	MRPL55	mitochondrial ribosomal protein L55 [Source:HGNC Symbol;Acc:HGNC:16686]	3	1	0	23	30	3	1.293913	1.427227	0.9373804999999998
O75817	POP7	POP7 homolog, ribonuclease P/MRP subunit [Source:HGNC Symbol;Acc:HGNC:19949]	3	null	0	7	0	2	0.4479335	0.15000000000000002	0.4087230000000001
Q5SRE5	NUP188	nucleoporin 188 [Source:HGNC Symbol;Acc:HGNC:17859]	5	4	null	3	4	0	0.7449320000000001	0.22192699999999999	0.15000000000000002
Q15059	BRD3	bromodomain containing 3 [Source:HGNC Symbol;Acc:HGNC:1104]	5	4	null	6	14	0	0.7522845	0.5612384999999999	0.15000000000000002
O75151	PHF2	PHD finger protein 2 [Source:HGNC Symbol;Acc:HGNC:8920]	4	4	null	5	41	0	0.5366565000000001	0.9932935000000002	0.15000000000000002
O15027	SEC16A	SEC16 homolog A, endoplasmic reticulum export factor [Source:HGNC Symbol;Acc:HGNC:29006]	5	4	null	7	37	0	1.1620949999999999	1.2492625000000004	0.15000000000000002
Q9P2A4	ABI3	ABI family member 3 [Source:HGNC Symbol;Acc:HGNC:29859]	16	null	6	6	0	2	1.2751365000000001	0.15000000000000002	0.5796070000000001
Q99675	CGRRF1	cell growth regulator with ring finger domain 1 [Source:HGNC Symbol;Acc:HGNC:15528]	13	3	4	2	32	1	0.3173649999999999	0.6371265	0.3701500000000001
P61011	SRP54	signal recognition particle 54 [Source:HGNC Symbol;Acc:HGNC:11301]	13	3	4	4	59	1	0.5186025	1.0101490000000004	0.4793665
P0DP23	CALM1	calmodulin 1 [Source:HGNC Symbol;Acc:HGNC:1442]	13	null	null	2	0	0	0.3030850000000001	0.15000000000000002	0.15000000000000002
Q86V48	LUZP1	leucine zipper protein 1 [Source:HGNC Symbol;Acc:HGNC:14985]	3	4	4	17	69	13	0.8474079999999999	1.5936400000000002	1.076721
Q5VZL5	ZMYM4	zinc finger MYM-type containing 4 [Source:HGNC Symbol;Acc:HGNC:13055]	3	4	null	3	74	0	0.300399	1.4674235000000002	0.15000000000000002
Q9H672	ASB7	ankyrin repeat and SOCS box containing 7 [Source:HGNC Symbol;Acc:HGNC:17182]	3	4	null	4	5	0	0.3102249999999999	0.6478535	0.15000000000000002
Q96JN0	LCOR	ligand dependent nuclear receptor corepressor [Source:HGNC Symbol;Acc:HGNC:29503]	3	4	null	14	84	0	0.592595	1.1891589999999996	0.15000000000000002
Q9HC44	GPBP1L1	GC-rich promoter binding protein 1 like 1 [Source:HGNC Symbol;Acc:HGNC:28843]	3	3	4	6	143	1	0.4218640000000001	1.3642675000000002	0.4583035000000001
Q5SVZ6	ZMYM1	zinc finger MYM-type containing 1 [Source:HGNC Symbol;Acc:HGNC:26253]	3	4	null	10	7	0	0.7377239999999998	0.42731250000000004	0.15000000000000002
Q16539	MAPK14	mitogen-activated protein kinase 14 [Source:HGNC Symbol;Acc:HGNC:6876]	3	3	null	7	41	0	0.3594400000000001	0.9241545000000002	0.15000000000000002
Q2KHR2	RFX7	regulatory factor X7 [Source:HGNC Symbol;Acc:HGNC:25777]	3	4	null	9	85	0	0.5621054999999999	1.7219645	0.15000000000000002
Q9Y5K6	CD2AP	CD2 associated protein [Source:HGNC Symbol;Acc:HGNC:14258]	3	3	null	5	2	0	0.2965825	0.23622400000000005	0.15000000000000002
Q9Y2S7	POLDIP2	DNA polymerase delta interacting protein 2 [Source:HGNC Symbol;Acc:HGNC:23781]	46	1	null	2	12	0	1.0574005000000002	0.5858034999999999	0.15000000000000002
Q16762	TST	thiosulfate sulfurtransferase [Source:HGNC Symbol;Acc:HGNC:12388]	46	5	null	2	875	0	0.908387	2.8202325000000004	0.15000000000000002
Q53S58	TMEM177	transmembrane protein 177 [Source:HGNC Symbol;Acc:HGNC:28143]	46	2	null	2	3	0	1.0574005000000002	0.20168850000000005	0.15000000000000002
P25101	EDNRA	endothelin receptor type A [Source:HGNC Symbol;Acc:HGNC:3179]	6	0	6	11	10	13	1.4193220000000004	0.8594015	1.1435394999999995
Q86XN7	PROSER1	proline and serine rich 1 [Source:HGNC Symbol;Acc:HGNC:20291]	3	4	null	3	5	0	0.23743100000000006	0.24977299999999997	0.15000000000000002
Q96Q15	SMG1	SMG1 nonsense mediated mRNA decay associated PI3K related kinase [Source:HGNC Symbol;Acc:HGNC:30045]	3	4	4	26	58	11	1.0075225	1.2023509999999995	1.3699115000000006
Q8N2I2	ZNF619	zinc finger protein 619 [Source:HGNC Symbol;Acc:HGNC:26910]	3	3	null	20	59	0	0.7755489999999999	1.0246499999999998	0.15000000000000002
Q15057	ACAP2	ArfGAP with coiled-coil, ankyrin repeat and PH domains 2 [Source:HGNC Symbol;Acc:HGNC:16469]	3	4	4	13	44	27	0.6668170000000001	1.5067955000000002	1.740741
Q8IZH2	XRN1	5'-3' exoribonuclease 1 [Source:HGNC Symbol;Acc:HGNC:30654]	3	4	4	15	149	1	0.6174150000000003	2.4352335	0.21207549999999994
O94888	UBXN7	UBX domain protein 7 [Source:HGNC Symbol;Acc:HGNC:29119]	3	4	4	11	175	17	0.9250809999999999	3.0412749999999997	1.0502604999999998
Q96E11	MRRF	mitochondrial ribosome recycling factor [Source:HGNC Symbol;Acc:HGNC:7234]	48	null	null	1	0	0	0.9667224999999998	0.15000000000000002	0.15000000000000002
Q9UHC1	MLH3	mutL homolog 3 [Source:HGNC Symbol;Acc:HGNC:7128]	13	3	null	3	5	0	0.444865	0.2610950000000001	0.15000000000000002
Q96MY7	FAM161B	FAM161 centrosomal protein B [Source:HGNC Symbol;Acc:HGNC:19854]	13	3	null	1	3	0	0.22100899999999998	0.18661800000000003	0.15000000000000002
Q13797	ITGA9	integrin subunit alpha 9 [Source:HGNC Symbol;Acc:HGNC:6145]	6	3	6	24	6	13	1.1996054999999999	0.4160245000000001	0.6581385000000002
P41732	TSPAN7	tetraspanin 7 [Source:HGNC Symbol;Acc:HGNC:11854]	6	null	null	11	0	0	0.719075	0.15000000000000002	0.15000000000000002
P26196	DDX6	DEAD-box helicase 6 [Source:HGNC Symbol;Acc:HGNC:2747]	3	4	null	4	8	0	0.3339655	0.29621700000000006	0.15000000000000002
P52294	KPNA1	karyopherin subunit alpha 1 [Source:HGNC Symbol;Acc:HGNC:6394]	49	3	null	2	86	0	1.0959480000000004	1.2452335	0.15000000000000002
P55789	GFER	growth factor, augmenter of liver regeneration [Source:HGNC Symbol;Acc:HGNC:4236]	0	null	0	6	0	1	0.5161885000000003	0.15000000000000002	0.31538449999999996
Q9BVC4	MLST8	MTOR associated protein, LST8 homolog [Source:HGNC Symbol;Acc:HGNC:24825]	0	1	null	2	23	0	0.280322	0.9217405	0.15000000000000002
P42126	ECI1	enoyl-CoA delta isomerase 1 [Source:HGNC Symbol;Acc:HGNC:2703]	0	1	0	1	48	2	0.22489350000000008	1.6219875	0.6454989999999999
Q9BT67	NDFIP1	Nedd4 family interacting protein 1 [Source:HGNC Symbol;Acc:HGNC:17592]	50	3	null	1	177	0	0.9667224999999998	1.4238525	0.15000000000000002
Q31610	HLA-B	major histocompatibility complex, class I, B [Source:HGNC Symbol;Acc:HGNC:4932]	51	8	38	6	6	6	0.948337	0.47370550000000006	2.0180279999999997
P28062	PSMB8	proteasome subunit beta 8 [Source:HGNC Symbol;Acc:HGNC:9545]	51	1	38	5	30	2	0.9106734999999999	0.7300654999999999	0.7078805
P16188	HLA-A	major histocompatibility complex, class I, A [Source:HGNC Symbol;Acc:HGNC:4931]	51	8	38	4	1	1	0.7895144999999999	0.21698850000000006	0.4344525000000001
Q03518	TAP1	transporter 1, ATP binding cassette subfamily B member [Source:HGNC Symbol;Acc:HGNC:43]	51	1	38	4	52	3	0.740886	0.9310395000000001	0.9231854999999998
P28065	PSMB9	proteasome subunit beta 9 [Source:HGNC Symbol;Acc:HGNC:9546]	51	1	38	8	16	4	1.4056455	0.5089210000000001	1.2934455
Q8WVM7	STAG1	stromal antigen 1 [Source:HGNC Symbol;Acc:HGNC:11354]	3	4	4	9	114	14	0.6247674999999998	1.7357515000000003	1.0322490000000002
O75165	DNAJC13	DnaJ heat shock protein family (Hsp40) member C13 [Source:HGNC Symbol;Acc:HGNC:30343]	52	2	39	5	13	1	0.801032	0.6806975000000002	0.9667224999999998
Q99570	PIK3R4	phosphoinositide-3-kinase regulatory subunit 4 [Source:HGNC Symbol;Acc:HGNC:8982]	52	4	39	6	90	1	0.6600765000000001	1.2891360000000003	0.9667224999999998
P49841	GSK3B	glycogen synthase kinase 3 beta [Source:HGNC Symbol;Acc:HGNC:4617]	52	4	4	5	78	2	0.6343045	1.435846	0.31592850000000006
Q9BS91	SLC35A5	solute carrier family 35 member A5 [Source:HGNC Symbol;Acc:HGNC:20792]	52	3	40	3	48	1	0.7082204999999999	0.6568890000000003	0.9667224999999998
Q68DE3	USF3	upstream transcription factor family member 3 [Source:HGNC Symbol;Acc:HGNC:30494]	52	4	4	13	38	9	1.2790805	1.4125730000000005	0.730465
Q96CX6	LRRC58	leucine rich repeat containing 58 [Source:HGNC Symbol;Acc:HGNC:26968]	52	4	4	3	1	1	0.7082204999999999	0.255723	0.2952650000000001
Q15047	SETDB1	SET domain bifurcated histone lysine methyltransferase 1 [Source:HGNC Symbol;Acc:HGNC:10761]	3	4	41	2	28	1	0.45473350000000007	0.6449634999999999	0.398064
Q7Z3K3	POGZ	pogo transposable element derived with ZNF domain [Source:HGNC Symbol;Acc:HGNC:18801]	3	4	5	5	35	9	1.1676965000000001	0.9367260000000001	0.578247
Q9ULG1	INO80	INO80 complex subunit [Source:HGNC Symbol;Acc:HGNC:26956]	3	4	4	7	126	1	0.7183185	2.4489270000000003	0.20311650000000003
O14647	CHD2	chromodomain helicase DNA binding protein 2 [Source:HGNC Symbol;Acc:HGNC:1917]	3	4	4	9	66	1	0.6584530000000003	1.3792359999999997	0.2565390000000001
Q49AN0	CRY2	cryptochrome circadian regulator 2 [Source:HGNC Symbol;Acc:HGNC:2385]	23	null	null	4	0	0	1.6288895000000003	0.15000000000000002	0.15000000000000002
Q13635	PTCH1	patched 1 [Source:HGNC Symbol;Acc:HGNC:9585]	4	4	null	4	6	0	0.3287975000000001	0.28736849999999997	0.15000000000000002
P16591	FER	FER tyrosine kinase [Source:HGNC Symbol;Acc:HGNC:3655]	3	3	4	29	106	1	1.0245139999999997	1.7973255000000001	0.20138250000000005
Q8NCN2	ZBTB34	zinc finger and BTB domain containing 34 [Source:HGNC Symbol;Acc:HGNC:31446]	4	4	4	23	12	1	1.0020315	0.5231415	0.4076605000000002
Q9C0D5	TANC1	tetratricopeptide repeat, ankyrin repeat and coiled-coil containing 1 [Source:HGNC Symbol;Acc:HGNC:29364]	6	4	6	34	45	10	1.64617	1.2826419999999998	0.6841995000000003
P48380	RFX3	regulatory factor X3 [Source:HGNC Symbol;Acc:HGNC:9984]	4	4	null	6	47	0	0.357043	1.0947410000000002	0.15000000000000002
Q8IY63	AMOTL1	angiomotin like 1 [Source:HGNC Symbol;Acc:HGNC:17811]	3	0	4	12	112	3	0.5553140000000001	2.247103	0.340281
O60296	TRAK2	trafficking kinesin protein 2 [Source:HGNC Symbol;Acc:HGNC:13206]	3	4	null	18	86	0	0.743589	1.549525	0.15000000000000002
P35222	CTNNB1	catenin beta 1 [Source:HGNC Symbol;Acc:HGNC:2514]	6	4	6	18	3	11	0.921919	0.21363099999999996	0.8979064999999999
Q9UKA2	FBXL4	F-box and leucine rich repeat protein 4 [Source:HGNC Symbol;Acc:HGNC:13601]	4	2	42	14	293	4	1.4371635000000005	2.088952	0.8745654999999999
Q9NYF8	BCLAF1	BCL2 associated transcription factor 1 [Source:HGNC Symbol;Acc:HGNC:16863]	4	3	4	21	618	8	0.9935655000000002	2.9804915	0.814326
O60673	REV3L	REV3 like, DNA directed polymerase zeta catalytic subunit [Source:HGNC Symbol;Acc:HGNC:9968]	3	4	4	17	217	5	0.8732735000000001	3.9440175	0.5306725
Q9NXL9	MCM9	minichromosome maintenance 9 homologous recombination repair factor [Source:HGNC Symbol;Acc:HGNC:21484]	4	4	4	9	17	2	0.672699	0.41945850000000007	0.3636984999999999
O43318	MAP3K7	mitogen-activated protein kinase kinase kinase 7 [Source:HGNC Symbol;Acc:HGNC:6859]	3	3	null	6	84	0	0.3948255	1.9083099999999997	0.15000000000000002
Q13098	GPS1	G protein pathway suppressor 1 [Source:HGNC Symbol;Acc:HGNC:4549]	0	5	0	10	12	1	0.9820989999999999	0.4788565000000001	0.467305
Q96CN5	LRRC45	leucine rich repeat containing 45 [Source:HGNC Symbol;Acc:HGNC:28302]	0	1	null	6	1	0	0.8530944999999999	0.19635900000000003	0.15000000000000002
Q9BZE9	ASPSCR1	ASPSCR1 tether for SLC2A4, UBX domain containing [Source:HGNC Symbol;Acc:HGNC:13825]	0	0	0	11	6	2	1.2727225	0.44320749999999987	0.8093194999999999
P57086	SCAND1	SCAN domain containing 1 [Source:HGNC Symbol;Acc:HGNC:10566]	0	1	0	17	23	5	1.5275695000000005	1.2019089999999995	1.2145739999999996
Q8IXM3	MRPL41	mitochondrial ribosomal protein L41 [Source:HGNC Symbol;Acc:HGNC:14492]	0	1	0	19	27	3	1.7662069999999996	0.8580330000000002	0.5355515000000001
Q9Y5Y5	PEX16	peroxisomal biogenesis factor 16 [Source:HGNC Symbol;Acc:HGNC:8857]	0	1	null	7	3	0	0.6352225000000001	0.28384950000000003	0.15000000000000002
Q6PK04	CCDC137	coiled-coil domain containing 137 [Source:HGNC Symbol;Acc:HGNC:33451]	0	null	null	9	0	0	0.8507229999999999	0.15000000000000002	0.15000000000000002
Q5I0X4	C6orf226	chromosome 6 open reading frame 226 [Source:HGNC Symbol;Acc:HGNC:34431]	0	2	null	3	31	0	0.4534329999999999	0.542411	0.15000000000000002
Q9H7X0	NAA60	N(alpha)-acetyltransferase 60, NatF catalytic subunit [Source:HGNC Symbol;Acc:HGNC:25875]	0	null	null	5	0	0	0.5238725000000001	0.15000000000000002	0.15000000000000002
O60337	MARCH6	membrane associated ring-CH-type finger 6 [Source:HGNC Symbol;Acc:HGNC:30550]	3	4	null	8	20	0	0.7541970000000001	0.4917085000000001	0.15000000000000002
O60271	SPAG9	sperm associated antigen 9 [Source:HGNC Symbol;Acc:HGNC:14524]	3	4	43	21	4	1	1.4047530000000001	0.347659	0.9667224999999998
Q9H714	RUBCNL	rubicon like autophagy enhancer [Source:HGNC Symbol;Acc:HGNC:20420]	16	8	8	39	10	8	0.9882700000000001	0.224375	0.34492200000000006
P07948	LYN	LYN proto-oncogene, Src family tyrosine kinase [Source:HGNC Symbol;Acc:HGNC:6735]	16	3	8	12	175	8	0.3799504999999999	1.6869700000000003	0.3796785000000001
Q9UI26	IPO11	importin 11 [Source:HGNC Symbol;Acc:HGNC:20628]	6	3	null	11	93	0	0.6624055000000001	1.0291975	0.15000000000000002
Q9ULL1	PLEKHG1	pleckstrin homology and RhoGEF domain containing G1 [Source:HGNC Symbol;Acc:HGNC:20884]	6	3	6	24	12	29	1.1100155	0.36758300000000016	1.2715919999999996
Q7Z698	SPRED2	sprouty related EVH1 domain containing 2 [Source:HGNC Symbol;Acc:HGNC:17722]	6	0	6	7	2	5	0.41333	0.22470650000000003	0.3256525
Q96RW7	HMCN1	hemicentin 1 [Source:HGNC Symbol;Acc:HGNC:19194]	6	null	6	6	0	1	0.3560655	0.15000000000000002	0.18633750000000007
Q9UH65	SWAP70	switching B cell complex subunit SWAP70 [Source:HGNC Symbol;Acc:HGNC:17070]	6	3	6	27	161	26	1.2161720000000005	1.4136780000000002	1.2271455000000002
Q7Z7B0	FILIP1	filamin A interacting protein 1 [Source:HGNC Symbol;Acc:HGNC:21015]	6	0	6	12	6	12	0.661156	0.41924600000000006	0.6345679999999998
Q9Y2F9	BTBD3	BTB domain containing 3 [Source:HGNC Symbol;Acc:HGNC:15854]	6	null	6	15	0	3	0.707277	0.15000000000000002	0.25392950000000003
O75840	KLF7	Kruppel like factor 7 [Source:HGNC Symbol;Acc:HGNC:6350]	6	null	null	2	0	0	0.22261550000000002	0.15000000000000002	0.15000000000000002
Q96JK9	MAML3	mastermind like transcriptional coactivator 3 [Source:HGNC Symbol;Acc:HGNC:16272]	6	4	6	3	9	4	0.2568365	0.3543995	0.2977640000000001
Q8N3T1	GALNT15	polypeptide N-acetylgalactosaminyltransferase 15 [Source:HGNC Symbol;Acc:HGNC:21531]	6	null	6	5	0	5	0.32494700000000004	0.15000000000000002	0.32249049999999985
Q9ULH7	MRTFB	myocardin related transcription factor B [Source:HGNC Symbol;Acc:HGNC:29819]	6	4	null	22	121	0	0.8924749999999999	2.0651094999999997	0.15000000000000002
O00750	PIK3C2B	phosphatidylinositol-4-phosphate 3-kinase catalytic subunit type 2 beta [Source:HGNC Symbol;Acc:HGNC:8972]	6	4	6	2	21	7	0.226942	0.640773	0.38212649999999987
P41970	ELK3	ETS transcription factor ELK3 [Source:HGNC Symbol;Acc:HGNC:3325]	6	3	6	25	28	32	1.171309	1.2370139999999996	1.4839645000000001
Q3KQV3	ZNF792	zinc finger protein 792 [Source:HGNC Symbol;Acc:HGNC:24751]	6	null	6	5	0	1	0.4953380000000001	0.15000000000000002	0.19032400000000002
Q9ULI3	HEG1	heart development protein with EGF like domains 1 [Source:HGNC Symbol;Acc:HGNC:29227]	6	4	6	3	3	17	0.2667305000000001	0.3102419999999999	0.9046725
Q9Y252	RNF6	ring finger protein 6 [Source:HGNC Symbol;Acc:HGNC:10069]	3	4	null	5	29	0	0.306961	1.0359465	0.15000000000000002
Q8IXQ4	GPALPP1	GPALPP motifs containing 1 [Source:HGNC Symbol;Acc:HGNC:20298]	3	4	44	5	3	1	0.5200984999999999	0.5148879999999999	0.9667224999999998
Q7L513	FCRLA	Fc receptor like A [Source:HGNC Symbol;Acc:HGNC:18504]	11	8	12	7	156	2	0.7863270000000001	1.5249260000000004	0.5078330000000001
Q9BPV8	P2RY13	purinergic receptor P2Y13 [Source:HGNC Symbol;Acc:HGNC:4537]	16	8	8	20	102	3	0.6033050000000001	0.9105374999999998	0.236139
Q9Y4D7	PLXND1	plexin D1 [Source:HGNC Symbol;Acc:HGNC:9107]	6	4	6	24	14	23	1.1746834999999998	1.0702610000000006	1.1247885000000002
Q9NS62	THSD1	thrombospondin type 1 domain containing 1 [Source:HGNC Symbol;Acc:HGNC:17754]	6	4	6	3	1	31	0.46219650000000007	0.35338800000000004	1.136187
Q9H4E5	RHOJ	ras homolog family member J [Source:HGNC Symbol;Acc:HGNC:688]	6	5	6	26	189	38	1.2039574999999998	1.3025149999999999	1.679269
Q8N5W9	RFLNB	refilin B [Source:HGNC Symbol;Acc:HGNC:28705]	6	null	6	1	0	6	0.1868985	0.15000000000000002	0.3414540000000001
Q8IZJ1	UNC5B	unc-5 netrin receptor B [Source:HGNC Symbol;Acc:HGNC:12568]	6	0	6	18	66	1	0.8241010000000001	1.3684325000000002	0.18968650000000004
P49593	PPM1F	protein phosphatase, Mg2+/Mn2+ dependent 1F [Source:HGNC Symbol;Acc:HGNC:19388]	6	null	6	22	0	15	0.9525955000000002	0.15000000000000002	0.651772
P35408	PTGER4	prostaglandin E receptor 4 [Source:HGNC Symbol;Acc:HGNC:9596]	16	0	8	17	4	3	0.5073485	0.25778	0.223984
Q86UE4	MTDH	metadherin [Source:HGNC Symbol;Acc:HGNC:29608]	21	4	4	2	75	1	0.6037809999999999	1.3599750000000002	0.23578200000000007
Q8TAF7	ZNF461	zinc finger protein 461 [Source:HGNC Symbol;Acc:HGNC:21629]	2	null	null	2	0	0	0.354578	0.15000000000000002	0.15000000000000002
Q8NB42	ZNF527	zinc finger protein 527 [Source:HGNC Symbol;Acc:HGNC:29385]	2	null	null	6	0	0	0.9486515	0.15000000000000002	0.15000000000000002
Q9Y473	ZNF175	zinc finger protein 175 [Source:HGNC Symbol;Acc:HGNC:12964]	2	null	3	5	0	1	0.48529950000000005	0.15000000000000002	0.5607029999999998
Q96JF6	ZNF594	zinc finger protein 594 [Source:HGNC Symbol;Acc:HGNC:29392]	2	2	null	5	15	0	0.46665049999999997	0.37422150000000004	0.15000000000000002
Q9UGU0	TCF20	transcription factor 20 [Source:HGNC Symbol;Acc:HGNC:11631]	3	4	4	9	121	1	0.5036	2.1432585	0.2204820000000001
O14604	TMSB4Y	thymosin beta 4 Y-linked [Source:HGNC Symbol;Acc:HGNC:11882]	53	18	45	8	4	8	0.964028	0.9215195	0.964028
O14602	EIF1AY	eukaryotic translation initiation factor 1A Y-linked [Source:HGNC Symbol;Acc:HGNC:3252]	53	null	45	8	0	8	0.964028	0.15000000000000002	0.964028
Q9BY66	KDM5D	lysine demethylase 5D [Source:HGNC Symbol;Acc:HGNC:11115]	53	18	45	8	4	8	0.964028	0.9120165000000001	0.964028
O14607	UTY	ubiquitously transcribed tetratricopeptide repeat containing, Y-linked [Source:HGNC Symbol;Acc:HGNC:12638]	53	18	45	8	7	8	0.964028	1.5146834999999998	0.964028
P22090	RPS4Y1	ribosomal protein S4 Y-linked 1 [Source:HGNC Symbol;Acc:HGNC:10425]	53	null	45	8	0	8	0.964028	0.15000000000000002	0.964028
O00507	USP9Y	ubiquitin specific peptidase 9 Y-linked [Source:HGNC Symbol;Acc:HGNC:12633]	53	18	45	8	4	8	0.964028	0.923976	0.964028
Q8NFZ3	NLGN4Y	neuroligin 4 Y-linked [Source:HGNC Symbol;Acc:HGNC:15529]	53	null	45	8	0	8	0.964028	0.15000000000000002	0.964028
P08048	ZFY	zinc finger protein Y-linked [Source:HGNC Symbol;Acc:HGNC:12870]	53	18	45	8	3	8	0.964028	0.7229169999999998	0.964028
P51172	SCNN1D	sodium channel epithelial 1 delta subunit [Source:HGNC Symbol;Acc:HGNC:10601]	54	4	5	1	10	123	0.9667224999999998	1.174879	2.3521289999999997
Q8IX30	SCUBE3	signal peptide, CUB domain and EGF like domain containing 3 [Source:HGNC Symbol;Acc:HGNC:13655]	23	0	13	5	80	2	1.1877225000000002	1.001224	0.3615565
Q14767	LTBP2	latent transforming growth factor beta binding protein 2 [Source:HGNC Symbol;Acc:HGNC:6715]	23	0	13	4	1	10	0.9540150000000001	0.18091450000000006	1.2867814999999996
Q92543	SNX19	sorting nexin 19 [Source:HGNC Symbol;Acc:HGNC:21532]	3	3	null	5	141	0	0.47943450000000004	0.8943619999999999	0.15000000000000002
Q4AC94	C2CD3	C2 calcium dependent domain containing 3 [Source:HGNC Symbol;Acc:HGNC:24564]	3	4	null	2	115	0	0.3576125	1.5640770000000002	0.15000000000000002
Q14562	DHX8	DEAH-box helicase 8 [Source:NCBI gene;Acc:1659]	3	3	4	3	209	1	0.286952	1.5123375	0.198943
Q8WZ79	DNASE2B	deoxyribonuclease 2 beta [Source:HGNC Symbol;Acc:HGNC:28875]	55	null	null	1	0	0	0.5019765	0.15000000000000002	0.15000000000000002
P02708	CHRNA1	cholinergic receptor nicotinic alpha 1 subunit [Source:HGNC Symbol;Acc:HGNC:1955]	55	null	null	3	0	0	1.2480044999999995	0.15000000000000002	0.15000000000000002
P55774	CCL18	C-C motif chemokine ligand 18 [Source:HGNC Symbol;Acc:HGNC:10616]	55	8	46	3	40	1	1.1384225000000003	0.46420249999999996	0.9667224999999998
Q8IXQ6	PARP9	poly(ADP-ribose) polymerase family member 9 [Source:HGNC Symbol;Acc:HGNC:24118]	56	3	47	1	21	1	0.9667224999999998	0.6983690000000002	0.9667224999999998
Q9NYF5	FAM13B	family with sequence similarity 13 member B [Source:HGNC Symbol;Acc:HGNC:1335]	3	4	null	7	7	0	0.5872655000000001	0.30351	0.15000000000000002
O43290	SART1	spliceosome associated factor 1, recruiter of U4/U6.U5 tri-snRNP [Source:HGNC Symbol;Acc:HGNC:10538]	0	2	null	3	35	0	0.39475749999999993	1.007871	0.15000000000000002
Q96C55	ZNF524	zinc finger protein 524 [Source:HGNC Symbol;Acc:HGNC:28322]	0	1	null	5	10	0	0.5306215000000001	0.461355	0.15000000000000002
P55055	NR1H2	nuclear receptor subfamily 1 group H member 2 [Source:NCBI gene;Acc:7376]	0	1	null	1	65	0	0.2197935	1.0789565	0.15000000000000002
Q9BQ61	TRIR	telomerase RNA component interacting RNase [Source:HGNC Symbol;Acc:HGNC:28424]	0	1	null	7	4	0	0.5950855	0.2643674999999999	0.15000000000000002
Q7Z4V5	HDGFL2	HDGF like 2 [Source:HGNC Symbol;Acc:HGNC:14680]	0	1	null	10	94	0	1.1588225	2.0183765	0.15000000000000002
Q9NQ89	C12orf4	chromosome 12 open reading frame 4 [Source:HGNC Symbol;Acc:HGNC:1184]	0	3	null	1	1	0	0.2197935	0.15793900000000002	0.15000000000000002
Q9BQC6	MRPL57	mitochondrial ribosomal protein L57 [Source:HGNC Symbol;Acc:HGNC:14514]	0	1	null	3	38	0	0.31077750000000004	1.4275075	0.15000000000000002
Q9BY27	DGCR6L	DiGeorge syndrome critical region gene 6 like [Source:HGNC Symbol;Acc:HGNC:18551]	0	1	48	8	22	1	0.822197	0.8546074999999997	0.9667224999999998
Q8WYB5	KAT6B	lysine acetyltransferase 6B [Source:HGNC Symbol;Acc:HGNC:17582]	3	4	4	33	76	17	1.289493	1.7416504999999998	1.111877
Q9BRP8	PYM1	PYM homolog 1, exon junction complex associated factor [Source:HGNC Symbol;Acc:HGNC:30258]	3	1	null	9	1	0	0.5412805	0.18366000000000005	0.15000000000000002
Q9UI09	NDUFA12	NADH:ubiquinone oxidoreductase subunit A12 [Source:HGNC Symbol;Acc:HGNC:23987]	3	1	null	9	48	0	0.5035575	0.9368195	0.15000000000000002
P15531	NME1	NME/NM23 nucleoside diphosphate kinase 1 [Source:HGNC Symbol;Acc:HGNC:7849]	0	1	0	11	2	1	0.6532935	0.1798605	0.3329539999999999
Q16854	DGUOK	deoxyguanosine kinase [Source:HGNC Symbol;Acc:HGNC:2858]	0	1	null	8	104	0	0.52536	1.1480274999999995	0.15000000000000002
Q9BW72	HIGD2A	HIG1 hypoxia inducible domain family member 2A [Source:HGNC Symbol;Acc:HGNC:28311]	0	1	null	12	2	0	0.7611415000000001	0.20781700000000003	0.15000000000000002
P53680	AP2S1	adaptor related protein complex 2 subunit sigma 1 [Source:HGNC Symbol;Acc:HGNC:565]	0	1	null	6	14	0	0.4196625	0.5532400000000003	0.15000000000000002
P61970	NUTF2	nuclear transport factor 2 [Source:HGNC Symbol;Acc:HGNC:13722]	3	1	0	7	58	1	0.577924	1.3105645	0.3395075000000001
Q6P2P2	PRMT9	protein arginine methyltransferase 9 [Source:HGNC Symbol;Acc:HGNC:25099]	3	null	null	2	0	0	0.21035850000000003	0.15000000000000002	0.15000000000000002
P48556	PSMD8	proteasome 26S subunit, non-ATPase 8 [Source:HGNC Symbol;Acc:HGNC:9566]	3	1	null	1	8	0	0.18101649999999997	0.41510650000000004	0.15000000000000002
O15235	MRPS12	mitochondrial ribosomal protein S12 [Source:HGNC Symbol;Acc:HGNC:10380]	0	1	null	10	49	0	0.737367	1.4368915000000002	0.15000000000000002
P0C6T2	OST4	oligosaccharyltransferase complex subunit 4, non-catalytic [Source:HGNC Symbol;Acc:HGNC:32483]	0	1	null	39	79	0	1.8247294999999997	1.8852325000000005	0.15000000000000002
Q6ZVN7	SEM1	SEM1 26S proteasome complex subunit [Source:HGNC Symbol;Acc:HGNC:10845]	3	null	0	16	0	1	1.1268455	0.15000000000000002	0.2804325000000001
Q9NZ42	PSENEN	presenilin enhancer, gamma-secretase subunit [Source:HGNC Symbol;Acc:HGNC:30100]	0	1	0	23	36	3	1.3090685000000002	0.8514625	0.671917
O75531	BANF1	barrier to autointegration factor 1 [Source:HGNC Symbol;Acc:HGNC:17397]	0	1	0	20	91	4	1.3635280000000003	1.249373	0.8956115000000001
O14931	NCR3	natural cytotoxicity triggering receptor 3 [Source:HGNC Symbol;Acc:HGNC:19077]	8	8	null	7	49	0	0.3184955000000001	0.5167665	0.15000000000000002
P62263	RPS14	ribosomal protein S14 [Source:HGNC Symbol;Acc:HGNC:10387]	1	1	49	6	57	1	0.46949800000000014	1.2003535	0.9667224999999998
P63244	RACK1	receptor for activated C kinase 1 [Source:HGNC Symbol;Acc:HGNC:4399]	1	1	49	7	71	1	0.5357895000000001	1.5770650000000006	0.9667224999999998
P61513	RPL37A	ribosomal protein L37a [Source:HGNC Symbol;Acc:HGNC:10348]	1	1	1	14	58	4	0.7852305	1.2789530000000005	0.47017799999999993
P22087	FBL	fibrillarin [Source:HGNC Symbol;Acc:HGNC:3599]	1	1	null	3	173	0	0.29271499999999995	1.3770599999999997	0.15000000000000002
P84101	SERF2	small EDRK-rich factor 2 [Source:HGNC Symbol;Acc:HGNC:10757]	0	1	0	11	26	21	0.8896445000000002	1.0418539999999998	2.8737315000000003
Q9UHV9	PFDN2	prefoldin subunit 2 [Source:HGNC Symbol;Acc:HGNC:8867]	0	1	null	8	4	0	0.6265354999999999	0.25224650000000004	0.15000000000000002
Q53S33	BOLA3	bolA family member 3 [Source:HGNC Symbol;Acc:HGNC:24415]	0	1	null	24	18	0	1.4021774999999999	0.6620484999999999	0.15000000000000002
Q14919	DRAP1	DR1 associated protein 1 [Source:HGNC Symbol;Acc:HGNC:3019]	3	1	0	22	77	1	1.1263100000000001	1.8904515	0.2569130000000001
Q9BRA2	TXNDC17	thioredoxin domain containing 17 [Source:HGNC Symbol;Acc:HGNC:28218]	0	5	null	16	74	0	1.0458150000000004	0.5881750000000001	0.15000000000000002
Q13505	MTX1	metaxin 1 [Source:HGNC Symbol;Acc:HGNC:7504]	3	null	null	6	0	0	0.4961285	0.15000000000000002	0.15000000000000002
Q96C90	PPP1R14B	protein phosphatase 1 regulatory inhibitor subunit 14B [Source:HGNC Symbol;Acc:HGNC:9057]	0	1	null	14	8	0	0.8504680000000001	0.23983650000000006	0.15000000000000002
P56381	ATP5F1E	ATP synthase F1 subunit epsilon [Source:HGNC Symbol;Acc:HGNC:838]	0	1	0	16	15	3	1.030583	0.5733084999999999	0.5649954999999999
A8MXD5	GRXCR1	glutaredoxin and cysteine rich domain containing 1 [Source:HGNC Symbol;Acc:HGNC:31673]	57	null	null	2	0	0	1.1362720000000002	0.15000000000000002	0.15000000000000002
G3V0H7	SLCO1B7	solute carrier organic anion transporter family member 1B7 (putative) [Source:HGNC Symbol;Acc:HGNC:32934]	57	null	null	3	0	0	1.5804309999999995	0.15000000000000002	0.15000000000000002
Q8N8J7	FAM241A	family with sequence similarity 241 member A [Source:HGNC Symbol;Acc:HGNC:26813]	6	5	6	39	963	8	1.847229	2.9802025	0.4175459999999999
Q92574	TSC1	TSC complex subunit 1 [Source:HGNC Symbol;Acc:HGNC:12362]	4	4	5	8	12	1	0.5977290000000001	1.0684929999999997	0.18540250000000005
Q8N5N7	MRPL50	mitochondrial ribosomal protein L50 [Source:HGNC Symbol;Acc:HGNC:16654]	4	null	null	5	0	0	0.5017895	0.15000000000000002	0.15000000000000002
P38117	ETFB	electron transfer flavoprotein subunit beta [Source:HGNC Symbol;Acc:HGNC:3482]	0	5	null	6	72	0	0.6542285	0.6555290000000003	0.15000000000000002
Q96I34	PPP1R16A	protein phosphatase 1 regulatory subunit 16A [Source:HGNC Symbol;Acc:HGNC:14941]	0	5	null	3	97	0	0.6733620000000002	0.6541690000000002	0.15000000000000002
Q9BRQ5	ORAI3	ORAI calcium release-activated calcium modulator 3 [Source:HGNC Symbol;Acc:HGNC:28185]	3	null	null	3	0	0	0.5725179999999999	0.15000000000000002	0.15000000000000002
Q9UM54	MYO6	myosin VI [Source:HGNC Symbol;Acc:HGNC:7605]	3	19	null	2	1	0	0.48700800000000005	0.9667224999999998	0.15000000000000002
P98170	XIAP	X-linked inhibitor of apoptosis [Source:HGNC Symbol;Acc:HGNC:592]	3	4	null	8	17	0	0.46998249999999997	0.4372915	0.15000000000000002
Q96RT1	ERBIN	erbb2 interacting protein [Source:HGNC Symbol;Acc:HGNC:15842]	3	4	4	9	58	1	0.4902720000000001	1.2282845000000004	0.20345649999999998
Q92624	APPBP2	amyloid beta precursor protein binding protein 2 [Source:HGNC Symbol;Acc:HGNC:622]	3	4	4	11	8	6	0.499401	0.556759	0.4399265
Q96L73	NSD1	nuclear receptor binding SET domain protein 1 [Source:HGNC Symbol;Acc:HGNC:14234]	3	4	4	5	111	8	0.4001719999999999	2.0510759999999997	0.6144485000000001
Q9NU22	MDN1	midasin AAA ATPase 1 [Source:HGNC Symbol;Acc:HGNC:18302]	3	4	4	7	77	2	0.5587734999999999	1.548301	0.38306999999999997
Q7Z7G8	VPS13B	vacuolar protein sorting 13 homolog B [Source:HGNC Symbol;Acc:HGNC:2183]	3	4	4	9	125	2	0.4739094999999999	2.199741	0.25477950000000005
Q8IY49	MMD2	monocyte to macrophage differentiation associated 2 [Source:HGNC Symbol;Acc:HGNC:30133]	58	null	null	1	0	0	0.9667224999999998	0.15000000000000002	0.15000000000000002
Q9NQW6	ANLN	anillin actin binding protein [Source:HGNC Symbol;Acc:HGNC:14082]	10	8	11	9	28	15	0.41395050000000005	1.3902094999999999	0.6180780000000001
Q7Z2Z1	TICRR	TOPBP1 interacting checkpoint and replication regulator [Source:HGNC Symbol;Acc:HGNC:28704]	10	null	11	18	0	1	0.6648024999999999	0.15000000000000002	0.186805
P16619	CCL3L3	C-C motif chemokine ligand 3 like 3 [Source:HGNC Symbol;Acc:HGNC:30554]	8	20	50	2	2	1	0.469702	0.792039	0.9667224999999998
P10147	CCL3	C-C motif chemokine ligand 3 [Source:HGNC Symbol;Acc:HGNC:10627]	8	20	51	3	3	1	0.5649019999999999	1.1401904999999999	0.9667224999999998
P13236	CCL4	C-C motif chemokine ligand 4 [Source:HGNC Symbol;Acc:HGNC:10630]	8	20	51	9	2	1	0.5913284999999998	0.792039	0.9667224999999998
P03901	MT-ND4L	mitochondrially encoded NADH:ubiquinone oxidoreductase core subunit 4L [Source:HGNC Symbol;Acc:HGNC:7460]	12	3	14	7	64	9	1.275995	0.6469354999999998	0.989579
P03905	MT-ND4	mitochondrially encoded NADH:ubiquinone oxidoreductase core subunit 4 [Source:HGNC Symbol;Acc:HGNC:7459]	12	3	14	10	38	11	1.7789484999999996	0.507918	1.2138514999999996
P03923	MT-ND6	mitochondrially encoded NADH:ubiquinone oxidoreductase core subunit 6 [Source:HGNC Symbol;Acc:HGNC:7462]	12	3	14	1	1	1	0.36529649999999997	0.1954495	0.2789790000000001
Q96LI5	CNOT6L	CCR4-NOT transcription complex subunit 6 like [Source:HGNC Symbol;Acc:HGNC:18042]	3	null	4	14	0	1	0.5924845	0.15000000000000002	0.20834400000000006
Q5VYS8	TUT7	terminal uridylyl transferase 7 [Source:HGNC Symbol;Acc:HGNC:25817]	4	4	4	4	72	1	0.4565354999999998	1.5488960000000003	0.20170550000000004
Q9Y5G2	PCDHGB2	protocadherin gamma subfamily B, 2 [Source:HGNC Symbol;Acc:HGNC:8709]	59	0	null	1	1	0	0.9667224999999998	0.21590900000000005	0.15000000000000002
Q8NBT2	SPC24	SPC24 component of NDC80 kinetochore complex [Source:HGNC Symbol;Acc:HGNC:26913]	10	null	11	22	0	7	0.7936880000000003	0.15000000000000002	0.3934655000000001
Q15004	PCLAF	PCNA clamp associated factor [Source:HGNC Symbol;Acc:HGNC:28961]	10	8	11	9	3	4	0.46705	0.29470399999999997	0.33105850000000014
O95997	PTTG1	PTTG1 regulator of sister chromatid separation, securin [Source:HGNC Symbol;Acc:HGNC:9690]	10	1	11	27	58	15	0.9673599999999999	0.737435	0.6125955000000001
Q9NPD8	UBE2T	ubiquitin conjugating enzyme E2 T [Source:HGNC Symbol;Acc:HGNC:25009]	10	null	null	5	0	0	0.3711105	0.15000000000000002	0.15000000000000002
P41181	AQP2	aquaporin 2 [Source:HGNC Symbol;Acc:HGNC:634]	60	2	null	3	254	0	1.4164490000000003	1.4198745	0.15000000000000002
P56748	CLDN8	claudin 8 [Source:HGNC Symbol;Acc:HGNC:2050]	60	2	null	2	11	0	0.9500454999999999	0.24746950000000004	0.15000000000000002
Q5TC79	ZBTB37	zinc finger and BTB domain containing 37 [Source:HGNC Symbol;Acc:HGNC:28365]	3	4	31	3	14	1	0.39196949999999997	0.4741475000000001	0.453807
P41162	ETV3	ETS variant 3 [Source:HGNC Symbol;Acc:HGNC:3492]	3	4	4	12	5	2	0.9215449999999998	0.364642	0.3221589999999999
P17040	ZSCAN20	zinc finger and SCAN domain containing 20 [Source:HGNC Symbol;Acc:HGNC:13093]	3	4	null	10	99	0	0.5536989999999998	1.3368890000000004	0.15000000000000002
Q96E39	RBMXL1	RBMX like 1 [Source:HGNC Symbol;Acc:HGNC:25073]	3	null	null	6	0	0	0.513885	0.15000000000000002	0.15000000000000002
Q14571	ITPR2	inositol 1,4,5-trisphosphate receptor type 2 [Source:HGNC Symbol;Acc:HGNC:6181]	0	4	null	4	16	0	0.5098389999999999	0.464228	0.15000000000000002
Q96SB4	SRPK1	SRSF protein kinase 1 [Source:HGNC Symbol;Acc:HGNC:11305]	3	null	null	4	0	0	0.581715	0.15000000000000002	0.15000000000000002
O15111	CHUK	component of inhibitor of nuclear factor kappa B kinase complex [Source:HGNC Symbol;Acc:HGNC:1974]	3	6	4	24	1	4	1.2673249999999998	0.9667224999999998	0.5455475
O94972	TRIM37	tripartite motif containing 37 [Source:HGNC Symbol;Acc:HGNC:7523]	3	4	null	6	40	0	0.450747	0.5987235000000002	0.15000000000000002
P62253	UBE2G1	ubiquitin conjugating enzyme E2 G1 [Source:HGNC Symbol;Acc:HGNC:12482]	3	4	null	3	1	0	0.37814000000000003	0.24747800000000006	0.15000000000000002
P30260	CDC27	cell division cycle 27 [Source:HGNC Symbol;Acc:HGNC:1728]	3	3	4	9	130	3	0.7553019999999999	2.622599	0.31127050000000006
Q96S59	RANBP9	RAN binding protein 9 [Source:HGNC Symbol;Acc:HGNC:13727]	3	4	null	4	8	0	0.304445	0.3032805	0.15000000000000002
P00156	MT-CYB	mitochondrially encoded cytochrome b [Source:HGNC Symbol;Acc:HGNC:7427]	12	3	14	6	82	11	1.063223	0.8114869999999997	1.2138514999999996
P00395	MT-CO1	mitochondrially encoded cytochrome c oxidase I [Source:HGNC Symbol;Acc:HGNC:7419]	12	3	14	4	14	10	0.7508649999999999	0.3243520000000001	1.1138744999999999
P03897	MT-ND3	mitochondrially encoded NADH:ubiquinone oxidoreductase core subunit 3 [Source:HGNC Symbol;Acc:HGNC:7458]	12	3	14	4	27	6	0.7485105	0.3770690000000001	0.7042255000000002
P00403	MT-CO2	mitochondrially encoded cytochrome c oxidase II [Source:HGNC Symbol;Acc:HGNC:7421]	12	3	14	7	30	10	1.223397	0.40296849999999995	1.0863175
P03928	MT-ATP8	mitochondrially encoded ATP synthase membrane subunit 8 [Source:HGNC Symbol;Acc:HGNC:7415]	12	3	14	4	23	9	0.7505844999999999	0.3424315	0.9863999999999999
P25116	F2R	coagulation factor II thrombin receptor [Source:HGNC Symbol;Acc:HGNC:3537]	6	0	null	4	50	0	0.4386089999999999	0.8903329999999999	0.15000000000000002
Q9BT81	SOX7	SRY-box 7 [Source:HGNC Symbol;Acc:HGNC:18196]	6	null	6	4	0	12	0.30372250000000006	0.15000000000000002	0.557473
Q96AC1	FERMT2	fermitin family member 2 [Source:HGNC Symbol;Acc:HGNC:15767]	6	null	null	18	0	0	1.4025515000000002	0.15000000000000002	0.15000000000000002
Q96F85	CNRIP1	cannabinoid receptor interacting protein 1 [Source:HGNC Symbol;Acc:HGNC:24546]	6	3	6	13	21	10	0.6241385000000002	0.782961	0.46506099999999995
Q52LD8	RFTN2	raftlin family member 2 [Source:HGNC Symbol;Acc:HGNC:26402]	6	0	6	22	2	13	1.443139	0.2581114999999999	0.8223670000000002
Q9Y279	VSIG4	V-set and immunoglobulin domain containing 4 [Source:HGNC Symbol;Acc:HGNC:17032]	16	8	8	9	140	7	0.35827549999999997	1.4009705	0.36894299999999997
Q9NXF1	TEX10	testis expressed 10 [Source:HGNC Symbol;Acc:HGNC:25988]	4	4	null	16	35	0	1.0226015000000002	0.7776655	0.15000000000000002
Q96PU4	UHRF2	ubiquitin like with PHD and ring finger domains 2 [Source:HGNC Symbol;Acc:HGNC:12557]	4	null	null	6	0	0	0.38125950000000003	0.15000000000000002	0.15000000000000002
Q53F19	NCBP3	nuclear cap binding subunit 3 [Source:HGNC Symbol;Acc:HGNC:24612]	4	4	5	7	88	2	0.6292470000000001	2.0961089999999998	0.22374600000000003
Q13126	MTAP	methylthioadenosine phosphorylase [Source:HGNC Symbol;Acc:HGNC:7413]	4	4	null	3	50	0	0.2870880000000001	0.8195365000000001	0.15000000000000002
Q19T08	ECSCR	endothelial cell surface expressed chemotaxis and apoptosis regulator [Source:HGNC Symbol;Acc:HGNC:35454]	6	1	6	18	9	35	0.8058854999999998	0.2934715	1.282914
Q14515	SPARCL1	SPARC like 1 [Source:HGNC Symbol;Acc:HGNC:11220]	6	null	null	16	0	0	0.709113	0.15000000000000002	0.15000000000000002
O14917	PCDH17	protocadherin 17 [Source:HGNC Symbol;Acc:HGNC:14267]	6	0	6	4	1	13	0.5241359999999998	0.22297249999999993	0.7657229999999999
Q8TED9	AFAP1L1	actin filament associated protein 1 like 1 [Source:HGNC Symbol;Acc:HGNC:26714]	6	4	6	6	8	13	0.3608595	1.296633	0.584214
Q9NR61	DLL4	delta like canonical Notch ligand 4 [Source:HGNC Symbol;Acc:HGNC:2910]	6	null	6	11	0	33	0.884077	0.15000000000000002	1.6175929999999998
Q9Y5J3	HEY1	hes related family bHLH transcription factor with YRPW motif 1 [Source:HGNC Symbol;Acc:HGNC:4880]	6	2	null	18	4	0	0.8039219999999999	0.19387700000000005	0.15000000000000002
P17302	GJA1	gap junction protein alpha 1 [Source:HGNC Symbol;Acc:HGNC:4274]	6	null	6	8	0	6	0.4382859999999999	0.15000000000000002	0.34711500000000006
Q8NC01	CLEC1A	C-type lectin domain family 1 member A [Source:HGNC Symbol;Acc:HGNC:24355]	6	null	6	25	0	20	1.1876205	0.15000000000000002	0.8122350000000002
O43805	SSNA1	SS nuclear autoantigen 1 [Source:HGNC Symbol;Acc:HGNC:11321]	0	1	0	9	17	5	1.2155770000000001	0.7483915	1.0294525
Q15527	SURF2	surfeit 2 [Source:HGNC Symbol;Acc:HGNC:11475]	0	1	0	1	5	2	0.334841	0.328398	0.5836954999999999
P60468	SEC61B	Sec61 translocon beta subunit [Source:HGNC Symbol;Acc:HGNC:16993]	0	1	null	2	19	0	0.7223559999999998	0.9747975	0.15000000000000002
Q9NRX4	PHPT1	phosphohistidine phosphatase 1 [Source:HGNC Symbol;Acc:HGNC:30033]	0	1	0	2	9	1	0.44923399999999986	0.490918	0.40947100000000003
Q6ZU65	UBN2	ubinuclein 2 [Source:HGNC Symbol;Acc:HGNC:21931]	61	4	31	4	40	3	0.8086819999999998	1.0184279999999999	0.6371434999999999
Q92621	NUP205	nucleoporin 205 [Source:HGNC Symbol;Acc:HGNC:18658]	3	3	4	3	82	6	0.33076949999999994	1.0800615000000005	0.5252495
P15056	BRAF	B-Raf proto-oncogene, serine/threonine kinase [Source:HGNC Symbol;Acc:HGNC:1097]	3	4	4	2	43	3	0.21319750000000004	0.9730379999999997	0.3429500000000001
Q5T7M4	C1QTNF12	C1q and TNF related 12 [Source:HGNC Symbol;Acc:HGNC:32308]	0	5	null	1	792	0	0.5113350000000002	2.3344659999999995	0.15000000000000002
Q9NR83	SLC2A4RG	SLC2A4 regulator [Source:HGNC Symbol;Acc:HGNC:15930]	0	5	null	2	472	0	0.63178	1.5431329999999996	0.15000000000000002
P00736	null	null	62	8	52	3	54	2	1.585905	1.174505	1.4079830000000002
P55058	PLTP	phospholipid transfer protein [Source:HGNC Symbol;Acc:HGNC:9093]	62	8	null	1	9	0	0.625201	0.26343249999999996	0.15000000000000002
Q96QH2	PRAM1	PML-RARA regulated adaptor molecule 1 [Source:HGNC Symbol;Acc:HGNC:30091]	16	8	8	11	138	3	0.40010400000000007	1.1888870000000002	0.264597
Q9H4A9	DPEP2	dipeptidase 2 [Source:HGNC Symbol;Acc:HGNC:23028]	16	8	null	13	228	0	0.5340895	1.9246215	0.15000000000000002
P19878	NCF2	neutrophil cytosolic factor 2 [Source:HGNC Symbol;Acc:HGNC:7661]	16	8	8	14	200	16	0.6624309999999999	1.671959	0.5762155
P10070	GLI2	GLI family zinc finger 2 [Source:HGNC Symbol;Acc:HGNC:4318]	6	3	13	4	9	2	0.5351775000000001	0.5600229999999998	0.7982865000000001
P14415	ATP1B2	ATPase Na+/K+ transporting subunit beta 2 [Source:HGNC Symbol;Acc:HGNC:805]	6	0	6	6	52	9	0.6974085	0.6123660000000001	0.8803285
P01138	NGF	nerve growth factor [Source:HGNC Symbol;Acc:HGNC:7808]	6	null	null	1	0	0	0.254567	0.15000000000000002	0.15000000000000002
P11217	PYGM	glycogen phosphorylase, muscle associated [Source:HGNC Symbol;Acc:HGNC:9726]	6	0	6	1	16	4	0.254567	1.116586	0.5570649999999999
Q13207	TBX2	T-box 2 [Source:HGNC Symbol;Acc:HGNC:11597]	6	null	null	5	0	0	0.6141510000000001	0.15000000000000002	0.15000000000000002
P43119	PTGIR	prostaglandin I2 receptor [Source:HGNC Symbol;Acc:HGNC:9602]	6	0	13	13	15	4	1.721276	0.8967845000000003	1.1056805
Q13257	MAD2L1	mitotic arrest deficient 2 like 1 [Source:HGNC Symbol;Acc:HGNC:6763]	10	3	null	3	4	0	0.2676995	0.42142199999999996	0.15000000000000002
Q5HYJ3	FAM76B	family with sequence similarity 76 member B [Source:HGNC Symbol;Acc:HGNC:28492]	2	3	5	3	3	8	0.7754300000000002	0.3370765000000001	0.44039399999999995
Q6P2M8	PNCK	pregnancy up-regulated nonubiquitous CaM kinase [Source:HGNC Symbol;Acc:HGNC:13415]	63	null	53	1	0	1	0.9667224999999998	0.15000000000000002	0.9667224999999998
Q8IUR6	CREBRF	CREB3 regulatory factor [Source:HGNC Symbol;Acc:HGNC:24050]	3	4	null	7	3	0	0.8632095000000001	0.21757499999999996	0.15000000000000002
Q99717	SMAD5	SMAD family member 5 [Source:HGNC Symbol;Acc:HGNC:6771]	3	4	4	13	52	9	0.9107329999999998	1.121533	1.3433235000000001
Q9HCS5	EPB41L4A	erythrocyte membrane protein band 4.1 like 4A [Source:HGNC Symbol;Acc:HGNC:13278]	3	null	null	1	0	0	0.21910500000000002	0.15000000000000002	0.15000000000000002
Q6PIJ6	FBXO38	F-box protein 38 [Source:HGNC Symbol;Acc:HGNC:28844]	3	4	4	3	21	3	0.3457975	0.7039535000000001	0.3674215
Q9UKB1	FBXW11	F-box and WD repeat domain containing 11 [Source:HGNC Symbol;Acc:HGNC:13607]	3	4	4	12	69	6	1.2592925	1.3083800000000003	0.62498
O14744	PRMT5	protein arginine methyltransferase 5 [Source:HGNC Symbol;Acc:HGNC:10894]	13	2	4	8	1	2	1.303875	0.1591885	0.6640119999999999
P56199	ITGA1	integrin subunit alpha 1 [Source:HGNC Symbol;Acc:HGNC:6134]	6	0	6	11	31	22	0.8023919999999999	1.0473195	1.2077059999999997
Q8TDV5	GPR119	G protein-coupled receptor 119 [Source:HGNC Symbol;Acc:HGNC:19060]	64	null	null	1	0	0	0.7458754999999999	0.15000000000000002	0.15000000000000002
Q8NH40	OR6S1	olfactory receptor family 6 subfamily S member 1 [Source:HGNC Symbol;Acc:HGNC:15363]	64	null	null	1	0	0	0.7458754999999999	0.15000000000000002	0.15000000000000002
Q2TAL8	QRICH1	glutamine rich 1 [Source:HGNC Symbol;Acc:HGNC:24713]	3	3	4	1	150	4	0.254414	1.9828209999999997	1.3192004999999998
Q96T88	UHRF1	ubiquitin like with PHD and ring finger domains 1 [Source:HGNC Symbol;Acc:HGNC:12556]	10	8	11	24	11	9	0.8727975000000002	0.6714070000000001	0.5405665
Q06609	RAD51	RAD51 recombinase [Source:HGNC Symbol;Acc:HGNC:9817]	10	3	11	13	6	13	0.5620969999999998	0.2894765000000001	0.7208854999999997
Q01094	E2F1	E2F transcription factor 1 [Source:HGNC Symbol;Acc:HGNC:3113]	10	8	11	6	7	4	0.540643	0.48184849999999996	0.7102265
Q9Y6G9	DYNC1LI1	dynein cytoplasmic 1 light intermediate chain 1 [Source:HGNC Symbol;Acc:HGNC:18745]	65	null	null	1	0	0	0.9667224999999998	0.15000000000000002	0.15000000000000002
Q8IZC7	ZNF101	zinc finger protein 101 [Source:HGNC Symbol;Acc:HGNC:12881]	8	4	null	2	1	0	0.202564	0.26726600000000006	0.15000000000000002
Q6JBY9	RCSD1	RCSD domain containing 1 [Source:HGNC Symbol;Acc:HGNC:28310]	8	0	54	8	25	4	0.46826550000000006	0.8740385	0.8847400000000002
Q8IZS7	CLECL1	C-type lectin like 1 [Source:HGNC Symbol;Acc:HGNC:24462]	16	8	null	15	3	0	0.399067	0.17178549999999998	0.15000000000000002
Q9NSI8	SAMSN1	SAM domain, SH3 domain and nuclear localization signals 1 [Source:HGNC Symbol;Acc:HGNC:10528]	16	5	8	22	345	18	0.5571160000000001	1.2693820000000002	0.5959609999999997
P29466	CASP1	caspase 1 [Source:HGNC Symbol;Acc:HGNC:1499]	16	8	8	14	44	1	0.5451905	0.8816375000000004	0.17370649999999999
Q96B01	RAD51AP1	RAD51 associated protein 1 [Source:HGNC Symbol;Acc:HGNC:16956]	10	3	11	10	1	1	0.6641309999999999	0.239454	0.19084249999999994
O14879	IFIT3	interferon induced protein with tetratricopeptide repeats 3 [Source:HGNC Symbol;Acc:HGNC:5411]	31	21	55	3	1	1	1.3366000000000002	0.9667224999999998	0.9667224999999998
P26951	IL3RA	interleukin 3 receptor subunit alpha [Source:HGNC Symbol;Acc:HGNC:6012]	6	null	6	5	0	7	0.330115	0.15000000000000002	0.3887395
Q86Y39	NDUFA11	NADH:ubiquinone oxidoreductase subunit A11 [Source:HGNC Symbol;Acc:HGNC:20371]	0	1	0	31	16	13	1.9156795000000002	0.742144	1.5929175
Q8TAP8	PPP1R35	protein phosphatase 1 regulatory subunit 35 [Source:HGNC Symbol;Acc:HGNC:28320]	0	1	0	12	4	3	1.2185605000000002	0.2946445000000001	0.9992435000000001
Q96IG2	FBXL20	F-box and leucine rich repeat protein 20 [Source:HGNC Symbol;Acc:HGNC:24679]	3	4	null	2	15	0	0.212203	0.6160040000000001	0.15000000000000002
P45983	MAPK8	mitogen-activated protein kinase 8 [Source:HGNC Symbol;Acc:HGNC:6881]	3	null	null	10	0	0	0.6788275	0.15000000000000002	0.15000000000000002
Q03188	CENPC	centromere protein C [Source:HGNC Symbol;Acc:HGNC:1854]	3	4	null	6	18	0	0.4879600000000002	0.707464	0.15000000000000002
P07333	CSF1R	colony stimulating factor 1 receptor [Source:HGNC Symbol;Acc:HGNC:2433]	16	8	8	22	171	41	0.9340995000000001	1.4557615	1.3397704999999998
P21854	CD72	CD72 molecule [Source:HGNC Symbol;Acc:HGNC:1696]	16	8	8	18	1	3	0.4736290000000001	0.16612449999999998	0.21863750000000004
P12109	COL6A1	collagen type VI alpha 1 chain [Source:HGNC Symbol;Acc:HGNC:2211]	23	0	13	4	46	1	0.9036865000000001	1.2671720000000004	0.4279159999999999
Q13303	KCNAB2	potassium voltage-gated channel subfamily A regulatory beta subunit 2 [Source:HGNC Symbol;Acc:HGNC:6229]	16	5	null	2	1147	0	0.19603600000000007	3.5650365000000006	0.15000000000000002
O60861	AC005747.1	growth arrest specific 7 [Source:NCBI gene;Acc:8522]	16	3	8	11	10	20	0.6680834999999998	0.3332939999999999	0.6334204999999998
Q08ET2	SIGLEC14	sialic acid binding Ig like lectin 14 [Source:HGNC Symbol;Acc:HGNC:32926]	16	null	null	1	0	0	0.17544050000000003	0.15000000000000002	0.15000000000000002
Q7Z4I7	LIMS2	LIM zinc finger domain containing 2 [Source:HGNC Symbol;Acc:HGNC:16084]	6	null	6	14	0	8	0.669996	0.15000000000000002	0.4148429999999999
Q8WUY9	DEPDC1B	DEP domain containing 1B [Source:HGNC Symbol;Acc:HGNC:24902]	10	0	11	11	134	9	0.45264249999999995	0.779544	0.42175350000000006
Q9Y6A5	TACC3	transforming acidic coiled-coil containing protein 3 [Source:HGNC Symbol;Acc:HGNC:11524]	10	1	11	20	188	3	0.6925720000000002	1.4719369999999994	0.2570320000000001
O14965	AURKA	aurora kinase A [Source:HGNC Symbol;Acc:HGNC:11393]	10	null	null	23	0	0	0.8448070000000001	0.15000000000000002	0.15000000000000002
Q8TCJ2	STT3B	STT3 oligosaccharyltransferase complex catalytic subunit B [Source:HGNC Symbol;Acc:HGNC:30611]	0	3	null	2	127	0	0.9115235000000002	1.1076015000000001	0.15000000000000002
Q7Z7A1	CNTRL	centriolin [Source:HGNC Symbol;Acc:HGNC:1858]	8	4	56	2	23	1	0.6791845000000001	0.7985074999999999	0.7458754999999999
A0A0B4J1Y8	IGLV9-49	immunoglobulin lambda variable 9-49 [Source:HGNC Symbol;Acc:HGNC:5933]	11	8	null	3	21	0	0.18709400000000004	0.33768	0.15000000000000002
A0A0B4J274	TRAV20	T cell receptor alpha variable 20 [Source:HGNC Symbol;Acc:HGNC:12117]	8	8	null	15	4	0	0.38061349999999994	0.18142450000000002	0.15000000000000002
A0A0K0K1G6	TRBV10-3	T cell receptor beta variable 10-3 [Source:HGNC Symbol;Acc:HGNC:12179]	8	8	null	17	2	0	0.412803	0.16489200000000004	0.15000000000000002
Q96AK3	APOBEC3D	apolipoprotein B mRNA editing enzyme catalytic subunit 3D [Source:HGNC Symbol;Acc:HGNC:17354]	8	null	8	14	0	1	0.4447715	0.15000000000000002	0.17725100000000002
A0A0B4J244	TRAV3	T cell receptor alpha variable 3 (gene/pseudogene) [Source:HGNC Symbol;Acc:HGNC:12128]	8	8	null	19	37	0	0.445188	0.4227309999999999	0.15000000000000002
A0A0K0K1D8	TRBV6-1	T cell receptor beta variable 6-1 [Source:HGNC Symbol;Acc:HGNC:12226]	8	8	null	4	6	0	0.21143800000000007	0.19599350000000007	0.15000000000000002
Q6AHZ1	ZNF518A	zinc finger protein 518A [Source:HGNC Symbol;Acc:HGNC:29009]	3	3	31	16	1	2	0.7737725	0.22930500000000004	0.7155984999999999
Q7L804	RAB11FIP2	RAB11 family interacting protein 2 [Source:HGNC Symbol;Acc:HGNC:29152]	3	4	4	8	62	5	0.472932	1.025619	0.5694239999999997
O75475	PSIP1	PC4 and SFRS1 interacting protein 1 [Source:HGNC Symbol;Acc:HGNC:9527]	4	3	null	8	27	0	0.7487060000000001	0.5081645	0.15000000000000002
O75534	CSDE1	cold shock domain containing E1 [Source:HGNC Symbol;Acc:HGNC:29905]	3	4	4	8	10	3	0.7461645	0.30843149999999997	0.517489
P20749	BCL3	BCL3 transcription coactivator [Source:HGNC Symbol;Acc:HGNC:998]	66	1	null	1	6	0	0.9667224999999998	0.6983520000000001	0.15000000000000002
Q8WXE0	CASKIN2	CASK interacting protein 2 [Source:HGNC Symbol;Acc:HGNC:18200]	6	4	6	10	4	10	0.9450730000000002	0.42941200000000007	0.47334000000000004
Q8TDG4	HELQ	helicase, POLQ like [Source:HGNC Symbol;Acc:HGNC:18536]	3	null	null	9	0	0	0.911141	0.15000000000000002	0.15000000000000002
P01614	IGKV2D-40	immunoglobulin kappa variable 2D-40 [Source:HGNC Symbol;Acc:HGNC:5804]	11	8	null	2	59	0	0.17538949999999998	0.6847945	0.15000000000000002
Q15154	PCM1	pericentriolar material 1 [Source:HGNC Symbol;Acc:HGNC:8727]	3	4	4	17	137	3	1.0191335000000004	2.5450280000000007	0.7231465
Q8IVH8	MAP4K3	mitogen-activated protein kinase kinase kinase kinase 3 [Source:HGNC Symbol;Acc:HGNC:6865]	3	4	null	5	1	0	0.2885924999999999	0.49808350000000007	0.15000000000000002
Q9P0M9	MRPL27	mitochondrial ribosomal protein L27 [Source:HGNC Symbol;Acc:HGNC:14483]	3	1	57	10	28	1	0.5544214999999999	0.944767	0.9667224999999998
Q68DQ2	CRYBG3	crystallin beta-gamma domain containing 3 [Source:HGNC Symbol;Acc:HGNC:34427]	3	4	4	13	114	2	0.527145	1.7717065000000003	0.293752
Q8N5C8	TAB3	TGF-beta activated kinase 1 (MAP3K7) binding protein 3 [Source:HGNC Symbol;Acc:HGNC:30681]	3	4	null	7	7	0	0.35633749999999986	0.2755365000000001	0.15000000000000002
Q5T5U3	ARHGAP21	Rho GTPase activating protein 21 [Source:HGNC Symbol;Acc:HGNC:23725]	3	4	null	6	55	0	0.35584450000000006	1.4392119999999997	0.15000000000000002
O14933	UBE2L6	ubiquitin conjugating enzyme E2 L6 [Source:HGNC Symbol;Acc:HGNC:12490]	51	1	null	2	303	0	0.6589885000000001	1.6780875	0.15000000000000002
Q9UL46	PSME2	proteasome activator subunit 2 [Source:HGNC Symbol;Acc:HGNC:9569]	51	1	null	2	41	0	0.9944155	0.8261240000000001	0.15000000000000002
A0A0B4J2E0	TRBV12-4	T cell receptor beta variable 12-4 [Source:HGNC Symbol;Acc:HGNC:12186]	8	null	null	3	0	0	0.20286150000000008	0.15000000000000002	0.15000000000000002
A0A087WT03	TRAV26-1	T cell receptor alpha variable 26-1 [Source:HGNC Symbol;Acc:HGNC:12123]	8	null	null	2	0	0	0.1811355	0.15000000000000002	0.15000000000000002
O75326	SEMA7A	semaphorin 7A (John Milton Hagen blood group) [Source:HGNC Symbol;Acc:HGNC:10741]	67	null	null	1	0	0	0.9667224999999998	0.15000000000000002	0.15000000000000002
Q96A72	MAGOHB	mago homolog B, exon junction complex subunit [Source:HGNC Symbol;Acc:HGNC:25504]	5	3	null	1	5	0	0.328942	0.20988250000000003	0.15000000000000002
O15145	ARPC3	actin related protein 2/3 complex subunit 3 [Source:HGNC Symbol;Acc:HGNC:706]	0	1	null	3	81	0	0.5148199999999998	1.4416685000000002	0.15000000000000002
Q8N187	CARF	calcium responsive transcription factor [Source:HGNC Symbol;Acc:HGNC:14435]	3	3	5	4	2	4	0.4105335000000001	0.23868050000000002	0.44969300000000006
O95983	MBD3	methyl-CpG binding domain protein 3 [Source:NCBI gene;Acc:53615]	0	1	null	18	11	0	1.9408819999999996	0.705237	0.15000000000000002
Q01362	MS4A2	membrane spanning 4-domains A2 [Source:HGNC Symbol;Acc:HGNC:7316]	68	8	58	6	154	3	1.8192979999999999	1.4068439999999998	1.4164490000000003
P15088	CPA3	carboxypeptidase A3 [Source:HGNC Symbol;Acc:HGNC:2298]	68	8	58	7	171	2	2.161958499999999	1.7036300000000006	0.9500454999999999
Q76M96	CCDC80	coiled-coil domain containing 80 [Source:HGNC Symbol;Acc:HGNC:30649]	23	0	13	6	48	6	1.2257515	1.7539414999999998	0.856418
P08708	RPS17	ribosomal protein S17 [Source:HGNC Symbol;Acc:HGNC:10397]	1	1	1	2	46	2	0.24261600000000005	1.274346	0.3219125000000001
P0DPF3	NBPF9	NBPF member 9 [Source:HGNC Symbol;Acc:HGNC:31991]	69	null	59	1	0	1	0.9667224999999998	0.15000000000000002	0.9667224999999998
P62306	SNRPF	small nuclear ribonucleoprotein polypeptide F [Source:HGNC Symbol;Acc:HGNC:11162]	3	1	null	3	5	0	0.363605	0.38373300000000016	0.15000000000000002
Q5VYY2	LIPM	lipase family member M [Source:HGNC Symbol;Acc:HGNC:23455]	70	null	60	1	0	1	0.9667224999999998	0.15000000000000002	0.9667224999999998
Q9Y6C2	EMILIN1	elastin microfibril interfacer 1 [Source:HGNC Symbol;Acc:HGNC:19880]	23	0	13	9	19	16	2.2213309999999997	1.0704989999999996	2.2212035
Q12959	DLG1	discs large MAGUK scaffold protein 1 [Source:HGNC Symbol;Acc:HGNC:2900]	3	4	null	1	63	0	0.4010899999999999	1.1605735000000001	0.15000000000000002
Q9H2U1	DHX36	DEAH-box helicase 36 [Source:HGNC Symbol;Acc:HGNC:14410]	3	4	4	6	95	4	0.7153944999999999	2.025457	0.4542745000000001
P46781	RPS9	ribosomal protein S9 [Source:HGNC Symbol;Acc:HGNC:10442]	1	1	1	12	63	8	0.6778925000000002	1.3287970000000002	0.7764585000000002
P46779	RPL28	ribosomal protein L28 [Source:HGNC Symbol;Acc:HGNC:10330]	1	1	1	16	54	13	0.8101525000000002	1.3438165000000004	1.2094569999999996
P15880	RPS2	ribosomal protein S2 [Source:HGNC Symbol;Acc:HGNC:10404]	1	1	1	17	38	8	0.8957390000000001	0.8567920000000001	0.7617960000000003
Q9NYW8	RBAK	RB associated KRAB zinc finger [Source:HGNC Symbol;Acc:HGNC:17680]	3	4	null	2	31	0	0.5135365000000002	0.7963059999999998	0.15000000000000002
Q9BZ67	FRMD8	FERM domain containing 8 [Source:HGNC Symbol;Acc:HGNC:25462]	6	1	null	1	34	0	0.23656400000000002	0.7073619999999998	0.15000000000000002
Q9C0D9	SELENOI	selenoprotein I [Source:HGNC Symbol;Acc:HGNC:29361]	3	4	null	3	19	0	0.33797749999999993	0.3857900000000001	0.15000000000000002
P82094	TMF1	TATA element modulatory factor 1 [Source:HGNC Symbol;Acc:HGNC:11870]	3	4	null	6	127	0	0.347999	2.1034529999999996	0.15000000000000002
Q5H9S7	DCAF17	DDB1 and CUL4 associated factor 17 [Source:HGNC Symbol;Acc:HGNC:25784]	3	3	null	4	443	0	0.4653075000000001	2.2898665	0.15000000000000002
Q9UGU5	HMGXB4	HMG-box containing 4 [Source:HGNC Symbol;Acc:HGNC:5003]	3	4	null	3	71	0	0.30043299999999995	1.577201	0.15000000000000002
Q8IUH5	ZDHHC17	zinc finger DHHC-type containing 17 [Source:HGNC Symbol;Acc:HGNC:18412]	3	4	31	6	31	6	0.6811395000000001	0.7197720000000002	0.9563524999999998
O14980	XPO1	exportin 1 [Source:HGNC Symbol;Acc:HGNC:12825]	0	4	null	2	27	0	0.34106299999999995	0.665831	0.15000000000000002
O75533	SF3B1	splicing factor 3b subunit 1 [Source:HGNC Symbol;Acc:HGNC:10768]	3	3	4	11	48	3	0.7351229999999999	0.6322645000000001	0.5714130000000001
Q86YS7	C2CD5	C2 calcium dependent domain containing 5 [Source:HGNC Symbol;Acc:HGNC:29062]	3	2	31	7	7	1	0.5114455	0.38607050000000004	0.42392950000000007
Q96M86	DNHD1	dynein heavy chain domain 1 [Source:HGNC Symbol;Acc:HGNC:26532]	2	4	5	6	7	205	1.2492285	0.8812974999999998	3.8530249999999997
Q96PV6	LENG8	leukocyte receptor cluster member 8 [Source:HGNC Symbol;Acc:HGNC:15500]	2	4	5	13	14	216	2.8444999999999996	2.0956669999999993	4.0479555000000005
Q9P2D7	DNAH1	dynein axonemal heavy chain 1 [Source:HGNC Symbol;Acc:HGNC:2940]	2	4	5	4	3	147	0.8709105000000001	0.45251499999999995	2.7021675000000007
Q00526	CDK3	cyclin dependent kinase 3 [Source:HGNC Symbol;Acc:HGNC:1772]	2	null	5	2	0	188	0.5635080000000001	0.15000000000000002	3.3029049999999995
Q96S94	CCNL2	cyclin L2 [Source:HGNC Symbol;Acc:HGNC:20570]	2	4	5	9	21	223	2.059083	2.5737579999999998	4.4026605
P02462	COL4A1	collagen type IV alpha 1 chain [Source:HGNC Symbol;Acc:HGNC:2202]	6	0	6	12	6	10	2.0921055	0.7903560000000003	0.9998555000000001
P33402	GUCY1A2	guanylate cyclase 1 soluble subunit alpha 2 [Source:HGNC Symbol;Acc:HGNC:4684]	6	0	6	2	11	7	0.3490869999999999	0.3793725	0.9144645
P54368	OAZ1	ornithine decarboxylase antizyme 1 [Source:HGNC Symbol;Acc:HGNC:8095]	0	1	61	9	15	1	0.7987879999999999	0.555637	0.9667224999999998
Q9BSQ5	CCM2	CCM2 scaffold protein [Source:HGNC Symbol;Acc:HGNC:21708]	3	1	null	6	1	0	0.37573449999999997	0.173239	0.15000000000000002
Q12884	FAP	fibroblast activation protein alpha [Source:HGNC Symbol;Acc:HGNC:3590]	23	3	13	6	32	14	1.2022575	0.8827680000000002	1.6538794999999997
Q6PJW8	CNST	consortin, connexin sorting protein [Source:HGNC Symbol;Acc:HGNC:26486]	4	4	4	4	29	3	0.4141205	0.5849959999999997	0.3536345000000001
Q8IYI6	EXOC8	exocyst complex component 8 [Source:HGNC Symbol;Acc:HGNC:24659]	4	4	4	1	2	2	0.27414249999999996	0.351161	0.3127920000000001
P36508	ZNF76	zinc finger protein 76 [Source:HGNC Symbol;Acc:HGNC:13149]	71	null	5	1	0	1	0.6794650000000001	0.15000000000000002	0.21113200000000007
Q9HCG7	GBA2	glucosylceramidase beta 2 [Source:HGNC Symbol;Acc:HGNC:18986]	71	2	null	2	8	0	1.253674	0.22543750000000004	0.15000000000000002
Q9BYN8	MRPS26	mitochondrial ribosomal protein S26 [Source:HGNC Symbol;Acc:HGNC:14045]	0	1	0	16	29	5	1.1995460000000002	1.2895015	0.7056960000000001
Q9NZJ0	DTL	denticleless E3 ubiquitin protein ligase homolog [Source:HGNC Symbol;Acc:HGNC:30288]	10	8	11	7	7	6	0.7120285	0.4101510000000001	0.733882
Q9Y248	GINS2	GINS complex subunit 2 [Source:HGNC Symbol;Acc:HGNC:24575]	10	1	11	5	26	2	0.49437750000000014	0.336592	0.5222915
Q9Y5N6	ORC6	origin recognition complex subunit 6 [Source:HGNC Symbol;Acc:HGNC:17151]	10	null	null	10	0	0	0.69264	0.15000000000000002	0.15000000000000002
Q14691	GINS1	GINS complex subunit 1 [Source:HGNC Symbol;Acc:HGNC:28980]	10	3	null	4	96	0	0.353473	0.7403420000000001	0.15000000000000002
Q9Y5Q3	MAFB	MAF bZIP transcription factor B [Source:HGNC Symbol;Acc:HGNC:6408]	16	0	null	13	50	0	0.4625195000000001	0.8214404999999999	0.15000000000000002
P16871	IL7R	interleukin 7 receptor [Source:HGNC Symbol;Acc:HGNC:6024]	8	8	null	1	306	0	0.17009400000000002	2.7795770000000006	0.15000000000000002
Q9UK28	AC003112.1	transmembrane protein 59 like [Source:NCBI gene;Acc:25789]	23	0	13	6	1	3	1.2134095	0.20324399999999995	0.4958735
P51884	LUM	lumican [Source:HGNC Symbol;Acc:HGNC:6724]	23	0	13	13	15	13	2.399338	0.963977	1.71434
Q4V9L6	TMEM119	transmembrane protein 119 [Source:HGNC Symbol;Acc:HGNC:27884]	23	0	13	6	21	11	1.083283	1.1712155	1.4425694999999998
P24043	LAMA2	laminin subunit alpha 2 [Source:HGNC Symbol;Acc:HGNC:6482]	23	0	13	6	3	1	1.1619335000000004	0.2783669999999999	0.2754600000000001
P07585	DCN	decorin [Source:HGNC Symbol;Acc:HGNC:2705]	23	0	13	8	8	10	1.4397814999999998	0.5373109999999999	1.5307315000000001
P55083	MFAP4	microfibril associated protein 4 [Source:HGNC Symbol;Acc:HGNC:7035]	23	0	13	4	3	1	0.7795779999999999	0.29682900000000007	0.288057
Q92813	DIO2	iodothyronine deiodinase 2 [Source:HGNC Symbol;Acc:HGNC:2884]	23	0	null	2	2	0	0.46637000000000006	0.16251200000000005	0.15000000000000002
P35442	THBS2	thrombospondin 2 [Source:HGNC Symbol;Acc:HGNC:11786]	23	0	13	3	26	6	0.631151	1.0379184999999997	0.7939769999999997
Q08708	CD300C	CD300c molecule [Source:HGNC Symbol;Acc:HGNC:19320]	16	8	8	2	150	1	0.18622700000000006	1.3751985000000002	0.17458200000000001
P46777	RPL5	ribosomal protein L5 [Source:HGNC Symbol;Acc:HGNC:10360]	1	1	1	5	14	1	0.44748299999999996	0.43673900000000004	0.24399300000000004
P05388	RPLP0	ribosomal protein lateral stalk subunit P0 [Source:HGNC Symbol;Acc:HGNC:10371]	1	1	null	11	84	0	0.7137115000000002	1.8063525	0.15000000000000002
P17032	ZNF37A	zinc finger protein 37A [Source:HGNC Symbol;Acc:HGNC:13102]	3	4	null	4	51	0	0.26996900000000007	1.1950835	0.15000000000000002
Q70EK8	USP53	ubiquitin specific peptidase 53 [Source:HGNC Symbol;Acc:HGNC:29255]	3	3	null	8	49	0	0.3913235	0.40746499999999997	0.15000000000000002
Q05DH4	FAM160A1	family with sequence similarity 160 member A1 [Source:HGNC Symbol;Acc:HGNC:34237]	3	4	4	2	13	1	0.21986150000000002	0.418277	0.24088199999999996
P53597	SUCLG1	succinate-CoA ligase alpha subunit [Source:HGNC Symbol;Acc:HGNC:11449]	72	5	null	1	544	0	0.9667224999999998	2.107142	0.15000000000000002
P0DMP2	SRGAP2B	SLIT-ROBO Rho GTPase activating protein 2B [Source:HGNC Symbol;Acc:HGNC:35237]	3	0	null	9	90	0	0.5360105000000002	1.086156	0.15000000000000002
Q5SXM1	ZNF678	zinc finger protein 678 [Source:HGNC Symbol;Acc:HGNC:28652]	3	3	null	1	173	0	0.18356650000000002	1.1171215	0.15000000000000002
O75909	CCNK	cyclin K [Source:HGNC Symbol;Acc:HGNC:1596]	13	null	4	5	0	1	0.3755305000000001	0.15000000000000002	0.26061049999999997
Q9Y5S2	CDC42BPB	CDC42 binding protein kinase beta [Source:HGNC Symbol;Acc:HGNC:1738]	13	4	4	25	41	6	2.4791614999999996	1.063036	0.9859409999999998
Q9Y5B9	SUPT16H	SPT16 homolog, facilitates chromatin remodeling subunit [Source:HGNC Symbol;Acc:HGNC:11465]	13	3	4	5	252	5	0.540031	2.053252	0.8968099999999999
Q9H7Z3	NRDE2	NRDE-2, necessary for RNA interference, domain containing [Source:HGNC Symbol;Acc:HGNC:20186]	13	4	null	11	20	0	1.074817	0.7950395000000001	0.15000000000000002
O15040	TECPR2	tectonin beta-propeller repeat containing 2 [Source:HGNC Symbol;Acc:HGNC:19957]	13	4	4	11	8	1	1.0727429999999998	0.37179900000000005	0.28910250000000004
Q68DK2	ZFYVE26	zinc finger FYVE-type containing 26 [Source:HGNC Symbol;Acc:HGNC:20761]	13	4	4	3	68	2	0.3055415	1.7557094999999996	0.6058804999999997
Q53G44	IFI44L	interferon induced protein 44 like [Source:HGNC Symbol;Acc:HGNC:17817]	73	3	null	1	5	0	0.9667224999999998	1.2187050000000006	0.15000000000000002
P01112	HRAS	HRas proto-oncogene, GTPase [Source:HGNC Symbol;Acc:HGNC:5173]	0	1	null	8	13	0	0.8331705000000001	0.3967719999999999	0.15000000000000002
Q9BRA0	NAA38	N(alpha)-acetyltransferase 38, NatC auxiliary subunit [Source:HGNC Symbol;Acc:HGNC:28212]	0	1	0	7	31	3	0.48760299999999995	0.958214	0.5438305
P09884	POLA1	DNA polymerase alpha 1, catalytic subunit [Source:HGNC Symbol;Acc:HGNC:9173]	3	4	4	1	34	3	0.186006	0.6767620000000001	0.40610500000000005
P26885	FKBP2	FKBP prolyl isomerase 2 [Source:HGNC Symbol;Acc:HGNC:3718]	0	1	null	3	3	0	0.31350600000000006	0.30317000000000016	0.15000000000000002
P09497	CLTB	clathrin light chain B [Source:HGNC Symbol;Acc:HGNC:2091]	0	1	null	15	7	0	1.0809625	0.374927	0.15000000000000002
Q8N6T7	AC016586.1	sirtuin 6 [Source:NCBI gene;Acc:51548]	0	1	0	9	44	4	0.7170774999999999	1.0803674999999997	1.4921754999999999
Q86TS9	MRPL52	mitochondrial ribosomal protein L52 [Source:HGNC Symbol;Acc:HGNC:16655]	0	1	null	6	25	0	0.5913710000000002	0.914728	0.15000000000000002
Q9Y6N6	LAMC3	laminin subunit gamma 3 [Source:HGNC Symbol;Acc:HGNC:6494]	74	0	null	1	7	0	0.9667224999999998	0.5447315	0.15000000000000002
Q0PNE2	ELP6	elongator acetyltransferase complex subunit 6 [Source:HGNC Symbol;Acc:HGNC:25976]	0	2	null	2	169	0	0.7504655	2.0057285	0.15000000000000002
Q9ULI0	ATAD2B	ATPase family AAA domain containing 2B [Source:HGNC Symbol;Acc:HGNC:29230]	3	4	4	1	56	2	0.18091450000000006	1.375241	0.39948350000000005
Q92630	DYRK2	dual specificity tyrosine phosphorylation regulated kinase 2 [Source:HGNC Symbol;Acc:HGNC:3093]	3	null	null	1	0	0	0.18091450000000006	0.15000000000000002	0.15000000000000002
Q99550	MPHOSPH9	M-phase phosphoprotein 9 [Source:HGNC Symbol;Acc:HGNC:7215]	3	null	null	3	0	0	0.3513480000000001	0.15000000000000002	0.15000000000000002
Q04864	REL	REL proto-oncogene, NF-kB subunit [Source:HGNC Symbol;Acc:HGNC:9954]	3	null	4	4	0	9	0.2973645	0.15000000000000002	0.58962
Q8IXS8	FAM126B	family with sequence similarity 126 member B [Source:HGNC Symbol;Acc:HGNC:28593]	3	4	null	11	12	0	0.5533589999999999	0.5013815	0.15000000000000002
Q13618	CUL3	cullin 3 [Source:HGNC Symbol;Acc:HGNC:2553]	3	3	4	6	148	2	0.465265	1.343723	0.34141150000000003
Q96Q42	ALS2	alsin Rho guanine nucleotide exchange factor ALS2 [Source:HGNC Symbol;Acc:HGNC:443]	3	4	4	8	2	1	0.39992550000000016	0.19532199999999997	0.20589600000000002
Q96P16	RPRD1A	regulation of nuclear pre-mRNA domain containing 1A [Source:HGNC Symbol;Acc:HGNC:25560]	3	22	4	8	1	2	0.6002620000000003	0.9667224999999998	0.38750700000000005
O75351	VPS4B	vacuolar protein sorting 4 homolog B [Source:HGNC Symbol;Acc:HGNC:10895]	3	3	4	14	64	8	0.9901145	1.4332959999999997	0.970029
Q6Y7W6	GIGYF2	GRB10 interacting GYF protein 2 [Source:HGNC Symbol;Acc:HGNC:11960]	5	4	4	4	89	3	0.5457004999999999	1.8487929999999997	0.4203255000000001
Q8WV83	SLC35F5	solute carrier family 35 member F5 [Source:HGNC Symbol;Acc:HGNC:23617]	3	3	null	10	246	0	0.4764765	1.260474	0.15000000000000002
Q9UDY6	TRIM10	tripartite motif containing 10 [Source:HGNC Symbol;Acc:HGNC:10072]	75	5	62	1	1156	1	0.9667224999999998	3.4435289999999985	0.9667224999999998
P24311	COX7B	cytochrome c oxidase subunit 7B [Source:HGNC Symbol;Acc:HGNC:2291]	0	1	0	8	78	4	0.7218459999999999	2.0034590000000003	0.6424305
P07814	EPRS	glutamyl-prolyl-tRNA synthetase [Source:HGNC Symbol;Acc:HGNC:3418]	3	3	4	1	515	1	0.268575	2.170314	0.2613754999999999
P60866	RPS20	ribosomal protein S20 [Source:HGNC Symbol;Acc:HGNC:10405]	1	1	1	8	79	1	0.48588600000000004	1.650998	0.23204200000000005
Q9BQD3	KXD1	KxDL motif containing 1 [Source:HGNC Symbol;Acc:HGNC:28420]	1	1	null	2	12	0	0.223525	0.3154525	0.15000000000000002
P63313	TMSB10	thymosin beta 10 [Source:HGNC Symbol;Acc:HGNC:11879]	1	1	null	7	58	0	0.7203499999999999	1.4757280000000004	0.15000000000000002
[truncated: 9,864 more rows]
