# Supplementary material for: Applying graph database technology for analyzing perturbed co-expression networks in cancer
Source: Database (Oxford). 2020 Dec 11;2020:baaa110. doi: 10.1093/database/baaa110 (PMC7731929; doi:10.1093/database/baaa110)
Supplement: baaa110_Supp [file baaa110_supp.zip › suppl_data/Suppl Table 4.csv]

n.uniprot	n.name	n.description	n.match_community	n.normal_community	n.primary_community	n.match_degree	n.normal_degree	n.primary_degree	n.pagerank_match	n.pagerank_normal	n.pagerank_primary
P62829	RPL23	ribosomal protein L23 [Source:HGNC Symbol;Acc:HGNC:10316]	0	0	0	6	85	2	1.3320780000000003	1.2317524999999996	1.4079830000000002
Q8IYN0	ZNF100	zinc finger protein 100 [Source:HGNC Symbol;Acc:HGNC:12880]	null	null	1	0	0	1	0.15000000000000002	0.15000000000000002	0.9667224999999998
A0A0B4J1X5	IGHV3-74	immunoglobulin heavy variable 3-74 [Source:HGNC Symbol;Acc:HGNC:5624]	1	1	2	108	36	91	1.577592	1.4712655000000001	1.3300635
A0A0B4J1V1	IGHV3-21	immunoglobulin heavy variable 3-21 [Source:HGNC Symbol;Acc:HGNC:5586]	1	1	2	92	51	93	1.3614199999999996	1.9912615	1.398854
P01704	IGLV2-14	immunoglobulin lambda variable 2-14 [Source:HGNC Symbol;Acc:HGNC:5888]	1	1	2	108	48	92	1.6820060000000001	1.9946955000000002	1.3361324999999997
P01594	IGKV1-33	immunoglobulin kappa variable 1-33 [Source:HGNC Symbol;Acc:HGNC:5737]	1	null	2	86	0	78	1.2813244999999998	0.15000000000000002	1.14263
P01619	IGKV3-20	immunoglobulin kappa variable 3-20 [Source:HGNC Symbol;Acc:HGNC:5817]	1	1	2	103	68	101	1.6349414999999998	2.9123215000000005	1.5601330000000004
P01715	IGLV3-1	immunoglobulin lambda variable 3-1 [Source:HGNC Symbol;Acc:HGNC:5896]	1	1	2	77	27	100	1.1421625000000002	1.1646279999999998	1.4784225000000002
P80748	IGLV3-21	immunoglobulin lambda variable 3-21 [Source:HGNC Symbol;Acc:HGNC:5905]	1	1	2	89	6	74	1.3240794999999999	0.3613015	1.1033345
P01817	IGHV2-5	immunoglobulin heavy variable 2-5 [Source:HGNC Symbol;Acc:HGNC:5576]	1	1	2	58	4	39	0.8928490000000001	0.31826600000000005	0.6482954999999998
Q02223	TNFRSF17	TNF receptor superfamily member 17 [Source:HGNC Symbol;Acc:HGNC:11913]	1	1	2	110	40	112	1.6161480000000001	1.6391405000000001	1.7197374999999997
P01762	IGHV3-11	immunoglobulin heavy variable 3-11 (gene/pseudogene) [Source:HGNC Symbol;Acc:HGNC:5580]	1	1	2	69	47	61	1.0662235	1.8404034999999999	0.9242819999999997
P01706	IGLV2-11	immunoglobulin lambda variable 2-11 [Source:HGNC Symbol;Acc:HGNC:5887]	1	1	2	105	37	77	1.5395885000000002	1.393023	1.129438
Q8WU39	MZB1	marginal zone B and B1 cell specific protein [Source:HGNC Symbol;Acc:HGNC:30125]	1	1	2	113	61	121	1.6697745	2.6133935000000004	2.1172315
P06312	IGKV4-1	immunoglobulin kappa variable 4-1 [Source:HGNC Symbol;Acc:HGNC:5834]	1	1	2	99	53	91	1.4828595	2.1154295	1.336889
P01721	IGLV6-57	immunoglobulin lambda variable 6-57 [Source:HGNC Symbol;Acc:HGNC:5927]	1	1	2	92	19	82	1.3590655	0.806234	1.2006170000000003
A0A0B4J1V0	IGHV3-15	immunoglobulin heavy variable 3-15 [Source:HGNC Symbol;Acc:HGNC:5582]	1	1	2	90	64	89	1.3478030000000005	2.4769684999999995	1.3024895000000003
P04432	IGKV1D-39	immunoglobulin kappa variable 1D-39 [Source:HGNC Symbol;Acc:HGNC:5756]	1	1	2	83	17	79	1.2408219999999999	0.7572569999999998	1.1615595000000003
P01709	IGLV2-8	immunoglobulin lambda variable 2-8 [Source:HGNC Symbol;Acc:HGNC:5895]	1	1	2	51	10	72	0.8275520000000004	0.48875900000000005	1.1220854999999998
P01701	IGLV1-51	immunoglobulin lambda variable 1-51 [Source:HGNC Symbol;Acc:HGNC:5882]	1	1	2	76	17	101	1.12767	0.7256965	1.4981934999999997
P01703	IGLV1-40	immunoglobulin lambda variable 1-40 [Source:HGNC Symbol;Acc:HGNC:5877]	1	1	2	103	34	98	1.5652669999999997	1.2974405	1.4284679999999998
A0A0B4J2H0	IGHV1-69D	immunoglobulin heavy variable 1-69D [Source:HGNC Symbol;Acc:HGNC:49601]	1	1	2	65	26	55	1.0203575	1.0682635	0.8496350000000001
P01767	IGHV3-53	immunoglobulin heavy variable 3-53 [Source:HGNC Symbol;Acc:HGNC:5610]	1	1	2	61	1	72	0.9293734999999999	0.2129765	1.0642770000000001
A0A087WSY6	IGKV3D-15	immunoglobulin kappa variable 3D-15 (gene/pseudogene) [Source:HGNC Symbol;Acc:HGNC:5824]	1	1	2	40	54	53	0.6659500000000003	2.102925999999999	0.8217295
P01699	IGLV1-44	immunoglobulin lambda variable 1-44 [Source:HGNC Symbol;Acc:HGNC:5879]	1	1	2	93	50	95	1.3745355	1.945727	1.396542
Q96RD9	FCRL5	Fc receptor like 5 [Source:HGNC Symbol;Acc:HGNC:18508]	1	1	2	72	61	121	1.1201645	2.471163	1.9550004999999997
P04433	IGKV3-11	immunoglobulin kappa variable 3-11 [Source:HGNC Symbol;Acc:HGNC:5815]	1	1	2	96	68	113	1.4303635000000001	2.6644954999999997	1.9317445000000002
A0A0C4DH42	IGHV3-66	immunoglobulin heavy variable 3-66 [Source:HGNC Symbol;Acc:HGNC:5619]	1	null	2	22	0	42	0.4417539999999999	0.15000000000000002	0.7503719999999999
A0A0C4DH72	IGKV1-6	immunoglobulin kappa variable 1-6 [Source:HGNC Symbol;Acc:HGNC:5742]	1	1	2	86	51	92	1.3059999999999998	2.0221505000000004	1.3718664999999997
P01743	IGHV1-46	immunoglobulin heavy variable 1-46 [Source:HGNC Symbol;Acc:HGNC:5554]	1	1	2	54	17	72	0.8682329999999998	0.712207	1.0708900000000001
P01597	IGKV1-39	immunoglobulin kappa variable 1-39 (gene/pseudogene) [Source:HGNC Symbol;Acc:HGNC:5740]	1	1	2	82	15	91	1.2220285000000002	0.6683129999999998	1.3415044999999999
P0DOY2	IGLC2	immunoglobulin lambda constant 2 [Source:HGNC Symbol;Acc:HGNC:5856]	1	1	2	110	52	115	1.653208	2.0422614999999995	2.045432
A0A0C4DH67	IGKV1-8	immunoglobulin kappa variable 1-8 [Source:HGNC Symbol;Acc:HGNC:5743]	1	1	2	98	47	80	1.5086995000000003	1.7805889999999998	1.1744795000000001
P01859	IGHG2	immunoglobulin heavy constant gamma 2 (G2m marker) [Source:HGNC Symbol;Acc:HGNC:5526]	1	1	2	100	46	91	1.5023669999999998	1.8687934999999998	1.3994914999999997
Q8IWV1	LAX1	lymphocyte transmembrane adaptor 1 [Source:HGNC Symbol;Acc:HGNC:26005]	1	1	2	102	3	123	1.5402259999999999	0.6834684999999998	1.6963795000000004
A0A0A0MS15	IGHV3-49	immunoglobulin heavy variable 3-49 [Source:HGNC Symbol;Acc:HGNC:5607]	1	1	2	100	28	66	1.4693104999999995	1.2241789999999997	0.9915085000000001
P11912	CD79A	CD79a molecule [Source:HGNC Symbol;Acc:HGNC:1698]	1	1	2	121	50	120	1.7944269999999998	2.28214	1.9814014999999998
A0A0C4DH38	IGHV5-51	immunoglobulin heavy variable 5-51 [Source:HGNC Symbol;Acc:HGNC:5659]	1	1	2	91	52	106	1.3350615	2.0707705	1.566882
P01857	IGHG1	immunoglobulin heavy constant gamma 1 (G1m marker) [Source:HGNC Symbol;Acc:HGNC:5525]	1	1	2	104	58	101	1.5501965000000004	2.2953574999999993	1.6255320000000002
P01825	IGHV4-59	immunoglobulin heavy variable 4-59 [Source:HGNC Symbol;Acc:HGNC:5654]	1	1	2	116	41	102	1.7668955	1.5655559999999997	1.5944474999999998
Q96Q80	DERL3	derlin 3 [Source:HGNC Symbol;Acc:HGNC:14236]	1	1	2	41	47	88	0.6727670000000001	1.838712	1.288422
P04430	IGKV1-16	immunoglobulin kappa variable 1-16 [Source:HGNC Symbol;Acc:HGNC:5732]	1	1	2	72	43	66	1.0803165	1.7305155	0.9854310000000001
P01714	IGLV3-19	immunoglobulin lambda variable 3-19 [Source:HGNC Symbol;Acc:HGNC:5903]	1	1	2	51	18	60	0.7946314999999998	0.7644905000000002	0.9066700000000002
P0DP03	IGHV3-30	immunoglobulin heavy variable 3-30 [Source:HGNC Symbol;Acc:HGNC:5591]	1	1	2	97	24	79	1.435217	0.997025	1.158168
B9A064	IGLL5	immunoglobulin lambda like polypeptide 5 [Source:HGNC Symbol;Acc:HGNC:38476]	1	1	2	99	37	107	1.470458	1.4478820000000001	1.6103340000000002
P06331	IGHV4-34	immunoglobulin heavy variable 4-34 [Source:HGNC Symbol;Acc:HGNC:5650]	1	1	2	68	29	77	1.0226269999999997	1.1279845000000002	1.1382609999999997
A0A0C4DH69	IGKV1-9	immunoglobulin kappa variable 1-9 [Source:HGNC Symbol;Acc:HGNC:5744]	1	1	2	48	16	74	0.7838789999999999	0.7236650000000001	1.0905079999999998
A0A0C4DH25	IGKV3D-20	immunoglobulin kappa variable 3D-20 [Source:HGNC Symbol;Acc:HGNC:5825]	1	1	2	80	32	59	1.1905105	1.3076405000000002	0.8990879999999999
P01602	IGKV1-5	immunoglobulin kappa variable 1-5 [Source:HGNC Symbol;Acc:HGNC:5741]	1	1	2	108	51	97	1.6035595000000002	2.0412925000000004	1.4227305
A0A0C4DH31	IGHV1-18	immunoglobulin heavy variable 1-18 [Source:HGNC Symbol;Acc:HGNC:5549]	1	1	2	113	52	93	1.7040380000000004	1.9715755	1.3856195
A0A087WSZ0	IGKV1D-8	immunoglobulin kappa variable 1D-8 [Source:HGNC Symbol;Acc:HGNC:5759]	1	1	2	27	30	77	0.5388750000000002	1.1918789999999997	1.1477895000000002
Q9P1W9	PIM2	Pim-2 proto-oncogene, serine/threonine kinase [Source:HGNC Symbol;Acc:HGNC:8987]	1	null	2	103	0	110	1.4950654999999997	0.15000000000000002	1.5978219999999999
P01764	IGHV3-23	immunoglobulin heavy variable 3-23 [Source:HGNC Symbol;Acc:HGNC:5588]	1	1	2	67	27	90	1.0164644999999999	1.154632	1.3097824999999998
Q68CJ6	NUGGC	nuclear GTPase, germinal center associated [Source:HGNC Symbol;Acc:HGNC:33550]	1	1	2	80	3	109	1.1422134999999998	0.531327	1.5686839999999997
A0A0A0MRZ8	IGKV3D-11	immunoglobulin kappa variable 3D-11 [Source:HGNC Symbol;Acc:HGNC:5823]	1	1	2	64	18	90	0.9701309999999999	0.7622465000000002	1.3267484999999999
P01700	IGLV1-47	immunoglobulin lambda variable 1-47 [Source:HGNC Symbol;Acc:HGNC:5880]	1	1	2	102	39	85	1.4884780000000002	1.5416625000000004	1.2486080000000002
A0A075B6H9	IGLV4-69	immunoglobulin lambda variable 4-69 [Source:HGNC Symbol;Acc:HGNC:5921]	1	1	2	75	17	63	1.1227825	0.7237245000000001	0.9478185
A0A0C4DH34	IGHV4-28	immunoglobulin heavy variable 4-28 [Source:HGNC Symbol;Acc:HGNC:5645]	1	1	2	99	38	91	1.5084445	1.5248665000000001	1.3372035000000002
P01772	IGHV3-33	immunoglobulin heavy variable 3-33 [Source:HGNC Symbol;Acc:HGNC:5596]	1	1	2	90	40	72	1.3758614999999996	1.567086	1.0571199999999998
P01717	IGLV3-25	immunoglobulin lambda variable 3-25 [Source:HGNC Symbol;Acc:HGNC:5908]	1	1	2	49	44	74	0.8002159999999999	1.8945825	1.1026884999999997
P01624	IGKV3-15	immunoglobulin kappa variable 3-15 [Source:HGNC Symbol;Acc:HGNC:5816]	1	1	2	104	52	104	1.6011455	2.0886459999999993	1.5650374999999996
P01705	IGLV2-23	immunoglobulin lambda variable 2-23 [Source:HGNC Symbol;Acc:HGNC:5890]	1	1	2	117	46	93	1.7574859999999999	1.7748684999999997	1.3613095000000004
Q7Z5U6	WDR53	WD repeat domain 53 [Source:HGNC Symbol;Acc:HGNC:28786]	2	2	3	11	43	2	0.9404915000000001	0.6263485	1.0157845000000003
P49862	KLK7	kallikrein related peptidase 7 [Source:HGNC Symbol;Acc:HGNC:6368]	3	3	4	3	1	2	1.392445	0.9667224999999998	1.4079830000000002
P33151	CDH5	cadherin 5 [Source:HGNC Symbol;Acc:HGNC:1764]	4	4	5	38	26	30	1.8676545	1.9185525	2.0671325
Q9UBX7	KLK11	kallikrein related peptidase 11 [Source:HGNC Symbol;Acc:HGNC:6359]	3	null	6	3	0	2	1.1493280000000003	0.15000000000000002	1.4079830000000002
Q13239	SLA	Src like adaptor [Source:HGNC Symbol;Acc:HGNC:10902]	5	null	7	321	0	253	3.136356	0.15000000000000002	2.3899625
Q13651	IL10RA	interleukin 10 receptor subunit alpha [Source:HGNC Symbol;Acc:HGNC:5964]	5	5	7	301	2	299	2.777996	0.4618054999999999	2.9690674999999995
Q5T292	TMEM273	transmembrane protein 273 [Source:HGNC Symbol;Acc:HGNC:27274]	5	null	7	158	0	175	1.665125	0.15000000000000002	1.746181
Q9UKJ1	PILRA	paired immunoglobin like type 2 receptor alpha [Source:HGNC Symbol;Acc:HGNC:20396]	5	5	7	220	5	145	2.0812765	0.9279625	1.3456014999999992
Q6GTX8	LAIR1	leukocyte associated immunoglobulin like receptor 1 [Source:HGNC Symbol;Acc:HGNC:6477]	5	5	7	244	5	229	2.3466465000000007	1.0875500000000002	2.2658454999999997
P20138	CD33	CD33 molecule [Source:HGNC Symbol;Acc:HGNC:1659]	5	5	7	83	2	137	0.8546075	0.43452899999999994	1.261596
Q8IYL9	GPR65	G protein-coupled receptor 65 [Source:HGNC Symbol;Acc:HGNC:4517]	5	null	7	245	0	226	2.250851499999999	0.15000000000000002	2.0420235
Q9UBK5	HCST	hematopoietic cell signal transducer [Source:HGNC Symbol;Acc:HGNC:16977]	5	4	7	247	2	158	2.2136555	0.22682300000000005	1.4410310000000002
Q99467	CD180	CD180 molecule [Source:HGNC Symbol;Acc:HGNC:6726]	5	null	7	58	0	103	0.7008595000000001	0.15000000000000002	1.0852804999999996
Q9Y286	SIGLEC7	sialic acid binding Ig like lectin 7 [Source:HGNC Symbol;Acc:HGNC:10876]	5	null	7	211	0	173	2.0850845000000002	0.15000000000000002	1.6283625
Q9HAI6	CXorf21	chromosome X open reading frame 21 [Source:HGNC Symbol;Acc:HGNC:25667]	5	null	7	236	0	211	2.1407849999999997	0.15000000000000002	1.8958574999999995
P34910	EVI2B	ecotropic viral integration site 2B [Source:HGNC Symbol;Acc:HGNC:3500]	5	null	7	294	0	275	2.735428	0.15000000000000002	2.6260415
P09326	CD48	CD48 molecule [Source:HGNC Symbol;Acc:HGNC:1683]	6	1	8	207	10	172	1.9019945	1.318274	1.6618780000000002
Q8TDQ0	HAVCR2	hepatitis A virus cellular receptor 2 [Source:HGNC Symbol;Acc:HGNC:18437]	5	5	7	274	5	194	2.5219080000000003	1.1529745	1.8341305000000003
P32971	TNFSF8	TNF superfamily member 8 [Source:HGNC Symbol;Acc:HGNC:11938]	5	null	7	124	0	215	1.5079090000000004	0.15000000000000002	2.0910259999999994
Q15080	NCF4	neutrophil cytosolic factor 4 [Source:HGNC Symbol;Acc:HGNC:7662]	5	5	7	192	1	174	1.7843970000000002	0.2870454999999999	1.5648079999999995
Q96JQ5	MS4A4A	membrane spanning 4-domains A4A [Source:HGNC Symbol;Acc:HGNC:13371]	5	5	7	168	11	129	1.7571204999999999	2.2372685000000008	1.2371159999999997
O00453	LST1	leukocyte specific transcript 1 [Source:HGNC Symbol;Acc:HGNC:14189]	5	0	7	216	1	116	1.9512094999999998	0.2520595	1.0930324999999999
Q5TEJ8	THEMIS2	thymocyte selection associated family member 2 [Source:HGNC Symbol;Acc:HGNC:16839]	5	5	7	87	7	121	1.127296	1.3551895	1.1550315000000002
P04839	CYBB	cytochrome b-245 beta chain [Source:HGNC Symbol;Acc:HGNC:2578]	5	5	7	218	11	217	2.1889544999999995	2.0538724999999998	2.1072184999999997
Q9GZY6	LAT2	linker for activation of T cells family member 2 [Source:HGNC Symbol;Acc:HGNC:12749]	5	5	7	233	1	189	2.2060055000000003	0.3499370000000001	1.687497
Q9Y336	SIGLEC9	sialic acid binding Ig like lectin 9 [Source:HGNC Symbol;Acc:HGNC:10878]	5	5	7	199	2	166	2.0404255	0.6623630000000003	1.5579740000000002
Q14242	SELPLG	selectin P ligand [Source:HGNC Symbol;Acc:HGNC:10722]	5	null	7	312	0	261	2.9412214999999997	0.15000000000000002	2.4287650000000003
P10124	SRGN	serglycin [Source:HGNC Symbol;Acc:HGNC:9361]	5	6	7	127	1	88	1.497216	0.9667224999999998	0.927716
O60234	GMFG	glia maturation factor gamma [Source:HGNC Symbol;Acc:HGNC:4374]	5	null	7	262	0	188	2.383783	0.15000000000000002	1.8736215000000005
Q16581	C3AR1	complement C3a receptor 1 [Source:HGNC Symbol;Acc:HGNC:1319]	5	null	7	198	0	164	1.972927	0.15000000000000002	1.5540299999999998
P55008	AIF1	allograft inflammatory factor 1 [Source:HGNC Symbol;Acc:HGNC:352]	5	5	7	200	1	171	1.830824	0.3070715	1.5561889999999998
Q06187	BTK	Bruton tyrosine kinase [Source:HGNC Symbol;Acc:HGNC:1133]	5	5	7	289	4	269	2.7004844999999986	0.8268805	2.5207094999999993
P32246	CCR1	C-C motif chemokine receptor 1 [Source:HGNC Symbol;Acc:HGNC:1602]	5	null	7	172	0	161	1.690234	0.15000000000000002	1.519588
Q9UMR7	CLEC4A	C-type lectin domain family 4 member A [Source:HGNC Symbol;Acc:HGNC:13257]	5	null	7	22	0	71	0.323434	0.15000000000000002	0.7359390000000001
P41597	CCR2	C-C motif chemokine receptor 2 [Source:HGNC Symbol;Acc:HGNC:1603]	5	null	7	254	0	212	2.3395490000000003	0.15000000000000002	1.9746440000000007
P01903	HLA-DRA	major histocompatibility complex, class II, DR alpha [Source:HGNC Symbol;Acc:HGNC:4947]	5	5	7	226	4	181	2.080333	0.9091605000000001	1.6280310000000007
Q93091	RNASE6	ribonuclease A family member k6 [Source:HGNC Symbol;Acc:HGNC:10048]	5	4	7	245	1	194	2.2261165	0.3870394999999999	1.7812605
Q9UM01	SLC7A7	solute carrier family 7 member 7 [Source:HGNC Symbol;Acc:HGNC:11065]	5	null	7	190	0	208	1.971176	0.15000000000000002	1.9337334999999995
P32249	GPR183	G protein-coupled receptor 183 [Source:HGNC Symbol;Acc:HGNC:3128]	5	7	7	78	1	98	0.8121925	0.9667224999999998	0.997263
Q9NSI8	SAMSN1	SAM domain, SH3 domain and nuclear localization signals 1 [Source:HGNC Symbol;Acc:HGNC:10528]	5	6	7	157	1	189	1.5709535	0.9667224999999998	1.7243870000000003
Q9UGN4	CD300A	CD300a molecule [Source:HGNC Symbol;Acc:HGNC:19319]	5	null	7	110	0	83	1.1445425	0.15000000000000002	0.8723214999999997
Q6P589	TNFAIP8L2	TNF alpha induced protein 8 like 2 [Source:HGNC Symbol;Acc:HGNC:26277]	5	5	7	257	8	199	2.3197354999999993	1.3144575	1.7827564999999999
O43914	TYROBP	TYRO protein tyrosine kinase binding protein [Source:HGNC Symbol;Acc:HGNC:12449]	5	8	7	225	4	160	2.1444995	0.5908950000000002	1.5527039999999999
O60759	CYTIP	cytohesin 1 interacting protein [Source:HGNC Symbol;Acc:HGNC:9506]	6	5	8	243	1	191	2.3056	0.33124549999999997	1.8987390000000002
Q13571	LAPTM5	lysosomal protein transmembrane 5 [Source:HGNC Symbol;Acc:HGNC:29612]	5	5	7	246	15	224	2.346689	2.5849184999999997	2.0885015
Q8N386	LRRC25	leucine rich repeat containing 25 [Source:HGNC Symbol;Acc:HGNC:29806]	5	null	7	212	0	177	2.0208074999999996	0.15000000000000002	1.6437815
P01730	CD4	CD4 molecule [Source:HGNC Symbol;Acc:HGNC:1678]	5	5	7	284	3	230	2.7345695000000005	0.579233	2.2502139999999993
P30273	FCER1G	Fc fragment of IgE receptor Ig [Source:HGNC Symbol;Acc:HGNC:3611]	5	5	7	221	4	163	2.0554705	0.8375225000000001	1.5367155
Q9P0V8	SLAMF8	SLAM family member 8 [Source:HGNC Symbol;Acc:HGNC:21391]	5	4	7	271	1	193	2.5244240000000002	0.5201835000000001	1.7756504999999998
P22794	EVI2A	ecotropic viral integration site 2A [Source:HGNC Symbol;Acc:HGNC:3499]	5	1	7	254	3	166	2.6304019999999997	0.5872400000000001	1.5847405000000003
P19397	CD53	CD53 molecule [Source:HGNC Symbol;Acc:HGNC:1686]	5	5	7	310	7	284	2.8808034999999994	1.3670385	2.7987785000000005
P42081	CD86	CD86 molecule [Source:HGNC Symbol;Acc:HGNC:1705]	5	5	7	178	9	149	1.766683	1.6509129999999999	1.3414110000000001
P28068	HLA-DMB	major histocompatibility complex, class II, DM beta [Source:HGNC Symbol;Acc:HGNC:4935]	5	5	7	285	5	207	2.6087694999999997	1.2691950000000005	1.8667960000000003
Q9H2W1	MS4A6A	membrane spanning 4-domains A6A [Source:HGNC Symbol;Acc:HGNC:13375]	5	4	7	234	5	159	2.2223765	1.4002819999999998	1.4627314999999999
O75995	SASH3	SAM and SH3 domain containing 3 [Source:HGNC Symbol;Acc:HGNC:15975]	5	null	8	338	0	316	3.150771999999999	0.15000000000000002	3.041972
Q53QZ3	ARHGAP15	Rho GTPase activating protein 15 [Source:HGNC Symbol;Acc:HGNC:21030]	6	1	8	295	4	260	2.7096815	0.7857575	2.489795
Q9UIA0	CYTH4	cytohesin 4 [Source:HGNC Symbol;Acc:HGNC:9505]	5	9	7	127	1	215	1.221119	0.9667224999999998	1.9415705
O60671	RAD1	RAD1 checkpoint DNA exonuclease [Source:HGNC Symbol;Acc:HGNC:9806]	7	2	9	12	19	3	2.070166999999999	0.5794285	1.8492944999999994
Q9H2W6	MRPL46	mitochondrial ribosomal protein L46 [Source:HGNC Symbol;Acc:HGNC:1192]	null	0	10	0	7	1	0.15000000000000002	0.2567005	0.9667224999999998
Q08ER8	ZNF543	zinc finger protein 543 [Source:HGNC Symbol;Acc:HGNC:25281]	8	null	11	2	0	1	0.6069939999999999	0.15000000000000002	0.5488030000000002
Q8NEK5	ZNF548	zinc finger protein 548 [Source:HGNC Symbol;Acc:HGNC:26561]	8	null	11	4	0	2	1.013957	0.15000000000000002	0.9500454999999999
P17021	ZNF17	zinc finger protein 17 [Source:HGNC Symbol;Acc:HGNC:12958]	8	2	11	3	61	2	0.8409395000000003	1.0019550000000002	0.9500454999999999
P0DOY3	IGLC3	immunoglobulin lambda constant 3 (Kern-Oz+ marker) [Source:HGNC Symbol;Acc:HGNC:5857]	1	1	2	94	16	54	1.377213	0.7041575	0.830782
Q96LA5	FCRL2	Fc receptor like 2 [Source:HGNC Symbol;Acc:HGNC:14875]	1	10	2	14	1	48	0.3288315	0.9667224999999998	0.8071689999999998
A0A075B6J9	IGLV2-18	immunoglobulin lambda variable 2-18 [Source:HGNC Symbol;Acc:HGNC:5889]	1	null	2	22	0	39	0.5636864999999999	0.15000000000000002	0.6517464999999999
A0A0B4J1V6	IGHV3-73	immunoglobulin heavy variable 3-73 [Source:HGNC Symbol;Acc:HGNC:5623]	null	1	2	0	14	22	0.15000000000000002	0.620577	0.435447
A0A0C4DH41	IGHV4-61	immunoglobulin heavy variable 4-61 [Source:HGNC Symbol;Acc:HGNC:5655]	1	1	2	66	7	57	1.0488834999999999	0.3860705000000001	0.8705025000000003
P23083	IGHV1-2	immunoglobulin heavy variable 1-2 [Source:HGNC Symbol;Acc:HGNC:5550]	1	null	2	61	0	29	0.9449794999999999	0.15000000000000002	0.521365
P06315	IGKV5-2	immunoglobulin kappa variable 5-2 [Source:HGNC Symbol;Acc:HGNC:5835]	1	null	2	5	0	18	0.21533950000000007	0.15000000000000002	0.383393
Q5TIA1	MEI1	meiotic double-stranded break formation protein 1 [Source:HGNC Symbol;Acc:HGNC:28613]	1	1	2	60	4	89	1.0269364999999995	0.5211184999999999	1.3147039999999999
Q9HCH3	CPNE5	copine 5 [Source:HGNC Symbol;Acc:HGNC:2318]	1	1	2	69	9	51	1.033864	0.6280655	0.8038115000000001
P01601	IGKV1D-16	immunoglobulin kappa variable 1D-16 [Source:HGNC Symbol;Acc:HGNC:5748]	1	1	2	71	9	44	1.070924	0.48567350000000004	0.7079569999999998
A0A075B6S5	IGKV1-27	immunoglobulin kappa variable 1-27 [Source:HGNC Symbol;Acc:HGNC:5735]	1	1	2	93	8	61	1.3816244999999998	0.4219405	0.9224375
Q5VWP2	TENT5C	terminal nucleotidyltransferase 5C [Source:HGNC Symbol;Acc:HGNC:24712]	1	null	2	40	0	73	0.6659415000000001	0.15000000000000002	1.050422
P32942	ICAM3	intercellular adhesion molecule 3 [Source:HGNC Symbol;Acc:HGNC:5346]	6	1	2	114	1	152	1.2807804999999997	0.4148429999999999	1.679354
A0A0C4DH55	IGKV3D-7	immunoglobulin kappa variable 3D-7 [Source:HGNC Symbol;Acc:HGNC:5829]	1	null	2	66	0	41	0.996736	0.15000000000000002	0.6706930000000001
P01593	IGKV1D-33	immunoglobulin kappa variable 1D-33 [Source:HGNC Symbol;Acc:HGNC:5753]	1	null	2	22	0	38	0.43757199999999996	0.15000000000000002	0.6332589999999999
Q15306	IRF4	interferon regulatory factor 4 [Source:HGNC Symbol;Acc:HGNC:6119]	1	null	2	18	0	60	0.371578	0.15000000000000002	0.8557210000000001
Q9NQ25	SLAMF7	SLAM family member 7 [Source:HGNC Symbol;Acc:HGNC:21394]	6	1	2	81	15	98	0.8705705000000004	1.3882374999999996	1.1654950000000002
P04211	IGLV7-43	immunoglobulin lambda variable 7-43 [Source:HGNC Symbol;Acc:HGNC:5929]	1	1	2	76	6	38	1.1274574999999998	0.3547225	0.6344235
A0A0B4J1X8	IGHV3-43	immunoglobulin heavy variable 3-43 [Source:HGNC Symbol;Acc:HGNC:5604]	1	1	2	58	4	35	1.043044	0.2837645000000001	0.6006105000000002
P26842	CD27	CD27 molecule [Source:HGNC Symbol;Acc:HGNC:11922]	6	1	2	118	49	155	1.3677355	1.9553490000000002	1.8892189999999995
P23109	AMPD1	adenosine monophosphate deaminase 1 [Source:HGNC Symbol;Acc:HGNC:468]	1	1	2	75	11	43	1.1440495	0.8187714999999999	0.6926740000000002
P01763	IGHV3-48	immunoglobulin heavy variable 3-48 [Source:HGNC Symbol;Acc:HGNC:5606]	1	1	2	41	5	57	0.6680665	0.31534200000000007	0.8711145
P06310	IGKV2-30	immunoglobulin kappa variable 2-30 [Source:HGNC Symbol;Acc:HGNC:5785]	1	11	2	24	1	45	0.456833	0.9667224999999998	0.7201119999999999
Q13519	PNOC	prepronociceptin [Source:HGNC Symbol;Acc:HGNC:9163]	1	1	2	23	35	71	0.4504495	1.676498	1.0611575
P01824	IGHV4-39	immunoglobulin heavy variable 4-39 [Source:HGNC Symbol;Acc:HGNC:5651]	1	1	2	52	33	37	0.807322	1.3259835000000002	0.6246315
P01876	IGHA1	immunoglobulin heavy constant alpha 1 [Source:HGNC Symbol;Acc:HGNC:5478]	1	1	2	109	46	72	1.6108184999999997	1.7231035000000001	1.0800445000000003
P01611	IGKV1D-12	immunoglobulin kappa variable 1D-12 [Source:HGNC Symbol;Acc:HGNC:5746]	1	1	2	96	26	38	1.4317235	1.026758	0.633276
P01780	IGHV3-7	immunoglobulin heavy variable 3-7 [Source:HGNC Symbol;Acc:HGNC:5620]	1	null	2	55	0	39	0.8554149999999999	0.15000000000000002	0.6474964999999997
P01599	IGKV1-17	immunoglobulin kappa variable 1-17 [Source:HGNC Symbol;Acc:HGNC:5733]	1	1	2	88	31	52	1.3036964999999998	1.2198524999999998	0.8084185000000002
A0A0B4J1Y9	IGHV3-72	immunoglobulin heavy variable 3-72 [Source:HGNC Symbol;Acc:HGNC:5622]	1	1	2	20	15	21	0.4014215	0.6494855000000002	0.41896550000000005
A0A0C4DH68	IGKV2-24	immunoglobulin kappa variable 2-24 [Source:HGNC Symbol;Acc:HGNC:5781]	1	null	2	51	0	52	0.8120820000000001	0.15000000000000002	0.8103819999999998
P48594	SERPINB4	serpin family B member 4 [Source:HGNC Symbol;Acc:HGNC:10570]	9	null	12	1	0	1	0.9667224999999998	0.15000000000000002	0.9667224999999998
P15812	CD1E	CD1e molecule [Source:HGNC Symbol;Acc:HGNC:1638]	10	12	13	2	1	1	1.253674	0.9667224999999998	0.9667224999999998
Q6NZ67	MZT2B	mitotic spindle organizing protein 2B [Source:HGNC Symbol;Acc:HGNC:25886]	null	5	14	0	50	1	0.15000000000000002	2.5747439999999995	0.9667224999999998
Q7Z6A9	BTLA	B and T lymphocyte associated [Source:HGNC Symbol;Acc:HGNC:21087]	6	1	8	132	14	98	1.5972100000000002	1.4247450000000002	1.0625175000000002
Q96LA6	FCRL1	Fc receptor like 1 [Source:HGNC Symbol;Acc:HGNC:18509]	6	10	2	12	1	14	0.6620314999999998	0.9667224999999998	0.6181035
Q9UBJ2	ABCD2	ATP binding cassette subfamily D member 2 [Source:HGNC Symbol;Acc:HGNC:66]	6	1	8	166	3	132	1.6143375000000002	0.6846415000000002	1.293301
O14836	TNFRSF13B	TNF receptor superfamily member 13B [Source:HGNC Symbol;Acc:HGNC:18153]	6	1	2	39	14	15	0.7938495	0.9287445	0.5386540000000001
Q9Y3P8	SIT1	signaling threshold regulating transmembrane adaptor 1 [Source:HGNC Symbol;Acc:HGNC:17710]	6	1	8	19	35	90	0.41248000000000007	3.6171329999999995	0.928889
Q15669	RHOH	ras homolog family member H [Source:HGNC Symbol;Acc:HGNC:686]	6	1	8	55	2	115	0.7700410000000001	0.6068835000000001	1.1177335000000002
Q86VZ1	P2RY8	P2Y receptor family member 8 [Source:HGNC Symbol;Acc:HGNC:15524]	6	1	8	149	4	156	1.644776	0.5283349999999999	1.7036385
Q96P31	FCRL3	Fc receptor like 3 [Source:HGNC Symbol;Acc:HGNC:18506]	6	null	8	94	0	63	1.1314865	0.15000000000000002	0.8883015000000001
O60667	FCMR	Fc fragment of IgM receptor [Source:HGNC Symbol;Acc:HGNC:14315]	6	1	8	81	2	62	0.9421915	0.29310600000000014	0.8303824999999999
Q9ULZ2	STAP1	signal transducing adaptor family member 1 [Source:HGNC Symbol;Acc:HGNC:24133]	6	null	2	6	0	4	0.2306055	0.15000000000000002	0.21667400000000003
O00398	P2RY10	P2Y receptor family member 10 [Source:HGNC Symbol;Acc:HGNC:19906]	6	1	8	234	10	235	2.3369055000000003	1.089471	2.4764159999999995
P34972	CNR2	cannabinoid receptor 2 [Source:HGNC Symbol;Acc:HGNC:2160]	6	1	2	7	10	14	0.4616354999999999	0.8734774999999999	0.6618359999999999
Q13291	SLAMF1	signaling lymphocytic activation molecule family member 1 [Source:HGNC Symbol;Acc:HGNC:10903]	6	1	8	233	1	204	2.25222	0.40726099999999993	2.048067
Q13515	BFSP2	beaded filament structural protein 2 [Source:HGNC Symbol;Acc:HGNC:1041]	1	null	2	3	0	17	0.18555550000000004	0.15000000000000002	0.3692064999999999
Q7L513	FCRLA	Fc receptor like A [Source:HGNC Symbol;Acc:HGNC:18504]	1	1	2	9	13	19	0.26384900000000006	1.1057739999999998	0.40036749999999993
Q8N103	TAGAP	T cell activation RhoGTPase activating protein [Source:HGNC Symbol;Acc:HGNC:15669]	5	null	7	248	0	194	2.3422180000000004	0.15000000000000002	1.781626
P51575	P2RX1	purinergic receptor P2X 1 [Source:HGNC Symbol;Acc:HGNC:8533]	1	null	2	40	0	46	0.635095	0.15000000000000002	0.7054749999999999
Q6UWD8	C16orf54	chromosome 16 open reading frame 54 [Source:HGNC Symbol;Acc:HGNC:26649]	5	null	8	159	0	164	1.4796550000000006	0.15000000000000002	1.5554580000000002
O14931	NCR3	natural cytotoxicity triggering receptor 3 [Source:HGNC Symbol;Acc:HGNC:19077]	6	1	8	93	6	38	0.9576530000000001	0.668976	0.5050705000000001
P51451	BLK	BLK proto-oncogene, Src family tyrosine kinase [Source:HGNC Symbol;Acc:HGNC:1057]	6	1	2	1	13	7	0.16716999999999999	1.113526	0.36216
Q8IV04	TBC1D10C	TBC1 domain family member 10C [Source:HGNC Symbol;Acc:HGNC:24702]	6	13	8	211	1	117	2.4163889999999997	0.2276815	1.2586039999999998
P20273	CD22	CD22 molecule [Source:HGNC Symbol;Acc:HGNC:1643]	6	null	2	2	0	15	0.22349950000000002	0.15000000000000002	0.6076399999999998
Q96PJ5	FCRL4	Fc receptor like 4 [Source:HGNC Symbol;Acc:HGNC:18507]	null	1	2	0	4	6	0.15000000000000002	0.390142	0.30026300000000006
P01591	JCHAIN	joining chain of multimeric IgA and IgM [Source:HGNC Symbol;Acc:HGNC:5713]	1	1	2	57	24	33	0.8827	0.9747719999999999	0.5542005000000002
Q9BXR5	TLR10	toll like receptor 10 [Source:HGNC Symbol;Acc:HGNC:15634]	6	1	2	10	7	15	0.40907150000000003	0.7041575000000002	0.6366759999999999
Q14005	IL16	interleukin 16 [Source:HGNC Symbol;Acc:HGNC:5980]	5	1	8	251	2	199	2.4798244999999994	0.3368385000000001	2.0404510000000005
A0A5B6	TRBV28	T cell receptor beta variable 28 [Source:HGNC Symbol;Acc:HGNC:12209]	6	1	8	202	28	164	1.9835945	2.583686	1.6738544999999998
Q9HBG7	LY9	lymphocyte antigen 9 [Source:HGNC Symbol;Acc:HGNC:6730]	6	1	8	71	36	21	0.7996465	3.5670595	0.34323050000000016
Q96DU3	SLAMF6	SLAM family member 6 [Source:HGNC Symbol;Acc:HGNC:21392]	6	1	8	279	11	245	2.6686180000000004	1.3946805000000002	2.584434000000001
Q6JBY9	RCSD1	RCSD domain containing 1 [Source:HGNC Symbol;Acc:HGNC:28310]	5	null	8	330	0	278	3.252236499999999	0.15000000000000002	2.6356889999999993
P11049	CD37	CD37 molecule [Source:HGNC Symbol;Acc:HGNC:1666]	6	null	8	245	0	198	2.5408715	0.15000000000000002	1.9347279999999993
Q13342	SP140	SP140 nuclear body protein [Source:HGNC Symbol;Acc:HGNC:17133]	6	null	8	258	0	129	2.5033865	0.15000000000000002	1.2823785000000003
P11836	MS4A1	membrane spanning 4-domains A1 [Source:HGNC Symbol;Acc:HGNC:7315]	6	1	2	18	10	20	0.5691094999999997	0.8734774999999999	0.7996464999999998
Q8IZF4	ADGRG5	adhesion G protein-coupled receptor G5 [Source:HGNC Symbol;Acc:HGNC:19010]	6	1	8	95	8	62	0.9288379999999999	1.5033869999999996	0.6880415000000001
P15391	CD19	CD19 molecule [Source:HGNC Symbol;Acc:HGNC:1633]	1	1	2	59	16	26	0.929263	1.2911590000000002	0.688662
Q6KC79	NIPBL	NIPBL cohesin loading factor [Source:HGNC Symbol;Acc:HGNC:28862]	7	8	15	8	244	2	1.3994490000000002	4.005013499999999	1.4079830000000002
P42768	WAS	WASP actin nucleation promoting factor [Source:HGNC Symbol;Acc:HGNC:12731]	5	5	8	322	8	264	3.0013335	1.7142804999999999	2.4635384999999994
O14626	GPR171	G protein-coupled receptor 171 [Source:HGNC Symbol;Acc:HGNC:30057]	6	1	8	36	2	81	0.530086	0.3780294999999999	0.8895000000000001
P40200	CD96	CD96 molecule [Source:HGNC Symbol;Acc:HGNC:16892]	6	1	8	227	35	114	2.215703999999999	3.7562780000000004	1.1827924999999997
Q02556	IRF8	interferon regulatory factor 8 [Source:HGNC Symbol;Acc:HGNC:5358]	5	5	7	183	2	255	2.0736179999999997	0.62957	2.371780999999999
P36888	FLT3	fms related tyrosine kinase 3 [Source:HGNC Symbol;Acc:HGNC:3765]	6	null	8	28	0	37	0.5724414999999999	0.15000000000000002	0.45854150000000016
Q8N228	SCML4	Scm polycomb group protein like 4 [Source:HGNC Symbol;Acc:HGNC:21397]	6	1	8	273	2	135	2.6992605000000003	0.3799335000000002	1.4474569999999998
Q8IZS7	CLECL1	C-type lectin like 1 [Source:HGNC Symbol;Acc:HGNC:24462]	6	null	8	3	0	10	0.1809825	0.15000000000000002	0.23251800000000003
Q12918	KLRB1	killer cell lectin like receptor B1 [Source:HGNC Symbol;Acc:HGNC:6373]	6	1	8	162	5	84	1.5153379999999999	0.6059144999999998	0.8491164999999998
Q92608	DOCK2	dedicator of cytokinesis 2 [Source:HGNC Symbol;Acc:HGNC:2988]	5	5	7	267	11	264	2.734459	1.8447725000000001	2.605956
Q8NHV1	GIMAP7	GTPase, IMAP family member 7 [Source:HGNC Symbol;Acc:HGNC:22404]	5	2	8	251	3	238	2.3716790000000003	0.1875615	2.1716485
Q9Y6W8	ICOS	inducible T cell costimulator [Source:HGNC Symbol;Acc:HGNC:5351]	6	null	8	148	0	163	1.4435385000000003	0.15000000000000002	1.6650484999999995
A0A0A6YYJ7	TRAV8-3	T cell receptor alpha variable 8-3 [Source:HGNC Symbol;Acc:HGNC:12148]	6	null	8	147	0	52	1.394162	0.15000000000000002	0.596063
P04234	CD3D	CD3d molecule [Source:HGNC Symbol;Acc:HGNC:1673]	6	1	8	214	30	160	2.1267940000000003	2.8669910000000005	1.7137280000000001
P57075	UBASH3A	ubiquitin associated and SH3 domain containing A [Source:HGNC Symbol;Acc:HGNC:12462]	6	1	8	183	30	151	1.905199	2.8564765000000003	1.570639
Q9HBE5	IL21R	interleukin 21 receptor [Source:HGNC Symbol;Acc:HGNC:6006]	6	null	8	203	0	190	1.9972879999999995	0.15000000000000002	1.7944355
Q9Y2R2	PTPN22	protein tyrosine phosphatase non-receptor type 22 [Source:HGNC Symbol;Acc:HGNC:9652]	5	null	8	250	0	254	2.455574	0.15000000000000002	2.3497914999999994
P29965	CD40LG	CD40 ligand [Source:HGNC Symbol;Acc:HGNC:11935]	6	1	8	183	8	114	1.8711565000000001	0.8157539999999999	1.1278825
Q5JPB2	ZNF831	zinc finger protein 831 [Source:HGNC Symbol;Acc:HGNC:16167]	6	1	8	49	7	121	0.6826780000000001	1.0334304999999997	1.203575
P16410	CTLA4	cytotoxic T-lymphocyte associated protein 4 [Source:HGNC Symbol;Acc:HGNC:2505]	6	null	8	110	0	89	1.107457	0.15000000000000002	0.920967
Q96F15	GIMAP5	GTPase, IMAP family member 5 [Source:HGNC Symbol;Acc:HGNC:18005]	5	null	8	233	0	182	2.1275505	0.15000000000000002	1.654772
P10747	CD28	CD28 molecule [Source:HGNC Symbol;Acc:HGNC:1653]	6	1	8	187	3	169	1.798422	0.40845099999999995	1.5668820000000003
Q9P1W8	SIRPG	signal regulatory protein gamma [Source:HGNC Symbol;Acc:HGNC:15757]	6	1	8	181	11	144	1.7952090000000003	1.1309595	1.5800315000000003
P08575	PTPRC	protein tyrosine phosphatase receptor type C [Source:HGNC Symbol;Acc:HGNC:9666]	5	5	8	311	2	298	2.9896205000000005	0.7357945	2.771085499999999
Q14330	GPR18	G protein-coupled receptor 18 [Source:HGNC Symbol;Acc:HGNC:4472]	6	null	8	38	0	74	0.4943095	0.15000000000000002	0.7988219999999999
Q96T49	PPP1R16B	protein phosphatase 1 regulatory subunit 16B [Source:HGNC Symbol;Acc:HGNC:15850]	6	null	8	81	0	120	1.2665514999999996	0.15000000000000002	1.196605
P51679	CCR4	C-C motif chemokine receptor 4 [Source:HGNC Symbol;Acc:HGNC:1605]	6	1	8	142	4	173	1.442714	0.5942865	1.6626344999999993
P06729	CD2	CD2 molecule [Source:HGNC Symbol;Acc:HGNC:1639]	6	1	8	225	25	224	2.2188745000000005	2.3264165	2.5035735
P20963	CD247	CD247 molecule [Source:HGNC Symbol;Acc:HGNC:1677]	6	1	8	237	4	172	2.3199905000000003	0.8577354999999999	1.7808355000000002
P01374	LTA	lymphotoxin alpha [Source:HGNC Symbol;Acc:HGNC:6709]	6	1	8	118	11	73	1.201467	1.1343254999999999	0.7823575000000002
Q6PIZ9	TRAT1	T cell receptor associated transmembrane adaptor 1 [Source:HGNC Symbol;Acc:HGNC:30698]	6	1	8	35	14	163	0.4886315	1.5002505000000004	1.581723
A0A0B4J237	TRAV8-2	T cell receptor alpha variable 8-2 [Source:HGNC Symbol;Acc:HGNC:12147]	6	1	8	111	3	61	1.1374705000000003	0.4141204999999999	0.6668935
A0A0B4J241	TRAV13-1	T cell receptor alpha variable 13-1 [Source:HGNC Symbol;Acc:HGNC:12108]	6	1	8	122	7	90	1.1995885000000002	0.7901944999999997	0.9298240000000001
P49682	CXCR3	C-X-C motif chemokine receptor 3 [Source:HGNC Symbol;Acc:HGNC:4540]	6	1	8	255	19	195	2.6013830000000002	1.9048335000000005	1.9594799999999999
A2RU30	TESPA1	thymocyte expressed, positive selection associated 1 [Source:HGNC Symbol;Acc:HGNC:29109]	6	1	8	265	1	191	2.423597	0.3429755000000001	1.8414149999999996
Q9UNK4	PLA2G2D	phospholipase A2 group IID [Source:HGNC Symbol;Acc:HGNC:9033]	6	null	8	73	0	23	0.8235145	0.15000000000000002	0.3501835000000001
Q6UWF3	SCIMP	SLP adaptor and CSK interacting membrane protein [Source:HGNC Symbol;Acc:HGNC:33504]	5	5	7	235	6	246	2.2609155	1.1163820000000002	2.368126
O00574	CXCR6	C-X-C motif chemokine receptor 6 [Source:HGNC Symbol;Acc:HGNC:16647]	6	1	8	142	1	169	1.4104225	0.2715500000000001	1.7163884999999999
P07766	CD3E	CD3e molecule [Source:HGNC Symbol;Acc:HGNC:1674]	6	1	8	244	36	224	2.3473435000000005	3.540573500000001	2.488469
Q9BXC1	GPR174	G protein-coupled receptor 174 [Source:HGNC Symbol;Acc:HGNC:30245]	6	1	8	186	21	156	1.8220775	2.107686	1.5546675
O60880	SH2D1A	SH2 domain containing 1A [Source:HGNC Symbol;Acc:HGNC:10820]	6	1	8	118	10	161	1.2146675	1.0410210000000002	1.7322835
O95727	CRTAM	cytotoxic and regulatory T cell molecule [Source:HGNC Symbol;Acc:HGNC:24313]	6	null	8	128	0	145	1.2185775	0.15000000000000002	1.4128109999999996
A0A087X0M5	TRBV18	T cell receptor beta variable 18 [Source:HGNC Symbol;Acc:HGNC:12193]	6	null	8	112	0	61	1.2366995	0.15000000000000002	0.6690524999999999
A0A075B6N2	TRBV20-1	T cell receptor beta variable 20-1 [Source:HGNC Symbol;Acc:HGNC:12196]	6	1	8	189	2	169	1.9244515000000002	0.3260690000000001	1.6965750000000002
P49863	GZMK	granzyme K [Source:HGNC Symbol;Acc:HGNC:4711]	6	1	8	170	1	134	1.6919255000000002	0.23921600000000004	1.3866310000000006
P09693	CD3G	CD3g molecule [Source:HGNC Symbol;Acc:HGNC:1675]	6	1	8	182	28	164	1.8006659999999999	2.640245	1.6391405
P20701	ITGAL	integrin subunit alpha L [Source:HGNC Symbol;Acc:HGNC:6148]	6	5	8	324	2	240	3.1069375	0.5262694999999998	2.3171175
P32248	CCR7	C-C motif chemokine receptor 7 [Source:HGNC Symbol;Acc:HGNC:1608]	6	null	8	12	0	37	0.40421799999999997	0.15000000000000002	0.47049250000000004
P55160	NCKAP1L	NCK associated protein 1 like [Source:HGNC Symbol;Acc:HGNC:4862]	5	5	7	297	15	274	2.756287	2.8339939999999997	2.5443735000000007
P42701	IL12RB1	interleukin 12 receptor subunit beta 1 [Source:HGNC Symbol;Acc:HGNC:5971]	6	5	8	254	2	255	2.3146695000000004	0.45776800000000006	2.4522504999999994
Q6K0P9	PYHIN1	pyrin and HIN domain family member 1 [Source:HGNC Symbol;Acc:HGNC:28894]	6	1	8	176	16	166	1.6813770000000001	1.8412110000000004	1.7035790000000004
P51681	CCR5	C-C motif chemokine receptor 5 (gene/pseudogene) [Source:HGNC Symbol;Acc:HGNC:1606]	6	1	8	286	4	262	2.6448435000000003	0.4875180000000001	2.5198679999999998
Q495A1	TIGIT	T cell immunoreceptor with Ig and ITIM domains [Source:HGNC Symbol;Acc:HGNC:26838]	6	1	8	96	14	103	0.9988525000000001	1.4801650000000002	1.1088339999999999
Q13422	IKZF1	IKAROS family zinc finger 1 [Source:HGNC Symbol;Acc:HGNC:13176]	6	5	8	141	4	168	1.7170344999999996	0.7499044999999999	1.6008394999999997
Q8N8A2	ANKRD44	ankyrin repeat domain 44 [Source:HGNC Symbol;Acc:HGNC:25259]	6	13	8	8	10	40	0.319031	0.28215799999999996	0.5078159999999999
A0A5B7	TRBV29-1	T cell receptor beta variable 29-1 [Source:HGNC Symbol;Acc:HGNC:12210]	6	null	8	107	0	58	1.0805119999999997	0.15000000000000002	0.6356815000000001
P06127	CD5	CD5 molecule [Source:HGNC Symbol;Acc:HGNC:1685]	6	1	8	231	13	169	2.281868	1.4350724999999998	1.6329525000000003
P31785	IL2RG	interleukin 2 receptor subunit gamma [Source:HGNC Symbol;Acc:HGNC:6010]	6	1	8	213	4	183	2.0387424999999997	0.6069770000000001	1.7167455
A0A578	TRBV5-1	T cell receptor beta variable 5-1 [Source:HGNC Symbol;Acc:HGNC:12218]	6	null	8	108	0	93	1.1177674999999998	0.15000000000000002	0.9653709999999999
Q9NUV9	GIMAP4	GTPase, IMAP family member 4 [Source:HGNC Symbol;Acc:HGNC:21872]	5	4	8	306	6	279	2.8276274999999997	1.0417349999999996	2.6472320000000003
Q9Y228	TRAF3IP3	TRAF3 interacting protein 3 [Source:HGNC Symbol;Acc:HGNC:30766]	6	1	8	233	19	123	2.152378999999999	2.110601500000001	1.2612815
P31358	CD52	CD52 molecule [Source:HGNC Symbol;Acc:HGNC:1804]	5	5	7	178	1	119	1.634372	0.395905	1.1356684999999997
Q7Z614	SNX20	sorting nexin 20 [Source:HGNC Symbol;Acc:HGNC:30390]	6	null	8	313	0	275	2.8713855	0.15000000000000002	2.6700630000000003
Q15762	CD226	CD226 molecule [Source:HGNC Symbol;Acc:HGNC:16961]	5	1	8	125	5	132	1.2217225000000003	0.570563	1.229772
Q08881	ITK	IL2 inducible T cell kinase [Source:HGNC Symbol;Acc:HGNC:6171]	6	1	8	254	4	246	2.4315189999999993	0.650786	2.5127705000000002
P17947	SPI1	Spi-1 proto-oncogene [Source:HGNC Symbol;Acc:HGNC:11241]	5	5	7	219	11	204	2.0929640000000003	2.1093604999999997	1.928659
Q8NET5	NFAM1	NFAT activating protein with ITAM motif 1 [Source:HGNC Symbol;Acc:HGNC:29872]	5	null	7	170	0	163	1.8867115	0.15000000000000002	1.5253255000000001
O60486	PLXNC1	plexin C1 [Source:HGNC Symbol;Acc:HGNC:9106]	5	null	7	169	0	143	2.022397	0.15000000000000002	1.4588469999999998
Q8NF50	DOCK8	dedicator of cytokinesis 8 [Source:HGNC Symbol;Acc:HGNC:19191]	5	8	7	210	2	228	2.0029999999999997	0.18734050000000002	2.175337500000001
Q6ZS81	WDFY4	WDFY family member 4 [Source:HGNC Symbol;Acc:HGNC:29323]	5	5	8	247	9	143	2.3826695	1.9100184999999998	1.6186385000000005
Q86UX7	FERMT3	fermitin family member 3 [Source:HGNC Symbol;Acc:HGNC:23151]	5	5	7	266	15	201	2.475923	2.6125519999999995	1.805511
Q13094	LCP2	lymphocyte cytosolic protein 2 [Source:HGNC Symbol;Acc:HGNC:6529]	5	null	7	274	0	235	2.7371875	0.15000000000000002	2.142145
Q5JUQ0	FAM78A	family with sequence similarity 78 member A [Source:HGNC Symbol;Acc:HGNC:25465]	6	4	8	57	2	139	0.8099910000000001	0.4183024999999999	1.3224559999999996
Q8WWW8	GAB3	GRB2 associated binding protein 3 [Source:HGNC Symbol;Acc:HGNC:17515]	5	13	8	42	9	64	0.5096265000000002	0.2837645	0.6730560000000001
P20333	TNFRSF1B	TNF receptor superfamily member 1B [Source:HGNC Symbol;Acc:HGNC:11917]	5	1	7	289	2	222	3.078403	0.9658469999999998	2.2713279999999996
P50749	RASSF2	Ras association domain family member 2 [Source:HGNC Symbol;Acc:HGNC:9883]	6	null	7	41	0	98	1.041225	0.15000000000000002	1.0427975000000003
O43516	WIPF1	WAS/WASL interacting protein family member 1 [Source:HGNC Symbol;Acc:HGNC:12736]	5	1	8	93	7	96	1.4275669999999996	1.1776754999999999	1.0358784999999997
O60315	ZEB2	zinc finger E-box binding homeobox 2 [Source:HGNC Symbol;Acc:HGNC:14881]	5	4	7	110	12	80	2.127525	0.6470460000000001	1.026265
Q13469	NFATC2	nuclear factor of activated T cells 2 [Source:HGNC Symbol;Acc:HGNC:7776]	6	14	8	10	2	43	0.5459470000000001	0.39582000000000006	0.5257935
P48736	PIK3CG	phosphatidylinositol-4,5-bisphosphate 3-kinase catalytic subunit gamma [Source:HGNC Symbol;Acc:HGNC:8978]	5	8	7	125	2	157	1.2716005	0.5025290000000002	1.4710444999999999
Q15052	ARHGEF6	Rac/Cdc42 guanine nucleotide exchange factor 6 [Source:HGNC Symbol;Acc:HGNC:685]	5	8	7	80	1	102	1.1878329999999997	0.17175149999999997	1.0310675
P33076	CIITA	class II major histocompatibility complex transactivator [Source:HGNC Symbol;Acc:HGNC:7067]	5	13	8	63	2	79	0.7173749999999999	0.317739	0.8418745
P07333	CSF1R	colony stimulating factor 1 receptor [Source:HGNC Symbol;Acc:HGNC:2433]	5	5	7	123	6	165	1.3307349999999998	1.1227655000000003	1.5879110000000005
O00160	MYO1F	myosin IF [Source:HGNC Symbol;Acc:HGNC:7600]	5	5	7	254	10	209	2.4628415	1.878339	2.147466
P16150	SPN	sialophorin [Source:HGNC Symbol;Acc:HGNC:11249]	5	5	8	210	2	176	2.2236260000000008	0.5178375	1.6381884999999996
P05107	ITGB2	integrin subunit beta 2 [Source:HGNC Symbol;Acc:HGNC:6155]	5	5	7	258	2	184	2.4157089999999997	0.4662084999999999	1.6565315000000003
Q5UE93	PIK3R6	phosphoinositide-3-kinase regulatory subunit 6 [Source:HGNC Symbol;Acc:HGNC:27101]	5	null	7	170	0	91	1.6530124999999998	0.15000000000000002	0.9803224999999997
Q9UPR0	PLCL2	phospholipase C like 2 [Source:HGNC Symbol;Acc:HGNC:9064]	6	8	8	5	9	8	0.27075950000000004	0.6538375	0.22152750000000004
Q01543	FLI1	Fli-1 proto-oncogene, ETS transcription factor [Source:HGNC Symbol;Acc:HGNC:3749]	5	4	7	54	3	129	1.7452799999999997	0.3181215	1.4691319999999999
P05771	PRKCB	protein kinase C beta [Source:HGNC Symbol;Acc:HGNC:9395]	5	1	8	131	2	123	1.3432980000000003	0.446769	1.1750914999999997
Q7Z591	AKNA	AT-hook transcription factor [Source:HGNC Symbol;Acc:HGNC:24108]	6	1	8	127	5	65	1.4247534999999996	1.0154444999999999	0.8019245
Q96LC7	SIGLEC10	sialic acid binding Ig like lectin 10 [Source:HGNC Symbol;Acc:HGNC:15620]	5	null	7	167	0	180	1.5605324999999999	0.15000000000000002	1.6035255
Q8WYR1	PIK3R5	phosphoinositide-3-kinase regulatory subunit 5 [Source:HGNC Symbol;Acc:HGNC:30035]	5	null	7	125	0	128	1.3584535000000002	0.15000000000000002	1.2552465000000002
Q9UQQ2	SH2B3	SH2B adaptor protein 3 [Source:HGNC Symbol;Acc:HGNC:29605]	5	4	7	25	1	10	0.480718	0.29454249999999993	0.23658100000000012
Q9UIB8	CD84	CD84 molecule [Source:HGNC Symbol;Acc:HGNC:1704]	5	4	7	215	13	227	2.1307209999999994	2.2376849999999995	2.2808565
Q7Z5R6	APBB1IP	amyloid beta precursor protein binding family B member 1 interacting protein [Source:HGNC Symbol;Acc:HGNC:17379]	5	4	7	216	4	234	2.148877	0.7969775	2.1428504999999998
Q2M385	MPEG1	macrophage expressed 1 [Source:HGNC Symbol;Acc:HGNC:29619]	5	5	7	251	2	215	2.433916	0.5254705000000001	1.9433809999999998
Q99788	CMKLR1	chemerin chemokine-like receptor 1 [Source:HGNC Symbol;Acc:HGNC:2121]	5	null	7	234	0	179	2.3697155000000008	0.15000000000000002	1.7093844999999996
Q8WWP7	GIMAP1	GTPase, IMAP family member 1 [Source:HGNC Symbol;Acc:HGNC:23237]	5	4	8	290	7	195	2.8105509999999994	1.1056465	1.9373289999999999
Q6ZVF9	GPRIN3	GPRIN family member 3 [Source:HGNC Symbol;Acc:HGNC:27733]	5	5	7	33	1	97	0.5441959999999998	0.3578165000000001	0.9792090000000002
P32927	CSF2RB	colony stimulating factor 2 receptor beta common subunit [Source:HGNC Symbol;Acc:HGNC:2436]	5	5	7	73	2	175	0.8722959999999998	0.4725495000000001	1.6130029999999997
P14207	FOLR2	folate receptor beta [Source:HGNC Symbol;Acc:HGNC:3793]	5	4	7	49	4	29	0.6478704999999998	0.5515570000000001	0.666851
O43699	SIGLEC6	sialic acid binding Ig like lectin 6 [Source:HGNC Symbol;Acc:HGNC:10875]	11	15	16	3	4	3	0.8645780000000001	1.2034474999999998	1.2572014999999999
O75015	FCGR3B	Fc fragment of IgG receptor IIIb [Source:HGNC Symbol;Acc:HGNC:3620]	12	16	17	3	7	1	1.1835915000000001	1.1472455000000001	0.9667224999999998
Q04828	AKR1C1	aldo-keto reductase family 1 member C1 [Source:HGNC Symbol;Acc:HGNC:384]	13	null	18	10	0	11	1.6602375000000003	0.15000000000000002	2.2600485
O60218	AKR1B10	aldo-keto reductase family 1 member B10 [Source:HGNC Symbol;Acc:HGNC:382]	13	null	18	7	0	7	1.0971295	0.15000000000000002	1.3564814999999997
P18283	GPX2	glutathione peroxidase 2 [Source:HGNC Symbol;Acc:HGNC:4554]	13	17	18	10	1	5	1.592654	0.24025300000000002	0.9825069999999999
Q9UJX0	OSGIN1	oxidative stress induced growth inhibitor 1 [Source:HGNC Symbol;Acc:HGNC:30093]	13	null	18	9	0	11	1.4842790000000001	0.15000000000000002	2.1464034999999995
P42330	AKR1C3	aldo-keto reductase family 1 member C3 [Source:HGNC Symbol;Acc:HGNC:386]	13	null	18	6	0	6	0.9549924999999999	0.15000000000000002	1.1738589999999998
P05109	S100A8	S100 calcium binding protein A8 [Source:HGNC Symbol;Acc:HGNC:10498]	14	16	19	2	2	2	0.9254125	0.7651874999999998	0.9662889999999998
P06702	S100A9	S100 calcium binding protein A9 [Source:HGNC Symbol;Acc:HGNC:10499]	14	16	19	3	1	2	1.3664774999999998	0.47417300000000007	0.9662889999999998
P56178	DLX5	distal-less homeobox 5 [Source:HGNC Symbol;Acc:HGNC:2918]	15	null	20	1	0	1	0.9667224999999998	0.15000000000000002	0.9667224999999998
O95711	LY86	lymphocyte antigen 86 [Source:HGNC Symbol;Acc:HGNC:16837]	5	null	7	230	0	141	2.1450010000000006	0.15000000000000002	1.3012569999999999
P25089	FPR3	formyl peptide receptor 3 [Source:HGNC Symbol;Acc:HGNC:3828]	5	4	7	180	2	148	1.8153795	0.525938	1.3840215
O14948	TFEC	transcription factor EC [Source:HGNC Symbol;Acc:HGNC:11754]	5	2	7	185	9	160	1.7203664999999997	0.928039	1.4824599999999999
P04233	CD74	CD74 molecule [Source:HGNC Symbol;Acc:HGNC:1697]	5	null	7	255	0	216	2.351321500000001	0.15000000000000002	1.9851584999999996
O14610	GNGT2	G protein subunit gamma transducin 2 [Source:HGNC Symbol;Acc:HGNC:4412]	5	null	7	197	0	172	1.7947755	0.15000000000000002	1.5417559999999997
A6NC51	TMEM150B	transmembrane protein 150B [Source:HGNC Symbol;Acc:HGNC:34415]	5	18	7	185	1	126	1.7527175000000002	0.9667224999999998	1.1476024999999999
Q9GZW8	MS4A7	membrane spanning 4-domains A7 [Source:NCBI gene;Acc:58475]	5	5	7	144	3	132	1.5249345	0.7102774999999998	1.2736914999999998
Q9BPV8	P2RY13	purinergic receptor P2Y13 [Source:HGNC Symbol;Acc:HGNC:4537]	5	null	7	222	0	147	2.0289675000000007	0.15000000000000002	1.3204585
P08637	FCGR3A	Fc fragment of IgG receptor IIIa [Source:HGNC Symbol;Acc:HGNC:3619]	5	5	7	206	4	111	1.9682775000000001	0.8189754999999999	1.0436390000000002
Q9BZW5	TM6SF1	transmembrane 6 superfamily member 1 [Source:HGNC Symbol;Acc:HGNC:11860]	5	null	7	132	0	141	1.5553560000000004	0.15000000000000002	1.3061870000000002
Q29974	HLA-DRB1	major histocompatibility complex, class II, DR beta 1 [Source:HGNC Symbol;Acc:HGNC:4948]	5	8	7	209	2	135	1.9626079999999997	0.6297654999999999	1.238799
Q8N423	LILRB2	leukocyte immunoglobulin like receptor B2 [Source:HGNC Symbol;Acc:HGNC:6606]	5	1	7	241	1	170	2.323433	0.5585185	1.5816805
Q8TDQ1	CD300LF	CD300 molecule like family member f [Source:HGNC Symbol;Acc:HGNC:29883]	5	5	7	212	7	172	1.9941174999999998	1.6549164999999995	1.58327
P08567	PLEK	pleckstrin [Source:HGNC Symbol;Acc:HGNC:9070]	5	null	7	195	0	146	1.785706	0.15000000000000002	1.330582
Q6ZNK6	TIFAB	TIFA inhibitor [Source:HGNC Symbol;Acc:HGNC:34024]	6	1	8	106	8	54	1.027795	1.3484064999999998	0.6016135000000001
O15229	KMO	kynurenine 3-monooxygenase [Source:HGNC Symbol;Acc:HGNC:6381]	5	null	7	145	0	100	1.5290314999999999	0.15000000000000002	0.9452345
P41218	MNDA	myeloid cell nuclear differentiation antigen [Source:HGNC Symbol;Acc:HGNC:7183]	5	null	7	202	0	168	1.8788745000000002	0.15000000000000002	1.5325164999999994
P20036	HLA-DPA1	major histocompatibility complex, class II, DP alpha 1 [Source:HGNC Symbol;Acc:HGNC:4938]	5	null	7	236	0	192	2.1514439999999997	0.15000000000000002	1.7211314999999998
P12314	FCGR1A	Fc fragment of IgG receptor Ia [Source:HGNC Symbol;Acc:HGNC:3613]	5	null	7	195	0	124	1.7778435000000001	0.15000000000000002	1.1528300000000005
Q9NYK1	TLR7	toll like receptor 7 [Source:HGNC Symbol;Acc:HGNC:15631]	5	8	7	147	1	148	1.3841149999999998	0.36334999999999995	1.3859850000000002
P25774	CTSS	cathepsin S [Source:HGNC Symbol;Acc:HGNC:2545]	5	5	7	236	8	191	2.135030499999999	1.398888	1.7154365
P15509	CSF2RA	colony stimulating factor 2 receptor alpha subunit [Source:HGNC Symbol;Acc:HGNC:2435]	5	5	7	64	3	118	0.6698515	0.7965185000000001	1.0827560000000003
Q14314	FGL2	fibrinogen like 2 [Source:HGNC Symbol;Acc:HGNC:3696]	5	5	7	203	1	176	1.9192750000000003	0.46171199999999984	1.710753
O95976	IGSF6	immunoglobulin superfamily member 6 [Source:HGNC Symbol;Acc:HGNC:5953]	5	null	7	200	0	150	1.8778205000000001	0.15000000000000002	1.5028855
P02745	C1QA	complement C1q A chain [Source:HGNC Symbol;Acc:HGNC:1241]	5	5	7	212	1	155	1.930699	0.2870454999999999	1.4391695
Q6EIG7	CLEC6A	C-type lectin domain containing 6A [Source:HGNC Symbol;Acc:HGNC:14556]	6	null	7	13	0	4	0.28303350000000005	0.15000000000000002	0.1814245
P01909	HLA-DQA1	major histocompatibility complex, class II, DQ alpha 1 [Source:HGNC Symbol;Acc:HGNC:4942]	5	8	7	81	1	130	0.8543524999999998	0.417376	1.1790865
Q9P2A4	ABI3	ABI family member 3 [Source:HGNC Symbol;Acc:HGNC:29859]	5	null	7	261	0	213	2.3950709999999993	0.15000000000000002	1.90797
O94956	SLCO2B1	solute carrier organic anion transporter family member 2B1 [Source:HGNC Symbol;Acc:HGNC:10962]	5	4	7	151	3	174	1.6020805	0.6528769999999999	1.756415
Q6P9H5	GIMAP6	GTPase, IMAP family member 6 [Source:HGNC Symbol;Acc:HGNC:21918]	5	4	7	250	2	226	2.3203984999999996	0.43109500000000006	2.0533284999999997
Q13093	PLA2G7	phospholipase A2 group VII [Source:HGNC Symbol;Acc:HGNC:9040]	5	19	7	141	2	126	1.3862824999999996	0.9662889999999998	1.159613
P04440	HLA-DPB1	major histocompatibility complex, class II, DP beta 1 [Source:HGNC Symbol;Acc:HGNC:4940]	5	5	7	268	2	207	2.4826635	0.557167	1.8582025
Q9UF47	DNAJC5B	DnaJ heat shock protein family (Hsp40) member C5 beta [Source:HGNC Symbol;Acc:HGNC:24138]	5	null	7	122	0	54	1.168096	0.15000000000000002	0.5842139999999999
P02747	C1QC	complement C1q C chain [Source:HGNC Symbol;Acc:HGNC:1245]	5	5	7	213	2	150	1.977092	0.5377274999999999	1.3817605000000002
Q8NHJ6	LILRB4	leukocyte immunoglobulin like receptor B4 [Source:HGNC Symbol;Acc:HGNC:6608]	5	null	7	215	0	165	1.9753749999999999	0.15000000000000002	1.491521
O15204	ADAMDEC1	ADAM like decysin 1 [Source:HGNC Symbol;Acc:HGNC:16299]	5	1	7	29	1	36	0.40443049999999997	0.29259599999999997	0.4385665000000001
Q9NR97	TLR8	toll like receptor 8 [Source:HGNC Symbol;Acc:HGNC:15632]	5	5	7	198	2	178	1.927282	0.502189	1.6766680000000005
Q8IUN9	CLEC10A	C-type lectin domain containing 10A [Source:HGNC Symbol;Acc:HGNC:16916]	5	1	7	63	1	54	0.6493920000000001	0.23719300000000004	0.5752379999999999
Q9Y275	TNFSF13B	TNF superfamily member 13b [Source:HGNC Symbol;Acc:HGNC:11929]	5	4	7	224	2	181	2.044004	0.6712455	1.697765
O60496	DOK2	docking protein 2 [Source:HGNC Symbol;Acc:HGNC:2991]	5	5	7	276	7	175	2.5870520000000004	1.2750854999999999	1.5637115
P02746	C1QB	complement C1q B chain [Source:HGNC Symbol;Acc:HGNC:1242]	5	5	7	219	3	152	2.0051164999999997	0.7226194999999999	1.4087225
Q9NS28	RGS18	regulator of G protein signaling 18 [Source:HGNC Symbol;Acc:HGNC:14261]	5	null	7	36	0	97	0.44294399999999984	0.15000000000000002	0.9243415000000003
Q9HCL3	ZFP14	ZFP14 zinc finger protein [Source:HGNC Symbol;Acc:HGNC:29312]	0	2	21	3	240	1	0.5659135000000001	3.456959	0.5488030000000002
Q3ZCT1	ZNF260	zinc finger protein 260 [Source:HGNC Symbol;Acc:HGNC:13499]	0	2	21	10	44	2	1.6163859999999999	0.8648160000000001	0.9500454999999999
Q8N184	ZNF567	zinc finger protein 567 [Source:HGNC Symbol;Acc:HGNC:28696]	0	2	21	10	10	2	1.6021570000000003	0.41797099999999987	0.9500454999999999
O95998	IL18BP	interleukin 18 binding protein [Source:HGNC Symbol;Acc:HGNC:5987]	5	null	8	132	0	26	1.2947459999999997	0.15000000000000002	0.3760065
Q11130	FUT7	fucosyltransferase 7 [Source:HGNC Symbol;Acc:HGNC:4018]	6	1	8	1	1	13	0.15850000000000006	0.4929409999999999	0.25977749999999994
Q15027	ACAP1	ArfGAP with coiled-coil, ankyrin repeat and PH domains 1 [Source:HGNC Symbol;Acc:HGNC:16467]	6	1	8	79	7	38	1.0759644999999998	1.2705294999999999	0.5726964999999998
Q8TD55	PLEKHO2	pleckstrin homology domain containing O2 [Source:HGNC Symbol;Acc:HGNC:30026]	5	null	7	90	0	94	1.0231285000000003	0.15000000000000002	0.904647
P43403	ZAP70	zeta chain of T cell receptor associated protein kinase 70 [Source:HGNC Symbol;Acc:HGNC:12858]	6	1	8	96	6	45	1.2868494999999998	0.9754095	0.5886935000000001
Q7RTR2	NLRC3	NLR family CARD domain containing 3 [Source:HGNC Symbol;Acc:HGNC:29889]	6	1	8	227	3	92	2.2347950000000005	0.5190445000000001	1.0527680000000001
Q7Z6J4	FGD2	FYVE, RhoGEF and PH domain containing 2 [Source:HGNC Symbol;Acc:HGNC:3664]	5	5	7	192	4	175	1.9072899999999997	0.8160259999999999	1.5971845
Q8TCU6	PREX1	phosphatidylinositol-3,4,5-trisphosphate dependent Rac exchange factor 1 [Source:HGNC Symbol;Acc:HGNC:32594]	6	null	7	19	0	57	0.5616464999999999	0.15000000000000002	0.630709
Q8ND71	GIMAP8	GTPase, IMAP family member 8 [Source:HGNC Symbol;Acc:HGNC:21792]	5	4	7	170	2	119	1.7715789999999998	0.347982	1.177633
A0A0B4J262	TRAV8-6	T cell receptor alpha variable 8-6 [Source:HGNC Symbol;Acc:HGNC:12151]	6	1	8	91	9	77	1.0010115	0.9097555	0.8051375
P24557	TBXAS1	thromboxane A synthase 1 [Source:HGNC Symbol;Acc:HGNC:11609]	5	5	7	123	2	115	1.1741480000000002	0.4994435000000001	1.0698529999999995
P28067	HLA-DMA	major histocompatibility complex, class II, DM alpha [Source:HGNC Symbol;Acc:HGNC:4934]	5	5	7	231	1	152	2.1986359999999996	0.3648884999999999	1.3875064999999993
Q14162	SCARF1	scavenger receptor class F member 1 [Source:HGNC Symbol;Acc:HGNC:16820]	5	4	7	48	6	17	1.0753355000000002	1.0423215	0.4167300000000001
P09564	CD7	CD7 molecule [Source:HGNC Symbol;Acc:HGNC:1695]	6	null	8	56	0	53	0.6555120000000003	0.15000000000000002	0.6548660000000001
Q7Z6M3	MILR1	mast cell immunoglobulin like receptor 1 [Source:HGNC Symbol;Acc:HGNC:27570]	5	null	7	83	0	117	0.8505020000000001	0.15000000000000002	1.0971465
Q96RQ9	IL4I1	interleukin 4 induced 1 [Source:HGNC Symbol;Acc:HGNC:19094]	6	null	8	20	0	16	0.3818460000000002	0.15000000000000002	0.2763015
Q7L591	DOK3	docking protein 3 [Source:HGNC Symbol;Acc:HGNC:24583]	5	5	7	190	1	133	1.8647729999999998	0.42117550000000004	1.3364215
P09769	FGR	FGR proto-oncogene, Src family tyrosine kinase [Source:HGNC Symbol;Acc:HGNC:3697]	5	null	7	126	0	103	1.3945784999999997	0.15000000000000002	1.0887314999999997
O75019	LILRA1	leukocyte immunoglobulin like receptor A1 [Source:HGNC Symbol;Acc:HGNC:6602]	5	null	7	94	0	49	1.0905674999999997	0.15000000000000002	0.5407535
Q15116	PDCD1	programmed cell death 1 [Source:HGNC Symbol;Acc:HGNC:8760]	6	1	8	70	2	85	0.9439339999999999	0.8352700000000001	0.9642490000000001
Q9UNW8	GPR132	G protein-coupled receptor 132 [Source:HGNC Symbol;Acc:HGNC:17482]	6	1	7	8	4	9	0.32632400000000006	1.6948409999999998	0.22315100000000002
Q8IYS5	OSCAR	osteoclast associated Ig-like receptor [Source:HGNC Symbol;Acc:HGNC:29960]	5	null	7	158	0	47	1.4862595	0.15000000000000002	0.5345314999999999
A0A0B4J268	TRAV4	T cell receptor alpha variable 4 [Source:HGNC Symbol;Acc:HGNC:12140]	6	1	8	169	2	41	1.5809239999999998	0.32891649999999995	0.4964855
Q9BZZ2	SIGLEC1	sialic acid binding Ig like lectin 1 [Source:HGNC Symbol;Acc:HGNC:11127]	5	null	7	118	0	56	1.1472710000000002	0.15000000000000002	0.5973294999999998
P20702	ITGAX	integrin subunit alpha X [Source:HGNC Symbol;Acc:HGNC:6152]	5	null	7	143	0	47	1.3907534999999998	0.15000000000000002	0.6646494999999998
Q9H171	ZBP1	Z-DNA binding protein 1 [Source:HGNC Symbol;Acc:HGNC:16176]	6	20	2	39	1	28	0.567231	0.9667224999999998	0.5730449999999999
Q8NEQ5	C1orf162	chromosome 1 open reading frame 162 [Source:HGNC Symbol;Acc:HGNC:28344]	5	5	7	200	4	156	1.9423355	0.7496239999999998	1.430355
Q92835	INPP5D	inositol polyphosphate-5-phosphatase D [Source:HGNC Symbol;Acc:HGNC:6079]	5	1	8	73	13	97	0.789489	1.9253354999999999	0.9520685000000001
Q9BZS1	FOXP3	forkhead box P3 [Source:HGNC Symbol;Acc:HGNC:6106]	6	1	8	46	2	44	0.6252350000000001	0.6756314999999999	0.52638
P21854	CD72	CD72 molecule [Source:HGNC Symbol;Acc:HGNC:1696]	6	null	8	27	0	52	0.5264055	0.15000000000000002	0.5699935000000002
Q3KPI0	CEACAM21	carcinoembryonic antigen related cell adhesion molecule 21 [Source:HGNC Symbol;Acc:HGNC:28834]	5	null	8	123	0	112	1.22559	0.15000000000000002	1.0547059999999997
P14784	IL2RB	interleukin 2 receptor subunit beta [Source:HGNC Symbol;Acc:HGNC:6009]	6	null	8	200	0	111	1.9196149999999998	0.15000000000000002	1.1523880000000002
P26010	ITGB7	integrin subunit beta 7 [Source:HGNC Symbol;Acc:HGNC:6162]	5	1	8	96	3	56	0.9258629999999999	0.5274764999999998	0.601503
O60711	LPXN	leupaxin [Source:HGNC Symbol;Acc:HGNC:14061]	5	5	7	85	7	87	0.9375674999999998	1.2874869999999998	0.844178
Q96P20	NLRP3	NLR family pyrin domain containing 3 [Source:HGNC Symbol;Acc:HGNC:16400]	5	null	7	59	0	76	0.884893	0.15000000000000002	0.782213
P35236	PTPN7	protein tyrosine phosphatase non-receptor type 7 [Source:HGNC Symbol;Acc:HGNC:9659]	6	1	8	2	15	67	0.17697049999999998	1.4752775000000005	0.7244130000000003
Q92563	SPOCK2	SPARC (osteonectin), cwcv and kazal like domains proteoglycan 2 [Source:HGNC Symbol;Acc:HGNC:13564]	6	4	8	18	21	65	0.41828550000000003	2.033005	0.7052795
Q9Y4H4	GPSM3	G protein signaling modulator 3 [Source:HGNC Symbol;Acc:HGNC:13945]	5	5	7	217	1	144	2.160063	0.33124549999999997	1.34442
O95466	FMNL1	formin like 1 [Source:HGNC Symbol;Acc:HGNC:1212]	6	5	8	28	6	34	0.6934559999999999	1.1627410000000002	0.5265415
Q9BRR9	ARHGAP9	Rho GTPase activating protein 9 [Source:HGNC Symbol;Acc:HGNC:14130]	6	1	8	195	1	147	1.9646564999999998	0.4929409999999999	1.5740389999999997
Q8IV61	RASGRP3	RAS guanyl releasing protein 3 [Source:HGNC Symbol;Acc:HGNC:14545]	5	null	7	93	0	51	0.9774325000000001	0.15000000000000002	0.6089745
Q9H4A9	DPEP2	dipeptidase 2 [Source:HGNC Symbol;Acc:HGNC:23028]	5	null	7	194	0	80	1.9829315000000003	0.15000000000000002	0.8335104999999998
Q9HBI0	PARVG	parvin gamma [Source:HGNC Symbol;Acc:HGNC:14654]	5	5	8	138	4	96	1.7394319999999999	1.203626	0.9707089999999999
A6NI79	CCDC69	coiled-coil domain containing 69 [Source:HGNC Symbol;Acc:HGNC:24487]	6	null	7	2	0	43	0.46043700000000015	0.15000000000000002	0.5185855
P52566	ARHGDIB	Rho GDP dissociation inhibitor beta [Source:HGNC Symbol;Acc:HGNC:679]	5	null	7	79	0	49	0.8100759999999999	0.15000000000000002	0.5349990000000001
Q08708	CD300C	CD300c molecule [Source:HGNC Symbol;Acc:HGNC:19320]	5	5	7	194	2	135	1.9566154999999998	0.5162990000000001	1.2710139999999999
B0I1T2	MYO1G	myosin IG [Source:HGNC Symbol;Acc:HGNC:13880]	5	5	7	12	6	62	0.257151	1.1703230000000002	0.6858145
Q86YV0	RASAL3	RAS protein activator like 3 [Source:HGNC Symbol;Acc:HGNC:26129]	6	1	8	67	4	89	0.8718965000000001	0.8944809999999999	1.2649279999999998
P14598	NCF1	neutrophil cytosolic factor 1 [Source:HGNC Symbol;Acc:HGNC:7660]	5	null	8	155	0	118	1.4759235	0.15000000000000002	1.1109164999999999
P06239	LCK	LCK proto-oncogene, Src family tyrosine kinase [Source:HGNC Symbol;Acc:HGNC:6524]	6	1	8	26	42	84	0.8004625000000001	4.065593	0.8914125
Q86YT9	JAML	junction adhesion molecule like [Source:HGNC Symbol;Acc:HGNC:19084]	5	5	7	199	4	141	1.810084	0.8731715000000001	1.5849020000000003
Q9H2L5	RASSF4	Ras association domain family member 4 [Source:HGNC Symbol;Acc:HGNC:20793]	5	null	7	30	0	91	0.4562295	0.15000000000000002	0.8759509999999998
Q9Y5S1	TRPV2	transient receptor potential cation channel subfamily V member 2 [Source:HGNC Symbol;Acc:HGNC:18082]	5	null	7	148	0	132	1.6676835	0.15000000000000002	1.4076855
P41222	PTGDS	prostaglandin D2 synthase [Source:HGNC Symbol;Acc:HGNC:9592]	4	null	8	9	0	5	0.45926399999999995	0.15000000000000002	0.19040050000000003
P31146	CORO1A	coronin 1A [Source:HGNC Symbol;Acc:HGNC:2252]	6	1	8	232	4	168	2.3532424999999995	1.2523735	1.584528
O75022	LILRB3	leukocyte immunoglobulin like receptor B3 [Source:HGNC Symbol;Acc:HGNC:6607]	5	null	7	191	0	64	1.8322775000000004	0.15000000000000002	0.6918155
A0A075B6N1	TRBV19	T cell receptor beta variable 19 [Source:HGNC Symbol;Acc:HGNC:12194]	6	1	8	98	4	70	1.0483650000000002	0.48348900000000006	0.7387610000000001
O00587	MFNG	MFNG O-fucosylpeptide 3-beta-N-acetylglucosaminyltransferase [Source:HGNC Symbol;Acc:HGNC:7038]	5	null	7	10	0	37	0.4027475	0.15000000000000002	0.47994449999999994
Q6DN72	FCRL6	Fc receptor like 6 [Source:HGNC Symbol;Acc:HGNC:31910]	5	1	8	173	4	86	1.6032025000000005	0.5526875000000002	0.8694315000000001
O95977	S1PR4	sphingosine-1-phosphate receptor 4 [Source:HGNC Symbol;Acc:HGNC:3170]	5	null	8	146	0	90	1.4357270000000004	0.15000000000000002	1.0149855000000003
Q7Z6I6	ARHGAP30	Rho GTPase activating protein 30 [Source:HGNC Symbol;Acc:HGNC:27414]	5	5	8	183	10	50	1.8925	1.7260444999999998	0.5788335
Q5JXA9	SIRPB2	signal regulatory protein beta 2 [Source:HGNC Symbol;Acc:HGNC:16247]	5	null	7	85	0	111	0.9074095000000001	0.15000000000000002	1.0520369999999999
O75791	GRAP2	GRB2 related adaptor protein 2 [Source:HGNC Symbol;Acc:HGNC:4563]	6	1	8	20	2	48	0.5221299999999999	0.319473	0.559955
A8MVS5	C19orf38	chromosome 19 open reading frame 38 [Source:HGNC Symbol;Acc:HGNC:34073]	5	null	7	107	0	55	1.0183600000000002	0.15000000000000002	0.5799385000000001
Q9H6Q3	SLA2	Src like adaptor 2 [Source:HGNC Symbol;Acc:HGNC:17329]	6	1	8	198	6	156	2.0427885	0.8627589999999998	1.8336034999999997
A2A288	ZC3H12D	zinc finger CCCH-type containing 12D [Source:HGNC Symbol;Acc:HGNC:21175]	6	null	8	35	0	46	0.5463380000000001	0.15000000000000002	0.597117
P06340	HLA-DOA	major histocompatibility complex, class II, DO alpha [Source:HGNC Symbol;Acc:HGNC:4936]	5	null	7	180	0	104	1.8334845000000002	0.15000000000000002	1.0052784999999997
P30203	CD6	CD6 molecule [Source:HGNC Symbol;Acc:HGNC:1691]	6	1	8	46	11	84	0.6366250000000001	1.0717569999999998	0.8809999999999999
P52790	HK3	hexokinase 3 [Source:HGNC Symbol;Acc:HGNC:4925]	5	5	7	145	6	69	1.4167889999999999	1.0488665000000001	0.7091385000000001
Q9UL17	TBX21	T-box 21 [Source:HGNC Symbol;Acc:HGNC:11599]	6	1	8	166	3	86	1.7674394999999998	0.7593905000000001	0.9767014999999998
O76096	CST7	cystatin F [Source:HGNC Symbol;Acc:HGNC:2479]	6	null	8	183	0	159	1.7105320000000002	0.15000000000000002	1.5045344999999997
Q8IY34	SLC15A3	solute carrier family 15 member 3 [Source:HGNC Symbol;Acc:HGNC:18068]	5	null	7	121	0	5	1.1881729999999997	0.15000000000000002	0.21831450000000005
P11215	ITGAM	integrin subunit alpha M [Source:HGNC Symbol;Acc:HGNC:6149]	5	null	7	127	0	35	1.2182629999999994	0.15000000000000002	0.4404279999999999
Q6PI73	LILRA6	leukocyte immunoglobulin like receptor A6 [Source:HGNC Symbol;Acc:HGNC:15495]	5	null	7	194	0	59	1.7874484999999993	0.15000000000000002	0.626255
Q86VB7	CD163	CD163 molecule [Source:HGNC Symbol;Acc:HGNC:1631]	5	null	7	154	0	92	1.6754015000000004	0.15000000000000002	0.9399474999999999
Q9NPP4	NLRC4	NLR family CARD domain containing 4 [Source:HGNC Symbol;Acc:HGNC:16412]	5	5	7	138	7	71	1.3579520000000003	1.2061675	0.7132015
P33681	CD80	CD80 molecule [Source:HGNC Symbol;Acc:HGNC:1700]	5	null	7	165	0	98	1.5994285000000001	0.15000000000000002	0.9295520000000002
O00421	CCRL2	C-C motif chemokine receptor like 2 [Source:HGNC Symbol;Acc:HGNC:1612]	5	null	7	66	0	120	0.7839385	0.15000000000000002	1.1847219999999998
P08571	CD14	CD14 molecule [Source:HGNC Symbol;Acc:HGNC:1628]	5	null	7	56	0	99	0.7036815000000002	0.15000000000000002	0.9517880000000002
Q3YBM2	TMEM176B	transmembrane protein 176B [Source:HGNC Symbol;Acc:HGNC:29596]	5	4	7	30	1	48	0.6523245000000001	0.3092305	0.5477319999999999
P02649	APOE	apolipoprotein E [Source:HGNC Symbol;Acc:HGNC:613]	5	null	7	62	0	5	0.7357265	0.15000000000000002	0.19879000000000008
P09917	ALOX5	arachidonate 5-lipoxygenase [Source:HGNC Symbol;Acc:HGNC:435]	5	5	7	42	9	12	0.5983664999999999	1.8471355	0.2455825
Q8TDF6	RASGRP4	RAS guanyl releasing protein 4 [Source:HGNC Symbol;Acc:HGNC:18958]	5	5	7	41	1	23	0.7536615	0.3087545	0.4016595
Q8N149	LILRA2	leukocyte immunoglobulin like receptor A2 [Source:HGNC Symbol;Acc:HGNC:6603]	5	null	7	98	0	48	0.9670285	0.15000000000000002	0.5872995
Q92502	STARD8	StAR related lipid transfer domain containing 8 [Source:HGNC Symbol;Acc:HGNC:19161]	4	null	7	69	0	73	1.9788175000000001	0.15000000000000002	1.4892259999999997
Q9NYV4	CDK12	cyclin dependent kinase 12 [Source:HGNC Symbol;Acc:HGNC:24224]	16	8	22	2	31	1	0.5395975	0.7826974999999999	0.6794650000000001
Q9UKJ3	GPATCH8	G-patch domain containing 8 [Source:HGNC Symbol;Acc:HGNC:29066]	16	8	22	4	153	2	1.1833535000000004	2.759168500000001	1.253674
Q8IXI1	RHOT2	ras homolog family member T2 [Source:HGNC Symbol;Acc:HGNC:21169]	17	13	23	2	129	8	1.0667845	2.865282500000001	2.316072
Q8WVB6	CHTF18	chromosome transmission fidelity factor 18 [Source:HGNC Symbol;Acc:HGNC:18435]	null	13	23	0	106	2	0.15000000000000002	2.2554925	0.6579515
Q66K89	E4F1	E4F transcription factor 1 [Source:HGNC Symbol;Acc:HGNC:3121]	17	13	23	4	49	3	1.7893525000000003	1.5918210000000002	0.9359439999999997
Q05519	SRSF11	serine and arginine rich splicing factor 11 [Source:HGNC Symbol;Acc:HGNC:10782]	17	13	24	7	174	2	1.9270439999999998	2.3863585000000005	1.4079830000000002
Q9NQ75	CASS4	Cas scaffold protein family member 4 [Source:HGNC Symbol;Acc:HGNC:15878]	4	4	7	32	5	69	1.372317	0.5540984999999998	0.8221630000000001
Q8WU79	SMAP2	small ArfGAP2 [Source:HGNC Symbol;Acc:HGNC:25082]	6	null	7	6	0	2	0.23285800000000004	0.15000000000000002	0.166065
Q08116	RGS1	regulator of G protein signaling 1 [Source:HGNC Symbol;Acc:HGNC:9991]	5	null	7	50	0	9	0.5577620000000002	0.15000000000000002	0.22636400000000004
P43116	PTGER2	prostaglandin E receptor 2 [Source:HGNC Symbol;Acc:HGNC:9594]	4	null	7	13	0	6	0.7029249999999999	0.15000000000000002	0.21037550000000005
P16284	PECAM1	platelet and endothelial cell adhesion molecule 1 [Source:HGNC Symbol;Acc:HGNC:8823]	5	4	7	123	12	76	2.3155875	0.8606425	1.5522279999999997
Q9ULY5	CLEC4E	C-type lectin domain family 4 member E [Source:HGNC Symbol;Acc:HGNC:14555]	6	null	7	4	0	13	0.24259050000000004	0.15000000000000002	0.40822149999999996
Q9UG22	GIMAP2	GTPase, IMAP family member 2 [Source:HGNC Symbol;Acc:HGNC:21789]	5	2	7	82	49	59	0.9208649999999998	1.0244715000000002	0.6215714999999999
Q9Y279	VSIG4	V-set and immunoglobulin domain containing 4 [Source:HGNC Symbol;Acc:HGNC:17032]	5	5	7	69	8	78	0.7690294999999998	1.6560300000000003	0.8175814999999999
P21462	FPR1	formyl peptide receptor 1 [Source:HGNC Symbol;Acc:HGNC:3826]	4	21	7	13	1	36	0.47057750000000004	0.9667224999999998	0.619914
Q06413	MEF2C	myocyte enhancer factor 2C [Source:HGNC Symbol;Acc:HGNC:6996]	5	null	7	81	0	63	1.0152319999999997	0.15000000000000002	1.1567484999999997
P17927	CR1	complement C3b/C4b receptor 1 (Knops blood group) [Source:HGNC Symbol;Acc:HGNC:2334]	5	1	7	56	1	45	0.8982125000000001	0.5685145000000001	0.521263
P01589	IL2RA	interleukin 2 receptor subunit alpha [Source:HGNC Symbol;Acc:HGNC:6008]	5	1	7	17	2	96	0.3077175	0.9893155000000001	0.9191139999999999
O94761	RECQL4	RecQ like helicase 4 [Source:HGNC Symbol;Acc:HGNC:9949]	17	22	25	4	17	1	1.360009	0.7465639999999998	0.6039
Q10570	CPSF1	cleavage and polyadenylation specific factor 1 [Source:HGNC Symbol;Acc:HGNC:2324]	17	13	25	5	4	2	1.6231520000000004	0.35688999999999993	0.9779170000000001
A0A0K0K1A5	TRBV6-5	T cell receptor beta variable 6-5 [Source:HGNC Symbol;Acc:HGNC:12230]	6	1	8	137	2	67	1.3084054999999997	0.31453450000000005	0.7204010000000001
P04921	GYPC	glycophorin C (Gerbich blood group) [Source:HGNC Symbol;Acc:HGNC:4704]	4	null	8	7	0	10	0.35059149999999994	0.15000000000000002	0.23265399999999997
Q9NZK5	ADA2	adenosine deaminase 2 [Source:HGNC Symbol;Acc:HGNC:1839]	5	5	7	47	2	1	0.6680919999999999	0.5524325000000003	0.15833850000000002
Q8WZ60	KLHL6	kelch like family member 6 [Source:HGNC Symbol;Acc:HGNC:18653]	5	5	8	74	4	2	0.7640485000000001	1.0523345000000002	0.166932
O95319	CELF2	CUGBP Elav-like family member 2 [Source:HGNC Symbol;Acc:HGNC:2550]	6	8	7	23	3	20	0.4698210000000001	0.28103600000000006	0.3724195
P22001	KCNA3	potassium voltage-gated channel subfamily A member 3 [Source:HGNC Symbol;Acc:HGNC:6221]	6	23	2	63	1	39	1.2567935	0.9667224999999998	0.5193165
Q9Y271	CYSLTR1	cysteinyl leukotriene receptor 1 [Source:HGNC Symbol;Acc:HGNC:17451]	6	null	7	1	0	28	0.3654665000000001	0.15000000000000002	0.3826365
A0A576	TRBV3-1	T cell receptor beta variable 3-1 [Source:HGNC Symbol;Acc:HGNC:12212]	6	null	8	126	0	38	1.2055045	0.15000000000000002	0.46755150000000006
P01737	TRAV8-4	T cell receptor alpha variable 8-4 [Source:HGNC Symbol;Acc:HGNC:12149]	6	1	8	115	7	35	1.16439	0.7306435000000002	0.44353050000000005
P51685	CCR8	C-C motif chemokine receptor 8 [Source:HGNC Symbol;Acc:HGNC:1609]	6	null	8	41	0	32	0.5752465	0.15000000000000002	0.4123950000000001
Q13075	NAIP	NLR family apoptosis inhibitory protein [Source:HGNC Symbol;Acc:HGNC:7634]	5	13	7	21	1	29	0.3310840000000001	0.2829825	0.3800780000000001
A0A0C4DH32	IGHV3-20	immunoglobulin heavy variable 3-20 [Source:HGNC Symbol;Acc:HGNC:5585]	1	1	2	52	5	3	0.8298554999999999	0.32142800000000005	0.1907575
A0A0B4J1V2	IGHV2-26	immunoglobulin heavy variable 2-26 [Source:HGNC Symbol;Acc:HGNC:5575]	1	1	2	61	2	26	0.9474699999999999	0.221757	0.4848235
P16473	TSHR	thyroid stimulating hormone receptor [Source:HGNC Symbol;Acc:HGNC:12373]	1	1	2	17	6	31	0.3706515	0.35113550000000004	0.5439579999999998
A0A0B4J1U7	IGHV6-1	immunoglobulin heavy variable 6-1 [Source:HGNC Symbol;Acc:HGNC:5662]	1	1	2	60	17	31	0.9867994999999998	0.7251610000000001	0.5464485
P01814	IGHV2-70	immunoglobulin heavy variable 2-70 [Source:HGNC Symbol;Acc:HGNC:5577]	1	1	2	72	7	25	1.0851955	0.5295930000000001	0.47220949999999995
A0A087WSY4	AC234301.4	Immunoglobulin heavy variable 4-30-2 [Source:UniProtKB/Swiss-Prot;Acc:A0A087WSY4]	1	1	2	61	3	38	0.9241034999999997	0.2521275	0.6312954999999999
P06734	FCER2	Fc fragment of IgE receptor II [Source:HGNC Symbol;Acc:HGNC:3612]	6	null	2	1	0	5	0.16723800000000003	0.15000000000000002	0.35029400000000005
Q460N3	PARP15	poly(ADP-ribose) polymerase family member 15 [Source:HGNC Symbol;Acc:HGNC:26876]	5	13	8	68	28	8	0.7820175000000001	0.47808300000000015	0.25619899999999995
P32302	CXCR5	C-X-C motif chemokine receptor 5 [Source:HGNC Symbol;Acc:HGNC:1060]	6	1	2	33	3	6	0.499605	0.3477015	0.34841550000000004
Q86XR2	FAM129C	family with sequence similarity 129 member C [Source:HGNC Symbol;Acc:HGNC:24130]	6	24	2	1	1	6	0.205913	0.9667224999999998	0.38687799999999994
P20718	GZMH	granzyme H [Source:HGNC Symbol;Acc:HGNC:4710]	6	1	8	145	1	35	1.3890365	0.35408500000000004	0.5500439999999998
Q16617	NKG7	natural killer cell granule protein 7 [Source:HGNC Symbol;Acc:HGNC:7830]	6	1	8	203	6	68	1.8880034999999997	1.4488850000000002	1.0338384999999997
O95256	IL18RAP	interleukin 18 receptor accessory protein [Source:HGNC Symbol;Acc:HGNC:5989]	18	null	8	4	0	5	0.375403	0.15000000000000002	0.20177350000000002
P01732	CD8A	CD8a molecule [Source:HGNC Symbol;Acc:HGNC:1706]	6	25	8	132	1	69	1.3648539999999998	0.9667224999999998	0.8855559999999999
P14222	PRF1	perforin 1 [Source:HGNC Symbol;Acc:HGNC:9360]	6	1	8	158	6	42	1.5879025000000002	1.3672085	0.718072
P10144	GZMB	granzyme B [Source:HGNC Symbol;Acc:HGNC:4709]	6	null	8	74	0	23	0.825461	0.15000000000000002	0.47124900000000003
P14854	COX6B1	cytochrome c oxidase subunit 6B1 [Source:HGNC Symbol;Acc:HGNC:2280]	19	0	26	1	120	1	0.9667224999999998	1.8713945	0.7458754999999999
A6NFY7	SDHAF1	succinate dehydrogenase complex assembly factor 1 [Source:HGNC Symbol;Acc:HGNC:33867]	20	5	26	2	10	1	1.4079830000000002	0.5449439999999999	0.7458754999999999
Q9Y6F6	MRVI1	murine retrovirus integration site 1 homolog [Source:HGNC Symbol;Acc:HGNC:7237]	4	26	27	26	1	21	1.447423	0.388833	1.0910605000000002
P62736	ACTA2	actin alpha 2, smooth muscle [Source:HGNC Symbol;Acc:HGNC:130]	4	26	27	43	5	37	1.9920095	1.4132615	1.7163970000000002
Q6UWY5	OLFML1	olfactomedin like 1 [Source:HGNC Symbol;Acc:HGNC:24473]	4	4	27	44	34	83	2.3656525000000004	2.1295905000000004	3.6388844999999996
P09619	PDGFRB	platelet derived growth factor receptor beta [Source:HGNC Symbol;Acc:HGNC:8804]	4	4	27	72	23	74	3.1656469999999994	1.395352	3.0571105000000007
Q96PE1	ADGRA2	adhesion G protein-coupled receptor A2 [Source:HGNC Symbol;Acc:HGNC:17849]	4	4	27	37	46	36	1.9421315	2.872337499999999	1.5097279999999997
Q8N2G6	ZCCHC24	zinc finger CCHC-type containing 24 [Source:HGNC Symbol;Acc:HGNC:26911]	4	4	27	37	4	48	2.03139	0.6361914999999999	2.2824885
P29536	LMOD1	leiomodin 1 [Source:HGNC Symbol;Acc:HGNC:6647]	4	26	27	27	7	16	1.6497315000000001	1.8475605	1.200719
Q8TDL5	BPIFB1	BPI fold containing family B member 1 [Source:HGNC Symbol;Acc:HGNC:16108]	21	17	28	4	284	1	1.1652399999999998	1.2530195000000002	0.9667224999999998
Q5VZ52	MORN5	MORN repeat containing 5 [Source:HGNC Symbol;Acc:HGNC:17841]	21	17	29	15	427	2	1.4894384999999999	1.4974285	0.5504945000000001
Q9UI46	DNAI1	dynein axonemal intermediate chain 1 [Source:HGNC Symbol;Acc:HGNC:2954]	21	17	29	26	448	3	2.55465	1.5679104999999995	0.7881970000000003
Q8WYR4	RSPH1	radial spoke head component 1 [Source:HGNC Symbol;Acc:HGNC:12371]	21	17	29	6	452	1	0.6938555	1.5937845	0.3704305000000001
Q9H1P6	C20orf85	chromosome 20 open reading frame 85 [Source:HGNC Symbol;Acc:HGNC:16216]	21	17	29	21	423	20	2.3443089999999995	1.4636409999999997	4.2661675
Q96C74	ROPN1L	rhophilin associated tail protein 1 like [Source:HGNC Symbol;Acc:HGNC:24060]	21	17	29	8	430	1	0.8263450000000002	1.4862255000000004	0.3704305000000001
Q6ZU64	CFAP65	cilia and flagella associated protein 65 [Source:HGNC Symbol;Acc:HGNC:25325]	21	17	29	29	442	7	3.119339	1.5438300000000003	1.6221319999999997
A4QMS7	C5orf49	chromosome 5 open reading frame 49 [Source:HGNC Symbol;Acc:HGNC:27028]	21	17	29	7	418	3	0.7561264999999999	1.4415155	0.9105970000000001
Q8IY82	DRC7	dynein regulatory complex subunit 7 [Source:HGNC Symbol;Acc:HGNC:25289]	21	17	29	12	450	3	1.3142194999999997	1.6013324999999998	0.7881970000000003
A0A0B4J234	TRAV2	T cell receptor alpha variable 2 [Source:HGNC Symbol;Acc:HGNC:12116]	6	null	8	145	0	34	1.4085524999999999	0.15000000000000002	0.44133750000000005
A0A0B4J271	TRAV12-3	T cell receptor alpha variable 12-3 [Source:HGNC Symbol;Acc:HGNC:12107]	6	null	8	1	0	25	0.15924800000000006	0.15000000000000002	0.36042599999999997
A0A087WT02	TRAV9-2	T cell receptor alpha variable 9-2 [Source:HGNC Symbol;Acc:HGNC:12154]	6	1	8	64	2	40	0.7783624999999998	0.3188099999999999	0.4862515
P32455	GBP1	guanylate binding protein 1 [Source:HGNC Symbol;Acc:HGNC:4182]	6	null	30	9	0	7	0.3336255	0.15000000000000002	0.8228005000000002
Q03518	TAP1	transporter 1, ATP binding cassette subfamily B member [Source:HGNC Symbol;Acc:HGNC:43]	22	null	30	2	0	8	0.45226	0.15000000000000002	1.107185
Q8N1D5	C1orf158	chromosome 1 open reading frame 158 [Source:HGNC Symbol;Acc:HGNC:28567]	21	17	29	31	442	10	3.071382	1.5314540000000003	2.0225245
Q8N7L0	FAM216B	family with sequence similarity 216 member B [Source:HGNC Symbol;Acc:HGNC:26883]	21	17	29	7	430	5	1.1581510000000004	1.496111	1.04454
Q16832	DDR2	discoidin domain receptor tyrosine kinase 2 [Source:HGNC Symbol;Acc:HGNC:2731]	4	4	27	62	41	40	2.9406605	1.7939595000000002	1.4880020000000003
Q9H1C3	GLT8D2	glycosyltransferase 8 domain containing 2 [Source:HGNC Symbol;Acc:HGNC:24890]	4	4	27	53	4	44	2.3109549999999994	0.45710499999999993	1.6865875
Q06828	FMOD	fibromodulin [Source:HGNC Symbol;Acc:HGNC:3774]	4	4	27	69	7	42	3.0385210000000007	0.55239	1.5950339999999998
P08253	MMP2	matrix metallopeptidase 2 [Source:HGNC Symbol;Acc:HGNC:7166]	4	4	27	55	41	63	2.4364489999999996	2.2119215000000003	2.3313634999999993
P35555	FBN1	fibrillin 1 [Source:NCBI gene;Acc:2200]	4	4	27	24	42	54	1.2170560000000004	2.4889960000000007	1.9958089999999997
Q16363	LAMA4	laminin subunit alpha 4 [Source:HGNC Symbol;Acc:HGNC:6484]	4	4	27	47	15	48	2.169175	0.7716899999999999	1.7958634999999998
P16035	TIMP2	TIMP metallopeptidase inhibitor 2 [Source:HGNC Symbol;Acc:HGNC:11821]	4	4	27	24	22	55	1.3607145	1.1859205	2.0042919999999995
P12111	COL6A3	collagen type VI alpha 3 chain [Source:HGNC Symbol;Acc:HGNC:2213]	4	4	27	52	58	67	2.2006079999999995	3.250171	2.4957365000000005
Q9H694	BICC1	BicC family RNA binding protein 1 [Source:HGNC Symbol;Acc:HGNC:19351]	4	4	27	48	12	64	2.18711	1.1971149999999997	2.5347939999999998
P02461	COL3A1	collagen type III alpha 1 chain [Source:HGNC Symbol;Acc:HGNC:2201]	4	4	27	54	63	65	2.3772295000000003	3.63279	2.369316
P58397	ADAMTS12	ADAM metallopeptidase with thrombospondin type 1 motif 12 [Source:HGNC Symbol;Acc:HGNC:14605]	4	4	27	48	12	58	2.0108455000000003	0.7852645000000003	2.1181495
P09486	SPARC	secreted protein acidic and cysteine rich [Source:HGNC Symbol;Acc:HGNC:11219]	4	4	27	72	2	72	3.124345499999999	0.285133	2.8390685000000007
P21810	BGN	biglycan [Source:HGNC Symbol;Acc:HGNC:1044]	4	4	27	60	7	68	2.4898120000000006	0.5455220000000001	2.5778549999999996
Q9HCB6	SPON1	spondin 1 [Source:HGNC Symbol;Acc:HGNC:11252]	4	4	27	15	11	34	0.93217	0.8055540000000002	1.417911
P08123	COL1A2	collagen type I alpha 2 chain [Source:HGNC Symbol;Acc:HGNC:2198]	4	4	27	54	72	72	2.4185905	3.943091	2.7336939999999994
P13611	VCAN	versican [Source:HGNC Symbol;Acc:HGNC:2464]	4	4	27	44	1	28	1.8420355000000002	0.19936800000000002	1.0470305
Q01453	PMP22	peripheral myelin protein 22 [Source:HGNC Symbol;Acc:HGNC:9118]	4	null	27	28	0	7	1.7062309999999998	0.15000000000000002	0.4298370000000002
Q03692	COL10A1	collagen type X alpha 1 chain [Source:HGNC Symbol;Acc:HGNC:2185]	4	null	27	41	0	44	1.747762	0.15000000000000002	1.7177654999999996
Q14112	NID2	nidogen 2 [Source:HGNC Symbol;Acc:HGNC:13389]	4	4	27	47	65	46	2.1091735000000003	3.770600500000001	1.8256475000000003
O95450	ADAMTS2	ADAM metallopeptidase with thrombospondin type 1 motif 2 [Source:HGNC Symbol;Acc:HGNC:218]	4	4	27	55	53	48	2.2684379999999997	2.8723034999999997	1.7505245
P02452	COL1A1	collagen type I alpha 1 chain [Source:HGNC Symbol;Acc:HGNC:2197]	4	4	27	57	59	56	2.395920999999999	3.4141870000000005	2.0452705000000004
Q6ZN30	BNC2	basonuclin 2 [Source:HGNC Symbol;Acc:HGNC:30988]	4	4	27	15	21	45	1.4939350000000002	1.6521114999999997	1.640968
P27658	COL8A1	collagen type VIII alpha 1 chain [Source:HGNC Symbol;Acc:HGNC:2215]	4	null	27	69	0	52	3.3944075	0.15000000000000002	2.0803415
Q8IUX7	AEBP1	AE binding protein 1 [Source:HGNC Symbol;Acc:HGNC:303]	4	4	27	49	47	57	2.117308	2.6013234999999995	2.1593574999999996
Q96K83	ZNF521	zinc finger protein 521 [Source:HGNC Symbol;Acc:HGNC:24605]	4	4	27	47	28	47	2.3696815000000004	2.538364	1.8659035
Q15063	POSTN	periostin [Source:HGNC Symbol;Acc:HGNC:16953]	4	4	27	45	6	52	1.834479	1.09639	1.950691
P35442	THBS2	thrombospondin 2 [Source:HGNC Symbol;Acc:HGNC:11786]	4	4	27	58	62	65	2.4234015	3.5694225000000004	2.423512
Q92685	ALG3	ALG3 alpha-1,3- mannosyltransferase [Source:HGNC Symbol;Acc:HGNC:23056]	2	4	31	2	12	1	0.538518	1.3588274999999999	0.9667224999999998
Q9NPD8	UBE2T	ubiquitin conjugating enzyme E2 T [Source:HGNC Symbol;Acc:HGNC:25009]	16	22	32	16	30	1	2.0400175	0.8878424999999999	0.9667224999999998
Q12884	FAP	fibroblast activation protein alpha [Source:HGNC Symbol;Acc:HGNC:3590]	4	4	27	32	4	37	1.3398724999999996	0.41126450000000003	1.556393
Q56NI9	ESCO2	establishment of sister chromatid cohesion N-acetyltransferase 2 [Source:HGNC Symbol;Acc:HGNC:27230]	23	22	33	2	74	2	0.9662889999999998	1.6135554999999995	1.4079830000000002
Q15113	PCOLCE	procollagen C-endopeptidase enhancer [Source:HGNC Symbol;Acc:HGNC:8738]	4	4	27	45	60	39	2.0821095	3.2557895	1.4530414999999999
Q9BQS7	HEPH	hephaestin [Source:HGNC Symbol;Acc:HGNC:4866]	4	4	27	72	13	46	2.9844100000000005	0.9138694999999999	1.707625
Q96B18	DACT3	dishevelled binding antagonist of beta catenin 3 [Source:HGNC Symbol;Acc:HGNC:30745]	4	4	27	1	1	17	0.19432750000000001	0.39919450000000006	0.8304335000000002
P02751	FN1	fibronectin 1 [Source:HGNC Symbol;Acc:HGNC:3778]	4	null	27	2	0	28	0.23247550000000008	0.15000000000000002	1.1893800000000003
P05997	COL5A2	collagen type V alpha 2 chain [Source:HGNC Symbol;Acc:HGNC:2210]	4	4	27	17	64	40	0.997331	3.7501155	1.4550135000000004
Q9Y6C2	EMILIN1	elastin microfibril interfacer 1 [Source:HGNC Symbol;Acc:HGNC:19880]	4	4	27	13	26	53	0.9880150000000003	1.5999469999999996	2.1981769999999994
O14498	ISLR	immunoglobulin superfamily containing leucine rich repeat [Source:HGNC Symbol;Acc:HGNC:6133]	4	4	27	39	20	44	1.6594299999999997	1.1180140000000003	1.6860520000000003
P04216	THY1	Thy-1 cell surface antigen [Source:HGNC Symbol;Acc:HGNC:11801]	4	4	27	49	36	43	2.0381644999999993	2.1483925000000004	1.5557385000000004
O60565	GREM1	gremlin 1, DAN family BMP antagonist [Source:HGNC Symbol;Acc:HGNC:2001]	4	null	27	24	0	11	1.034357	0.15000000000000002	0.5348714999999999
O95185	UNC5C	unc-5 netrin receptor C [Source:HGNC Symbol;Acc:HGNC:12569]	4	4	27	42	51	43	2.0201105	2.6798635	1.8046185000000003
Q9UKU9	ANGPTL2	angiopoietin like 2 [Source:HGNC Symbol;Acc:HGNC:490]	4	4	27	44	9	41	1.8295575000000002	0.5961990000000001	1.4899995000000004
Q4ZHG4	FNDC1	fibronectin type III domain containing 1 [Source:HGNC Symbol;Acc:HGNC:21184]	4	4	27	34	2	40	1.498134	0.2872665000000001	1.4622045000000004
P20908	COL5A1	collagen type V alpha 1 chain [Source:HGNC Symbol;Acc:HGNC:2209]	4	4	27	41	68	55	1.7575880000000002	3.7761424999999993	2.2763344999999995
P08476	INHBA	inhibin subunit beta A [Source:HGNC Symbol;Acc:HGNC:6066]	null	23	27	0	1	6	0.15000000000000002	0.9667224999999998	0.35585300000000003
Q9BRK3	MXRA8	matrix remodeling associated 8 [Source:HGNC Symbol;Acc:HGNC:7542]	4	4	27	14	14	49	1.1694135	0.8444245000000001	1.9711760000000003
Q01995	TAGLN	transgelin [Source:HGNC Symbol;Acc:HGNC:11553]	4	26	27	56	6	28	2.759024	1.6476745	1.9390034999999999
Q9UKX5	ITGA11	integrin subunit alpha 11 [Source:HGNC Symbol;Acc:HGNC:6136]	4	4	27	48	26	45	2.1541214999999996	1.4432494999999996	1.7390579999999998
Q99958	FOXC2	forkhead box C2 [Source:HGNC Symbol;Acc:HGNC:3801]	24	null	34	1	0	1	0.9667224999999998	0.15000000000000002	0.9667224999999998
A0A0B4J245	TRAV12-1	T cell receptor alpha variable 12-1 [Source:HGNC Symbol;Acc:HGNC:12105]	6	1	8	195	3	33	1.7853405	0.4018805	0.429123
P12544	GZMA	granzyme A [Source:HGNC Symbol;Acc:HGNC:4708]	6	1	8	73	15	20	0.8701625000000002	1.5238295	0.454742
Q96PP9	GBP4	guanylate binding protein 4 [Source:HGNC Symbol;Acc:HGNC:20480]	6	8	8	25	1	31	0.37861600000000006	0.21406450000000005	0.7579454999999999
Q8N6K7	SAMD3	sterile alpha motif domain containing 3 [Source:HGNC Symbol;Acc:HGNC:21574]	6	1	8	234	11	18	2.1789754999999995	1.406555	0.30650199999999994
A0A0B4J1U6	TRBV9	T cell receptor beta variable 9 [Source:HGNC Symbol;Acc:HGNC:12246]	6	null	8	87	0	35	0.9093135	0.15000000000000002	0.45090850000000005
P48023	FASLG	Fas ligand [Source:HGNC Symbol;Acc:HGNC:11936]	6	1	8	37	1	37	0.5158060000000002	0.2580095	0.71525
P04435	TRBV7-9	T cell receptor beta variable 7-9 [Source:HGNC Symbol;Acc:HGNC:12243]	6	null	8	123	0	50	1.240856	0.15000000000000002	0.5813324999999999
A0A0B4J235	TRAV13-2	T cell receptor alpha variable 13-2 [Source:HGNC Symbol;Acc:HGNC:12109]	6	null	8	45	0	30	0.5997945000000001	0.15000000000000002	0.4048979999999999
P02654	APOC1	apolipoprotein C1 [Source:HGNC Symbol;Acc:HGNC:607]	5	27	7	65	1	26	0.8211515000000001	0.9667224999999998	0.5146160000000001
P21757	MSR1	macrophage scavenger receptor 1 [Source:HGNC Symbol;Acc:HGNC:7376]	5	null	7	78	0	59	0.864119	0.15000000000000002	0.6547045000000001
Q9UPC5	GPR34	G protein-coupled receptor 34 [Source:HGNC Symbol;Acc:HGNC:4490]	5	null	7	105	0	57	1.1462765	0.15000000000000002	0.6288135
Q9NZC2	TREM2	triggering receptor expressed on myeloid cells 2 [Source:HGNC Symbol;Acc:HGNC:17761]	5	8	7	80	1	24	0.8249510000000002	0.189032	0.34106299999999995
Q309B1	TRIM16L	tripartite motif containing 16 like [Source:HGNC Symbol;Acc:HGNC:32670]	25	null	18	1	0	3	0.9667224999999998	0.15000000000000002	0.8347004999999998
Q08477	CYP4F3	cytochrome P450 family 4 subfamily F member 3 [Source:HGNC Symbol;Acc:HGNC:2646]	13	16	18	6	7	5	0.9934635	1.1193400000000002	1.0559299999999996
P52209	PGD	phosphogluconate dehydrogenase [Source:HGNC Symbol;Acc:HGNC:8891]	null	null	18	0	0	2	0.15000000000000002	0.15000000000000002	0.7025085
Q9HBI6	CYP4F11	cytochrome P450 family 4 subfamily F member 11 [Source:HGNC Symbol;Acc:HGNC:13265]	13	null	18	5	0	5	0.8403445000000003	0.15000000000000002	1.0950725
P48163	ME1	malic enzyme 1 [Source:HGNC Symbol;Acc:HGNC:6983]	13	null	18	7	0	6	1.1123699999999999	0.15000000000000002	1.3542375
P37837	TALDO1	transaldolase 1 [Source:HGNC Symbol;Acc:HGNC:11559]	13	0	18	2	5	3	0.6742374999999999	0.268915	0.704999
Q14137	BOP1	BOP1 ribosomal biogenesis factor [Source:HGNC Symbol;Acc:HGNC:15519]	17	4	35	1	19	1	0.4054845000000001	1.532185	0.9667224999999998
Q9P2W6	C11orf21	chromosome 11 open reading frame 21 [Source:HGNC Symbol;Acc:HGNC:13231]	6	13	8	1	2	8	0.19205800000000006	0.19939350000000006	0.38421750000000005
Q7LDG7	RASGRP2	RAS guanyl releasing protein 2 [Source:HGNC Symbol;Acc:HGNC:9879]	5	13	8	50	2	8	0.9576190000000001	0.22111100000000006	0.30070500000000006
Q9UPY5	SLC7A11	solute carrier family 7 member 11 [Source:HGNC Symbol;Acc:HGNC:11059]	null	null	18	0	0	1	0.15000000000000002	0.15000000000000002	0.34334950000000003
Q6ECI4	ZNF470	zinc finger protein 470 [Source:HGNC Symbol;Acc:HGNC:22220]	null	8	36	0	12	1	0.15000000000000002	0.33515549999999994	0.9667224999999998
A0A075B6K2	IGLV3-12	immunoglobulin lambda variable 3-12 [Source:HGNC Symbol;Acc:HGNC:5898]	1	1	2	22	2	12	0.4379374999999999	0.23644500000000004	0.30944299999999997
O60522	TDRD6	tudor domain containing 6 [Source:HGNC Symbol;Acc:HGNC:21339]	5	19	7	2	2	18	0.16669400000000006	0.9662889999999998	0.2927235
Q92637	FCGR1B	Fc fragment of IgG receptor Ib [Source:HGNC Symbol;Acc:HGNC:3614]	5	null	7	122	0	60	1.1348609999999997	0.15000000000000002	0.6266714999999998
P12318	FCGR2A	Fc fragment of IgG receptor IIa [Source:HGNC Symbol;Acc:HGNC:3616]	5	null	7	78	0	62	1.1179035	0.15000000000000002	0.8215509999999998
Q6ZUX7	LHFPL2	LHFPL tetraspan subfamily member 2 [Source:HGNC Symbol;Acc:HGNC:6588]	5	4	7	23	1	6	0.4957035000000001	0.5083685000000002	0.19819499999999995
P22897	MRC1	mannose receptor C-type 1 [Source:HGNC Symbol;Acc:HGNC:7228]	5	null	7	58	0	17	1.0988805	0.15000000000000002	0.2920945
O00206	TLR4	toll like receptor 4 [Source:HGNC Symbol;Acc:HGNC:11850]	5	null	7	118	0	36	1.3948589999999998	0.15000000000000002	0.44016450000000007
P21730	C5AR1	complement C5a receptor 1 [Source:HGNC Symbol;Acc:HGNC:1338]	5	14	7	27	1	18	0.4362375	0.25957350000000007	0.2981975
Q96AM1	MRGPRF	MAS related GPR family member F [Source:HGNC Symbol;Acc:HGNC:24828]	4	null	27	19	0	30	1.0261204999999998	0.15000000000000002	1.2724079999999998
Q06455	RUNX1T1	RUNX1 translocation partner 1 [Source:HGNC Symbol;Acc:HGNC:1535]	4	4	27	10	28	10	0.6188089999999999	2.1280775000000003	0.5492195
Q9UPQ7	PDZRN3	PDZ domain containing ring finger 3 [Source:HGNC Symbol;Acc:HGNC:17704]	4	4	27	7	12	13	0.9933869999999999	0.9682865000000002	0.5789185000000001
Q9H6X2	ANTXR1	ANTXR cell adhesion molecule 1 [Source:HGNC Symbol;Acc:HGNC:21014]	4	4	27	17	40	7	0.8896529999999999	2.0196685000000003	0.37017550000000005
Q92876	KLK6	kallikrein related peptidase 6 [Source:HGNC Symbol;Acc:HGNC:6367]	null	null	4	0	0	1	0.15000000000000002	0.15000000000000002	0.7458754999999999
P98161	PKD1	polycystin 1, transient receptor potential channel interacting [Source:HGNC Symbol;Acc:HGNC:9008]	17	4	37	1	25	2	0.3796870000000001	1.7415825000000005	0.9662889999999998
Q96RY5	CRAMP1	cramped chromatin regulator homolog 1 [Source:HGNC Symbol;Acc:HGNC:14122]	null	8	37	0	11	2	0.15000000000000002	0.46861400000000003	0.9662889999999998
Q01628	IFITM3	interferon induced transmembrane protein 3 [Source:HGNC Symbol;Acc:HGNC:5414]	null	null	38	0	0	1	0.15000000000000002	0.15000000000000002	0.9667224999999998
Q8TAL6	FIBIN	fin bud initiation factor homolog [Source:HGNC Symbol;Acc:HGNC:33747]	4	null	27	50	0	5	2.2219174999999995	0.15000000000000002	0.31381200000000004
P12110	COL6A2	collagen type VI alpha 2 chain [Source:HGNC Symbol;Acc:HGNC:2212]	4	4	27	37	50	34	1.7204429999999997	2.7841669999999996	1.3513475000000001
O14827	RASGRF2	Ras protein specific guanine nucleotide releasing factor 2 [Source:HGNC Symbol;Acc:HGNC:9876]	4	4	27	13	1	19	0.7762120000000002	0.25038499999999997	0.8047295000000001
Q8TF66	LRRC15	leucine rich repeat containing 15 [Source:HGNC Symbol;Acc:HGNC:20818]	4	null	27	48	0	34	2.020833	0.15000000000000002	1.2746775000000001
Q6UWH4	GASK1B	golgi associated kinase 1B [Source:HGNC Symbol;Acc:HGNC:25312]	4	4	27	38	9	8	1.6316605	0.9412055	0.4197390000000001
P12107	COL11A1	collagen type XI alpha 1 chain [Source:HGNC Symbol;Acc:HGNC:2186]	4	null	27	38	0	24	1.6178905	0.15000000000000002	0.9461610000000003
Q68BL8	OLFML2B	olfactomedin like 2B [Source:HGNC Symbol;Acc:HGNC:24558]	4	4	27	34	16	30	1.4594675	0.958452	1.139077
Q9BQI5	SGIP1	SH3 domain GRB2 like endophilin interacting protein 1 [Source:HGNC Symbol;Acc:HGNC:25412]	4	8	27	30	1	8	1.4281195000000002	0.24269249999999998	0.4097515000000001
Q99983	OMD	osteomodulin [Source:HGNC Symbol;Acc:HGNC:8134]	4	null	27	26	0	9	1.1733660000000004	0.15000000000000002	0.45605100000000004
P43235	CTSK	cathepsin K [Source:HGNC Symbol;Acc:HGNC:2536]	4	4	27	33	4	23	1.4365260000000002	0.6099605000000001	0.9460675000000001
Q9BXN1	ASPN	asporin [Source:HGNC Symbol;Acc:HGNC:14872]	4	4	27	26	6	12	1.1304664999999998	0.44804399999999994	0.554974
A6NKK0	OR5H1	olfactory receptor family 5 subfamily H member 1 [Source:HGNC Symbol;Acc:HGNC:8346]	null	null	39	0	0	1	0.15000000000000002	0.15000000000000002	0.9667224999999998
Q15424	SAFB	scaffold attachment factor B [Source:HGNC Symbol;Acc:HGNC:10520]	null	13	40	0	20	3	0.15000000000000002	1.0385645	1.4746485000000003
P05155	SERPING1	serpin family G member 1 [Source:HGNC Symbol;Acc:HGNC:1228]	5	null	27	33	0	5	0.7439715000000001	0.15000000000000002	0.39529300000000006
Q8NF91	SYNE1	spectrin repeat containing nuclear envelope protein 1 [Source:HGNC Symbol;Acc:HGNC:17089]	4	8	5	25	4	9	1.561816	0.34433550000000007	0.5825735000000001
Q8TER0	SNED1	sushi, nidogen and EGF like domains 1 [Source:HGNC Symbol;Acc:HGNC:24696]	4	4	27	24	1	13	1.5412375	0.20255550000000003	0.8435830000000001
Q15649	ZNHIT3	zinc finger HIT-type containing 3 [Source:HGNC Symbol;Acc:HGNC:12309]	16	2	41	6	145	2	1.5895684999999997	1.8993935	0.9662889999999998
Q9HAS0	C17orf75	chromosome 17 open reading frame 75 [Source:HGNC Symbol;Acc:HGNC:30173]	16	2	41	7	195	2	1.5179219999999998	2.5755855	0.9662889999999998
Q99572	P2RX7	purinergic receptor P2X 7 [Source:HGNC Symbol;Acc:HGNC:8537]	5	8	7	3	2	5	0.17612899999999995	0.277313	0.19058750000000002
Q8TCQ1	MARCH1	membrane associated ring-CH-type finger 1 [Source:HGNC Symbol;Acc:HGNC:26077]	5	5	7	9	2	13	0.22506350000000006	0.5197670000000001	0.25291800000000003
P15814	IGLL1	immunoglobulin lambda like polypeptide 1 [Source:HGNC Symbol;Acc:HGNC:5870]	1	1	2	4	4	30	0.20103400000000005	0.2837475000000001	0.531667
P01742	IGHV1-69	immunoglobulin heavy variable 1-69 [Source:HGNC Symbol;Acc:HGNC:5558]	1	1	2	51	6	4	0.9430075	0.35161150000000013	0.3883655
A0A075B6P5	IGKV2-28	immunoglobulin kappa variable 2-28 [Source:HGNC Symbol;Acc:HGNC:5783]	1	null	2	39	0	15	0.7106175	0.15000000000000002	0.3445055
A0A0C4DH73	IGKV1-12	immunoglobulin kappa variable 1-12 [Source:HGNC Symbol;Acc:HGNC:5730]	1	1	2	2	4	8	0.17565300000000003	0.3209350000000001	0.25908900000000007
P20292	ALOX5AP	arachidonate 5-lipoxygenase activating protein [Source:HGNC Symbol;Acc:HGNC:436]	5	5	7	48	2	27	0.747975	0.524901	0.396279
Q8N292	GAPT	GRB2 binding adaptor protein, transmembrane [Source:HGNC Symbol;Acc:HGNC:26588]	5	null	8	51	0	18	0.5821399999999999	0.15000000000000002	0.46332700000000004
Q15391	P2RY14	purinergic receptor P2Y14 [Source:HGNC Symbol;Acc:HGNC:16442]	4	null	7	4	0	1	0.3436639999999999	0.15000000000000002	0.1583555
P01023	A2M	alpha-2-macroglobulin [Source:HGNC Symbol;Acc:HGNC:7]	4	4	5	60	3	27	2.8621629999999993	0.2858725000000001	1.9101884999999998
Q8NFI3	ENGASE	endo-beta-N-acetylglucosaminidase [Source:HGNC Symbol;Acc:HGNC:24622]	null	13	42	0	194	1	0.15000000000000002	3.0843615000000004	0.4938674999999999
Q00526	CDK3	cyclin dependent kinase 3 [Source:HGNC Symbol;Acc:HGNC:1772]	17	13	42	8	149	6	1.5825474999999998	2.091417	1.7337625000000008
Q6P2Q9	PRPF8	pre-mRNA processing factor 8 [Source:HGNC Symbol;Acc:HGNC:17340]	null	8	43	0	6	2	0.15000000000000002	0.4148685	1.4079830000000002
P60842	EIF4A1	eukaryotic translation initiation factor 4A1 [Source:HGNC Symbol;Acc:HGNC:3282]	17	13	42	4	50	2	0.8328475000000001	1.2302225	0.7215059999999998
Q9Y4R7	TTLL3	tubulin tyrosine ligase like 3 [Source:HGNC Symbol;Acc:HGNC:24483]	17	13	42	22	264	11	4.5943355	3.6980955	2.468375
Q8TF01	PNISR	PNN interacting serine and arginine rich protein [Source:HGNC Symbol;Acc:HGNC:21222]	17	13	42	11	248	6	2.4223985000000003	3.3383754999999997	1.4329389999999995
Q96PV7	FAM193B	family with sequence similarity 193 member B [Source:HGNC Symbol;Acc:HGNC:25524]	17	13	42	3	269	8	0.8285465000000002	3.8460889999999996	1.676838
Q6NTE8	MRNIP	MRN complex interacting protein [Source:HGNC Symbol;Acc:HGNC:30817]	17	13	42	14	170	7	2.8977439999999994	2.3205090000000004	1.5545144999999998
Q6P2I7	EBLN2	endogenous Bornavirus like nucleoprotein 2 [Source:HGNC Symbol;Acc:HGNC:25493]	17	13	42	1	36	1	0.3359800000000001	0.8542589999999997	0.33592050000000007
Q5VW22	AGAP6	ArfGAP with GTPase domain, ankyrin repeat and PH domain 6 [Source:HGNC Symbol;Acc:HGNC:23466]	17	13	42	11	138	8	2.2075864999999997	2.0766354999999996	1.7931519999999994
Q96PV6	LENG8	leukocyte receptor cluster member 8 [Source:HGNC Symbol;Acc:HGNC:15500]	17	13	42	20	257	14	3.9845624999999987	3.7614035	3.0720280000000004
P78332	RBM6	RNA binding motif protein 6 [Source:HGNC Symbol;Acc:HGNC:9903]	17	13	42	6	188	8	1.1826735	2.5221545	1.8179039999999993
Q9NQW1	SEC31B	SEC31 homolog B, COPII coat complex component [Source:HGNC Symbol;Acc:HGNC:23197]	17	13	42	5	227	6	1.0673115	3.0693930000000003	1.2723570000000002
P52756	RBM5	RNA binding motif protein 5 [Source:HGNC Symbol;Acc:HGNC:9902]	17	13	42	7	228	2	1.4377924999999998	3.096134	0.5276550000000001
Q96S94	CCNL2	cyclin L2 [Source:HGNC Symbol;Acc:HGNC:20570]	17	13	42	19	268	14	3.914343999999999	3.661163	3.449053999999999
Q8NDX9	LY6G5B	lymphocyte antigen 6 family member G5B [Source:HGNC Symbol;Acc:HGNC:13931]	17	13	42	18	121	4	3.4076334999999998	1.830518	0.9660425
A2RRH5	WDR27	WD repeat domain 27 [Source:HGNC Symbol;Acc:HGNC:21248]	17	13	42	2	247	2	0.5295250000000001	3.3789799999999994	0.5375235
Q13838	DDX39B	DExD-box helicase 39B [Source:HGNC Symbol;Acc:HGNC:13917]	17	13	42	22	225	11	4.475556500000001	3.133772	2.6698334999999997
P62910	RPL32	ribosomal protein L32 [Source:HGNC Symbol;Acc:HGNC:10336]	0	0	44	8	86	6	1.7001704999999998	1.2585019999999993	2.1641345000000003
P47914	RPL29	ribosomal protein L29 [Source:HGNC Symbol;Acc:HGNC:10331]	0	0	44	3	82	3	0.8301275	1.2515490000000002	1.0780809999999998
A0A075B6K0	IGLV3-16	immunoglobulin lambda variable 3-16 [Source:HGNC Symbol;Acc:HGNC:5901]	1	1	2	29	2	8	0.5242125	0.2197	0.256284
A0A0B4J1U3	IGLV1-36	immunoglobulin lambda variable 1-36 [Source:HGNC Symbol;Acc:HGNC:5876]	1	1	2	75	1	16	1.2502995000000006	0.1860995	0.35889600000000005
A0A087WSX0	IGLV5-45	immunoglobulin lambda variable 5-45 [Source:HGNC Symbol;Acc:HGNC:5924]	1	1	2	68	5	2	1.0191845	0.3246155	0.17788850000000003
Q8NFM4	ADCY4	adenylate cyclase 4 [Source:HGNC Symbol;Acc:HGNC:235]	4	28	5	3	1	1	0.42886800000000014	0.9667224999999998	0.378854
O94989	ARHGEF15	Rho guanine nucleotide exchange factor 15 [Source:HGNC Symbol;Acc:HGNC:15590]	4	4	5	38	4	21	2.2167155	0.628499	1.670735
Q969Z0	TBRG4	transforming growth factor beta regulator 4 [Source:HGNC Symbol;Acc:HGNC:17443]	26	5	45	1	1	1	0.9667224999999998	0.21375850000000005	0.9667224999999998
Q9HCU0	CD248	CD248 molecule [Source:HGNC Symbol;Acc:HGNC:18219]	4	4	27	20	51	24	1.112574	2.7815405000000006	0.9365305
P98095	FBLN2	fibulin 2 [Source:HGNC Symbol;Acc:HGNC:3601]	4	4	27	2	47	15	0.247427	2.6793619999999994	0.6375005
Q96SM3	CPXM1	carboxypeptidase X, M14 family member 1 [Source:HGNC Symbol;Acc:HGNC:15771]	4	4	27	1	26	13	0.26599100000000003	1.7892844999999997	0.5679194999999999
P12109	COL6A1	collagen type VI alpha 1 chain [Source:HGNC Symbol;Acc:HGNC:2211]	4	4	27	13	52	13	0.6589120000000002	2.7524365	0.5765045
Q9Y240	CLEC11A	C-type lectin domain containing 11A [Source:HGNC Symbol;Acc:HGNC:10576]	4	4	27	9	24	5	0.6031605000000001	1.6535905	0.31569050000000004
Q9H2X0	CHRD	chordin [Source:HGNC Symbol;Acc:HGNC:1949]	null	4	46	0	11	1	0.15000000000000002	0.7334740000000001	0.9667224999999998
A0A075B6T6	TRAV12-2	T cell receptor alpha variable 12-2 [Source:HGNC Symbol;Acc:HGNC:12106]	6	null	8	70	0	25	0.751528	0.15000000000000002	0.3644125
A0A0A6YYK7	TRAV19	T cell receptor alpha variable 19 [Source:HGNC Symbol;Acc:HGNC:12115]	6	1	8	96	3	13	0.9524765000000001	0.401022	0.26313499999999995
P62263	RPS14	ribosomal protein S14 [Source:HGNC Symbol;Acc:HGNC:10387]	0	0	44	9	58	2	1.9555105	0.9079790000000001	0.9053355
P62899	RPL31	ribosomal protein L31 [Source:HGNC Symbol;Acc:HGNC:10334]	0	0	44	7	110	1	1.6360974999999998	1.5718290000000004	0.454538
P08865	RPSA	ribosomal protein SA [Source:HGNC Symbol;Acc:HGNC:6502]	0	0	44	5	68	2	1.0540174999999998	1.0593045	0.757971
P61313	RPL15	ribosomal protein L15 [Source:HGNC Symbol;Acc:HGNC:10306]	0	0	44	4	76	3	0.8663545000000001	1.1360935	1.0780809999999998
Q9NPY3	CD93	CD93 molecule [Source:HGNC Symbol;Acc:HGNC:15855]	4	4	5	45	23	27	1.9542779999999997	1.9691444999999999	1.6206275
P35590	TIE1	tyrosine kinase with immunoglobulin like and EGF like domains 1 [Source:HGNC Symbol;Acc:HGNC:11809]	4	4	5	34	1	26	1.7248885	0.21241550000000003	1.666655
P12319	FCER1A	Fc fragment of IgE receptor Ia [Source:HGNC Symbol;Acc:HGNC:3609]	10	null	47	2	0	1	1.253674	0.15000000000000002	0.7458754999999999
Q9UJ71	CD207	CD207 molecule [Source:HGNC Symbol;Acc:HGNC:17935]	null	null	47	0	0	1	0.15000000000000002	0.15000000000000002	0.7458754999999999
Q14197	MRPL58	mitochondrial ribosomal protein L58 [Source:HGNC Symbol;Acc:HGNC:5359]	27	0	48	1	89	3	0.7458754999999999	1.4289525000000003	1.4164490000000003
Q9Y2R9	MRPS7	mitochondrial ribosomal protein S7 [Source:HGNC Symbol;Acc:HGNC:14499]	27	0	48	1	67	2	0.7458754999999999	1.1994015	0.9500454999999999
P42336	PIK3CA	phosphatidylinositol-4,5-bisphosphate 3-kinase catalytic subunit alpha [Source:HGNC Symbol;Acc:HGNC:8975]	2	8	49	4	179	3	0.4322339999999999	3.042312	0.9703775000000001
Q96GG9	DCUN1D1	defective in cullin neddylation 1 domain containing 1 [Source:HGNC Symbol;Acc:HGNC:18184]	2	2	49	30	124	3	2.2232605	1.9644525000000002	0.9703775000000001
Q01344	IL5RA	interleukin 5 receptor subunit alpha [Source:HGNC Symbol;Acc:HGNC:6017]	21	17	50	1	389	1	0.5180755000000001	1.4439124999999997	0.9667224999999998
Q86UP6	AC073585.2	CUB and zona pellucida-like domain-containing protein 1 [Source:UniProtKB/Swiss-Prot;Acc:Q86UP6]	28	2	51	1	1	1	0.9667224999999998	0.16217199999999998	0.9667224999999998
Q96DA6	DNAJC19	DnaJ heat shock protein family (Hsp40) member C19 [Source:HGNC Symbol;Acc:HGNC:30528]	2	2	49	21	246	6	1.4959835000000004	3.2634989999999986	1.7353180000000004
Q9H300	PARL	presenilin associated rhomboid like [Source:HGNC Symbol;Acc:HGNC:18253]	2	0	49	22	113	2	1.757231	1.6427019999999999	0.6826694999999999
Q03924	ZNF117	zinc finger protein 117 [Source:HGNC Symbol;Acc:HGNC:12897]	29	13	52	1	4	1	0.9667224999999998	0.211115	0.9667224999999998
P67775	PPP2CA	protein phosphatase 2 catalytic subunit alpha [Source:HGNC Symbol;Acc:HGNC:9299]	30	14	53	2	14	1	1.253674	0.9937950000000001	0.9667224999999998
P01579	IFNG	interferon gamma [Source:HGNC Symbol;Acc:HGNC:5438]	6	null	8	11	0	11	0.27858800000000006	0.15000000000000002	0.32408849999999995
O14625	CXCL11	C-X-C motif chemokine ligand 11 [Source:HGNC Symbol;Acc:HGNC:10638]	6	29	30	4	2	3	0.27968449999999995	1.4079830000000002	0.3926325000000001
P02778	CXCL10	C-X-C motif chemokine ligand 10 [Source:HGNC Symbol;Acc:HGNC:10637]	6	29	30	5	1	3	0.3036035	0.7458754999999999	0.3926325000000001
P13236	CCL4	C-C motif chemokine ligand 4 [Source:HGNC Symbol;Acc:HGNC:10630]	6	30	8	152	1	54	1.4453319999999998	0.9667224999999998	0.8143940000000002
Q31610	HLA-B	major histocompatibility complex, class I, B [Source:HGNC Symbol;Acc:HGNC:4932]	6	31	30	26	1	8	0.6705059999999999	0.9667224999999998	1.1584994999999998
P16188	HLA-A	major histocompatibility complex, class I, A [Source:HGNC Symbol;Acc:HGNC:4931]	6	31	30	4	1	5	0.2839345	0.9667224999999998	0.7583535000000001
O00478	BTN3A3	butyrophilin subfamily 3 member A3 [Source:HGNC Symbol;Acc:HGNC:1140]	6	4	30	18	1	4	0.5094055000000001	0.4502285	0.6753254999999999
P61769	B2M	beta-2-microglobulin [Source:HGNC Symbol;Acc:HGNC:914]	6	0	30	134	3	4	1.4068015	0.8762655	0.6330039999999999
P10321	HLA-C	major histocompatibility complex, class I, C [Source:HGNC Symbol;Acc:HGNC:4933]	6	null	30	17	0	6	0.5493385000000002	0.15000000000000002	0.894532
P28065	PSMB9	proteasome subunit beta 9 [Source:HGNC Symbol;Acc:HGNC:9546]	22	0	30	6	2	10	0.7805300000000001	0.55205	1.3737110000000001
P10914	IRF1	interferon regulatory factor 1 [Source:HGNC Symbol;Acc:HGNC:6116]	6	14	30	13	2	10	0.5159759999999998	0.2517025	0.9000569999999999
Q9H853	TUBA4B	tubulin alpha 4b [Source:HGNC Symbol;Acc:HGNC:18637]	null	17	29	0	440	2	0.15000000000000002	1.5337319999999997	0.5001150000000001
Q5T5N4	C6orf118	chromosome 6 open reading frame 118 [Source:HGNC Symbol;Acc:HGNC:21233]	21	17	29	17	444	3	1.8583980000000004	1.5434050000000006	0.670761
Q5JTN6	WDR38	WD repeat domain 38 [Source:HGNC Symbol;Acc:HGNC:23745]	21	17	29	1	437	3	0.24418	1.537149	0.682236
B4E2M5	ANKRD66	ankyrin repeat domain 66 [Source:HGNC Symbol;Acc:HGNC:44669]	21	17	29	6	430	5	0.8132889999999999	1.4888095000000001	1.0287894999999998
A6H8M9	CDHR4	cadherin related family member 4 [Source:HGNC Symbol;Acc:HGNC:34527]	21	17	29	5	455	4	0.6972725	1.5954504999999997	0.8628269999999999
A6NMZ2	SNTN	sentan, cilia apical structure protein [Source:HGNC Symbol;Acc:HGNC:33706]	21	17	29	6	427	3	1.0051765000000001	1.477955	0.670761
P32926	DSG3	desmoglein 3 [Source:HGNC Symbol;Acc:HGNC:3050]	31	null	54	4	0	1	1.113849	0.15000000000000002	0.9667224999999998
Q13227	GPS2	G protein pathway suppressor 2 [Source:HGNC Symbol;Acc:HGNC:4550]	17	13	42	10	177	1	2.111868	2.5259284999999996	0.45526900000000003
Q8N143	BCL6B	BCL6B transcription repressor [Source:HGNC Symbol;Acc:HGNC:1002]	4	4	5	12	1	7	0.5877925000000002	0.2444605	0.574388
P35916	FLT4	fms related tyrosine kinase 4 [Source:HGNC Symbol;Acc:HGNC:3767]	4	4	5	10	11	3	0.5370984999999998	1.1835575	0.323026
Q9H4E5	RHOJ	ras homolog family member J [Source:HGNC Symbol;Acc:HGNC:688]	4	4	5	29	8	19	1.5734439999999998	0.7039535000000001	1.10982
P28906	CD34	CD34 molecule [Source:HGNC Symbol;Acc:HGNC:1662]	4	4	5	23	9	16	1.3749010000000002	1.1076014999999997	1.1737739999999999
Q9H7Y0	DIPK2B	divergent protein kinase domain 2B [Source:HGNC Symbol;Acc:HGNC:25866]	4	4	5	29	9	25	1.2788255000000002	1.7089424999999998	1.5538429999999996
P37023	ACVRL1	activin A receptor like type 1 [Source:HGNC Symbol;Acc:HGNC:175]	4	null	5	96	0	21	2.3816155	0.15000000000000002	0.9796255
P35968	KDR	kinase insert domain receptor [Source:HGNC Symbol;Acc:HGNC:6307]	null	4	5	0	3	4	0.15000000000000002	0.34333250000000015	0.3721815
Q8WZ75	ROBO4	roundabout guidance receptor 4 [Source:HGNC Symbol;Acc:HGNC:17985]	4	4	5	14	19	14	0.6972639999999999	2.11945	0.998283
Q96AP7	ESAM	endothelial cell adhesion molecule [Source:HGNC Symbol;Acc:HGNC:17474]	4	null	5	25	0	22	1.2728755	0.15000000000000002	1.510459
Q8N699	MYCT1	MYC target 1 [Source:HGNC Symbol;Acc:HGNC:23172]	4	4	5	15	3	19	0.7741465	0.6451589999999999	1.234209
P46093	GPR4	G protein-coupled receptor 4 [Source:HGNC Symbol;Acc:HGNC:4497]	4	14	5	7	4	7	0.457785	0.7335250000000001	0.611856
Q9NR61	DLL4	delta like canonical Notch ligand 4 [Source:HGNC Symbol;Acc:HGNC:2910]	4	null	5	10	0	6	0.480157	0.15000000000000002	0.503209
P59901	LILRA4	leukocyte immunoglobulin like receptor A4 [Source:HGNC Symbol;Acc:HGNC:15503]	5	null	7	25	0	3	0.37407700000000005	0.15000000000000002	0.17386799999999997
P59768	GNG2	G protein subunit gamma 2 [Source:HGNC Symbol;Acc:HGNC:4404]	5	null	7	1	0	10	0.16248650000000006	0.15000000000000002	0.28492900000000004
Q52M93	ZNF585B	zinc finger protein 585B [Source:HGNC Symbol;Acc:HGNC:30948]	null	8	55	0	32	1	0.15000000000000002	0.6565405	0.9667224999999998
Q9Y651	SOX21	SRY-box 21 [Source:HGNC Symbol;Acc:HGNC:11197]	32	null	56	1	0	1	0.7458754999999999	0.15000000000000002	0.9667224999999998
O14604	TMSB4Y	thymosin beta 4 Y-linked [Source:HGNC Symbol;Acc:HGNC:11882]	33	32	57	9	3	9	1.0770695	0.8740045	1.002856
O14602	EIF1AY	eukaryotic translation initiation factor 1A Y-linked [Source:HGNC Symbol;Acc:HGNC:3252]	33	32	57	8	5	8	0.9621919999999999	1.4502195	0.903967
Q9BY66	KDM5D	lysine demethylase 5D [Source:HGNC Symbol;Acc:HGNC:11115]	33	32	57	7	2	8	0.8576759999999999	0.6327829999999999	0.903967
O14607	UTY	ubiquitously transcribed tetratricopeptide repeat containing, Y-linked [Source:HGNC Symbol;Acc:HGNC:12638]	33	32	57	9	6	9	1.0770695	1.7180544999999996	1.002856
P22090	RPS4Y1	ribosomal protein S4 Y-linked 1 [Source:HGNC Symbol;Acc:HGNC:10425]	33	32	57	8	1	9	0.972035	0.39495299999999994	1.002856
O00507	USP9Y	ubiquitin specific peptidase 9 Y-linked [Source:HGNC Symbol;Acc:HGNC:12633]	33	32	57	9	4	9	1.0770695	1.1413719999999998	1.002856
Q8NFZ3	NLGN4Y	neuroligin 4 Y-linked [Source:HGNC Symbol;Acc:HGNC:15529]	33	null	57	9	0	9	1.0770695	0.15000000000000002	1.002856
P08048	ZFY	zinc finger protein Y-linked [Source:HGNC Symbol;Acc:HGNC:12870]	33	32	57	8	4	9	1.0827305	1.1237939999999997	1.002856
Q9BQ87	TBL1Y	transducin beta like 1 Y-linked [Source:HGNC Symbol;Acc:HGNC:18502]	33	null	57	9	0	7	1.0770695	0.15000000000000002	0.8085460000000002
O60318	MCM3AP	minichromosome maintenance complex component 3 associated protein [Source:HGNC Symbol;Acc:HGNC:6946]	null	8	58	0	22	2	0.15000000000000002	0.8990115000000001	1.186286
Q8IXQ6	PARP9	poly(ADP-ribose) polymerase family member 9 [Source:HGNC Symbol;Acc:HGNC:24118]	34	null	59	2	0	1	0.9662889999999998	0.15000000000000002	0.9667224999999998
Q8TAE8	GADD45GIP1	GADD45G interacting protein 1 [Source:HGNC Symbol;Acc:HGNC:29996]	null	5	60	0	31	2	0.15000000000000002	1.787627	0.9662889999999998
P17568	NDUFB7	NADH:ubiquinone oxidoreductase subunit B7 [Source:HGNC Symbol;Acc:HGNC:7702]	35	0	60	4	67	2	1.4619749999999998	1.737069	0.9662889999999998
Q9P2D3	HEATR5B	HEAT repeat containing 5B [Source:HGNC Symbol;Acc:HGNC:29273]	null	8	61	0	16	1	0.15000000000000002	0.445307	0.9667224999999998
Q99741	CDC6	cell division cycle 6 [Source:HGNC Symbol;Acc:HGNC:1744]	16	22	62	20	47	1	3.1588044999999987	1.0224399999999998	0.5724244999999997
Q96R06	SPAG5	sperm associated antigen 5 [Source:HGNC Symbol;Acc:HGNC:13452]	16	22	62	41	15	4	4.995841499999999	0.4624514999999999	1.7330825
P16619	CCL3L3	C-C motif chemokine ligand 3 like 3 [Source:HGNC Symbol;Acc:HGNC:30554]	5	33	63	3	1	1	0.26604200000000006	0.9667224999999998	0.9667224999999998
P00395	MT-CO1	mitochondrially encoded cytochrome c oxidase I [Source:HGNC Symbol;Acc:HGNC:7419]	null	34	64	0	8	3	0.15000000000000002	1.2372349999999996	0.7699050000000002
P03923	MT-ND6	mitochondrially encoded NADH:ubiquinone oxidoreductase core subunit 6 [Source:HGNC Symbol;Acc:HGNC:7462]	36	34	64	1	1	1	0.9667224999999998	0.35374500000000014	0.47680799999999995
Q9Y5G1	PCDHGB3	protocadherin gamma subfamily B, 3 [Source:HGNC Symbol;Acc:HGNC:8710]	37	4	65	1	9	2	0.9667224999999998	0.4894815	0.9662889999999998
Q9Y5G7	PCDHGA6	protocadherin gamma subfamily A, 6 [Source:HGNC Symbol;Acc:HGNC:8704]	null	4	65	0	4	2	0.15000000000000002	0.45271049999999996	0.9662889999999998
P22532	SPRR2D	small proline rich protein 2D [Source:HGNC Symbol;Acc:HGNC:11264]	31	null	66	14	0	7	1.9779760000000002	0.15000000000000002	1.4304145000000001
Q96RM1	SPRR2F	small proline rich protein 2F [Source:HGNC Symbol;Acc:HGNC:11266]	31	null	66	2	0	3	0.39541199999999993	0.15000000000000002	0.6488139999999998
P22528	SPRR1B	small proline rich protein 1B [Source:HGNC Symbol;Acc:HGNC:11260]	31	35	66	15	5	9	2.184271	1.769131	1.8115715000000003
P35321	SPRR1A	small proline rich protein 1A [Source:HGNC Symbol;Acc:HGNC:11259]	31	35	66	21	1	7	3.2658959999999997	0.448843	1.3643779999999996
Q96PI1	SPRR4	small proline rich protein 4 [Source:HGNC Symbol;Acc:HGNC:23173]	31	null	66	11	0	3	1.6607219999999998	0.15000000000000002	0.6461534999999999
P35326	SPRR2A	small proline rich protein 2A [Source:HGNC Symbol;Acc:HGNC:11261]	31	null	66	14	0	7	2.0373995	0.15000000000000002	1.3650579999999999
Q9BYE4	SPRR2G	small proline rich protein 2G [Source:HGNC Symbol;Acc:HGNC:11267]	31	null	66	6	0	3	0.9411885000000001	0.15000000000000002	0.6455414999999999
P35325	SPRR2B	small proline rich protein 2B [Source:HGNC Symbol;Acc:HGNC:11262]	31	null	66	9	0	6	1.3919605000000002	0.15000000000000002	1.1650955
P00414	MT-CO3	mitochondrially encoded cytochrome c oxidase III [Source:HGNC Symbol;Acc:HGNC:7422]	38	34	64	4	8	7	0.742858	1.364106	1.2175235
P00156	MT-CYB	mitochondrially encoded cytochrome b [Source:HGNC Symbol;Acc:HGNC:7427]	38	34	64	7	9	6	1.2178125	1.4367384999999995	1.0057459999999998
P03901	MT-ND4L	mitochondrially encoded NADH:ubiquinone oxidoreductase core subunit 4L [Source:HGNC Symbol;Acc:HGNC:7460]	38	34	64	2	4	5	0.4576575	0.6897415000000001	0.8788495000000001
P03891	MT-ND2	mitochondrially encoded NADH:ubiquinone oxidoreductase core subunit 2 [Source:HGNC Symbol;Acc:HGNC:7456]	38	34	64	7	7	7	1.2178125	1.0906524999999998	1.1562640000000002
P03897	MT-ND3	mitochondrially encoded NADH:ubiquinone oxidoreductase core subunit 3 [Source:HGNC Symbol;Acc:HGNC:7458]	38	34	64	4	2	5	0.7448130000000001	0.6571100000000002	0.856367
P00403	MT-CO2	mitochondrially encoded cytochrome c oxidase II [Source:HGNC Symbol;Acc:HGNC:7421]	38	34	64	5	8	7	0.9010685	1.2372349999999996	1.1562640000000002
P03928	MT-ATP8	mitochondrially encoded ATP synthase membrane subunit 8 [Source:HGNC Symbol;Acc:HGNC:7415]	38	34	64	6	1	3	1.0949960000000003	0.4283239999999999	0.5840355
P03905	MT-ND4	mitochondrially encoded NADH:ubiquinone oxidoreductase core subunit 4 [Source:HGNC Symbol;Acc:HGNC:7459]	38	34	64	6	7	8	1.0905335000000003	1.0906524999999998	1.3863845
P25090	FPR2	formyl peptide receptor 2 [Source:HGNC Symbol;Acc:HGNC:3827]	4	null	7	4	0	4	0.4400964999999998	0.15000000000000002	0.470042
Q4ZIN3	TMEM259	transmembrane protein 259 [Source:HGNC Symbol;Acc:HGNC:17039]	null	13	67	0	76	1	0.15000000000000002	2.5723385000000007	0.9667224999999998
Q96LK0	CEP19	centrosomal protein 19 [Source:HGNC Symbol;Acc:HGNC:28209]	2	17	68	1	4	1	0.2296195	0.28151200000000004	0.9667224999999998
Q7Z7G1	CLNK	cytokine dependent hematopoietic cell linker [Source:HGNC Symbol;Acc:HGNC:17438]	6	4	8	38	2	5	0.5145905000000001	0.515228	0.19380050000000004
Q6IEE8	SLFN12L	schlafen family member 12 like [Source:HGNC Symbol;Acc:HGNC:33920]	null	13	8	0	1	9	0.15000000000000002	0.36476100000000006	0.22946650000000007
Q96N16	JAKMIP1	janus kinase and microtubule interacting protein 1 [Source:HGNC Symbol;Acc:HGNC:26460]	6	null	8	160	0	18	1.5988250000000002	0.15000000000000002	0.3128430000000001
Q9HBW9	ADGRL4	adhesion G protein-coupled receptor L4 [Source:HGNC Symbol;Acc:HGNC:20822]	4	4	5	7	3	11	0.6100625000000001	0.4083915	0.8374460000000001
P21453	S1PR1	sphingosine-1-phosphate receptor 1 [Source:HGNC Symbol;Acc:HGNC:3165]	4	36	5	29	1	20	1.6329354999999997	0.9667224999999998	1.4358119999999999
O43679	LDB2	LIM domain binding 2 [Source:HGNC Symbol;Acc:HGNC:6533]	4	4	5	30	3	22	1.5627	0.4100745	1.3239520000000002
P61952	GNG11	G protein subunit gamma 11 [Source:HGNC Symbol;Acc:HGNC:4403]	4	37	5	15	2	1	0.8724405	1.4079830000000002	0.240984
Q6ISU1	PTCRA	pre T cell antigen receptor alpha [Source:HGNC Symbol;Acc:HGNC:21290]	5	null	7	31	0	4	0.4144775000000001	0.15000000000000002	0.18279300000000007
P0DMS9	TMIGD3	transmembrane and immunoglobulin domain containing 3 [Source:HGNC Symbol;Acc:HGNC:51375]	5	null	7	52	0	17	0.5712770000000001	0.15000000000000002	0.30397750000000007
Q08ET2	SIGLEC14	sialic acid binding Ig like lectin 14 [Source:HGNC Symbol;Acc:HGNC:32926]	5	null	7	109	0	8	1.0941545	0.15000000000000002	0.21477
P06681	C2	complement C2 [Source:HGNC Symbol;Acc:HGNC:1248]	5	null	7	122	0	16	1.4022795000000001	0.15000000000000002	0.27687949999999995
P36269	GGT5	gamma-glutamyltransferase 5 [Source:HGNC Symbol;Acc:HGNC:4260]	4	4	27	30	1	9	1.4574785000000001	0.22329549999999998	0.445885
Q9Y4K0	LOXL2	lysyl oxidase like 2 [Source:HGNC Symbol;Acc:HGNC:6666]	4	4	27	1	9	2	0.19954650000000002	1.3868435000000003	0.218391
P25940	COL5A3	collagen type V alpha 3 chain [Source:HGNC Symbol;Acc:HGNC:14864]	4	4	27	10	1	12	0.6505735	0.20255550000000003	0.542156
P18627	LAG3	lymphocyte activating 3 [Source:HGNC Symbol;Acc:HGNC:6476]	6	null	8	89	0	21	1.0108885000000003	0.15000000000000002	0.40387799999999996
Q2TAY7	SMU1	SMU1 DNA replication regulator and spliceosomal factor [Source:HGNC Symbol;Acc:HGNC:18247]	39	8	69	3	3	1	1.7240215	0.404048	0.9667224999999998
O75467	ZNF324	zinc finger protein 324 [Source:HGNC Symbol;Acc:HGNC:14096]	null	2	70	0	3	1	0.15000000000000002	0.29006299999999996	0.9667224999999998
Q8IVG5	SAMD9L	sterile alpha motif domain containing 9 like [Source:HGNC Symbol;Acc:HGNC:1349]	6	8	8	89	2	3	1.0545529999999999	0.32897600000000005	0.6139979999999999
Q8N554	ZNF276	zinc finger protein 276 [Source:HGNC Symbol;Acc:HGNC:23330]	40	13	71	1	145	1	0.5434225	2.3492815	0.5488030000000002
Q15131	CDK10	cyclin dependent kinase 10 [Source:HGNC Symbol;Acc:HGNC:1770]	40	13	71	2	86	2	0.9406530000000001	1.4374099999999994	0.9500454999999999
Q9UQ90	SPG7	SPG7 matrix AAA peptidase subunit, paraplegin [Source:HGNC Symbol;Acc:HGNC:11237]	40	13	71	1	92	2	0.5434225	1.6547975000000001	0.9500454999999999
Q07108	CD69	CD69 molecule [Source:HGNC Symbol;Acc:HGNC:1694]	6	null	8	33	0	31	0.5395975	0.15000000000000002	0.41763950000000016
O96019	ACTL6A	actin like 6A [Source:HGNC Symbol;Acc:HGNC:24124]	2	2	49	26	93	5	1.9093725	1.45373	1.4328880000000002
Q9BUL8	PDCD10	programmed cell death 10 [Source:HGNC Symbol;Acc:HGNC:8761]	2	2	49	11	197	1	0.851573	2.6982319999999995	0.4111030000000001
Q9HD33	MRPL47	mitochondrial ribosomal protein L47 [Source:HGNC Symbol;Acc:HGNC:16652]	2	0	49	28	44	3	2.044089	1.1554734999999996	0.8972264999999999
P19387	POLR2C	RNA polymerase II subunit C [Source:HGNC Symbol;Acc:HGNC:9189]	41	4	72	3	5	1	1.4015995	0.6266545	0.9667224999999998
Q6PB30	CSAG1	chondrosarcoma associated gene 1 [Source:HGNC Symbol;Acc:HGNC:24294]	42	null	73	2	0	1	1.4079830000000002	0.15000000000000002	0.9667224999999998
Q5VYY2	LIPM	lipase family member M [Source:HGNC Symbol;Acc:HGNC:23455]	43	null	74	1	0	1	0.9667224999999998	0.15000000000000002	0.9667224999999998
Q9H089	LSG1	large 60S subunit nuclear export GTPase 1 [Source:HGNC Symbol;Acc:HGNC:25652]	2	null	3	22	0	3	1.6880835	0.15000000000000002	1.3360305000000001
Q13177	PAK2	p21 (RAC1) activated kinase 2 [Source:HGNC Symbol;Acc:HGNC:8591]	2	8	3	12	19	1	0.9697655	0.6637569999999998	0.5791905
Q96C28	ZNF707	zinc finger protein 707 [Source:HGNC Symbol;Acc:HGNC:27815]	17	13	25	2	41	3	0.7339329999999998	1.7376045000000002	1.3287800000000005
Q6ZMK1	CYHR1	cysteine and histidine rich 1 [Source:HGNC Symbol;Acc:HGNC:17806]	17	13	25	5	51	2	1.8329065	2.2779749999999996	0.9069079999999998
Q96GE4	CEP95	centrosomal protein 95 [Source:HGNC Symbol;Acc:HGNC:25141]	17	13	75	3	179	1	0.9328245000000002	2.4900585	0.9667224999999998
P35247	SFTPD	surfactant protein D [Source:HGNC Symbol;Acc:HGNC:10803]	12	8	76	39	1	40	2.1034785	0.24820050000000005	1.9232359999999997
A6NKX4	SLC22A31	solute carrier family 22 member 31 [Source:HGNC Symbol;Acc:HGNC:27091]	12	8	76	25	2	20	1.3849055000000003	0.5040844999999999	0.9783674999999998
P56856	CLDN18	claudin 18 [Source:HGNC Symbol;Acc:HGNC:2039]	12	null	76	9	0	12	0.6024465000000001	0.15000000000000002	0.6482445000000001
P55087	AQP4	aquaporin 4 [Source:HGNC Symbol;Acc:HGNC:637]	12	null	76	55	0	37	3.5115035	0.15000000000000002	1.7747834999999998
Q5S007	LRRK2	leucine rich repeat kinase 2 [Source:HGNC Symbol;Acc:HGNC:18618]	12	null	76	30	0	17	1.6538454999999996	0.15000000000000002	0.846915
P04054	PLA2G1B	phospholipase A2 group IB [Source:HGNC Symbol;Acc:HGNC:9030]	12	null	76	19	0	20	1.2409069999999998	0.15000000000000002	0.9852695
P00738	HP	haptoglobin [Source:HGNC Symbol;Acc:HGNC:5141]	12	null	76	22	0	7	1.2871130000000004	0.15000000000000002	0.4422129999999999
Q86XP6	GKN2	gastrokine 2 [Source:HGNC Symbol;Acc:HGNC:24588]	12	null	76	30	0	22	1.5761469999999997	0.15000000000000002	1.0771545
O95436	SLC34A2	solute carrier family 34 member 2 [Source:HGNC Symbol;Acc:HGNC:11020]	12	4	76	42	3	32	2.3118049999999997	1.0170085000000002	1.5583479999999998
Q8TAP4	LMO3	LIM domain only 3 [Source:HGNC Symbol;Acc:HGNC:6643]	12	38	76	6	1	15	1.102918	0.9667224999999998	0.76727
P20142	PGC	progastricsin [Source:HGNC Symbol;Acc:HGNC:8890]	12	null	76	34	0	29	1.7928460000000002	0.15000000000000002	1.3668344999999997
O96009	NAPSA	napsin A aspartic peptidase [Source:HGNC Symbol;Acc:HGNC:13395]	12	4	76	40	2	37	2.10687	0.7121050000000001	1.791146
P50052	AGTR2	angiotensin II receptor type 2 [Source:HGNC Symbol;Acc:HGNC:338]	12	null	76	30	0	24	1.6301050000000001	0.15000000000000002	1.1648150000000002
P35680	HNF1B	HNF1 homeobox B [Source:HGNC Symbol;Acc:HGNC:11630]	12	null	76	24	0	27	1.5656495000000001	0.15000000000000002	1.312018
Q9BY10	SLC46A2	solute carrier family 46 member 2 [Source:HGNC Symbol;Acc:HGNC:16055]	12	null	76	25	0	16	1.4169675	0.15000000000000002	0.8043469999999999
Q9BZP6	CHIA	chitinase acidic [Source:HGNC Symbol;Acc:HGNC:17432]	12	null	76	17	0	14	0.9379669999999999	0.15000000000000002	0.7220754999999999
P04003	C4BPA	complement component 4 binding protein alpha [Source:HGNC Symbol;Acc:HGNC:1325]	12	null	76	36	0	40	1.932161	0.15000000000000002	1.9743379999999997
Q3MIW9	MUCL3	mucin like 3 [Source:HGNC Symbol;Acc:HGNC:21666]	12	null	76	37	0	15	2.10381	0.15000000000000002	0.7612605000000001
Q96PL1	SCGB3A2	secretoglobin family 3A member 2 [Source:HGNC Symbol;Acc:HGNC:18391]	12	null	76	27	0	14	1.4282129999999997	0.15000000000000002	0.7337205000000001
Q9BX51	GGTLC1	gamma-glutamyltransferase light chain 1 [Source:HGNC Symbol;Acc:HGNC:16437]	12	null	76	38	0	29	2.1441680000000005	0.15000000000000002	1.4374865
P15328	FOLR1	folate receptor 1 [Source:HGNC Symbol;Acc:HGNC:3791]	12	4	76	25	1	25	1.8020005000000001	0.29594499999999996	1.3247935000000002
Q6UX73	C16orf89	chromosome 16 open reading frame 89 [Source:HGNC Symbol;Acc:HGNC:28687]	12	39	76	44	1	36	2.4462580000000003	0.9667224999999998	1.82365
P43699	NKX2-1	NK2 homeobox 1 [Source:HGNC Symbol;Acc:HGNC:11825]	12	null	76	28	0	21	1.7205534999999998	0.15000000000000002	1.0341529999999999
P47872	SCTR	secretin receptor [Source:HGNC Symbol;Acc:HGNC:10608]	12	null	76	38	0	24	2.0487385	0.15000000000000002	1.1463105
Q96S96	PEBP4	phosphatidylethanolamine binding protein 4 [Source:HGNC Symbol;Acc:HGNC:28319]	12	null	76	38	0	35	2.0110409999999996	0.15000000000000002	1.6485074999999996
P0C7M3	SFTA3	surfactant associated 3 [Source:HGNC Symbol;Acc:HGNC:18387]	12	4	76	39	2	33	2.080095	0.7788809999999999	1.5656919999999999
Q9UGM3	DMBT1	deleted in malignant brain tumors 1 [Source:HGNC Symbol;Acc:HGNC:2926]	12	null	76	24	0	17	1.2936495	0.15000000000000002	0.8490825000000001
P11686	SFTPC	surfactant protein C [Source:HGNC Symbol;Acc:HGNC:10802]	12	39	76	19	1	12	1.0559045	0.9667224999999998	0.7048885000000001
P02679	FGG	fibrinogen gamma chain [Source:HGNC Symbol;Acc:HGNC:3694]	12	40	76	13	1	11	0.8861765	0.9667224999999998	0.7331425
Q8TB73	NDNF	neuron derived neurotrophic factor [Source:HGNC Symbol;Acc:HGNC:26256]	12	null	76	40	0	15	2.4480005	0.15000000000000002	0.8603110000000002
Q8TD06	AGR3	anterior gradient 3, protein disulphide isomerase family member [Source:HGNC Symbol;Acc:HGNC:24167]	12	null	76	20	0	9	1.131155	0.15000000000000002	0.5318795
P14091	CTSE	cathepsin E [Source:HGNC Symbol;Acc:HGNC:2530]	12	null	76	34	0	31	1.8514875000000004	0.15000000000000002	1.528632
Q6UW10	SFTA2	surfactant associated 2 [Source:HGNC Symbol;Acc:HGNC:18386]	12	4	76	41	14	29	2.184916999999999	1.5919400000000004	1.3840724999999998
P07988	SFTPB	surfactant protein B [Source:HGNC Symbol;Acc:HGNC:10801]	12	4	76	42	3	43	2.212134	1.3949524999999996	2.135736
A0A1B0GVN3	C2orf92	chromosome 2 open reading frame 92 [Source:HGNC Symbol;Acc:HGNC:49272]	17	13	42	2	160	1	0.5105105	2.3431105	0.3393460000000001
Q9P2D7	DNAH1	dynein axonemal heavy chain 1 [Source:HGNC Symbol;Acc:HGNC:2940]	17	17	42	3	73	3	0.9437725000000002	0.8301529999999999	0.7032904999999999
Q9Y600	CSAD	cysteine sulfinic acid decarboxylase [Source:HGNC Symbol;Acc:HGNC:18966]	17	13	42	2	250	4	0.7061210000000002	3.4234860000000005	1.1320305
Q96JP2	MYO15B	myosin XVB [Source:HGNC Symbol;Acc:HGNC:14083]	17	13	42	2	205	1	0.5132815000000002	3.0507864999999996	0.3393460000000001
O94769	ECM2	extracellular matrix protein 2 [Source:HGNC Symbol;Acc:HGNC:3154]	4	4	27	37	42	16	1.7133369999999999	2.139578	0.7343409999999999
Q05682	CALD1	caldesmon 1 [Source:HGNC Symbol;Acc:HGNC:1441]	4	4	27	27	31	21	1.270181	1.949195	0.859682
O43147	SGSM2	small G protein signaling modulator 2 [Source:HGNC Symbol;Acc:HGNC:29026]	17	13	77	1	109	1	0.45006699999999994	2.039703	0.7458754999999999
Q8N137	CNTROB	centrobin, centriole duplication and spindle assembly protein [Source:HGNC Symbol;Acc:HGNC:29616]	null	41	77	0	3	1	0.15000000000000002	0.5956295000000001	0.7458754999999999
Q9UQ52	CNTN6	contactin 6 [Source:HGNC Symbol;Acc:HGNC:2176]	12	4	76	19	1	8	1.0855015000000001	0.45116350000000005	0.4857415
Q96SQ7	ATOH8	atonal bHLH transcription factor 8 [Source:HGNC Symbol;Acc:HGNC:24126]	12	null	76	27	0	7	1.6391660000000001	0.15000000000000002	0.4388215000000001
Q8WUT4	LRRN4	leucine rich repeat neuronal 4 [Source:HGNC Symbol;Acc:HGNC:16208]	12	42	76	20	1	7	1.1737060000000001	0.9667224999999998	0.43608450000000004
A6NHC0	CAPN8	calpain 8 [Source:HGNC Symbol;Acc:HGNC:1485]	12	null	76	31	0	10	1.7267075000000003	0.15000000000000002	0.5647319999999999
Q4G0U5	CFAP221	cilia and flagella associated protein 221 [Source:HGNC Symbol;Acc:HGNC:33720]	12	17	76	9	5	10	1.189703	0.34057	0.5736144999999999
Q9NQ79	CRTAC1	cartilage acidic protein 1 [Source:HGNC Symbol;Acc:HGNC:14882]	12	null	76	13	0	9	0.7962039999999999	0.15000000000000002	0.5196139999999999
P19652	ORM2	orosomucoid 2 [Source:HGNC Symbol;Acc:HGNC:8499]	12	43	76	16	1	6	1.0879495	0.9667224999999998	0.46781500000000004
Q8IWL2	SFTPA1	surfactant protein A1 [Source:HGNC Symbol;Acc:HGNC:10798]	12	44	76	44	1	35	2.3350949999999995	0.9667224999999998	1.6954699999999998
P46777	RPL5	ribosomal protein L5 [Source:HGNC Symbol;Acc:HGNC:10360]	0	0	78	2	71	1	0.8476630000000003	1.0768060000000002	0.9667224999999998
Q9Y5B9	SUPT16H	SPT16 homolog, facilitates chromatin remodeling subunit [Source:HGNC Symbol;Acc:HGNC:11465]	16	8	79	1	69	1	0.5122784999999997	1.7019129999999996	0.9667224999999998
O14879	IFIT3	interferon induced protein with tetratricopeptide repeats 3 [Source:HGNC Symbol;Acc:HGNC:5411]	22	45	80	11	10	9	2.2081134999999996	1.5953145	1.991746
P09914	IFIT1	interferon induced protein with tetratricopeptide repeats 1 [Source:HGNC Symbol;Acc:HGNC:5407]	22	45	80	10	7	7	2.03088	0.9874285	1.536894
Q53G44	IFI44L	interferon induced protein 44 like [Source:HGNC Symbol;Acc:HGNC:17817]	22	45	80	14	2	11	2.9752639999999992	0.43082299999999996	2.441668
Q8N4T4	ARHGEF39	Rho guanine nucleotide exchange factor 39 [Source:HGNC Symbol;Acc:HGNC:25909]	44	13	81	3	4	1	0.8938519999999999	0.21047750000000004	0.9667224999999998
Q9UJX6	ANAPC2	anaphase promoting complex subunit 2 [Source:HGNC Symbol;Acc:HGNC:19989]	45	13	82	7	72	3	2.2620119999999995	2.2124485000000007	1.4164490000000003
Q5SXM2	SNAPC4	small nuclear RNA activating complex polypeptide 4 [Source:HGNC Symbol;Acc:HGNC:11137]	45	13	82	2	66	2	0.856554	2.4208515000000004	0.9500454999999999
P08133	ANXA6	annexin A6 [Source:HGNC Symbol;Acc:HGNC:544]	4	null	7	21	0	12	1.0677535000000002	0.15000000000000002	0.7132695000000001
P49961	ENTPD1	ectonucleoside triphosphate diphosphohydrolase 1 [Source:HGNC Symbol;Acc:HGNC:3363]	4	4	7	10	4	3	0.3830445	0.7314085	0.1751515
Q8IZT6	ASPM	abnormal spindle microtubule assembly [Source:HGNC Symbol;Acc:HGNC:19048]	16	22	83	7	86	2	1.0782	1.7173745	0.9662889999999998
Q15058	KIF14	kinesin family member 14 [Source:HGNC Symbol;Acc:HGNC:19181]	16	22	83	9	79	2	1.1316224999999998	1.6261609999999995	0.9662889999999998
P62266	RPS23	ribosomal protein S23 [Source:HGNC Symbol;Acc:HGNC:10410]	0	0	44	2	48	1	0.5126185000000001	0.7627904999999999	0.5327295
O00471	EXOC5	exocyst complex component 5 [Source:HGNC Symbol;Acc:HGNC:10696]	46	8	84	2	115	1	1.253674	2.0627549999999997	0.9667224999999998
P01877	IGHA2	immunoglobulin heavy constant alpha 2 (A2m marker) [Source:HGNC Symbol;Acc:HGNC:5479]	1	1	2	73	23	16	1.093126	1.0182665	0.35843700000000006
P51911	CNN1	calponin 1 [Source:HGNC Symbol;Acc:HGNC:2155]	4	26	27	9	6	5	0.549874	1.6862219999999997	0.3909069999999999
Q7Z5L7	PODN	podocan [Source:HGNC Symbol;Acc:HGNC:23174]	4	4	27	66	27	32	3.2920505000000007	1.4955160000000003	1.8550745000000006
Q9Y534	CSDC2	cold shock domain containing C2 [Source:HGNC Symbol;Acc:HGNC:30359]	4	null	27	5	0	2	0.7815244999999998	0.15000000000000002	0.24023600000000003
A0A0B4J1Z2	IGKV1D-43	immunoglobulin kappa variable 1D-43 [Source:HGNC Symbol;Acc:HGNC:5758]	1	null	2	6	0	7	0.40109000000000006	0.15000000000000002	0.2434065
A0A075B6K5	IGLV3-9	immunoglobulin lambda variable 3-9 (gene/pseudogene) [Source:HGNC Symbol;Acc:HGNC:5918]	1	1	2	34	1	3	0.5807034999999999	0.2129765	0.192364
A0A0A0MT76	IGLJ1	immunoglobulin lambda joining 1 [Source:HGNC Symbol;Acc:HGNC:5863]	1	null	2	19	0	3	0.39089000000000024	0.15000000000000002	0.19044300000000003
Q9NYL4	FKBP11	FKBP prolyl isomerase 11 [Source:HGNC Symbol;Acc:HGNC:18624]	1	4	2	63	2	2	0.9589875	0.36340950000000005	0.17716600000000002
A0A0C4DH62	IGHJ1	immunoglobulin heavy joining 1 [Source:HGNC Symbol;Acc:HGNC:5532]	1	1	2	21	2	2	0.423292	0.24604150000000002	0.17827100000000004
Q96MG2	JSRP1	junctional sarcoplasmic reticulum protein 1 [Source:HGNC Symbol;Acc:HGNC:24963]	1	1	2	31	8	9	0.550146	0.4868124999999999	0.270853
P35658	NUP214	nucleoporin 214 [Source:HGNC Symbol;Acc:HGNC:8064]	45	8	85	1	20	2	0.43418049999999997	0.7193979999999998	1.4079830000000002
Q9H714	RUBCNL	rubicon like autophagy enhancer [Source:HGNC Symbol;Acc:HGNC:20420]	4	null	7	4	0	5	0.3411734999999999	0.15000000000000002	0.23571400000000003
Q14699	RFTN1	raftlin, lipid raft linker 1 [Source:HGNC Symbol;Acc:HGNC:30278]	5	null	7	56	0	10	1.0692494999999997	0.15000000000000002	0.4455705
P51684	CCR6	C-C motif chemokine receptor 6 [Source:HGNC Symbol;Acc:HGNC:1607]	null	null	8	0	0	3	0.15000000000000002	0.15000000000000002	0.1757975
Q96GP6	SCARF2	scavenger receptor class F member 2 [Source:HGNC Symbol;Acc:HGNC:19869]	4	4	27	2	24	3	0.32662150000000006	1.6141334999999999	0.451546
P43487	RANBP1	RAN binding protein 1 [Source:HGNC Symbol;Acc:HGNC:9847]	16	0	86	1	64	1	0.4240145000000001	1.3749179999999994	0.9667224999999998
A6NIJ9	OR6C70	olfactory receptor family 6 subfamily C member 70 [Source:HGNC Symbol;Acc:HGNC:31299]	47	null	87	1	0	1	0.9667224999999998	0.15000000000000002	0.9667224999999998
Q9BYE3	LCE3D	late cornified envelope 3D [Source:HGNC Symbol;Acc:HGNC:16615]	31	null	88	10	0	1	2.0329285	0.15000000000000002	0.9667224999999998
O43196	MSH5	mutS homolog 5 [Source:HGNC Symbol;Acc:HGNC:7328]	17	13	42	1	193	2	0.3404765	2.6374655	0.751171
P19876	CXCL3	C-X-C motif chemokine ligand 3 [Source:HGNC Symbol;Acc:HGNC:4604]	12	14	89	1	7	1	0.4163645000000001	0.6537609999999999	0.9667224999999998
P15088	CPA3	carboxypeptidase A3 [Source:HGNC Symbol;Acc:HGNC:2298]	11	15	16	4	3	4	1.1158805000000005	1.0395675000000002	1.6131730000000002
Q30154	HLA-DRB5	major histocompatibility complex, class II, DR beta 5 [Source:HGNC Symbol;Acc:HGNC:4953]	5	null	7	18	0	8	0.294925	0.15000000000000002	0.21121700000000004
O95236	APOL3	apolipoprotein L3 [Source:HGNC Symbol;Acc:HGNC:14868]	6	4	8	144	1	23	1.6038485	0.28391750000000004	0.9811980000000001
Q9UK55	SERPINA10	serpin family A member 10 [Source:HGNC Symbol;Acc:HGNC:15996]	null	null	90	0	0	1	0.15000000000000002	0.15000000000000002	0.9667224999999998
Q9H0B8	CRISPLD2	cysteine rich secretory protein LCCL domain containing 2 [Source:HGNC Symbol;Acc:HGNC:25248]	null	14	27	0	5	14	0.15000000000000002	0.8161025000000001	0.6110570000000002
O95965	ITGBL1	integrin subunit beta like 1 [Source:HGNC Symbol;Acc:HGNC:6164]	4	46	27	25	1	19	1.3618705	0.9667224999999998	1.0395675
Q4V9L6	TMEM119	transmembrane protein 119 [Source:HGNC Symbol;Acc:HGNC:27884]	4	4	27	42	20	17	1.8948715000000003	1.1532975	0.824764
P0DJI9	SAA2	serum amyloid A2 [Source:HGNC Symbol;Acc:HGNC:10514]	48	47	91	2	2	2	0.9662889999999998	0.9662889999999998	0.9662889999999998
P35542	SAA4	serum amyloid A4, constitutive [Source:HGNC Symbol;Acc:HGNC:10516]	48	47	91	2	2	2	0.9662889999999998	0.9662889999999998	0.9662889999999998
P38398	BRCA1	BRCA1 DNA repair associated [Source:HGNC Symbol;Acc:HGNC:1100]	16	22	62	10	7	2	1.4177240000000002	0.299651	0.8918799999999998
Q15022	SUZ12	SUZ12 polycomb repressive complex 2 subunit [Source:HGNC Symbol;Acc:HGNC:17101]	16	8	62	11	92	1	1.8593075	1.391765	0.5263290000000003
Q96T25	ZIC5	Zic family member 5 [Source:HGNC Symbol;Acc:HGNC:20322]	49	null	92	1	0	1	0.9667224999999998	0.15000000000000002	0.9667224999999998
P98169	ZXDB	zinc finger X-linked duplicated B [Source:HGNC Symbol;Acc:HGNC:13199]	50	null	93	1	0	1	0.9667224999999998	0.15000000000000002	0.9667224999999998
Q9NYZ4	SIGLEC8	sialic acid binding Ig like lectin 8 [Source:HGNC Symbol;Acc:HGNC:10877]	5	null	7	48	0	6	0.5372090000000002	0.15000000000000002	0.2468065
Q92979	EMG1	EMG1 N1-specific pseudouridine methyltransferase [Source:HGNC Symbol;Acc:HGNC:16912]	null	0	94	0	1	1	0.15000000000000002	0.25960750000000005	0.9667224999999998
Q9HC96	CAPN10	calpain 10 [Source:HGNC Symbol;Acc:HGNC:1477]	17	13	95	16	105	1	3.549762	2.4669640000000004	0.9667224999999998
Q9UID6	ZNF639	zinc finger protein 639 [Source:HGNC Symbol;Acc:HGNC:30950]	2	null	49	32	0	6	2.3422945000000004	0.15000000000000002	1.7956595000000002
P55083	MFAP4	microfibril associated protein 4 [Source:HGNC Symbol;Acc:HGNC:7035]	4	null	27	17	0	8	1.2797945	0.15000000000000002	0.6283885000000001
Q96F85	CNRIP1	cannabinoid receptor interacting protein 1 [Source:HGNC Symbol;Acc:HGNC:24546]	4	4	27	42	5	11	2.0146365	0.8963509999999999	0.6161144999999999
Q8NGK9	OR5D16	olfactory receptor family 5 subfamily D member 16 [Source:HGNC Symbol;Acc:HGNC:15283]	null	null	96	0	0	1	0.15000000000000002	0.15000000000000002	0.9667224999999998
A0A0B4J275	TRAV17	T cell receptor alpha variable 17 [Source:HGNC Symbol;Acc:HGNC:12113]	6	1	8	122	1	31	1.1633785	0.24044000000000004	0.41480900000000015
Q15906	VPS72	vacuolar protein sorting 72 homolog [Source:HGNC Symbol;Acc:HGNC:11644]	16	0	97	13	4	2	2.2497209999999996	0.4187445000000001	1.187085
P13501	CCL5	C-C motif chemokine ligand 5 [Source:HGNC Symbol;Acc:HGNC:10632]	6	1	8	46	11	29	0.5840610000000002	1.0767465	0.45962949999999986
O95361	TRIM16	tripartite motif containing 16 [Source:HGNC Symbol;Acc:HGNC:17241]	25	null	18	1	0	1	0.9667224999999998	0.15000000000000002	0.3853055000000001
P28340	POLD1	DNA polymerase delta 1, catalytic subunit [Source:HGNC Symbol;Acc:HGNC:9175]	17	13	98	2	16	1	0.78733	1.2193254999999998	0.9667224999999998
Q0D2I5	IFFO1	intermediate filament family orphan 1 [Source:HGNC Symbol;Acc:HGNC:24970]	5	13	7	120	67	7	1.5600564999999997	1.5871715000000002	0.2440015
P56282	POLE2	DNA polymerase epsilon 2, accessory subunit [Source:HGNC Symbol;Acc:HGNC:9178]	16	null	99	3	0	1	0.8784755	0.15000000000000002	0.9667224999999998
Q5J8M3	EMC4	ER membrane protein complex subunit 4 [Source:HGNC Symbol;Acc:HGNC:28032]	null	0	100	0	26	1	0.15000000000000002	0.5698234999999999	0.9667224999999998
P12532.1	null	null	51	48	101	1	1	1	0.9667224999999998	0.9667224999999998	0.9667224999999998
Q6PCT2	FBXL19	F-box and leucine rich repeat protein 19 [Source:HGNC Symbol;Acc:HGNC:25300]	52	13	102	1	31	2	0.618146	1.6835955	0.9126795000000001
O15047	SETD1A	SET domain containing 1A, histone lysine methyltransferase [Source:HGNC Symbol;Acc:HGNC:29010]	52	4	102	3	18	3	1.6629490000000002	1.4166615	1.3408499999999999
Q5EBL2	ZNF628	zinc finger protein 628 [Source:HGNC Symbol;Acc:HGNC:28054]	null	13	103	0	2	1	0.15000000000000002	0.251779	0.6722654999999997
Q9Y6I3	EPN1	epsin 1 [Source:HGNC Symbol;Acc:HGNC:21604]	null	13	103	0	33	1	0.15000000000000002	2.2092524999999994	0.6722654999999997
Q8NAF0	ZNF579	zinc finger protein 579 [Source:HGNC Symbol;Acc:HGNC:26646]	null	null	103	0	0	1	0.15000000000000002	0.15000000000000002	0.6722654999999997
Q9Y6V7	DDX49	DEAD-box helicase 49 [Source:HGNC Symbol;Acc:HGNC:18684]	null	5	104	0	4	1	0.15000000000000002	0.891353	0.9667224999999998
Q9Y4R8	TELO2	telomere maintenance 2 [Source:HGNC Symbol;Acc:HGNC:29099]	17	13	23	2	37	2	0.9838160000000004	1.7506435000000002	0.6579515
A4GXA9	EME2	essential meiotic structure-specific endonuclease subunit 2 [Source:HGNC Symbol;Acc:HGNC:27289]	17	13	23	4	178	3	1.0043689999999996	2.7445485	0.9359439999999997
Q9UPT6	MAPK8IP3	mitogen-activated protein kinase 8 interacting protein 3 [Source:HGNC Symbol;Acc:HGNC:6884]	17	13	23	3	212	2	0.7388885000000001	3.289186	0.6579515
Q6ZW76	ANKS3	ankyrin repeat and sterile alpha motif domain containing 3 [Source:HGNC Symbol;Acc:HGNC:29422]	null	13	23	0	62	3	0.15000000000000002	1.5932319999999995	0.9359439999999997
Q9NQ29	LUC7L	LUC7 like [Source:HGNC Symbol;Acc:HGNC:6723]	17	13	23	1	208	2	0.5586034999999999	2.9130694999999998	0.6579515
Q9NUQ8	ABCF3	ATP binding cassette subfamily F member 3 [Source:HGNC Symbol;Acc:HGNC:72]	2	13	105	3	5	4	0.34567850000000006	0.42630950000000006	1.4228835000000004
Q13144	EIF2B5	eukaryotic translation initiation factor 2B subunit epsilon [Source:HGNC Symbol;Acc:HGNC:3261]	2	13	105	10	7	3	0.8487595	0.2622595000000001	1.090678
P51788	CLCN2	chloride voltage-gated channel 2 [Source:HGNC Symbol;Acc:HGNC:2020]	2	13	105	8	1	1	0.7247275	0.16588650000000008	0.4704925
Q04637	EIF4G1	eukaryotic translation initiation factor 4 gamma 1 [Source:HGNC Symbol;Acc:HGNC:3296]	null	2	105	0	76	2	0.15000000000000002	1.9317190000000002	0.7708230000000001
Q9ULM3	YEATS2	YEATS domain containing 2 [Source:HGNC Symbol;Acc:HGNC:25489]	2	8	105	1	20	1	0.2275115	0.44646300000000005	0.4704925
Q8N3P4	VPS8	VPS8 subunit of CORVET complex [Source:HGNC Symbol;Acc:HGNC:29122]	2	8	105	7	30	1	0.6460429999999998	0.5906485	0.4704925
Q02763	TEK	TEK receptor tyrosine kinase [Source:HGNC Symbol;Acc:HGNC:11724]	4	49	5	15	6	17	0.9189525000000001	1.1215160000000004	1.1908505000000005
Q96CE8	TM4SF18	transmembrane 4 L six family member 18 [Source:HGNC Symbol;Acc:HGNC:25181]	4	4	5	1	2	1	0.2238565	0.3545525	0.21450650000000002
Q96HF1	SFRP2	secreted frizzled related protein 2 [Source:HGNC Symbol;Acc:HGNC:10777]	4	4	27	13	9	16	0.6440540000000002	1.2896715	0.6603144999999999
Q99715	COL12A1	collagen type XII alpha 1 chain [Source:HGNC Symbol;Acc:HGNC:2188]	4	8	27	27	23	13	1.343536	0.8711995000000001	0.5610855
O14817	TSPAN4	tetraspanin 4 [Source:HGNC Symbol;Acc:HGNC:11859]	2	null	27	10	0	2	0.6195145	0.15000000000000002	0.267402
Q8N895	ZNF366	zinc finger protein 366 [Source:HGNC Symbol;Acc:HGNC:18316]	4	8	5	7	3	7	0.4714785	0.3450665000000001	0.4137465
P39059	COL15A1	collagen type XV alpha 1 chain [Source:HGNC Symbol;Acc:HGNC:2192]	4	4	27	9	50	12	0.6301904999999998	2.9063205	0.5318794999999998
Q9Y3M8	STARD13	StAR related lipid transfer domain containing 13 [Source:HGNC Symbol;Acc:HGNC:19164]	4	4	27	8	2	5	0.6448869999999999	0.22182499999999997	0.31792600000000004
Q92629	SGCD	sarcoglycan delta [Source:HGNC Symbol;Acc:HGNC:10807]	4	4	27	54	39	6	2.34725	1.7272004999999997	0.3474209999999999
Q96J88	EPSTI1	epithelial stromal interaction 1 [Source:HGNC Symbol;Acc:HGNC:16465]	null	null	8	0	0	1	0.15000000000000002	0.15000000000000002	0.158568
Q07011	TNFRSF9	TNF receptor superfamily member 9 [Source:HGNC Symbol;Acc:HGNC:11924]	6	14	8	18	2	13	0.305941	0.519053	0.25773749999999995
Q8IWA4	MFN1	mitofusin 1 [Source:HGNC Symbol;Acc:HGNC:18262]	2	13	49	13	6	2	1.1330844999999998	0.44565550000000004	0.6446745000000003
P28062	PSMB8	proteasome subunit beta 8 [Source:HGNC Symbol;Acc:HGNC:9545]	22	0	30	2	5	7	0.45226	0.9082935000000001	1.0365330000000001
Q96FF9	CDCA5	cell division cycle associated 5 [Source:HGNC Symbol;Acc:HGNC:14626]	16	22	106	6	88	1	0.9687964999999998	1.7607245	0.9667224999999998
Q8TDN6	BRIX1	biogenesis of ribosomes BRX1 [Source:HGNC Symbol;Acc:HGNC:24170]	7	14	9	5	23	1	0.8924409999999998	1.2331210000000004	0.6722654999999997
Q9H4A6	GOLPH3	golgi phosphoprotein 3 [Source:HGNC Symbol;Acc:HGNC:15452]	7	null	9	3	0	1	0.583296	0.15000000000000002	0.6722654999999997
A0A096LP55	UQCRHL	ubiquinol-cytochrome c reductase hinge protein like [Source:HGNC Symbol;Acc:HGNC:51714]	53	null	107	1	0	1	0.9667224999999998	0.15000000000000002	0.9667224999999998
Q13111	CHAF1A	chromatin assembly factor 1 subunit A [Source:HGNC Symbol;Acc:HGNC:1910]	54	null	108	3	0	3	1.2052495	0.15000000000000002	1.6274699999999998
P56199	ITGA1	integrin subunit alpha 1 [Source:HGNC Symbol;Acc:HGNC:6134]	4	4	27	3	48	3	0.34465	2.656565	0.253343
A0A0K0K1G6	TRBV10-3	T cell receptor beta variable 10-3 [Source:HGNC Symbol;Acc:HGNC:12179]	6	null	8	64	0	11	0.7132695	0.15000000000000002	0.24636450000000001
P51124	GZMM	granzyme M [Source:HGNC Symbol;Acc:HGNC:4712]	6	1	8	17	5	2	0.45257450000000005	0.5669845000000001	0.16835150000000002
A0A0K0K1D8	TRBV6-1	T cell receptor beta variable 6-1 [Source:HGNC Symbol;Acc:HGNC:12226]	6	null	8	82	0	23	1.049147	0.15000000000000002	0.349648
P08670	VIM	vimentin [Source:HGNC Symbol;Acc:HGNC:12692]	4	null	7	12	0	2	0.6371350000000002	0.15000000000000002	0.2381535
P14921	ETS1	ETS proto-oncogene 1, transcription factor [Source:HGNC Symbol;Acc:HGNC:3488]	5	4	7	19	4	2	1.1407514999999995	0.494454	0.197328
O43680	TCF21	transcription factor 21 [Source:HGNC Symbol;Acc:HGNC:11632]	4	4	5	33	1	8	1.7476515000000004	0.1916415	0.6477090000000001
P04275	VWF	von Willebrand factor [Source:HGNC Symbol;Acc:HGNC:12726]	4	4	5	8	15	4	0.5088444999999999	1.1255960000000003	0.3981829999999999
Q96QB1	DLC1	DLC1 Rho GTPase activating protein [Source:HGNC Symbol;Acc:HGNC:2897]	4	null	5	3	0	4	0.514735	0.15000000000000002	0.3918845000000001
P17813	ENG	endoglin [Source:HGNC Symbol;Acc:HGNC:3349]	4	4	5	52	2	9	1.1899665	0.3191925	0.6124594999999999
Q8IZF2	ADGRF5	adhesion G protein-coupled receptor F5 [Source:HGNC Symbol;Acc:HGNC:19030]	4	null	5	12	0	7	0.886423	0.15000000000000002	0.6017240000000001
P10155	RO60	Ro60, Y RNA binding protein [Source:HGNC Symbol;Acc:HGNC:11313]	16	8	109	6	78	1	1.6710919999999998	2.0337104999999998	0.9667224999999998
P98164	LRP2	LDL receptor related protein 2 [Source:HGNC Symbol;Acc:HGNC:6694]	12	null	76	13	0	3	0.795745	0.15000000000000002	0.2731565
Q9NUH8	TMEM14B	transmembrane protein 14B [Source:HGNC Symbol;Acc:HGNC:21384]	55	2	110	1	108	1	0.9667224999999998	1.5849870000000001	0.9667224999999998
Q6UWP8	SBSN	suprabasin [Source:HGNC Symbol;Acc:HGNC:24950]	31	null	111	7	0	1	1.2358749999999998	0.15000000000000002	0.9667224999999998
Q01118	SCN7A	sodium voltage-gated channel alpha subunit 7 [Source:HGNC Symbol;Acc:HGNC:10594]	4	4	5	15	17	5	1.2852259999999998	0.8757555	0.6185795
P53708	ITGA8	integrin subunit alpha 8 [Source:HGNC Symbol;Acc:HGNC:6144]	4	4	5	10	14	4	1.2072045000000002	0.7599260000000002	0.5819785000000001
Q8N531	FBXL6	F-box and leucine rich repeat protein 6 [Source:HGNC Symbol;Acc:HGNC:13603]	17	13	112	4	3	1	1.4165595	0.22208850000000002	0.9667224999999998
Q16853	AOC3	amine oxidase copper containing 3 [Source:HGNC Symbol;Acc:HGNC:550]	4	4	27	18	3	9	0.9495184999999999	0.26562550000000007	0.9657025000000002
A1L170	C1orf226	chromosome 1 open reading frame 226 [Source:HGNC Symbol;Acc:HGNC:34351]	56	null	113	1	0	1	0.9667224999999998	0.15000000000000002	0.9667224999999998
P46776	RPL27A	ribosomal protein L27a [Source:HGNC Symbol;Acc:HGNC:10329]	57	0	114	2	114	2	1.4079830000000002	1.6587075000000004	1.4079830000000002
Q86SG5	S100A7A	S100 calcium binding protein A7A [Source:HGNC Symbol;Acc:HGNC:21657]	58	null	115	1	0	1	0.9667224999999998	0.15000000000000002	0.9667224999999998
Q7Z7M0	MEGF8	multiple EGF like domains 8 [Source:HGNC Symbol;Acc:HGNC:3233]	59	4	116	1	38	1	0.9667224999999998	2.6028450000000003	0.9667224999999998
Q16548	BCL2A1	BCL2 related protein A1 [Source:HGNC Symbol;Acc:HGNC:991]	5	null	7	6	0	14	0.30291499999999993	0.15000000000000002	0.32939250000000003
Q9P0U4	CXXC1	CXXC finger protein 1 [Source:HGNC Symbol;Acc:HGNC:24343]	60	13	117	1	66	1	0.9667224999999998	2.0514245000000004	0.9667224999999998
P46379	BAG6	BCL2 associated athanogene 6 [Source:HGNC Symbol;Acc:HGNC:13919]	61	13	118	3	2	3	1.4015995	0.2854730000000001	1.4164490000000003
P58012	FOXL2	forkhead box L2 [Source:HGNC Symbol;Acc:HGNC:1092]	62	null	119	1	0	1	0.9667224999999998	0.15000000000000002	0.9667224999999998
Q5HYK9	ZNF667	zinc finger protein 667 [Source:HGNC Symbol;Acc:HGNC:28854]	null	8	120	0	10	1	0.15000000000000002	0.6108615	0.9667224999999998
A7E2F4	GOLGA8A	golgin A8 family member A [Source:HGNC Symbol;Acc:HGNC:31972]	17	13	42	5	173	2	1.2271285	2.2736314999999996	0.804619
Q13936	CACNA1C	calcium voltage-gated channel subunit alpha1 C [Source:HGNC Symbol;Acc:HGNC:1390]	null	4	27	0	16	2	0.15000000000000002	0.9476824999999999	0.30296600000000007
Q8NDV7	TNRC6A	trinucleotide repeat containing adaptor 6A [Source:HGNC Symbol;Acc:HGNC:11969]	63	8	121	1	82	1	0.9667224999999998	1.5256995000000002	0.9667224999999998
O75683	SURF6	surfeit 6 [Source:HGNC Symbol;Acc:HGNC:11478]	45	13	122	3	2	1	0.8551175	0.26433350000000005	0.9667224999999998
P62807	HIST1H2BI	histone cluster 1 H2B family member i [Source:HGNC Symbol;Acc:HGNC:4756]	64	null	123	3	0	2	1.3743995	0.15000000000000002	1.4079830000000002
O60706	ABCC9	ATP binding cassette subfamily C member 9 [Source:HGNC Symbol;Acc:HGNC:60]	4	null	124	1	0	1	0.364914	0.15000000000000002	0.9667224999999998
Q9P126	CLEC1B	C-type lectin domain family 1 member B [Source:HGNC Symbol;Acc:HGNC:24356]	null	null	125	0	0	1	0.15000000000000002	0.15000000000000002	0.9667224999999998
Q8TAQ5	ZNF420	zinc finger protein 420 [Source:HGNC Symbol;Acc:HGNC:20649]	0	2	126	10	129	1	1.6288895	1.9679970000000004	0.9667224999999998
A1L4H1	SSC5D	scavenger receptor cysteine rich family member with 5 domains [Source:HGNC Symbol;Acc:HGNC:26641]	4	4	27	8	37	16	0.7282124999999999	1.9683029999999997	1.0247775
Q7Z408	CSMD2	CUB and Sushi multiple domains 2 [Source:HGNC Symbol;Acc:HGNC:19290]	null	null	27	0	0	5	0.15000000000000002	0.15000000000000002	0.3096725
Q96JG9	ZNF469	zinc finger protein 469 [Source:HGNC Symbol;Acc:HGNC:23216]	4	4	27	9	13	4	0.5306894999999999	1.0948260000000003	0.27898750000000005
Q9H307	PNN	pinin, desmosome associated protein [Source:HGNC Symbol;Acc:HGNC:9162]	17	13	127	2	90	1	0.675708	1.6399990000000004	0.9667224999999998
B1AKI9	ISM1	isthmin 1 [Source:HGNC Symbol;Acc:HGNC:16213]	null	null	27	0	0	2	0.15000000000000002	0.15000000000000002	0.2275795
Q01105	SET	SET nuclear proto-oncogene [Source:HGNC Symbol;Acc:HGNC:10760]	45	8	128	4	3	1	1.0025925	0.5138510000000002	0.9667224999999998
Q6PKH6	DHRS4L2	dehydrogenase/reductase 4 like 2 [Source:HGNC Symbol;Acc:HGNC:19731]	65	null	129	1	0	1	0.9667224999999998	0.15000000000000002	0.9667224999999998
P42694	HELZ	helicase with zinc finger [Source:HGNC Symbol;Acc:HGNC:16878]	66	8	130	1	211	1	0.7458754999999999	3.1631395000000007	0.9667224999999998
Q9NNX6	CD209	CD209 molecule [Source:HGNC Symbol;Acc:HGNC:1641]	5	4	7	5	4	1	0.21787250000000002	0.554923	0.16115200000000005
P39877	PLA2G5	phospholipase A2 group V [Source:HGNC Symbol;Acc:HGNC:9038]	4	null	27	6	0	4	0.43980750000000013	0.15000000000000002	0.49812600000000007
Q9Y5Q5	CORIN	corin, serine peptidase [Source:HGNC Symbol;Acc:HGNC:19012]	4	null	27	5	0	3	0.35544499999999996	0.15000000000000002	0.254601
P26678	PLN	phospholamban [Source:HGNC Symbol;Acc:HGNC:9080]	4	26	27	18	3	5	0.763768	0.766029	0.507748
O95050	INMT	indolethylamine N-methyltransferase [Source:HGNC Symbol;Acc:HGNC:6069]	4	null	131	15	0	1	1.3415639999999995	0.15000000000000002	0.7458754999999999
P10643	C7	complement C7 [Source:HGNC Symbol;Acc:HGNC:1346]	12	null	131	10	0	1	0.9511504999999999	0.15000000000000002	0.7458754999999999
Q2NL82	TSR1	TSR1 ribosome maturation factor [Source:HGNC Symbol;Acc:HGNC:25542]	null	14	132	0	7	1	0.15000000000000002	0.9496035	0.9667224999999998
A6NM11	LRRC37A2	leucine rich repeat containing 37 member A2 [Source:HGNC Symbol;Acc:HGNC:32404]	null	50	133	0	1	1	0.15000000000000002	0.9667224999999998	0.9667224999999998
A0A075B6K4	IGLV3-10	immunoglobulin lambda variable 3-10 [Source:HGNC Symbol;Acc:HGNC:5897]	1	null	2	4	0	2	0.20264050000000008	0.15000000000000002	0.17807549999999997
Q6ZS72	PEAK3	PEAK family member 3 [Source:HGNC Symbol;Acc:HGNC:24793]	5	null	7	15	0	2	0.2803985	0.15000000000000002	0.16717
O95452	GJB6	gap junction protein beta 6 [Source:HGNC Symbol;Acc:HGNC:4288]	67	35	134	1	1	1	0.9667224999999998	0.4411845000000001	0.9667224999999998
Q92963	RIT1	Ras like without CAAX 1 [Source:HGNC Symbol;Acc:HGNC:10023]	null	14	18	0	1	2	0.15000000000000002	0.19969950000000006	0.5189594999999999
Q30KQ9	DEFB110	defensin beta 110 [Source:HGNC Symbol;Acc:HGNC:18091]	null	null	135	0	0	1	0.15000000000000002	0.15000000000000002	0.9667224999999998
P09544	WNT2	Wnt family member 2 [Source:HGNC Symbol;Acc:HGNC:12780]	4	null	27	5	0	4	0.3870990000000001	0.15000000000000002	0.29163550000000005
Q9NRN5	OLFML3	olfactomedin like 3 [Source:HGNC Symbol;Acc:HGNC:24956]	4	4	27	26	3	3	1.1858610000000003	0.330693	0.2535725
A8MV65	VGLL3	vestigial like family member 3 [Source:HGNC Symbol;Acc:HGNC:24327]	4	4	27	3	15	2	0.5528150000000001	0.7829270000000003	0.22035450000000006
Q9Y625	GPC6	glypican 6 [Source:HGNC Symbol;Acc:HGNC:4454]	4	null	27	1	0	2	0.2343455	0.15000000000000002	0.21884999999999996
Q9BQG0	MYBBP1A	MYB binding protein 1a [Source:HGNC Symbol;Acc:HGNC:7546]	68	4	136	1	16	3	0.9667224999999998	1.2225639999999995	1.8492944999999994
Q8N118	CYP4X1	cytochrome P450 family 4 subfamily X member 1 [Source:HGNC Symbol;Acc:HGNC:20244]	69	17	137	1	250	1	0.9667224999999998	0.9498499999999999	0.9667224999999998
P13928	ANXA8	annexin A8 [Source:HGNC Symbol;Acc:HGNC:546]	70	null	138	1	0	1	0.9667224999999998	0.15000000000000002	0.9667224999999998
P14151	SELL	selectin L [Source:HGNC Symbol;Acc:HGNC:10720]	6	null	8	154	0	10	1.6004060000000002	0.15000000000000002	0.23209300000000005
P61964	WDR5	WD repeat domain 5 [Source:HGNC Symbol;Acc:HGNC:12757]	45	null	139	4	0	3	1.2371755000000002	0.15000000000000002	1.491096
Q9Y3U8	RPL36	ribosomal protein L36 [Source:HGNC Symbol;Acc:HGNC:13631]	71	0	140	2	96	2	1.253674	1.3831544999999998	1.4079830000000002
O75817	POP7	POP7 homolog, ribonuclease P/MRP subunit [Source:HGNC Symbol;Acc:HGNC:19949]	72	0	141	1	11	1	0.9667224999999998	0.5537585	0.9667224999999998
Q8IXZ2	ZC3H3	zinc finger CCCH-type containing 3 [Source:HGNC Symbol;Acc:HGNC:28972]	17	13	142	2	7	1	0.6844715000000001	0.5275529999999999	0.9667224999999998
Q68EN5	KIAA0895L	KIAA0895 like [Source:HGNC Symbol;Acc:HGNC:34408]	17	13	143	11	209	1	2.6156629999999996	3.1712485	0.6722654999999997
Q96CD0	FBXL8	F-box and leucine rich repeat protein 8 [Source:HGNC Symbol;Acc:HGNC:17875]	17	13	143	2	6	1	0.6350950000000003	0.6463999999999999	0.6722654999999997
Q96BT3	CENPT	centromere protein T [Source:HGNC Symbol;Acc:HGNC:25787]	17	13	143	2	49	1	0.6192850000000001	0.9116424999999999	0.6722654999999997
Q9UPN4	CEP131	centrosomal protein 131 [Source:HGNC Symbol;Acc:HGNC:29511]	16	13	144	5	32	1	2.0106415000000006	1.7707545000000002	0.9667224999999998
Q14088	RAB33A	RAB33A, member RAS oncogene family [Source:HGNC Symbol;Acc:HGNC:9773]	4	1	8	2	5	2	0.21905400000000003	0.6872764999999998	0.1664645
P22749	GNLY	granulysin [Source:HGNC Symbol;Acc:HGNC:4414]	6	null	8	3	0	2	0.274134	0.15000000000000002	0.18360899999999997
O76099	AC005255.1	olfactory receptor family 7 subfamily C member 1 [Source:NCBI gene;Acc:26664]	73	null	145	1	0	1	0.9667224999999998	0.15000000000000002	0.9667224999999998
P07477	PRSS1	serine protease 1 [Source:HGNC Symbol;Acc:HGNC:9475]	74	null	146	1	0	1	0.9667224999999998	0.15000000000000002	0.9667224999999998
Q08050	FOXM1	forkhead box M1 [Source:HGNC Symbol;Acc:HGNC:3818]	16	22	147	5	83	1	0.8193749999999999	1.6783084999999998	0.9667224999999998
Q6EKJ0	GTF2IRD2B	GTF2I repeat domain containing 2B [Source:HGNC Symbol;Acc:HGNC:33125]	75	null	148	1	0	1	0.9667224999999998	0.15000000000000002	0.9667224999999998
Q9BWL3	C1orf43	chromosome 1 open reading frame 43 [Source:HGNC Symbol;Acc:HGNC:29876]	16	2	149	4	35	1	1.1708670000000003	0.8100334999999997	0.9667224999999998
A0A0B4J244	TRAV3	T cell receptor alpha variable 3 (gene/pseudogene) [Source:HGNC Symbol;Acc:HGNC:12128]	6	null	8	52	0	4	0.5865175000000001	0.15000000000000002	0.18594650000000001
P04437	TRAV29DV5	T cell receptor alpha variable 29/delta variable 5 (gene/pseudogene) [Source:HGNC Symbol;Acc:HGNC:12127]	6	1	8	2	3	2	0.17094399999999996	0.3913745000000001	0.16816449999999997
A0A599	TRBV5-6	T cell receptor beta variable 5-6 [Source:HGNC Symbol;Acc:HGNC:12223]	6	null	8	65	0	4	0.72086	0.15000000000000002	0.18656699999999998
P61073	CXCR4	C-X-C motif chemokine receptor 4 [Source:HGNC Symbol;Acc:HGNC:2561]	6	null	7	12	0	3	0.32979200000000003	0.15000000000000002	0.17503249999999998
Q8N7H5	PAF1	PAF1 homolog, Paf1/RNA polymerase II complex component [Source:HGNC Symbol;Acc:HGNC:25459]	null	13	150	0	6	2	0.15000000000000002	0.33953300000000003	1.4079830000000002
Q9Y3T9	NOC2L	NOC2 like nucleolar associated transcriptional repressor [Source:HGNC Symbol;Acc:HGNC:24517]	17	2	151	3	10	2	0.9638325	0.5419605	1.4079830000000002
Q9ULC0	EMCN	endomucin [Source:HGNC Symbol;Acc:HGNC:16041]	4	4	5	9	2	5	0.7385229999999999	0.24568449999999997	0.6897245000000001
O15440	ABCC5	ATP binding cassette subfamily C member 5 [Source:HGNC Symbol;Acc:HGNC:56]	76	13	105	1	9	2	0.5231755000000001	0.381166	0.757325
P19224	UGT1A6	UDP glucuronosyltransferase family 1 member A6 [Source:HGNC Symbol;Acc:HGNC:12538]	13	17	152	2	9	1	0.866788	0.19893450000000004	0.9667224999999998
Q99661	KIF2C	kinesin family member 2C [Source:HGNC Symbol;Acc:HGNC:6393]	16	22	153	8	51	2	1.4292245	1.0159885	0.9662889999999998
Q53HL2	CDCA8	cell division cycle associated 8 [Source:HGNC Symbol;Acc:HGNC:14629]	16	22	153	8	75	2	1.266186	1.6842244999999998	0.9662889999999998
Q9Y5Y7	LYVE1	lymphatic vessel endothelial hyaluronan receptor 1 [Source:HGNC Symbol;Acc:HGNC:14687]	4	null	5	12	0	1	0.6176360000000001	0.15000000000000002	0.21082599999999993
Q8TE57	ADAMTS16	ADAM metallopeptidase with thrombospondin type 1 motif 16 [Source:HGNC Symbol;Acc:HGNC:17108]	77	4	27	1	2	2	0.9667224999999998	0.47108749999999994	0.2950610000000001
Q14767	LTBP2	latent transforming growth factor beta binding protein 2 [Source:HGNC Symbol;Acc:HGNC:6715]	4	4	27	2	18	1	0.38416649999999997	1.034442	0.20414499999999997
Q9BTE6	PTGES3L-AARSD1	PTGES3L-AARSD1 readthrough [Source:HGNC Symbol;Acc:HGNC:43946]	null	13	154	0	50	1	0.15000000000000002	0.8961470000000004	0.9667224999999998
Q01892	SPIB	Spi-B transcription factor [Source:HGNC Symbol;Acc:HGNC:11242]	6	1	2	4	1	3	0.2316425	0.276854	0.25987950000000004
Q96F63	CCDC97	coiled-coil domain containing 97 [Source:HGNC Symbol;Acc:HGNC:28289]	78	4	155	1	1	1	0.9667224999999998	0.3067145	0.9667224999999998
O96028	NSD2	nuclear receptor binding SET domain protein 2 [Source:HGNC Symbol;Acc:HGNC:12766]	79	8	156	3	37	1	1.0071230000000002	0.9110135000000001	0.9667224999999998
Q9UDV7	ZNF282	zinc finger protein 282 [Source:HGNC Symbol;Acc:HGNC:13076]	null	13	157	0	12	1	0.15000000000000002	0.9310650000000003	0.9667224999999998
Q06323	PSME1	proteasome activator subunit 1 [Source:HGNC Symbol;Acc:HGNC:9568]	80	0	158	1	4	1	0.9667224999999998	0.4196880000000001	0.9667224999999998
O14579	COPE	coatomer protein complex subunit epsilon [Source:HGNC Symbol;Acc:HGNC:2234]	35	5	159	1	25	1	0.5352455	1.3519340000000002	0.9667224999999998
Q8WXG1	RSAD2	radical S-adenosyl methionine domain containing 2 [Source:HGNC Symbol;Acc:HGNC:30908]	22	45	80	6	6	6	1.3168799999999998	0.9314729999999999	1.2878779999999999
Q7Z3B3	KANSL1	KAT8 regulatory NSL complex subunit 1 [Source:HGNC Symbol;Acc:HGNC:24565]	16	8	22	1	19	1	0.4002994999999999	0.6998395	0.6794650000000001
Q7Z3V5	ZNF571	zinc finger protein 571 [Source:HGNC Symbol;Acc:HGNC:25000]	0	null	160	2	0	1	0.47563500000000003	0.15000000000000002	0.9667224999999998
Q8N9L1	ZIC4	Zic family member 4 [Source:HGNC Symbol;Acc:HGNC:20393]	81	null	161	1	0	1	0.9667224999999998	0.15000000000000002	0.9667224999999998
Q9NYG5	ANAPC11	anaphase promoting complex subunit 11 [Source:HGNC Symbol;Acc:HGNC:14452]	82	0	162	1	71	2	0.9667224999999998	1.8297529999999995	1.4079830000000002
Q6ZW33	MICAL2	microtubule associated monooxygenase, calponin and LIM domain containing 2 [Source:HGNC Symbol;Acc:HGNC:24693]	83	null	27	1	0	1	0.49308550000000007	0.15000000000000002	0.18582750000000006
Q9BWW8	APOL6	apolipoprotein L6 [Source:HGNC Symbol;Acc:HGNC:14870]	6	51	30	1	1	4	0.1835835	0.9667224999999998	0.38257700000000006
P19113	HDC	histidine decarboxylase [Source:HGNC Symbol;Acc:HGNC:4855]	11	null	16	4	0	1	1.1158805000000005	0.15000000000000002	0.4905525000000001
Q15661	TPSAB1	tryptase alpha/beta 1 [Source:HGNC Symbol;Acc:HGNC:12019]	11	15	16	3	1	3	0.8645780000000001	0.4428335000000001	1.2572014999999999
Q8N2W9	PIAS4	protein inhibitor of activated STAT 4 [Source:HGNC Symbol;Acc:HGNC:17002]	54	13	40	1	10	2	0.48944750000000004	0.704081	0.8965294999999999
Q8N1G1	REXO1	RNA exonuclease 1 homolog [Source:HGNC Symbol;Acc:HGNC:24616]	84	13	40	1	31	4	0.4935530000000001	1.6952915000000004	1.7893270000000001
Q9UM11	FZR1	fizzy and cell division cycle 20 related 1 [Source:HGNC Symbol;Acc:HGNC:24824]	84	13	40	1	28	1	0.4935530000000001	1.4661484999999996	0.5187725000000001
Q15831	STK11	serine/threonine kinase 11 [Source:HGNC Symbol;Acc:HGNC:11389]	84	13	40	2	59	2	0.8543865	2.8437775000000003	1.0043775
O95232	LUC7L3	LUC7 like 3 pre-mRNA splicing factor [Source:HGNC Symbol;Acc:HGNC:24309]	17	13	42	6	216	2	1.4749374999999998	3.0017159999999996	0.6716875000000001
P61221	ABCE1	ATP binding cassette subfamily E member 1 [Source:HGNC Symbol;Acc:HGNC:69]	85	14	163	1	33	1	0.9667224999999998	2.7334474999999996	0.9667224999999998
Q9NZH8	IL36G	interleukin 36 gamma [Source:HGNC Symbol;Acc:HGNC:15741]	31	null	66	7	0	1	1.0148834999999998	0.15000000000000002	0.3225500000000001
Q6FHJ7	SFRP4	secreted frizzled related protein 4 [Source:HGNC Symbol;Acc:HGNC:10778]	4	4	27	8	2	1	0.4852995	0.27838400000000013	0.196206
P51888	PRELP	proline and arginine rich end leucine rich repeat protein [Source:HGNC Symbol;Acc:HGNC:9357]	4	4	27	26	1	4	1.3790149999999999	0.37142500000000017	0.34969049999999996
Q13241	KLRD1	killer cell lectin like receptor D1 [Source:HGNC Symbol;Acc:HGNC:6378]	6	1	8	23	3	6	0.40650449999999994	0.7459009999999999	0.22362700000000002
Q8IZ20	ZNF683	zinc finger protein 683 [Source:HGNC Symbol;Acc:HGNC:28495]	6	null	8	15	0	2	0.2789875000000001	0.15000000000000002	0.17908699999999997
Q8N5H7	SH2D3C	SH2 domain containing 3C [Source:HGNC Symbol;Acc:HGNC:16884]	5	null	5	35	0	2	0.5482334999999999	0.15000000000000002	0.22570950000000004
Q00722	PLCB2	phospholipase C beta 2 [Source:HGNC Symbol;Acc:HGNC:9055]	5	null	8	47	0	6	0.7962040000000002	0.15000000000000002	0.20545400000000003
P20248	CCNA2	cyclin A2 [Source:HGNC Symbol;Acc:HGNC:1578]	16	22	164	3	77	1	0.8276964999999998	1.6169045	0.9667224999999998
P60174	TPI1	triosephosphate isomerase 1 [Source:HGNC Symbol;Acc:HGNC:12009]	86	4	165	1	3	1	0.9667224999999998	0.7425350000000001	0.9667224999999998
Q86Y91	KIF18B	kinesin family member 18B [Source:HGNC Symbol;Acc:HGNC:27102]	16	22	62	22	72	4	3.1537809999999995	1.4795020000000003	1.9290670000000005
P22234	PAICS	phosphoribosylaminoimidazole carboxylase and phosphoribosylaminoimidazolesuccinocarboxamide synthase [Source:HGNC Symbol;Acc:HGNC:8587]	87	null	166	2	0	1	0.739713	0.15000000000000002	0.9667224999999998
P15559	NQO1	NAD(P)H quinone dehydrogenase 1 [Source:HGNC Symbol;Acc:HGNC:2874]	13	null	18	9	0	2	1.6516609999999996	0.15000000000000002	0.5132134999999999
P68431.9	null	null	88	null	167	5	0	2	1.5655729999999997	0.15000000000000002	1.187085
O60814	HIST1H2BK	histone cluster 1 H2B family member k [Source:HGNC Symbol;Acc:HGNC:13954]	88	null	167	5	0	2	1.3316955000000001	0.15000000000000002	1.187085
Q6ZN55	ZNF574	zinc finger protein 574 [Source:HGNC Symbol;Acc:HGNC:26166]	89	13	168	1	6	1	0.9667224999999998	0.7662585000000003	0.9667224999999998
O95218	ZRANB2	zinc finger RANBP2-type containing 2 [Source:HGNC Symbol;Acc:HGNC:13058]	17	13	24	1	139	1	0.38261950000000017	1.9779335	0.7458754999999999
A0A0B4J266	TRAV41	T cell receptor alpha variable 41 [Source:HGNC Symbol;Acc:HGNC:12142]	6	null	8	82	0	2	0.8255459999999999	0.15000000000000002	0.16869149999999997
O00602	FCN1	ficolin 1 [Source:HGNC Symbol;Acc:HGNC:3623]	4	null	7	11	0	2	0.37656749999999994	0.15000000000000002	0.16665149999999995
Q9NVI1	FANCI	FA complementation group I [Source:HGNC Symbol;Acc:HGNC:25568]	16	22	169	7	67	3	1.1420435	1.4220249999999997	1.1401904999999999
Q7Z2Z1	TICRR	TOPBP1 interacting checkpoint and replication regulator [Source:HGNC Symbol;Acc:HGNC:28704]	16	22	169	4	59	2	0.6371605000000001	1.2359514999999996	0.792039
O43663	PRC1	protein regulator of cytokinesis 1 [Source:HGNC Symbol;Acc:HGNC:9341]	16	22	169	8	72	2	1.0933979999999999	1.5779404999999995	0.792039
Q6ZW49	PAXIP1	PAX interacting protein 1 [Source:HGNC Symbol;Acc:HGNC:8624]	90	8	170	2	70	1	1.1240744999999996	1.2770915	0.9667224999999998
P62807.2	null	null	88	null	171	4	0	1	1.1020085000000002	0.15000000000000002	0.7458754999999999
P58876	HIST1H2BD	histone cluster 1 H2B family member d [Source:HGNC Symbol;Acc:HGNC:4747]	88	null	171	5	0	1	1.350846	0.15000000000000002	0.7458754999999999
P48668	KRT6C	keratin 6C [Source:HGNC Symbol;Acc:HGNC:20406]	31	35	172	5	3	1	1.0495634999999999	1.021301	0.6794650000000001
P04259	KRT6B	keratin 6B [Source:HGNC Symbol;Acc:HGNC:6444]	31	35	172	4	4	2	0.7988645000000001	1.332639	1.253674
P30411	BDKRB2	bradykinin receptor B2 [Source:HGNC Symbol;Acc:HGNC:1030]	91	null	173	1	0	1	0.9667224999999998	0.15000000000000002	0.9667224999999998
P62424	RPL7A	ribosomal protein L7a [Source:HGNC Symbol;Acc:HGNC:10364]	null	0	174	0	62	2	0.15000000000000002	1.0027709999999999	1.4079830000000002
O75150	RNF40	ring finger protein 40 [Source:HGNC Symbol;Acc:HGNC:16867]	52	4	102	1	6	1	0.618146	1.1083410000000005	0.5700869999999999
Q6ZRS2	SRCAP	Snf2 related CREBBP activator protein [Source:HGNC Symbol;Acc:HGNC:16974]	52	4	102	1	11	1	0.618146	0.7827740000000001	0.5700869999999999
P24043	LAMA2	laminin subunit alpha 2 [Source:HGNC Symbol;Acc:HGNC:6482]	4	4	175	16	24	1	0.9179324999999999	1.3024469999999997	0.9667224999999998
Q86U42	PABPN1	poly(A) binding protein nuclear 1 [Source:HGNC Symbol;Acc:HGNC:8565]	null	13	176	0	86	1	0.15000000000000002	1.3513644999999996	0.9667224999999998
P29728	OAS2	2'-5'-oligoadenylate synthetase 2 [Source:HGNC Symbol;Acc:HGNC:8087]	22	45	80	3	4	6	0.6922489999999999	1.0440725	1.5957564999999996
Q5EBM0	CMPK2	cytidine/uridine monophosphate kinase 2 [Source:HGNC Symbol;Acc:HGNC:27015]	22	45	80	6	8	4	1.3168799999999998	1.2633554999999996	0.9047660000000002
Q8IY21	DDX60	DExD/H-box helicase 60 [Source:HGNC Symbol;Acc:HGNC:25942]	22	45	80	2	9	6	0.5056485	0.8671705	1.4168485
Q9BZI1	IRX2	iroquois homeobox 2 [Source:HGNC Symbol;Acc:HGNC:14359]	92	4	177	1	10	1	0.9667224999999998	2.3567614999999997	0.9667224999999998
Q9P203	BTBD7	BTB domain containing 7 [Source:HGNC Symbol;Acc:HGNC:18269]	null	8	178	0	180	1	0.15000000000000002	3.201287499999999	0.9667224999999998
P02763	ORM1	orosomucoid 1 [Source:HGNC Symbol;Acc:HGNC:8498]	12	43	76	4	1	3	0.568931	0.9667224999999998	0.3195410000000001
Q14690	PDCD11	programmed cell death 11 [Source:HGNC Symbol;Acc:HGNC:13408]	93	4	179	1	6	1	0.7458754999999999	1.5298049999999999	0.9667224999999998
Q9NRD8	DUOX2	dual oxidase 2 [Source:HGNC Symbol;Acc:HGNC:13273]	94	52	180	1	1	1	0.9667224999999998	0.9667224999999998	0.9667224999999998
Q09161	NCBP1	nuclear cap binding protein subunit 1 [Source:HGNC Symbol;Acc:HGNC:7658]	45	8	181	15	36	1	2.7763895000000005	0.9947895000000001	0.9667224999999998
Q96HI0	SENP5	SUMO specific peptidase 5 [Source:HGNC Symbol;Acc:HGNC:28407]	2	13	3	25	7	3	1.819689	0.5044584999999999	1.3360305000000001
P52298	NCBP2	nuclear cap binding protein subunit 2 [Source:HGNC Symbol;Acc:HGNC:7659]	2	2	3	22	7	2	1.6102915000000002	0.5239490000000001	0.9019780000000001
O75531	BANF1	barrier to autointegration factor 1 [Source:HGNC Symbol;Acc:HGNC:17397]	95	0	182	1	26	1	0.9667224999999998	0.9601434999999999	0.9667224999999998
O15239	NDUFA1	NADH:ubiquinone oxidoreductase subunit A1 [Source:HGNC Symbol;Acc:HGNC:7683]	96	0	183	2	120	1	1.186286	1.6454644999999997	0.9667224999999998
A0A0C4DH39	IGHV1-58	immunoglobulin heavy variable 1-58 [Source:HGNC Symbol;Acc:HGNC:5555]	1	1	2	7	6	4	0.23972600000000005	0.4254850000000001	0.20444250000000005
P62807.1	null	null	null	null	123	0	0	1	0.15000000000000002	0.15000000000000002	0.7458754999999999
P43357	MAGEA3	MAGE family member A3 [Source:HGNC Symbol;Acc:HGNC:6801]	97	null	184	1	0	1	0.9667224999999998	0.15000000000000002	0.9667224999999998
P62995	TRA2B	transformer 2 beta homolog [Source:HGNC Symbol;Acc:HGNC:10781]	2	53	185	8	1	1	0.8618580000000001	0.9667224999999998	0.9667224999999998
Q9NR48	ASH1L	ASH1 like histone lysine methyltransferase [Source:HGNC Symbol;Acc:HGNC:19088]	16	8	186	5	234	1	1.6220555	4.042949	0.9667224999999998
Q86TZ1	TTC6	tetratricopeptide repeat domain 6 [Source:HGNC Symbol;Acc:HGNC:19739]	98	13	187	1	1	1	0.9667224999999998	0.19386850000000003	0.9667224999999998
P51170	SCNN1G	sodium channel epithelial 1 gamma subunit [Source:HGNC Symbol;Acc:HGNC:10602]	null	null	188	0	0	1	0.15000000000000002	0.15000000000000002	0.9667224999999998
O60566	BUB1B	BUB1 mitotic checkpoint serine/threonine kinase B [Source:HGNC Symbol;Acc:HGNC:1149]	16	22	189	23	99	3	3.0205775000000004	1.9589019999999997	1.8492944999999994
Q6ZNL6	FGD5	FYVE, RhoGEF and PH domain containing 5 [Source:HGNC Symbol;Acc:HGNC:19117]	4	4	5	14	13	2	0.9478439999999999	0.766369	0.519869
P01615	IGKV2D-28	immunoglobulin kappa variable 2D-28 [Source:HGNC Symbol;Acc:HGNC:5799]	1	null	2	2	0	1	0.178288	0.15000000000000002	0.16440750000000004
A0A075B6Q5	IGHV3-64	immunoglobulin heavy variable 3-64 [Source:HGNC Symbol;Acc:HGNC:5617]	1	1	2	8	1	2	0.25577400000000006	0.202513	0.17821149999999997
Q0VDF9	HSPA14	heat shock protein family A (Hsp70) member 14 [Source:HGNC Symbol;Acc:HGNC:29526]	16	14	190	7	12	1	1.6397949999999994	0.6089405000000001	0.9667224999999998
P62857	RPS28	ribosomal protein S28 [Source:HGNC Symbol;Acc:HGNC:10418]	null	0	140	0	37	1	0.15000000000000002	0.6079459999999999	0.7458754999999999
Q5KU26	COLEC12	collectin subfamily member 12 [Source:HGNC Symbol;Acc:HGNC:16016]	4	null	27	4	0	4	0.37153549999999996	0.15000000000000002	0.312503
O60861	AC005747.1	growth arrest specific 7 [Source:NCBI gene;Acc:8522]	4	null	27	1	0	4	0.32981750000000015	0.15000000000000002	0.330965
Q8NFJ8	BHLHE22	basic helix-loop-helix family member e22 [Source:HGNC Symbol;Acc:HGNC:11963]	4	null	27	14	0	2	0.8289799999999998	0.15000000000000002	0.23596899999999998
Q9BSN7	TMEM204	transmembrane protein 204 [Source:HGNC Symbol;Acc:HGNC:14158]	4	null	27	5	0	4	0.4087315	0.15000000000000002	0.2891195
Q4L180	FILIP1L	filamin A interacting protein 1 like [Source:HGNC Symbol;Acc:HGNC:24589]	null	null	27	0	0	2	0.15000000000000002	0.15000000000000002	0.2218165
O75947	ATP5PD	ATP synthase peripheral stalk subunit d [Source:HGNC Symbol;Acc:HGNC:845]	null	0	48	0	173	1	0.15000000000000002	2.3793375	0.5488030000000002
O75140	DEPDC5	DEP domain containing 5 [Source:HGNC Symbol;Acc:HGNC:18423]	99	13	191	2	22	1	0.9254125	1.147101	0.9667224999999998
Q9NS69	TOMM22	translocase of outer mitochondrial membrane 22 [Source:HGNC Symbol;Acc:HGNC:18002]	83	0	192	3	83	1	1.2497639999999997	1.538764	0.9667224999999998
Q8TDM5	SPACA4	sperm acrosome associated 4 [Source:HGNC Symbol;Acc:HGNC:16441]	100	null	193	1	0	1	0.9667224999999998	0.15000000000000002	0.9667224999999998
Q6P2E9	EDC4	enhancer of mRNA decapping 4 [Source:HGNC Symbol;Acc:HGNC:17157]	101	14	194	1	2	1	0.9667224999999998	0.43395100000000003	0.9667224999999998
Q7Z417	NUFIP2	nuclear FMR1 interacting protein 2 [Source:HGNC Symbol;Acc:HGNC:17634]	16	14	195	3	10	2	1.1239469999999998	0.9491615	1.253674
P21359	NF1	neurofibromin 1 [Source:HGNC Symbol;Acc:HGNC:7765]	16	8	195	1	187	1	0.5421305000000002	3.0991089999999994	0.6794650000000001
Q96Q89	KIF20B	kinesin family member 20B [Source:HGNC Symbol;Acc:HGNC:7212]	16	8	196	1	36	1	0.2861105000000001	0.8469235000000003	0.9667224999999998
Q01955	COL4A3	collagen type IV alpha 3 chain [Source:HGNC Symbol;Acc:HGNC:2204]	12	8	197	8	2	1	0.6793119999999999	0.34701300000000007	0.9667224999999998
Q68DI1	ZNF776	zinc finger protein 776 [Source:HGNC Symbol;Acc:HGNC:26765]	8	8	198	3	111	2	0.8629375000000001	1.7007909999999997	1.4079830000000002
Q9NPC1	LTB4R2	leukotriene B4 receptor 2 [Source:HGNC Symbol;Acc:HGNC:19260]	102	13	199	1	98	1	0.9667224999999998	1.6407299999999998	0.9667224999999998
Q9UBC9	SPRR3	small proline rich protein 3 [Source:HGNC Symbol;Acc:HGNC:11268]	31	null	66	12	0	4	2.0247005	0.15000000000000002	0.9452429999999998
Q8IWU6	SULF1	sulfatase 1 [Source:HGNC Symbol;Acc:HGNC:20391]	4	4	27	26	3	7	1.1172150000000003	0.44982900000000015	0.36790599999999996
P09912	IFI6	interferon alpha inducible protein 6 [Source:HGNC Symbol;Acc:HGNC:4054]	22	54	80	3	1	3	0.7230614999999998	0.9667224999999998	0.7541969999999999
Q9NZJ0	DTL	denticleless E3 ubiquitin protein ligase homolog [Source:HGNC Symbol;Acc:HGNC:30288]	16	null	200	28	0	1	3.8712915	0.15000000000000002	0.9667224999999998
P40429	RPL13A	ribosomal protein L13a [Source:HGNC Symbol;Acc:HGNC:10304]	0	0	201	3	73	3	0.9715675	1.1635740000000003	1.4164490000000003
P62280	RPS11	ribosomal protein S11 [Source:HGNC Symbol;Acc:HGNC:10384]	0	0	201	2	94	2	0.6972980000000002	1.3907535000000002	0.9500454999999999
P05783	KRT18	keratin 18 [Source:HGNC Symbol;Acc:HGNC:6430]	103	55	202	1	2	1	0.9667224999999998	0.9662889999999998	0.9667224999999998
Q9BX97	PLVAP	plasmalemma vesicle associated protein [Source:HGNC Symbol;Acc:HGNC:13635]	4	4	5	1	5	2	0.20921950000000006	0.8404805000000002	0.2861360000000001
Q9ULL5	PRR12	proline rich 12 [Source:HGNC Symbol;Acc:HGNC:29217]	17	4	203	3	12	2	0.812966	1.0254915	1.4079830000000002
P31277	HOXD11	homeobox D11 [Source:HGNC Symbol;Acc:HGNC:5134]	104	null	204	1	0	1	0.9667224999999998	0.15000000000000002	0.9667224999999998
P84098	RPL19	ribosomal protein L19 [Source:HGNC Symbol;Acc:HGNC:10312]	0	0	0	8	83	1	1.919598	1.271167	0.7458754999999999
P25101	EDNRA	endothelin receptor type A [Source:HGNC Symbol;Acc:HGNC:3179]	4	4	27	3	2	2	0.26515800000000006	0.3025324999999999	0.2180595
O75616	ERAL1	Era like 12S mitochondrial rRNA chaperone 1 [Source:HGNC Symbol;Acc:HGNC:3424]	null	null	205	0	0	1	0.15000000000000002	0.15000000000000002	0.9667224999999998
Q9Y3A2	UTP11	UTP11 small subunit processome component [Source:HGNC Symbol;Acc:HGNC:24329]	105	14	206	4	15	1	1.4233000000000002	0.8401065	0.9667224999999998
P00973	AC004551.1	2'-5'-oligoadenylate synthetase 1 [Source:NCBI gene;Acc:4938]	null	45	80	0	1	1	0.15000000000000002	0.2851755	0.37479099999999993
P20591	MX1	MX dynamin like GTPase 1 [Source:HGNC Symbol;Acc:HGNC:7532]	22	45	80	1	2	2	0.329503	0.6443685000000001	0.562165
O60231	DHX16	DEAH-box helicase 16 [Source:HGNC Symbol;Acc:HGNC:2739]	61	13	207	3	33	1	1.4015995	1.5453005	0.9667224999999998
A0A075B6R2	IGHV4-4	immunoglobulin heavy variable 4-4 [Source:HGNC Symbol;Acc:HGNC:5652]	1	1	208	71	5	1	1.0606219999999997	0.352827	0.9667224999999998
Q8TAU3	ZNF417	zinc finger protein 417 [Source:HGNC Symbol;Acc:HGNC:20646]	8	13	198	1	15	1	0.57245	0.3487725	0.7458754999999999
Q9NRF2	SH2B1	SH2B adaptor protein 1 [Source:HGNC Symbol;Acc:HGNC:30417]	17	13	209	3	89	1	1.1489710000000002	2.811843	0.9667224999999998
P29279	CCN2	cellular communication network factor 2 [Source:HGNC Symbol;Acc:HGNC:2500]	4	null	210	3	0	1	0.31118549999999995	0.15000000000000002	0.9667224999999998
P08572	COL4A2	collagen type IV alpha 2 chain [Source:HGNC Symbol;Acc:HGNC:2203]	4	4	27	2	27	1	0.6561665	1.9949505	0.356261
A8CG34	POM121C	POM121 transmembrane nucleoporin C [Source:HGNC Symbol;Acc:HGNC:34005]	106	0	211	1	3	1	0.7458754999999999	0.3422020000000001	0.9667224999999998
Q9NQT5	EXOSC3	exosome component 3 [Source:HGNC Symbol;Acc:HGNC:17944]	null	null	212	0	0	1	0.15000000000000002	0.15000000000000002	0.9667224999999998
Q9BYD2	MRPL9	mitochondrial ribosomal protein L9 [Source:HGNC Symbol;Acc:HGNC:14277]	16	null	97	6	0	2	1.045475	0.15000000000000002	1.1539859999999997
P55036	PSMD4	proteasome 26S subunit, non-ATPase 4 [Source:HGNC Symbol;Acc:HGNC:9561]	16	0	97	15	9	1	2.5872815000000005	0.46720299999999987	0.651993
Q9NZL3	ZNF224	zinc finger protein 224 [Source:HGNC Symbol;Acc:HGNC:13017]	8	13	213	5	165	1	0.8921435000000001	2.4188965000000002	0.9667224999999998
P43119	PTGIR	prostaglandin I2 receptor [Source:HGNC Symbol;Acc:HGNC:9602]	4	null	27	9	0	1	0.7258155	0.15000000000000002	0.18496050000000006
Q9BU19	ZNF692	zinc finger protein 692 [Source:HGNC Symbol;Acc:HGNC:26049]	17	13	42	4	203	5	0.8517175	2.8574115000000004	1.4532030000000002
P08621	SNRNP70	small nuclear ribonucleoprotein U1 subunit 70 [Source:HGNC Symbol;Acc:HGNC:11150]	17	13	42	11	200	2	2.3645304999999994	3.2735375000000007	0.5486755
O75901	RASSF9	Ras association domain family member 9 [Source:HGNC Symbol;Acc:HGNC:15739]	32	2	214	2	50	1	1.4079830000000002	0.950836	0.9667224999999998
Q07507	DPT	dermatopontin [Source:HGNC Symbol;Acc:HGNC:3011]	4	null	27	1	0	1	0.3795595	0.15000000000000002	0.31436449999999994
Q96JZ2	HSH2D	hematopoietic SH2 domain containing [Source:HGNC Symbol;Acc:HGNC:24920]	6	20	2	24	1	1	0.4036825	0.9667224999999998	0.16728900000000002
O75380	NDUFS6	NADH:ubiquinone oxidoreductase subunit S6 [Source:HGNC Symbol;Acc:HGNC:7713]	107	5	215	1	21	1	0.9667224999999998	1.2663305000000005	0.9667224999999998
Q5VT52	RPRD2	regulation of nuclear pre-mRNA domain containing 2 [Source:HGNC Symbol;Acc:HGNC:29039]	16	8	216	1	93	1	0.353405	1.9267974999999995	0.9667224999999998
O95183	VAMP5	vesicle associated membrane protein 5 [Source:HGNC Symbol;Acc:HGNC:12646]	5	null	7	94	0	2	0.9068315000000001	0.15000000000000002	0.1664985
P07585	DCN	decorin [Source:HGNC Symbol;Acc:HGNC:2705]	4	null	217	2	0	1	0.24040600000000006	0.15000000000000002	0.9667224999999998
Q9H0G5	NSRP1	nuclear speckle splicing regulatory protein 1 [Source:HGNC Symbol;Acc:HGNC:25305]	16	8	195	2	1	1	0.7369844999999998	0.24675550000000002	0.6794650000000001
Q7Z7F0	KHDC4	KH domain containing 4, pre-mRNA splicing factor [Source:HGNC Symbol;Acc:HGNC:29145]	16	13	42	3	154	3	0.7665645000000001	2.0909579999999997	1.1347335000000003
Q86WT1	TTC30A	tetratricopeptide repeat domain 30A [Source:HGNC Symbol;Acc:HGNC:25853]	108	2	218	1	3	1	0.9667224999999998	0.21718399999999996	0.9667224999999998
O15116	LSM1	LSM1 homolog, mRNA degradation associated [Source:HGNC Symbol;Acc:HGNC:20472]	109	0	219	1	107	2	0.9667224999999998	1.5714635000000001	0.9662889999999998
O95429	BAG4	BCL2 associated athanogene 4 [Source:HGNC Symbol;Acc:HGNC:940]	110	2	219	2	36	2	0.7733900000000001	0.6240535	0.9662889999999998
P09234	SNRPC	small nuclear ribonucleoprotein polypeptide C [Source:HGNC Symbol;Acc:HGNC:11157]	111	0	220	2	137	1	1.186286	2.407395999999999	0.9667224999999998
Q5TD97	FHL5	four and a half LIM domains 5 [Source:HGNC Symbol;Acc:HGNC:17371]	4	4	5	12	1	1	0.9067804999999999	0.4047535	0.2670110000000001
P83110	HTRA3	HtrA serine peptidase 3 [Source:HGNC Symbol;Acc:HGNC:30406]	4	null	27	36	0	5	1.556291	0.15000000000000002	0.3115935
O94905	ERLIN2	ER lipid raft associated 2 [Source:HGNC Symbol;Acc:HGNC:1356]	110	8	221	4	22	1	1.4915634999999998	0.501254	0.9667224999999998
O60885	BRD4	bromodomain containing 4 [Source:HGNC Symbol;Acc:HGNC:13575]	null	13	222	0	5	2	0.15000000000000002	0.4906970000000001	0.9662889999999998
O95785	WIZ	WIZ zinc finger [Source:HGNC Symbol;Acc:HGNC:30917]	null	4	222	0	32	2	0.15000000000000002	2.2650719999999995	0.9662889999999998
Q9H6Z4	RANBP3	RAN binding protein 3 [Source:HGNC Symbol;Acc:HGNC:9850]	54	13	108	2	29	2	0.7381745000000001	1.8468974999999994	1.1415845000000002
P0C0L5	C4B	complement C4B (Chido blood group) [Source:HGNC Symbol;Acc:HGNC:1324]	12	null	223	1	0	1	0.29559650000000004	0.15000000000000002	0.9667224999999998
P51993	FUT6	fucosyltransferase 6 [Source:HGNC Symbol;Acc:HGNC:4017]	14	null	224	1	0	1	0.5849365000000001	0.15000000000000002	0.9667224999999998
O75794	CDC123	cell division cycle 123 [Source:HGNC Symbol;Acc:HGNC:16827]	16	0	225	8	38	1	2.2378465	0.991483	0.9667224999999998
Q8TEK3	DOT1L	DOT1 like histone lysine methyltransferase [Source:HGNC Symbol;Acc:HGNC:24948]	null	13	40	0	4	1	0.15000000000000002	0.6332250000000001	0.5277569999999999
Q8N344	MIER2	MIER family member 2 [Source:HGNC Symbol;Acc:HGNC:29210]	null	13	40	0	1	1	0.15000000000000002	0.20454450000000005	0.5277569999999999
Q03111	MLLT1	MLLT1 super elongation complex subunit [Source:HGNC Symbol;Acc:HGNC:7134]	null	13	108	0	11	2	0.15000000000000002	0.8014825	1.08143
Q9Y6X3	MAU2	MAU2 sister chromatid cohesion factor [Source:HGNC Symbol;Acc:HGNC:29140]	112	4	226	1	21	2	0.9667224999999998	0.9808834999999999	1.4079830000000002
Q9UMN6	KMT2B	lysine methyltransferase 2B [Source:HGNC Symbol;Acc:HGNC:15840]	113	13	227	3	29	1	1.4164490000000003	1.403665	0.9667224999999998
O95613	PCNT	pericentrin [Source:HGNC Symbol;Acc:HGNC:16068]	114	8	58	1	43	3	0.651993	1.3039685000000003	1.7240215
Q14689	DIP2A	disco interacting protein 2 homolog A [Source:HGNC Symbol;Acc:HGNC:17217]	114	8	58	2	55	1	1.187085	1.4712739999999997	0.6359534999999998
Q14714	SSPN	sarcospan [Source:HGNC Symbol;Acc:HGNC:11322]	115	4	228	1	7	1	0.9667224999999998	0.9540405000000002	0.9667224999999998
P01906	HLA-DQA2	major histocompatibility complex, class II, DQ alpha 2 [Source:HGNC Symbol;Acc:HGNC:4943]	null	null	229	0	0	1	0.15000000000000002	0.15000000000000002	0.9667224999999998
O94888	UBXN7	UBX domain protein 7 [Source:HGNC Symbol;Acc:HGNC:29119]	2	8	230	11	283	2	1.0095200000000002	4.2310795	1.4079830000000002
Q9Y221	NIP7	nucleolar pre-rRNA processing protein NIP7 [Source:HGNC Symbol;Acc:HGNC:24328]	116	14	231	1	28	1	0.7458754999999999	1.9748565	0.9667224999999998
Q92945	KHSRP	KH-type splicing regulatory protein [Source:HGNC Symbol;Acc:HGNC:6316]	54	4	108	4	19	2	1.4299640000000002	1.2260575	1.0656795
P28698	MZF1	myeloid zinc finger 1 [Source:HGNC Symbol;Acc:HGNC:13108]	17	13	42	3	205	1	0.7434869999999998	3.0442755000000004	0.33511300000000005
P62987	UBA52	ubiquitin A-52 residue ribosomal protein fusion product 1 [Source:HGNC Symbol;Acc:HGNC:12458]	null	0	232	0	44	1	0.15000000000000002	0.712904	0.9667224999999998
D6RGH6	MCIDAS	multiciliate differentiation and DNA synthesis associated cell cycle protein [Source:HGNC Symbol;Acc:HGNC:40050]	117	17	233	1	338	1	0.9667224999999998	1.2909975	0.9667224999999998
Q9NRD5	PICK1	protein interacting with PRKCA 1 [Source:HGNC Symbol;Acc:HGNC:9394]	118	13	234	2	3	1	0.9069079999999998	0.8629545	0.9667224999999998
P09871	C1S	complement C1s [Source:HGNC Symbol;Acc:HGNC:1247]	4	4	235	2	18	1	0.3693765000000001	1.6585205	0.9667224999999998
P46952	HAAO	3-hydroxyanthranilate 3,4-dioxygenase [Source:HGNC Symbol;Acc:HGNC:4796]	119	null	236	1	0	1	0.9667224999999998	0.15000000000000002	0.9667224999999998
O43482	OIP5	Opa interacting protein 5 [Source:HGNC Symbol;Acc:HGNC:20300]	16	22	237	4	5	1	0.6208064999999999	0.25660700000000003	0.9667224999999998
Q9BY19	MS4A8	membrane spanning 4-domains A8 [Source:HGNC Symbol;Acc:HGNC:13380]	21	17	29	26	428	4	2.4808615000000005	1.4733734999999994	0.8837965000000001
O43683	BUB1	BUB1 mitotic checkpoint serine/threonine kinase [Source:HGNC Symbol;Acc:HGNC:1148]	16	22	238	29	2	1	3.6550685000000005	0.19305250000000004	0.9667224999999998
P62891	RPL39	ribosomal protein L39 [Source:HGNC Symbol;Acc:HGNC:10350]	96	0	239	3	118	1	1.7240215	1.6366075	0.9667224999999998
Q5MCW4	ZNF569	zinc finger protein 569 [Source:HGNC Symbol;Acc:HGNC:24737]	0	2	240	1	96	1	0.32835549999999997	1.4550560000000003	0.9667224999999998
P52333	JAK3	Janus kinase 3 [Source:HGNC Symbol;Acc:HGNC:6193]	null	1	8	0	1	2	0.15000000000000002	0.4929409999999999	0.17498999999999998
Q9BXA5	SUCNR1	succinate receptor 1 [Source:HGNC Symbol;Acc:HGNC:4542]	5	22	7	12	1	1	0.246543	0.176605	0.15839800000000004
Q8N6T3	ARFGAP1	ADP ribosylation factor GTPase activating protein 1 [Source:HGNC Symbol;Acc:HGNC:15852]	120	13	241	1	22	1	0.6722654999999997	0.8243305000000002	0.9667224999999998
Q9P0S2	COX16	cytochrome c oxidase assembly factor COX16 [Source:HGNC Symbol;Acc:HGNC:20213]	null	0	242	0	89	1	0.15000000000000002	1.3673190000000004	0.9667224999999998
P34096	RNASE4	ribonuclease A family member 4 [Source:HGNC Symbol;Acc:HGNC:10047]	121	null	243	1	0	1	0.9667224999999998	0.15000000000000002	0.9667224999999998
Q9H0F6	SHARPIN	SHANK associated RH domain interactor [Source:HGNC Symbol;Acc:HGNC:25321]	17	13	244	4	6	1	1.2519315	0.7787535	0.9667224999999998
Q3ZCX4	ZNF568	zinc finger protein 568 [Source:HGNC Symbol;Acc:HGNC:25392]	122	2	245	1	104	1	0.9667224999999998	1.7145864999999993	0.9667224999999998
P02818	BGLAP	bone gamma-carboxyglutamate protein [Source:HGNC Symbol;Acc:HGNC:1043]	17	13	42	2	3	1	0.497599	0.19182849999999996	0.3956075
Q9BY79	MFRP	membrane frizzled-related protein [Source:HGNC Symbol;Acc:HGNC:18121]	null	null	246	0	0	1	0.15000000000000002	0.15000000000000002	0.9667224999999998
P63272	SUPT4H1	SPT4 homolog, DSIF elongation factor subunit [Source:HGNC Symbol;Acc:HGNC:11467]	null	0	247	0	34	1	0.15000000000000002	0.7152075000000001	0.9667224999999998
P46783	RPS10	ribosomal protein S10 [Source:HGNC Symbol;Acc:HGNC:10383]	123	0	248	1	83	2	0.6722654999999997	1.178823	0.9662889999999998
P62906	RPL10A	ribosomal protein L10a [Source:HGNC Symbol;Acc:HGNC:10299]	123	0	248	1	66	2	0.6722654999999997	1.0211905	0.9662889999999998
Q8N3Z3	GTPBP8	GTP binding protein 8 (putative) [Source:HGNC Symbol;Acc:HGNC:25007]	16	2	249	1	83	1	0.5204555000000002	1.1413125	0.9667224999999998
Q8WXI8	CLEC4D	C-type lectin domain family 4 member D [Source:HGNC Symbol;Acc:HGNC:14554]	6	null	7	3	0	1	0.221332	0.15000000000000002	0.1765625
Q9H061	TMEM126A	transmembrane protein 126A [Source:HGNC Symbol;Acc:HGNC:25382]	124	0	250	2	68	2	0.8088180000000001	1.6018424999999998	1.4079830000000002
Q9Y291	MRPS33	mitochondrial ribosomal protein S33 [Source:HGNC Symbol;Acc:HGNC:16634]	125	0	251	1	35	1	0.9667224999999998	0.6050815000000004	0.9667224999999998
Q8N7X0	ADGB	androglobin [Source:HGNC Symbol;Acc:HGNC:21212]	21	17	29	21	441	2	2.1494635	1.5346670000000002	0.50071
Q5VTT2	C9orf135	chromosome 9 open reading frame 135 [Source:HGNC Symbol;Acc:HGNC:31422]	21	17	29	1	427	1	0.240746	1.5004545000000002	0.330064
O60783	MRPS14	mitochondrial ribosomal protein S14 [Source:HGNC Symbol;Acc:HGNC:14049]	16	2	252	4	196	1	0.8764014999999999	2.481159	0.9667224999999998
Q15109	AGER	advanced glycosylation end-product specific receptor [Source:HGNC Symbol;Acc:HGNC:320]	12	4	76	25	3	2	1.6865959999999995	0.7637934999999999	0.24141750000000006
Q5T1A1	DCST2	DC-STAMP domain containing 2 [Source:HGNC Symbol;Acc:HGNC:26562]	126	13	253	1	136	1	0.9667224999999998	2.001878	0.9667224999999998
Q9Y5I7	CLDN16	claudin 16 [Source:HGNC Symbol;Acc:HGNC:2037]	127	17	254	1	405	1	0.9667224999999998	1.5135020000000003	0.9667224999999998
P43246	MSH2	mutS homolog 2 [Source:HGNC Symbol;Acc:HGNC:7325]	16	8	255	9	34	1	1.4850865000000002	0.6297740000000001	0.9667224999999998
Q13619	CUL4A	cullin 4A [Source:HGNC Symbol;Acc:HGNC:2554]	128	8	256	4	27	1	0.9663060000000002	0.6062545000000001	0.9667224999999998
Q15361	TTF1	transcription termination factor 1 [Source:HGNC Symbol;Acc:HGNC:12397]	45	8	139	4	85	2	1.0102	1.3607739999999997	0.9126795000000001
Q9UKN8	GTF3C4	general transcription factor IIIC subunit 4 [Source:HGNC Symbol;Acc:HGNC:4667]	45	8	139	3	7	2	0.8512500000000002	0.42507700000000004	0.9126795000000001
P20671	HIST1H2AD	histone cluster 1 H2A family member d [Source:HGNC Symbol;Acc:HGNC:4729]	64	null	257	2	0	1	0.9192754999999999	0.15000000000000002	0.9667224999999998
Q86T75	NBPF11	NBPF member 11 [Source:HGNC Symbol;Acc:HGNC:31993]	16	13	258	7	63	1	1.7552590000000001	1.0952084999999998	0.9667224999999998
Q6ZMR5	TMPRSS11A	transmembrane serine protease 11A [Source:HGNC Symbol;Acc:HGNC:27954]	31	null	259	1	0	1	0.48898849999999994	0.15000000000000002	0.9667224999999998
Q96HP8	TMEM176A	transmembrane protein 176A [Source:HGNC Symbol;Acc:HGNC:24930]	4	4	7	3	3	6	0.24419700000000003	0.5635420000000001	0.20028600000000005
Q9UJ55	MAGEL2	MAGE family member L2 [Source:HGNC Symbol;Acc:HGNC:6814]	4	4	27	4	6	2	0.5472305	0.6684999999999998	0.21687800000000002
Q6ZS10	CLEC17A	C-type lectin domain containing 17A [Source:HGNC Symbol;Acc:HGNC:34520]	1	24	2	2	1	1	0.1721255	0.9667224999999998	0.18595499999999998
Q9Y2Y1	POLR3K	RNA polymerase III subunit K [Source:HGNC Symbol;Acc:HGNC:14121]	129	0	260	1	4	1	0.9667224999999998	0.3504130000000001	0.9667224999999998
Q02386	ZNF45	zinc finger protein 45 [Source:HGNC Symbol;Acc:HGNC:13111]	8	8	261	11	48	3	2.0850589999999998	0.86944	1.1581934999999997
Q9UK10	ZNF225	zinc finger protein 225 [Source:HGNC Symbol;Acc:HGNC:13018]	8	8	261	8	104	4	1.367064	1.769624	1.6275635
Q9UJW8	ZNF180	zinc finger protein 180 [Source:HGNC Symbol;Acc:HGNC:12970]	8	2	261	7	42	2	1.3208920000000004	0.7631644999999999	0.801882
Q5VIY5	ZNF468	zinc finger protein 468 [Source:HGNC Symbol;Acc:HGNC:33105]	130	2	262	1	1	2	0.6354519999999997	0.16261400000000004	0.9662889999999998
P17035	ZNF28	zinc finger protein 28 [Source:HGNC Symbol;Acc:HGNC:13073]	130	2	262	4	33	2	2.290538	0.5640519999999999	0.9662889999999998
Q9Y224	RTRAF	RNA transcription, translation and transport factor [Source:HGNC Symbol;Acc:HGNC:23169]	131	0	263	1	77	1	0.9667224999999998	1.1831749999999999	0.9667224999999998
Q6P280	ZNF529	zinc finger protein 529 [Source:HGNC Symbol;Acc:HGNC:29328]	0	13	264	11	29	1	1.9190795	0.549398	0.9667224999999998
Q6GPH4	XAF1	XIAP associated factor 1 [Source:HGNC Symbol;Acc:HGNC:30932]	22	null	80	2	0	1	0.4990100000000001	0.15000000000000002	0.33737399999999995
O00358	FOXE1	forkhead box E1 [Source:HGNC Symbol;Acc:HGNC:3806]	76	null	265	3	0	1	1.0059839999999998	0.15000000000000002	0.9667224999999998
Q12872	SFSWAP	splicing factor SWAP [Source:HGNC Symbol;Acc:HGNC:10790]	16	13	266	2	49	1	0.5724414999999997	0.9184680000000001	0.9667224999999998
Q96RT7	TUBGCP6	tubulin gamma complex associated protein 6 [Source:HGNC Symbol;Acc:HGNC:18127]	132	13	267	2	164	1	1.1560940000000002	3.1020584999999996	0.9667224999999998
Q9UJZ1	STOML2	stomatin like 2 [Source:HGNC Symbol;Acc:HGNC:14559]	44	0	268	6	11	1	1.8163909999999996	0.6216394999999999	0.9667224999999998
Q1HG43	DUOXA1	dual oxidase maturation factor 1 [Source:HGNC Symbol;Acc:HGNC:26507]	133	4	269	1	2	1	0.9667224999999998	0.6287370000000003	0.9667224999999998
Q9NYD6	HOXC10	homeobox C10 [Source:HGNC Symbol;Acc:HGNC:5122]	null	null	270	0	0	1	0.15000000000000002	0.15000000000000002	0.9667224999999998
Q5T4S7	UBR4	ubiquitin protein ligase E3 component n-recognin 4 [Source:HGNC Symbol;Acc:HGNC:30313]	134	8	271	1	109	1	0.6722654999999997	2.3487035000000005	0.9667224999999998
P0C0S8.3	null	null	88	null	167	1	0	1	0.4145710000000001	0.15000000000000002	0.651993
Q15475	SIX1	SIX homeobox 1 [Source:HGNC Symbol;Acc:HGNC:10887]	135	17	272	1	377	1	0.9667224999999998	1.3829505	0.9667224999999998
P68871	HBB	hemoglobin subunit beta [Source:HGNC Symbol;Acc:HGNC:4827]	136	56	273	1	6	1	0.9667224999999998	1.4023645	0.9667224999999998
Q16881	TXNRD1	thioredoxin reductase 1 [Source:HGNC Symbol;Acc:HGNC:12437]	137	null	18	1	0	1	0.9667224999999998	0.15000000000000002	0.34063800000000005
Q9UIE0	ZNF230	zinc finger protein 230 [Source:NCBI gene;Acc:7773]	8	2	261	10	44	2	1.7650254999999995	0.8147000000000002	0.9659999999999997
O75964	ATP5MG	ATP synthase membrane subunit g [Source:HGNC Symbol;Acc:HGNC:14247]	null	0	274	0	184	1	0.15000000000000002	2.5301529999999994	0.9667224999999998
Q9UKT9	IKZF3	IKAROS family zinc finger 3 [Source:HGNC Symbol;Acc:HGNC:13178]	6	1	8	10	4	2	0.27607200000000004	0.6795074999999999	0.167391
Q9H158	PCDHAC1	protocadherin alpha subfamily C, 1 [Source:HGNC Symbol;Acc:HGNC:8676]	null	57	275	0	1	1	0.15000000000000002	0.9667224999999998	0.9667224999999998
Q96H35	RBM18	RNA binding motif protein 18 [Source:HGNC Symbol;Acc:HGNC:28413]	45	2	276	2	210	1	0.5929435000000001	2.8626559999999994	0.9667224999999998
Q8IVU3	HERC6	HECT and RLD domain containing E3 ubiquitin protein ligase family member 6 [Source:HGNC Symbol;Acc:HGNC:26072]	22	45	80	5	7	1	1.047974	0.8938605	0.34943550000000007
Q16627	CCL14	C-C motif chemokine ligand 14 [Source:HGNC Symbol;Acc:HGNC:10612]	4	58	5	16	1	2	1.1996395000000002	0.9667224999999998	0.6227445
P16109	SELP	selectin P [Source:HGNC Symbol;Acc:HGNC:10721]	4	null	5	12	0	3	0.9581205000000002	0.15000000000000002	0.7376475000000001
Q8IX01	SUGP2	SURP and G-patch domain containing 2 [Source:HGNC Symbol;Acc:HGNC:18641]	112	13	226	1	200	1	0.9667224999999998	2.7968405000000005	0.7458754999999999
Q96BY9	SARAF	store-operated calcium entry associated regulatory factor [Source:HGNC Symbol;Acc:HGNC:28789]	138	null	277	1	0	1	0.5415525	0.15000000000000002	0.9667224999999998
Q9UQ88	CDK11A	cyclin dependent kinase 11A [Source:HGNC Symbol;Acc:HGNC:1730]	null	13	42	0	1	1	0.15000000000000002	0.16589500000000007	0.357978
Q92994	BRF1	BRF1 RNA polymerase III transcription initiation factor subunit [Source:HGNC Symbol;Acc:HGNC:11551]	139	13	278	2	62	2	1.1560940000000002	2.658214	1.4079830000000002
P25787	PSMA2	proteasome subunit alpha 2 [Source:HGNC Symbol;Acc:HGNC:9531]	null	0	279	0	87	1	0.15000000000000002	1.3671405	0.9667224999999998
O95377	GJB5	gap junction protein beta 5 [Source:HGNC Symbol;Acc:HGNC:4287]	140	17	280	3	125	1	1.8492944999999994	0.6739315000000003	0.9667224999999998
O75830	SERPINI2	serpin family I member 2 [Source:HGNC Symbol;Acc:HGNC:8945]	141	17	281	1	140	1	0.9667224999999998	0.734647	0.9667224999999998
Q8NE62	CHDH	choline dehydrogenase [Source:HGNC Symbol;Acc:HGNC:24288]	142	null	282	1	0	1	0.9667224999999998	0.15000000000000002	0.9667224999999998
O43678	NDUFA2	NADH:ubiquinone oxidoreductase subunit A2 [Source:HGNC Symbol;Acc:HGNC:7685]	143	0	283	1	173	1	0.9667224999999998	2.5568260000000005	0.7458754999999999
P15954	COX7C	cytochrome c oxidase subunit 7C [Source:HGNC Symbol;Acc:HGNC:2292]	null	0	283	0	181	1	0.15000000000000002	2.633887	0.7458754999999999
Q8WWZ1	IL1F10	interleukin 1 family member 10 [Source:HGNC Symbol;Acc:HGNC:15552]	144	null	284	1	0	1	0.9667224999999998	0.15000000000000002	0.9667224999999998
Q9NXZ2	DDX43	DEAD-box helicase 43 [Source:HGNC Symbol;Acc:HGNC:18677]	145	59	285	1	1	1	0.9667224999999998	0.9667224999999998	0.9667224999999998
Q49MI3	CERKL	ceramide kinase like [Source:HGNC Symbol;Acc:HGNC:21699]	146	null	286	1	0	1	0.9667224999999998	0.15000000000000002	0.9667224999999998
Q86TS9	MRPL52	mitochondrial ribosomal protein L52 [Source:HGNC Symbol;Acc:HGNC:16655]	null	0	287	0	130	1	0.15000000000000002	2.0253720000000004	0.9667224999999998
P00749	PLAU	plasminogen activator, urokinase [Source:HGNC Symbol;Acc:HGNC:9052]	147	null	288	1	0	1	0.9667224999999998	0.15000000000000002	0.9667224999999998
P24310	COX7A1	cytochrome c oxidase subunit 7A1 [Source:HGNC Symbol;Acc:HGNC:2287]	4	null	27	2	0	1	0.246968	0.15000000000000002	0.20858200000000002
P48634	PRRC2A	proline rich coiled-coil 2A [Source:HGNC Symbol;Acc:HGNC:13918]	148	2	118	2	23	2	1.253674	1.0750040000000003	0.9500454999999999
Q96KQ7	EHMT2	euchromatic histone lysine methyltransferase 2 [Source:HGNC Symbol;Acc:HGNC:14129]	148	13	118	2	8	2	1.253674	0.6665449999999998	0.9500454999999999
Q92759	GTF2H4	general transcription factor IIH subunit 4 [Source:HGNC Symbol;Acc:HGNC:4658]	17	13	42	1	32	1	0.44568949999999996	0.5582805000000001	0.3549095
Q9UKR3	KLK13	kallikrein related peptidase 13 [Source:HGNC Symbol;Acc:HGNC:6361]	3	17	6	2	96	1	0.7984564999999997	0.4329225	0.7458754999999999
Q7L5Y9	MAEA	macrophage erythroblast attacher [Source:HGNC Symbol;Acc:HGNC:13731]	149	13	289	2	7	1	0.9662889999999998	0.3563545	0.9667224999999998
Q14588	ZNF234	zinc finger protein 234 [Source:HGNC Symbol;Acc:HGNC:13027]	8	13	261	10	62	1	1.777053	1.0492489999999999	0.49364650000000004
Q494U1	PLEKHN1	pleckstrin homology domain containing N1 [Source:HGNC Symbol;Acc:HGNC:25284]	150	5	290	1	4	1	0.9667224999999998	0.944716	0.9667224999999998
1	null	null	151	60	291	0	0	0	0.15000000000000002	0.9667224999999998	0.9667224999999998
P62750	RPL23A	ribosomal protein L23a [Source:HGNC Symbol;Acc:HGNC:10317]	0	0	0	1	79	1	0.3525635000000001	1.1431825	0.7458754999999999
P17019	ZNF708	zinc finger protein 708 [Source:HGNC Symbol;Acc:HGNC:12945]	null	2	1	0	85	1	0.15000000000000002	1.2212719999999997	0.9667224999999998
A0A0C4DH33	IGHV1-24	immunoglobulin heavy variable 1-24 [Source:HGNC Symbol;Acc:HGNC:5551]	1	1	2	95	8	60	1.4082635	0.4172145	0.9134869999999998
P0C2W1	FBXO45	F-box protein 45 [Source:HGNC Symbol;Acc:HGNC:29148]	2	8	3	2	1	1	0.308202	0.19149700000000003	0.5791905
O60259	KLK8	kallikrein related peptidase 8 [Source:HGNC Symbol;Acc:HGNC:6369]	3	null	4	1	0	1	0.542394	0.15000000000000002	0.7458754999999999
P23467	PTPRB	protein tyrosine phosphatase receptor type B [Source:HGNC Symbol;Acc:HGNC:9665]	null	4	5	0	2	1	0.15000000000000002	0.4941480000000001	0.20834400000000006
O43240	KLK10	kallikrein related peptidase 10 [Source:HGNC Symbol;Acc:HGNC:6358]	3	null	6	4	0	1	1.5401325	0.15000000000000002	0.7458754999999999
P31994	FCGR2B	Fc fragment of IgG receptor IIb [Source:HGNC Symbol;Acc:HGNC:3618]	5	null	7	79	0	53	0.7968244999999996	0.15000000000000002	0.5715235
Q9NW82	WDR70	WD repeat domain 70 [Source:HGNC Symbol;Acc:HGNC:25495]	7	2	9	7	1	1	1.185776	0.16852150000000005	0.6722654999999997
P82912	MRPS11	mitochondrial ribosomal protein S11 [Source:HGNC Symbol;Acc:HGNC:14050]	null	0	10	0	13	1	0.15000000000000002	0.8776084999999998	0.9667224999999998
Q9HCX3	AC005261.1	zinc finger protein 304 [Source:NCBI gene;Acc:57343]	8	null	11	7	0	3	1.8214995	0.15000000000000002	1.4164490000000003
P29508	SERPINB3	serpin family B member 3 [Source:HGNC Symbol;Acc:HGNC:10569]	9	17	12	1	13	1	0.9667224999999998	0.23159150000000006	0.9667224999999998
P29017	CD1C	CD1c molecule [Source:HGNC Symbol;Acc:HGNC:1636]	null	12	13	0	1	1	0.15000000000000002	0.9667224999999998	0.9667224999999998
Q6P582	MZT2A	mitotic spindle organizing protein 2A [Source:HGNC Symbol;Acc:HGNC:33187]	null	5	14	0	17	1	0.15000000000000002	1.0401624999999999	0.9667224999999998
P40259	CD79B	CD79b molecule [Source:HGNC Symbol;Acc:HGNC:1699]	1	1	2	93	10	79	1.2615025	0.8000034999999998	1.290122
O95498	VNN2	vanin 2 [Source:HGNC Symbol;Acc:HGNC:12706]	null	null	7	0	0	1	0.15000000000000002	0.15000000000000002	0.158245
Q9NRR4	DROSHA	drosha ribonuclease III [Source:HGNC Symbol;Acc:HGNC:17904]	7	8	15	13	190	1	2.1961284999999995	3.2104165000000005	0.7458754999999999
Q96BY6	DOCK10	dedicator of cytokinesis 10 [Source:HGNC Symbol;Acc:HGNC:23479]	5	1	8	107	5	72	1.1549805	0.9222759999999999	0.771656
P53674	CRYBB1	crystallin beta B1 [Source:HGNC Symbol;Acc:HGNC:2397]	5	4	7	42	14	1	0.4915300000000001	1.379304	0.16943100000000005
Q05940	SLC18A2	solute carrier family 18 member A2 [Source:HGNC Symbol;Acc:HGNC:10935]	null	15	16	0	2	1	0.15000000000000002	0.6626095000000001	0.5039484999999999
P25024	CXCR1	C-X-C motif chemokine receptor 1 [Source:HGNC Symbol;Acc:HGNC:6026]	12	16	17	3	11	1	1.1393405000000003	1.8373689999999998	0.9667224999999998
P52895	AKR1C2	aldo-keto reductase family 1 member C2 [Source:HGNC Symbol;Acc:HGNC:385]	13	null	18	10	0	5	1.5465925000000003	0.15000000000000002	0.9825069999999999
P80511	S100A12	S100 calcium binding protein A12 [Source:HGNC Symbol;Acc:HGNC:10489]	14	16	19	2	3	2	0.9254125	0.7561009999999999	0.9662889999999998
P56179	DLX6	distal-less homeobox 6 [Source:HGNC Symbol;Acc:HGNC:2919]	15	null	20	1	0	1	0.9667224999999998	0.15000000000000002	0.9667224999999998
P61626	LYZ	lysozyme [Source:HGNC Symbol;Acc:HGNC:6740]	5	null	7	72	0	116	0.7356415	0.15000000000000002	1.1028415
Q969W8	ZNF566	zinc finger protein 566 [Source:HGNC Symbol;Acc:HGNC:25919]	0	2	21	10	104	3	1.6586309999999993	1.6204745	1.4164490000000003
Q15648	MED1	mediator complex subunit 1 [Source:HGNC Symbol;Acc:HGNC:9234]	16	8	22	3	94	2	0.8734265	2.0945874999999994	1.253674
Q96KV7	WDR90	WD repeat domain 90 [Source:HGNC Symbol;Acc:HGNC:26960]	17	13	23	3	60	3	1.451826	1.0675070000000002	0.9359439999999997
A0A0A6YYK6	TRAV16	T cell receptor alpha variable 16 [Source:HGNC Symbol;Acc:HGNC:12112]	6	1	8	24	2	3	0.3823985000000001	0.3222525	0.177251
Q5VVJ2	MYSM1	Myb like, SWIRM and MPN domains 1 [Source:HGNC Symbol;Acc:HGNC:29401]	17	13	24	1	174	1	0.38261950000000017	2.457682	0.7458754999999999
Q96HA7	TONSL	tonsoku like, DNA repair protein [Source:HGNC Symbol;Acc:HGNC:7801]	17	22	25	3	1	2	1.0096559999999999	0.1871280000000001	1.0736355000000002
P36954	POLR2I	RNA polymerase II subunit I [Source:HGNC Symbol;Acc:HGNC:9196]	19	0	26	1	33	2	0.9667224999999998	1.0102255	1.4079830000000002
Q14392	LRRC32	leucine rich repeat containing 32 [Source:HGNC Symbol;Acc:HGNC:4161]	4	null	27	9	0	7	0.645448	0.15000000000000002	0.44387899999999997
Q9NP55	BPIFA1	BPI fold containing family A member 1 [Source:HGNC Symbol;Acc:HGNC:15749]	21	17	28	1	3	1	0.3969165	0.23282400000000006	0.9667224999999998
O75800	ZMYND10	zinc finger MYND-type containing 10 [Source:HGNC Symbol;Acc:HGNC:19412]	21	17	29	16	447	8	1.6774075000000002	1.5936910000000002	2.0865549999999997
P42224	STAT1	signal transducer and activator of transcription 1 [Source:HGNC Symbol;Acc:HGNC:11362]	null	null	30	0	0	2	0.15000000000000002	0.15000000000000002	0.366835
Q8N0U7	C1orf87	chromosome 1 open reading frame 87 [Source:HGNC Symbol;Acc:HGNC:28547]	21	17	29	17	423	4	1.8010314999999997	1.4949124999999996	0.8727379999999998
P55287	CDH11	cadherin 11 [Source:HGNC Symbol;Acc:HGNC:1750]	4	4	27	31	24	29	1.4592039999999997	1.9417489999999995	1.1044905
Q93084	ATP2A3	ATPase sarcoplasmic/endoplasmic reticulum Ca2+ transporting 3 [Source:HGNC Symbol;Acc:HGNC:813]	6	null	8	17	0	2	0.40416699999999994	0.15000000000000002	0.16952450000000002
P0DPD6	ECE2	endothelin converting enzyme 2 [Source:HGNC Symbol;Acc:HGNC:13275]	2	4	31	1	3	1	0.3783780000000001	0.592136	0.9667224999999998
P51955	NEK2	NIMA related kinase 2 [Source:HGNC Symbol;Acc:HGNC:7745]	16	22	32	30	27	1	3.6006855000000004	0.6747814999999998	0.9667224999999998
Q96CG8	CTHRC1	collagen triple helix repeat containing 1 [Source:HGNC Symbol;Acc:HGNC:18831]	4	4	27	21	27	3	0.9760980000000001	1.6970085000000004	0.25098000000000004
Q96KB5	PBK	PDZ binding kinase [Source:HGNC Symbol;Acc:HGNC:18282]	23	22	33	2	65	1	0.9662889999999998	1.2978570000000003	0.7458754999999999
Q9NYF0	DACT1	dishevelled binding antagonist of beta catenin 1 [Source:HGNC Symbol;Acc:HGNC:17748]	4	null	27	8	0	44	0.5678855	0.15000000000000002	1.6422259999999995
Q12952	FOXL1	forkhead box L1 [Source:HGNC Symbol;Acc:HGNC:3817]	24	null	34	1	0	1	0.9667224999999998	0.15000000000000002	0.9667224999999998
Q9BTY7	HGH1	HGH1 homolog [Source:HGNC Symbol;Acc:HGNC:24161]	17	4	35	5	4	1	1.5131449999999997	0.8407185	0.9667224999999998
Q9BYN0	SRXN1	sulfiredoxin 1 [Source:HGNC Symbol;Acc:HGNC:16132]	13	13	18	1	2	5	0.289162	0.1917435	1.1444149999999997
Q8NHY6	ZFP28	ZFP28 zinc finger protein [Source:HGNC Symbol;Acc:HGNC:17801]	null	null	36	0	0	1	0.15000000000000002	0.15000000000000002	0.9667224999999998
Q9H244	P2RY12	purinergic receptor P2Y12 [Source:HGNC Symbol;Acc:HGNC:18124]	5	null	7	63	0	1	0.6618955	0.15000000000000002	0.15814300000000003
Q9H6B4	CLMP	CXADR like membrane protein [Source:HGNC Symbol;Acc:HGNC:24039]	4	4	27	10	5	8	0.525139	0.6786829999999998	0.42832400000000015
Q9UQ35	SRRM2	serine/arginine repetitive matrix 2 [Source:HGNC Symbol;Acc:HGNC:16639]	17	13	37	10	14	2	2.718496000000001	0.7706699999999997	0.9662889999999998
P13164	IFITM1	interferon induced transmembrane protein 1 [Source:HGNC Symbol;Acc:HGNC:5412]	null	null	38	0	0	1	0.15000000000000002	0.15000000000000002	0.9667224999999998
Q8NGL6	OR4A15	olfactory receptor family 4 subfamily A member 15 [Source:HGNC Symbol;Acc:HGNC:15152]	null	null	39	0	0	1	0.15000000000000002	0.15000000000000002	0.9667224999999998
Q12906	ILF3	interleukin enhancer binding factor 3 [Source:HGNC Symbol;Acc:HGNC:6038]	17	4	40	2	2	1	1.0615485	0.4017274999999999	0.5654205000000001
O60312	ATP10A	ATPase phospholipid transporting 10A (putative) [Source:HGNC Symbol;Acc:HGNC:13542]	4	null	27	11	0	4	0.7567809999999998	0.15000000000000002	0.36686900000000006
Q96QE5	TEFM	transcription elongation factor, mitochondrial [Source:HGNC Symbol;Acc:HGNC:26223]	16	2	41	4	75	2	1.0527594999999998	1.077248	0.9662889999999998
Q96N21	TEPSIN	TEPSIN adaptor related protein complex 4 accessory protein [Source:HGNC Symbol;Acc:HGNC:26458]	17	13	42	4	217	2	0.967207	3.1123435000000006	0.81249
Q86US8	SMG6	SMG6 nonsense mediated mRNA decay factor [Source:HGNC Symbol;Acc:HGNC:17809]	null	8	43	0	26	1	0.15000000000000002	0.8978979999999999	0.7458754999999999
P30414	NKTR	natural killer cell triggering receptor [Source:HGNC Symbol;Acc:HGNC:7833]	17	13	42	21	212	15	4.629661499999999	2.8612195000000002	3.3058969999999994
P50914	RPL14	ribosomal protein L14 [Source:HGNC Symbol;Acc:HGNC:10305]	0	0	44	9	80	2	1.876945	1.1180054999999998	0.757971
Q8N6Y0	USHBP1	USH1 protein network component harmonin binding protein 1 [Source:HGNC Symbol;Acc:HGNC:24058]	4	4	5	6	1	2	0.5999389999999998	0.3083889999999999	0.5391384999999997
Q8NA56	TTC29	tetratricopeptide repeat domain 29 [Source:HGNC Symbol;Acc:HGNC:29936]	21	17	29	2	433	1	0.38171000000000005	1.4987715000000004	0.330064
Q9NY93	DDX56	DEAD-box helicase 56 [Source:HGNC Symbol;Acc:HGNC:18193]	26	null	45	1	0	1	0.9667224999999998	0.15000000000000002	0.9667224999999998
P40225	THPO	thrombopoietin [Source:HGNC Symbol;Acc:HGNC:11795]	null	null	46	0	0	1	0.15000000000000002	0.15000000000000002	0.9667224999999998
Q9H8L6	MMRN2	multimerin 2 [Source:HGNC Symbol;Acc:HGNC:19888]	null	4	5	0	8	4	0.15000000000000002	0.8008449999999999	0.38078349999999994
A0A0C4DH43	IGHV2-70D	immunoglobulin heavy variable 2-70D [Source:HGNC Symbol;Acc:HGNC:49602]	1	1	2	1	1	1	0.16558050000000005	0.2139795	0.23241599999999996
P06126	CD1A	CD1a molecule [Source:HGNC Symbol;Acc:HGNC:1634]	10	null	47	1	0	2	0.6794650000000001	0.15000000000000002	1.4079830000000002
Q96P64	AGAP4	ArfGAP with GTPase domain, ankyrin repeat and PH domain 4 [Source:HGNC Symbol;Acc:HGNC:23459]	17	13	42	1	145	1	0.31920950000000003	1.9287185000000002	0.33911649999999993
Q96QS1	TSPAN32	tetraspanin 32 [Source:HGNC Symbol;Acc:HGNC:13410]	6	13	8	8	7	1	0.3969505	0.3090265	0.19070650000000006
Q9BSH4	TACO1	translational activator of cytochrome c oxidase I [Source:HGNC Symbol;Acc:HGNC:24316]	27	0	48	2	20	2	1.4079830000000002	0.5963434999999999	0.9500454999999999
Q9Y2G3	ATP11B	ATPase phospholipid transporting 11B (putative) [Source:HGNC Symbol;Acc:HGNC:13553]	2	8	49	4	102	2	0.44828200000000007	1.6982324999999998	0.69655
Q6ZTR7	FAM92B	family with sequence similarity 92 member B [Source:HGNC Symbol;Acc:HGNC:24781]	21	17	50	2	424	1	0.8680799999999999	1.4710699999999997	0.9667224999999998
Q8N5W8	FAM24B	family with sequence similarity 24 member B [Source:HGNC Symbol;Acc:HGNC:23475]	28	2	51	1	8	1	0.9667224999999998	0.3049720000000001	0.9667224999999998
P52434	POLR2H	RNA polymerase II subunit H [Source:HGNC Symbol;Acc:HGNC:9195]	2	13	49	15	19	2	1.1425705	0.8149124999999997	0.6826694999999999
Q14264	ERV3-1	endogenous retrovirus group 3 member 1, envelope [Source:HGNC Symbol;Acc:HGNC:3454]	29	null	52	1	0	1	0.9667224999999998	0.15000000000000002	0.9667224999999998
P63208	SKP1	S-phase kinase associated protein 1 [Source:HGNC Symbol;Acc:HGNC:10899]	null	2	53	0	129	1	0.15000000000000002	1.8210319999999998	0.9667224999999998
Q07325	CXCL9	C-X-C motif chemokine ligand 9 [Source:HGNC Symbol;Acc:HGNC:7098]	6	1	8	8	2	14	0.3329795000000001	0.5742349999999997	0.528811
P30511	HLA-F	major histocompatibility complex, class I, F [Source:HGNC Symbol;Acc:HGNC:4963]	6	0	30	4	1	8	0.2870710000000001	0.39791950000000004	1.1140445
Q969V4	TEKT1	tektin 1 [Source:HGNC Symbol;Acc:HGNC:15534]	21	17	29	8	433	9	1.067677	1.4936715	1.8137815
Q9NPF8	ADAP2	ArfGAP with dual PH domains 2 [Source:HGNC Symbol;Acc:HGNC:16487]	5	4	7	16	6	2	0.2839855	1.2903685	0.166218
Q14574	DSC3	desmocollin 3 [Source:HGNC Symbol;Acc:HGNC:3037]	31	17	54	1	2	1	0.3856199999999999	0.3104969999999999	0.9667224999999998
Q9NPG4	PCDH12	protocadherin 12 [Source:HGNC Symbol;Acc:HGNC:8657]	4	4	5	20	6	16	0.8633709999999999	0.5950515000000003	1.1424684999999999
Q6P3V2	ZNF585A	zinc finger protein 585A [Source:HGNC Symbol;Acc:HGNC:26305]	null	2	55	0	120	1	0.15000000000000002	1.7283055	0.9667224999999998
P48431	SOX2	SRY-box 2 [Source:HGNC Symbol;Acc:HGNC:11195]	76	17	56	2	421	1	0.8825469999999999	1.5516245	0.9667224999999998
O15523	DDX3Y	DEAD-box helicase 3 Y-linked [Source:HGNC Symbol;Acc:HGNC:2699]	33	32	57	9	1	9	1.0770695	0.39181649999999996	1.002856
P48553	TRAPPC10	trafficking protein particle complex 10 [Source:HGNC Symbol;Acc:HGNC:11868]	114	8	58	2	30	1	1.1539859999999997	0.9063555	0.6504035
Q8TDB6	DTX3L	deltex E3 ubiquitin ligase 3L [Source:HGNC Symbol;Acc:HGNC:30323]	34	51	59	2	1	1	0.9662889999999998	0.9667224999999998	0.9667224999999998
Q9UNZ5	C19orf53	chromosome 19 open reading frame 53 [Source:HGNC Symbol;Acc:HGNC:24991]	35	0	60	3	91	2	1.0705075	1.5583734999999999	0.9662889999999998
Q9NR09	BIRC6	baculoviral IAP repeat containing 6 [Source:HGNC Symbol;Acc:HGNC:13516]	152	8	61	2	158	1	1.4079830000000002	2.700637499999999	0.9667224999999998
P11388	TOP2A	DNA topoisomerase II alpha [Source:HGNC Symbol;Acc:HGNC:11989]	16	22	62	44	95	2	5.520342499999999	1.8954579999999999	0.9993369999999999
Q8NHW4	CCL4L2	C-C motif chemokine ligand 4 like 2 [Source:HGNC Symbol;Acc:HGNC:24066]	5	33	63	11	1	1	0.344191	0.9667224999999998	0.9667224999999998
P03915	MT-ND5	mitochondrially encoded NADH:ubiquinone oxidoreductase core subunit 5 [Source:HGNC Symbol;Acc:HGNC:7461]	36	34	64	1	3	2	0.9667224999999998	0.7224409999999997	0.7713415
Q9Y5G8	PCDHGA5	protocadherin gamma subfamily A, 5 [Source:HGNC Symbol;Acc:HGNC:8703]	37	4	65	1	20	2	0.9667224999999998	1.1071170000000004	0.9662889999999998
P22531	SPRR2E	small proline rich protein 2E [Source:HGNC Symbol;Acc:HGNC:11265]	31	35	66	22	1	8	3.2037695	0.448843	1.5320064999999998
P00846	MT-ATP6	mitochondrially encoded ATP synthase membrane subunit 6 [Source:HGNC Symbol;Acc:HGNC:7414]	38	34	64	7	7	8	1.2178125	1.0906524999999998	1.3207900000000001
A6NI73	LILRA5	leukocyte immunoglobulin like receptor A5 [Source:HGNC Symbol;Acc:HGNC:16309]	5	null	7	127	0	6	1.4756769999999997	0.15000000000000002	0.30002500000000004
Q8TCT7	SPPL2B	signal peptide peptidase like 2B [Source:HGNC Symbol;Acc:HGNC:30627]	null	13	67	0	129	1	0.15000000000000002	2.9090405	0.9667224999999998
Q8TBF5	PIGX	phosphatidylinositol glycan anchor biosynthesis class X [Source:HGNC Symbol;Acc:HGNC:26046]	2	8	68	14	1	1	1.3199570000000003	0.17284800000000003	0.9667224999999998
Q19T08	ECSCR	endothelial cell surface expressed chemotaxis and apoptosis regulator [Source:HGNC Symbol;Acc:HGNC:35454]	4	37	5	13	1	6	0.7651280000000001	0.7458754999999999	0.6439690000000002
A0A075B6I9	IGLV7-46	immunoglobulin lambda variable 7-46 (gene/pseudogene) [Source:HGNC Symbol;Acc:HGNC:5930]	1	null	2	38	0	3	0.6394044999999999	0.15000000000000002	0.19332449999999998
Q5T6F0	DCAF12	DDB1 and CUL4 associated factor 12 [Source:HGNC Symbol;Acc:HGNC:19911]	44	null	69	3	0	1	1.0192949999999998	0.15000000000000002	0.9667224999999998
Q6AW86	ZNF324B	zinc finger protein 324B [Source:HGNC Symbol;Acc:HGNC:33107]	null	13	70	0	1	1	0.15000000000000002	0.2611205000000001	0.9667224999999998
Q8IYM9	TRIM22	tripartite motif containing 22 [Source:HGNC Symbol;Acc:HGNC:16379]	6	null	8	12	0	1	0.336133	0.15000000000000002	0.3238079999999999
P01861	IGHG4	immunoglobulin heavy constant gamma 4 (G4m marker) [Source:HGNC Symbol;Acc:HGNC:5528]	1	1	2	76	16	3	1.1318434999999998	0.9942709999999999	0.1912675
Q15572	TAF1C	TATA-box binding protein associated factor, RNA polymerase I subunit C [Source:HGNC Symbol;Acc:HGNC:11534]	40	13	71	4	60	3	1.863158	1.0664275	1.4164490000000003
O43674	NDUFB5	NADH:ubiquinone oxidoreductase subunit B5 [Source:HGNC Symbol;Acc:HGNC:7700]	2	2	49	23	266	4	1.7094354999999999	3.3938465	1.23647
Q6FI81	CIAPIN1	cytokine induced apoptosis inhibitor 1 [Source:HGNC Symbol;Acc:HGNC:28050]	41	0	72	2	3	1	0.9391569999999999	0.21009500000000006	0.9667224999999998
Q14151	SAFB2	scaffold attachment factor B2 [Source:HGNC Symbol;Acc:HGNC:21605]	45	13	40	1	23	1	0.5122615000000001	1.3027785000000003	0.5654205000000001
P43365	MAGEA12	MAGE family member A12 [Source:HGNC Symbol;Acc:HGNC:6799]	42	null	73	1	0	1	0.7458754999999999	0.15000000000000002	0.9667224999999998
Q5VYY1	ANKRD22	ankyrin repeat domain 22 [Source:HGNC Symbol;Acc:HGNC:28321]	43	null	74	1	0	1	0.9667224999999998	0.15000000000000002	0.9667224999999998
O60313	OPA1	OPA1 mitochondrial dynamin like GTPase [Source:HGNC Symbol;Acc:HGNC:8140]	2	8	3	26	108	2	1.8560520000000003	2.253563	1.0157845000000003
Q15048	LRRC14	leucine rich repeat containing 14 [Source:HGNC Symbol;Acc:HGNC:20419]	null	13	25	0	26	2	0.15000000000000002	1.5440000000000005	0.9069079999999998
Q9UHN1	POLG2	DNA polymerase gamma 2, accessory subunit [Source:HGNC Symbol;Acc:HGNC:9180]	17	13	75	4	144	1	1.0676005	1.9620470000000003	0.9667224999999998
Q8IWL1	SFTPA2	surfactant protein A2 [Source:HGNC Symbol;Acc:HGNC:10799]	12	44	76	45	1	34	2.4163974999999995	0.9667224999999998	1.6183919999999998
Q96JN8	NEURL4	neuralized E3 ubiquitin protein ligase 4 [Source:HGNC Symbol;Acc:HGNC:34410]	17	13	77	2	50	2	0.7093085	1.9270184999999995	1.4079830000000002
A0A0B4J279	TRAV21	T cell receptor alpha variable 21 [Source:HGNC Symbol;Acc:HGNC:12118]	6	null	8	152	0	26	1.447219	0.15000000000000002	0.37374549999999995
P62241	RPS8	ribosomal protein S8 [Source:HGNC Symbol;Acc:HGNC:10441]	0	0	78	1	97	1	0.5088275	1.4268784999999997	0.9667224999999998
Q9HCK8	CHD8	chromodomain helicase DNA binding protein 8 [Source:HGNC Symbol;Acc:HGNC:20153]	null	8	79	0	163	1	0.15000000000000002	2.7178245000000003	0.9667224999999998
Q8TCB0	IFI44	interferon induced protein 44 [Source:HGNC Symbol;Acc:HGNC:16938]	22	45	80	6	2	3	1.2513959999999995	0.3518325000000001	0.7094954999999998
P07476	IVL	involucrin [Source:HGNC Symbol;Acc:HGNC:6187]	31	null	66	12	0	1	1.9973729999999998	0.15000000000000002	0.3199660000000002
O15287	FANCG	FA complementation group G [Source:HGNC Symbol;Acc:HGNC:3588]	44	22	81	6	8	1	1.7658669999999999	0.2849460000000001	0.9667224999999998
Q9NRR6	INPP5E	inositol polyphosphate-5-phosphatase E [Source:HGNC Symbol;Acc:HGNC:21474]	45	13	82	1	40	2	0.42289250000000006	1.2885155000000001	0.9500454999999999
P49454	CENPF	centromere protein F [Source:HGNC Symbol;Acc:HGNC:1857]	16	22	83	19	67	2	2.4396110000000006	1.468588	0.9662889999999998
Q147X3	NAA30	N(alpha)-acetyltransferase 30, NatC catalytic subunit [Source:HGNC Symbol;Acc:HGNC:19844]	46	8	84	1	80	1	0.6794650000000001	1.295154	0.9667224999999998
Q96I24	FUBP3	far upstream element binding protein 3 [Source:HGNC Symbol;Acc:HGNC:4005]	45	8	85	4	47	1	1.094571	0.9471215	0.7458754999999999
O00341	SLC1A7	solute carrier family 1 member 7 [Source:HGNC Symbol;Acc:HGNC:10945]	4	null	27	3	0	1	0.4018124999999999	0.15000000000000002	0.198994
O43294	TGFB1I1	transforming growth factor beta 1 induced transcript 1 [Source:HGNC Symbol;Acc:HGNC:11767]	4	4	27	2	3	1	0.26765700000000003	0.434665	0.27766150000000006
Q7Z7G0	ABI3BP	ABI family member 3 binding protein [Source:HGNC Symbol;Acc:HGNC:17265]	5	4	8	58	19	1	1.057919	0.9206099999999998	0.1594945
O75419	CDC45	cell division cycle 45 [Source:HGNC Symbol;Acc:HGNC:1739]	16	22	86	2	68	1	0.6470715000000001	1.3446919999999998	0.9667224999999998
Q9NZP2	OR6C2	olfactory receptor family 6 subfamily C member 2 [Source:HGNC Symbol;Acc:HGNC:15436]	47	null	87	1	0	1	0.9667224999999998	0.15000000000000002	0.9667224999999998
P81172	HAMP	hepcidin antimicrobial peptide [Source:HGNC Symbol;Acc:HGNC:15598]	5	null	7	2	0	1	0.17056150000000003	0.15000000000000002	0.16669399999999998
Q5T5B0	LCE3E	late cornified envelope 3E [Source:HGNC Symbol;Acc:HGNC:29463]	31	null	88	9	0	1	1.4160665000000001	0.15000000000000002	0.9667224999999998
Q86W50	METTL16	methyltransferase like 16 [Source:HGNC Symbol;Acc:HGNC:28484]	null	8	43	0	4	1	0.15000000000000002	0.3543825	0.7458754999999999
Q5SSQ6	SAPCD1	suppressor APC domain containing 1 [Source:HGNC Symbol;Acc:HGNC:13938]	null	13	42	0	96	1	0.15000000000000002	1.4527185	0.46784899999999985
P19875	CXCL2	C-X-C motif chemokine ligand 2 [Source:HGNC Symbol;Acc:HGNC:4603]	12	14	89	3	11	1	0.9436534999999999	1.0027625	0.9667224999999998
Q5JQS6	GCSAML	germinal center associated signaling and motility like [Source:HGNC Symbol;Acc:HGNC:29583]	null	15	16	0	4	1	0.15000000000000002	1.2141065000000002	0.4905525000000001
Q6NUP7	PPP4R4	protein phosphatase 4 regulatory subunit 4 [Source:HGNC Symbol;Acc:HGNC:23788]	null	null	90	0	0	1	0.15000000000000002	0.15000000000000002	0.9667224999999998
Q9BZW8	CD244	CD244 molecule [Source:HGNC Symbol;Acc:HGNC:18171]	6	null	8	47	0	24	0.5498995	0.15000000000000002	0.371646
P0DJI8	SAA1	serum amyloid A1 [Source:HGNC Symbol;Acc:HGNC:10513]	48	47	91	2	2	2	0.9662889999999998	0.9662889999999998	0.9662889999999998
Q96QE3	ATAD5	ATPase family AAA domain containing 5 [Source:HGNC Symbol;Acc:HGNC:25752]	16	13	62	59	16	3	7.879644999999998	0.37700949999999994	1.336923
O95409	ZIC2	Zic family member 2 [Source:HGNC Symbol;Acc:HGNC:12873]	49	null	92	1	0	1	0.9667224999999998	0.15000000000000002	0.9667224999999998
A0A1B0GX68	TRBV2	T cell receptor beta variable 2 [Source:HGNC Symbol;Acc:HGNC:12195]	6	null	8	122	0	22	1.1830900000000002	0.15000000000000002	0.33896350000000003
Q69YH5	CDCA2	cell division cycle associated 2 [Source:HGNC Symbol;Acc:HGNC:14623]	23	22	33	2	83	1	0.9662889999999998	1.5987145	0.7458754999999999
P98168	ZXDA	zinc finger X-linked duplicated A [Source:HGNC Symbol;Acc:HGNC:13198]	50	8	93	1	41	1	0.9667224999999998	0.7840064999999999	0.9667224999999998
Q6NUN0	ACSM5	acyl-CoA synthetase medium chain family member 5 [Source:HGNC Symbol;Acc:HGNC:26060]	5	null	7	9	0	3	0.27246800000000004	0.15000000000000002	0.20131450000000006
P08922	ROS1	ROS proto-oncogene 1, receptor tyrosine kinase [Source:HGNC Symbol;Acc:HGNC:10261]	null	null	76	0	0	4	0.15000000000000002	0.15000000000000002	0.315325
Q9UNW9	NOVA2	NOVA alternative splicing regulator 2 [Source:HGNC Symbol;Acc:HGNC:7887]	4	4	5	2	9	2	0.24232699999999996	1.0591175000000002	0.27162649999999994
Q99623	PHB2	prohibitin 2 [Source:HGNC Symbol;Acc:HGNC:30306]	null	0	94	0	48	1	0.15000000000000002	0.8698395	0.9667224999999998
Q9Y4P1	ATG4B	autophagy related 4B cysteine peptidase [Source:HGNC Symbol;Acc:HGNC:20790]	17	13	95	5	67	1	1.4094279999999997	1.348347	0.9667224999999998
P51114	FXR1	FMR1 autosomal homolog 1 [Source:HGNC Symbol;Acc:HGNC:4023]	2	8	49	22	98	1	1.6512105000000001	1.4139500000000003	0.40273050000000005
P57087	JAM2	junctional adhesion molecule 2 [Source:HGNC Symbol;Acc:HGNC:14686]	4	49	27	24	1	5	1.3635875	0.47623849999999995	0.401175
O14804	TAAR5	trace amine associated receptor 5 [Source:HGNC Symbol;Acc:HGNC:30236]	null	null	96	0	0	1	0.15000000000000002	0.15000000000000002	0.9667224999999998
Q9BWG6	SCNM1	sodium channel modifier 1 [Source:HGNC Symbol;Acc:HGNC:23136]	16	0	97	3	60	1	0.5968534999999999	1.0051849999999996	0.651993
Q9UBY9	HSPB7	heat shock protein family B (small) member 7 [Source:HGNC Symbol;Acc:HGNC:5249]	4	null	27	1	0	1	0.20167150000000003	0.15000000000000002	0.2135375
P18858	LIG1	DNA ligase 1 [Source:HGNC Symbol;Acc:HGNC:6598]	17	13	98	5	7	1	1.8026380000000002	0.7799605000000001	0.9667224999999998
Q9NY15	STAB1	stabilin 1 [Source:HGNC Symbol;Acc:HGNC:18628]	5	4	7	22	4	6	0.4973865	0.503736	0.24877000000000002
Q96L50	LRR1	leucine rich repeat protein 1 [Source:HGNC Symbol;Acc:HGNC:19742]	16	2	99	3	28	1	0.8304760000000001	0.72987	0.9667224999999998
Q9NPE3	NOP10	NOP10 ribonucleoprotein [Source:HGNC Symbol;Acc:HGNC:14378]	null	0	100	0	7	1	0.15000000000000002	0.250912	0.9667224999999998
P12532	CKMT1B	creatine kinase, mitochondrial 1B [Source:HGNC Symbol;Acc:HGNC:1995]	51	48	101	1	1	1	0.9667224999999998	0.9667224999999998	0.9667224999999998
Q9HAH7	FBRS	fibrosin [Source:HGNC Symbol;Acc:HGNC:20442]	17	13	102	1	10	2	0.5466099999999999	0.6346529999999999	0.9126795000000001
P0CJ78	ZNF865	zinc finger protein 865 [Source:HGNC Symbol;Acc:HGNC:38705]	17	13	103	3	12	3	0.891421	0.8047549999999999	1.8492944999999994
Q6NXE6	ARMC6	armadillo repeat containing 6 [Source:HGNC Symbol;Acc:HGNC:25049]	null	5	104	0	2	1	0.15000000000000002	0.49912900000000004	0.9667224999999998
Q92997	DVL3	dishevelled segment polarity protein 3 [Source:HGNC Symbol;Acc:HGNC:3087]	2	4	105	12	1	6	0.9818779999999999	0.2747885000000001	2.2764449999999994
Q86T13	CLEC14A	C-type lectin domain containing 14A [Source:HGNC Symbol;Acc:HGNC:19832]	4	4	5	19	2	11	1.2217649999999998	0.6001685000000001	0.7438440000000001
P83105	HTRA4	HtrA serine peptidase 4 [Source:HGNC Symbol;Acc:HGNC:26909]	5	null	7	27	0	1	0.519444	0.15000000000000002	0.15841500000000003
O75023	LILRB5	leukocyte immunoglobulin like receptor B5 [Source:HGNC Symbol;Acc:HGNC:6609]	5	4	7	52	6	2	0.572178	1.2164015	0.16646450000000004
Q9BYX4	IFIH1	interferon induced with helicase C domain 1 [Source:HGNC Symbol;Acc:HGNC:18873]	22	45	80	3	4	1	0.6751555	0.49638350000000014	0.33679600000000004
P28838	LAP3	leucine aminopeptidase 3 [Source:HGNC Symbol;Acc:HGNC:18449]	6	null	8	9	0	5	0.250674	0.15000000000000002	0.202547
P39748	FEN1	flap structure-specific endonuclease 1 [Source:HGNC Symbol;Acc:HGNC:3650]	16	22	106	10	6	1	1.6142015000000003	0.2792000000000001	0.9667224999999998
P07919	UQCRH	ubiquinol-cytochrome c reductase hinge protein [Source:HGNC Symbol;Acc:HGNC:12590]	53	0	107	1	142	1	0.9667224999999998	1.9697990000000003	0.9667224999999998
Q03252	LMNB2	lamin B2 [Source:HGNC Symbol;Acc:HGNC:6638]	84	2	108	1	25	1	0.4935530000000001	1.2604484999999999	0.6086090000000001
Q6P1J9	CDC73	cell division cycle 73 [Source:HGNC Symbol;Acc:HGNC:16783]	16	8	109	1	23	1	0.3854925	0.7104305000000003	0.9667224999999998
Q9P0S9	TMEM14C	transmembrane protein 14C [Source:HGNC Symbol;Acc:HGNC:20952]	null	2	110	0	151	1	0.15000000000000002	2.2833045000000003	0.9667224999999998
P60985	KRTDAP	keratinocyte differentiation associated protein [Source:HGNC Symbol;Acc:HGNC:16313]	31	null	111	4	0	1	0.9211455000000001	0.15000000000000002	0.9667224999999998
Q9BXJ2	C1QTNF7	C1q and TNF related 7 [Source:HGNC Symbol;Acc:HGNC:14342]	4	4	5	5	31	3	0.5505029999999999	1.5281305000000003	0.4448225
P24844	MYL9	myosin light chain 9 [Source:HGNC Symbol;Acc:HGNC:15754]	4	null	27	5	0	1	0.4116129999999999	0.15000000000000002	0.20858200000000002
P01718	IGLV3-27	immunoglobulin lambda variable 3-27 [Source:HGNC Symbol;Acc:HGNC:5910]	1	1	2	5	1	2	0.21456600000000006	0.18629500000000002	0.17938449999999997
Q3MIX3	ADCK5	aarF domain containing kinase 5 [Source:HGNC Symbol;Acc:HGNC:21738]	17	13	112	2	92	1	0.7590334999999998	2.3523925000000006	0.9667224999999998
O75052	NOS1AP	nitric oxide synthase 1 adaptor protein [Source:HGNC Symbol;Acc:HGNC:16859]	56	null	113	1	0	1	0.9667224999999998	0.15000000000000002	0.9667224999999998
P05387	RPLP2	ribosomal protein lateral stalk subunit P2 [Source:HGNC Symbol;Acc:HGNC:10377]	57	0	114	1	56	1	0.7458754999999999	0.8920245	0.7458754999999999
P31151	S100A7	S100 calcium binding protein A7 [Source:HGNC Symbol;Acc:HGNC:10497]	58	35	115	1	1	1	0.9667224999999998	0.4411845000000001	0.9667224999999998
Q96RK0	CIC	capicua transcriptional repressor [Source:HGNC Symbol;Acc:HGNC:14214]	59	4	116	1	20	1	0.9667224999999998	1.2251225000000001	0.9667224999999998
Q9UIS9	MBD1	methyl-CpG binding domain protein 1 [Source:HGNC Symbol;Acc:HGNC:6916]	60	13	117	1	10	1	0.9667224999999998	0.5011605	0.9667224999999998
Q15477	SKIV2L	Ski2 like RNA helicase [Source:HGNC Symbol;Acc:HGNC:10898]	61	13	118	2	14	1	0.9391569999999999	1.1173085000000003	0.5488030000000002
Q6ZUU3	FOXL2NB	FOXL2 neighbor [Source:HGNC Symbol;Acc:HGNC:34428]	62	null	119	1	0	1	0.9667224999999998	0.15000000000000002	0.9667224999999998
Q9BX82	ZNF471	zinc finger protein 471 [Source:HGNC Symbol;Acc:HGNC:23226]	null	8	120	0	7	1	0.15000000000000002	0.24885500000000005	0.9667224999999998
A8MQT2	GOLGA8B	golgin A8 family member B [Source:HGNC Symbol;Acc:HGNC:31973]	17	13	42	4	136	1	0.9222079999999999	1.8863544999999997	0.49052699999999994
Q96JQ0	DCHS1	dachsous cadherin-related 1 [Source:HGNC Symbol;Acc:HGNC:13681]	4	4	27	3	49	3	0.6325195	2.8945394999999996	0.3473105000000001
Q7Z6E9	RBBP6	RB binding protein 6, ubiquitin ligase [Source:HGNC Symbol;Acc:HGNC:9889]	16	13	121	2	2	1	0.9752225000000001	0.46353099999999997	0.9667224999999998
Q5T280	SPOUT1	SPOUT domain containing methyltransferase 1 [Source:HGNC Symbol;Acc:HGNC:26933]	45	13	122	4	10	1	1.2109020000000004	0.706291	0.9667224999999998
P04908	HIST1H2AE	histone cluster 1 H2A family member e [Source:HGNC Symbol;Acc:HGNC:4724]	64	null	123	1	0	1	0.5369029999999999	0.15000000000000002	0.7458754999999999
P40261	NNMT	nicotinamide N-methyltransferase [Source:HGNC Symbol;Acc:HGNC:7861]	4	14	27	5	6	1	0.3602305	0.5764535	0.20858200000000002
Q15842	KCNJ8	potassium voltage-gated channel subfamily J member 8 [Source:HGNC Symbol;Acc:HGNC:6269]	4	null	124	2	0	1	0.5063284999999998	0.15000000000000002	0.9667224999999998
Q5QGZ9	CLEC12A	C-type lectin domain family 12 member A [Source:HGNC Symbol;Acc:HGNC:31713]	null	null	125	0	0	1	0.15000000000000002	0.15000000000000002	0.9667224999999998
Q8TAF7	ZNF461	zinc finger protein 461 [Source:HGNC Symbol;Acc:HGNC:21629]	0	2	126	10	73	1	1.5822159999999996	1.0422705	0.9667224999999998
A0A1B0GVM6	C11orf97	chromosome 11 open reading frame 97 [Source:HGNC Symbol;Acc:HGNC:49544]	21	17	29	6	424	2	0.9626595000000003	1.4670664999999998	0.50071
A0A0A6YYG2	TRBV6-6	T cell receptor beta variable 6-6 [Source:HGNC Symbol;Acc:HGNC:12231]	6	1	8	32	9	6	0.42173649999999996	0.8973880000000001	0.2028955
P49756	RBM25	RNA binding motif protein 25 [Source:HGNC Symbol;Acc:HGNC:23244]	17	13	127	5	125	1	1.2495600000000002	2.0883485	0.9667224999999998
Q92688	ANP32B	acidic nuclear phosphoprotein 32 family member B [Source:HGNC Symbol;Acc:HGNC:16677]	45	null	128	2	0	1	0.5126695	0.15000000000000002	0.9667224999999998
Q9BTZ2	DHRS4	dehydrogenase/reductase 4 [Source:HGNC Symbol;Acc:HGNC:16985]	65	null	129	1	0	1	0.9667224999999998	0.15000000000000002	0.9667224999999998
Q96BZ4	PLD4	phospholipase D family member 4 [Source:HGNC Symbol;Acc:HGNC:23792]	null	null	8	0	0	1	0.15000000000000002	0.15000000000000002	0.171777
O95704	APBB3	amyloid beta precursor protein binding family B member 3 [Source:HGNC Symbol;Acc:HGNC:20708]	17	13	42	5	154	3	1.0643280000000002	2.2003360000000005	0.7220925000000001
Q12830	BPTF	bromodomain PHD finger transcription factor [Source:HGNC Symbol;Acc:HGNC:3581]	66	8	130	2	197	1	1.4079830000000002	3.255084000000001	0.9667224999999998
P41226	UBA7	ubiquitin like modifier activating enzyme 7 [Source:HGNC Symbol;Acc:HGNC:12471]	6	13	8	15	5	2	0.49143649999999994	0.32734399999999997	0.3599075
P00325	ADH1B	alcohol dehydrogenase 1B (class I), beta polypeptide [Source:HGNC Symbol;Acc:HGNC:250]	4	null	131	4	0	2	0.523541	0.15000000000000002	1.4079830000000002
P57678	GEMIN4	gem nuclear organelle associated protein 4 [Source:HGNC Symbol;Acc:HGNC:15717]	null	null	132	0	0	1	0.15000000000000002	0.15000000000000002	0.9667224999999998
Q8IVW1.1	null	null	null	50	133	0	1	1	0.15000000000000002	0.9667224999999998	0.9667224999999998
P29033	GJB2	gap junction protein beta 2 [Source:HGNC Symbol;Acc:HGNC:4284]	67	null	134	1	0	1	0.9667224999999998	0.15000000000000002	0.9667224999999998
Q30KQ7	DEFB113	defensin beta 113 [Source:HGNC Symbol;Acc:HGNC:18094]	null	null	135	0	0	1	0.15000000000000002	0.15000000000000002	0.9667224999999998
P29972	AQP1	aquaporin 1 (Colton blood group) [Source:HGNC Symbol;Acc:HGNC:633]	12	null	5	4	0	3	0.43529400000000007	0.15000000000000002	0.3293670000000001
Q8IZL8	PELP1	proline, glutamate and leucine rich protein 1 [Source:HGNC Symbol;Acc:HGNC:30134]	153	13	136	1	6	1	0.9667224999999998	0.467866	0.6722654999999997
Q86W10	CYP4Z1	cytochrome P450 family 4 subfamily Z member 1 [Source:HGNC Symbol;Acc:HGNC:20583]	69	13	137	1	1	1	0.9667224999999998	0.19470150000000003	0.9667224999999998
A0A0C4DH59	TRBV5-4	T cell receptor beta variable 5-4 [Source:HGNC Symbol;Acc:HGNC:12221]	6	null	8	47	0	14	0.5836954999999999	0.15000000000000002	0.2705639999999999
Q5VT79	ANXA8L1	annexin A8 like 1 [Source:HGNC Symbol;Acc:HGNC:23334]	70	null	138	1	0	1	0.9667224999999998	0.15000000000000002	0.9667224999999998
Q9Y3Z3	SAMHD1	SAM and HD domain containing deoxynucleoside triphosphate triphosphohydrolase 1 [Source:HGNC Symbol;Acc:HGNC:15925]	5	5	8	56	4	2	0.609068	0.8998784999999999	0.16608199999999998
O43315	AQP9	aquaporin 9 [Source:HGNC Symbol;Acc:HGNC:643]	5	null	7	11	0	5	0.4721669999999999	0.15000000000000002	0.30036500000000005
Q9GZR2	REXO4	REX4 homolog, 3'-5' exonuclease [Source:HGNC Symbol;Acc:HGNC:12820]	45	null	139	3	0	1	0.9342525	0.15000000000000002	0.5700869999999999
P62841	RPS15	ribosomal protein S15 [Source:HGNC Symbol;Acc:HGNC:10388]	71	0	140	2	22	1	1.253674	0.558442	0.7458754999999999
P52435	POLR2J	RNA polymerase II subunit J [Source:HGNC Symbol;Acc:HGNC:9197]	72	0	141	1	41	1	0.9667224999999998	0.7712479999999998	0.9667224999999998
Q14160	SCRIB	scribble planar cell polarity protein [Source:HGNC Symbol;Acc:HGNC:30377]	17	13	142	3	30	1	1.0004929999999999	1.778311	0.9667224999999998
Q4VXU2	PABPC1L	poly(A) binding protein cytoplasmic 1 like [Source:HGNC Symbol;Acc:HGNC:15797]	17	13	42	10	218	1	2.2572690000000004	2.8903489999999996	0.3549095
Q9ULV5	HSF4	heat shock transcription factor 4 [Source:HGNC Symbol;Acc:HGNC:5227]	17	13	143	3	177	3	0.7930165000000001	2.558492	1.8492944999999994
Q96CN5	LRRC45	leucine rich repeat containing 45 [Source:HGNC Symbol;Acc:HGNC:28302]	16	13	144	1	21	1	0.49070550000000007	1.000697	0.9667224999999998
Q15622	OR7A5	olfactory receptor family 7 subfamily A member 5 [Source:HGNC Symbol;Acc:HGNC:8368]	73	null	145	1	0	1	0.9667224999999998	0.15000000000000002	0.9667224999999998
P07478	PRSS2	serine protease 2 [Source:HGNC Symbol;Acc:HGNC:9483]	74	null	146	1	0	1	0.9667224999999998	0.15000000000000002	0.9667224999999998
Q15021	NCAPD2	non-SMC condensin I complex subunit D2 [Source:HGNC Symbol;Acc:HGNC:24305]	16	8	147	7	9	1	1.0118235	0.3181725	0.9667224999999998
P40306	PSMB10	proteasome subunit beta 10 [Source:HGNC Symbol;Acc:HGNC:9538]	6	0	30	70	2	3	1.0854420000000002	0.6504375	0.4678319999999999
Q86UP8	GTF2IRD2	GTF2I repeat domain containing 2 [Source:HGNC Symbol;Acc:HGNC:30775]	75	null	148	1	0	1	0.9667224999999998	0.15000000000000002	0.9667224999999998
O75153	CLUH	clustered mitochondria homolog [Source:HGNC Symbol;Acc:HGNC:29094]	68	13	136	1	31	1	0.9667224999999998	1.5385260000000003	0.6722654999999997
O00165	HAX1	HCLS1 associated protein X-1 [Source:HGNC Symbol;Acc:HGNC:16915]	16	0	149	7	33	1	1.5720075	0.9030405	0.9667224999999998
Q14206	RCAN2	regulator of calcineurin 2 [Source:HGNC Symbol;Acc:HGNC:3041]	154	null	27	1	0	1	0.9667224999999998	0.15000000000000002	0.18538550000000004
P01871	IGHM	immunoglobulin heavy constant mu [Source:HGNC Symbol;Acc:HGNC:5541]	1	1	2	39	5	1	0.677136	0.3203315	0.163906
Q9NX70	MED29	mediator complex subunit 29 [Source:HGNC Symbol;Acc:HGNC:23074]	null	null	150	0	0	1	0.15000000000000002	0.15000000000000002	0.7458754999999999
Q5TA45	INTS11	integrator complex subunit 11 [Source:HGNC Symbol;Acc:HGNC:26052]	17	13	151	8	102	1	2.512005500000001	2.7073949999999996	0.7458754999999999
P24530	EDNRB	endothelin receptor type B [Source:HGNC Symbol;Acc:HGNC:3180]	4	49	5	4	3	2	0.3831635	0.6620230000000003	0.32783700000000005
O14933	UBE2L6	ubiquitin conjugating enzyme E2 L6 [Source:HGNC Symbol;Acc:HGNC:12490]	22	null	30	2	0	3	0.42982849999999995	0.15000000000000002	0.5088530000000001
P35503	UGT1A3	UDP glucuronosyltransferase family 1 member A3 [Source:HGNC Symbol;Acc:HGNC:12535]	13	null	152	2	0	1	0.6574245	0.15000000000000002	0.9667224999999998
Q12834	CDC20	cell division cycle 20 [Source:HGNC Symbol;Acc:HGNC:1723]	16	22	153	7	89	2	1.1302200000000002	1.8237689999999998	0.9662889999999998
Q96QH2	PRAM1	PML-RARA regulated adaptor molecule 1 [Source:HGNC Symbol;Acc:HGNC:30091]	5	5	7	45	2	6	0.6583169999999999	0.794997	0.20625300000000002
Q92830	KAT2A	lysine acetyltransferase 2A [Source:HGNC Symbol;Acc:HGNC:4201]	null	13	154	0	86	1	0.15000000000000002	1.4264875	0.9667224999999998
Q9BUJ2	HNRNPUL1	heterogeneous nuclear ribonucleoprotein U like 1 [Source:HGNC Symbol;Acc:HGNC:17011]	78	4	155	1	2	1	0.9667224999999998	0.2607975000000001	0.9667224999999998
Q9Y6A5	TACC3	transforming acidic coiled-coil containing protein 3 [Source:HGNC Symbol;Acc:HGNC:11524]	79	22	156	2	38	1	0.8744465	1.0152490000000003	0.9667224999999998
Q9UDV6	ZNF212	zinc finger protein 212 [Source:HGNC Symbol;Acc:HGNC:13004]	null	13	157	0	16	1	0.15000000000000002	1.4017270000000002	0.9667224999999998
O75871	CEACAM4	carcinoembryonic antigen related cell adhesion molecule 4 [Source:HGNC Symbol;Acc:HGNC:1816]	5	null	7	3	0	1	0.17963950000000006	0.15000000000000002	0.15944350000000004
Q9UL46	PSME2	proteasome activator subunit 2 [Source:HGNC Symbol;Acc:HGNC:9569]	80	0	158	1	4	1	0.9667224999999998	0.6534040000000002	0.9667224999999998
Q13588	GRAP	GRB2 related adaptor protein [Source:HGNC Symbol;Acc:HGNC:4562]	5	null	8	13	0	4	0.278333	0.15000000000000002	0.18497750000000002
Q9P0J0	NDUFA13	NADH:ubiquinone oxidoreductase subunit A13 [Source:HGNC Symbol;Acc:HGNC:17194]	35	0	159	2	51	1	0.9113705000000001	1.2773889999999999	0.9667224999999998
P09913	IFIT2	interferon induced protein with tetratricopeptide repeats 2 [Source:HGNC Symbol;Acc:HGNC:5409]	22	45	80	3	6	4	0.6704975	0.6824144999999999	0.890656
Q8NB42	ZNF527	zinc finger protein 527 [Source:HGNC Symbol;Acc:HGNC:29385]	0	2	160	5	210	1	0.852423	2.7809540000000004	0.9667224999999998
Q15915	ZIC1	Zic family member 1 [Source:HGNC Symbol;Acc:HGNC:12872]	81	null	161	1	0	1	0.9667224999999998	0.15000000000000002	0.9667224999999998
A8MT69	CENPX	centromere protein X [Source:HGNC Symbol;Acc:HGNC:11422]	155	0	162	1	11	1	0.7458754999999999	0.7370100000000002	0.7458754999999999
Q01362	MS4A2	membrane spanning 4-domains A2 [Source:HGNC Symbol;Acc:HGNC:7316]	11	15	16	5	6	4	1.4409119999999997	1.8373179999999996	1.6131730000000002
Q8WUQ7	CACTIN	cactin, spliceosome C complex subunit [Source:HGNC Symbol;Acc:HGNC:29938]	84	13	40	7	24	5	2.848053	1.3786749999999997	2.1846620000000003
P56202	CTSW	cathepsin W [Source:HGNC Symbol;Acc:HGNC:2546]	6	null	8	130	0	4	1.2536994999999997	0.15000000000000002	0.19066400000000006
P42331	ARHGAP25	Rho GTPase activating protein 25 [Source:HGNC Symbol;Acc:HGNC:28951]	5	null	8	60	0	1	0.6241554999999999	0.15000000000000002	0.15813449999999998
Q9BXJ9	NAA15	N(alpha)-acetyltransferase 15, NatA auxiliary subunit [Source:HGNC Symbol;Acc:HGNC:30782]	85	14	163	1	14	1	0.9667224999999998	1.7302350000000004	0.9667224999999998
Q14526	HIC1	HIC ZBTB transcriptional repressor 1 [Source:HGNC Symbol;Acc:HGNC:4909]	4	61	27	13	1	2	0.7341540000000001	0.9667224999999998	0.2250975
Q8N3X1	FNBP4	formin binding protein 4 [Source:HGNC Symbol;Acc:HGNC:19752]	null	13	42	0	206	1	0.15000000000000002	2.891675	0.34173450000000005
Q13257	MAD2L1	mitotic arrest deficient 2 like 1 [Source:HGNC Symbol;Acc:HGNC:6763]	16	22	164	2	27	1	0.6649810000000002	0.7790084999999999	0.9667224999999998
P04406	GAPDH	glyceraldehyde-3-phosphate dehydrogenase [Source:HGNC Symbol;Acc:HGNC:4141]	86	4	165	1	2	1	0.9667224999999998	0.30002500000000004	0.9667224999999998
Q14674	ESPL1	extra spindle pole bodies like 1, separase [Source:HGNC Symbol;Acc:HGNC:16856]	16	null	62	7	0	1	1.0609365000000002	0.15000000000000002	0.5577365
Q06203	PPAT	phosphoribosyl pyrophosphate amidotransferase [Source:HGNC Symbol;Acc:HGNC:9238]	87	null	166	3	0	1	1.0475915000000002	0.15000000000000002	0.9667224999999998
P00488	F13A1	coagulation factor XIII A chain [Source:HGNC Symbol;Acc:HGNC:3531]	null	4	7	0	5	1	0.15000000000000002	0.657025	0.16943100000000005
P62805.4	null	null	88	null	167	5	0	2	1.442714	0.15000000000000002	1.1539859999999997
P62805.5	null	null	88	null	167	4	0	1	1.1470499999999997	0.15000000000000002	0.651993
Q8TF50	ZNF526	zinc finger protein 526 [Source:HGNC Symbol;Acc:HGNC:29415]	89	4	168	1	2	1	0.9667224999999998	0.6521460000000001	0.9667224999999998
Q99490	AGAP2	ArfGAP with GTPase domain, ankyrin repeat and PH domain 2 [Source:HGNC Symbol;Acc:HGNC:16921]	6	1	8	35	6	5	0.7303715	0.9605174999999999	0.20240250000000004
Q92918	MAP4K1	mitogen-activated protein kinase kinase kinase kinase 1 [Source:HGNC Symbol;Acc:HGNC:6863]	null	1	8	0	3	1	0.15000000000000002	0.5930540000000001	0.16194250000000002
Q8IW00	VSTM4	V-set and transmembrane domain containing 4 [Source:HGNC Symbol;Acc:HGNC:26470]	4	null	27	7	0	1	0.4296925	0.15000000000000002	0.18484150000000005
Q96A61	TRIM52	tripartite motif containing 52 [Source:HGNC Symbol;Acc:HGNC:19024]	null	13	42	0	139	1	0.15000000000000002	2.0039689999999997	0.33734850000000005
P54132	BLM	BLM RecQ like helicase [Source:HGNC Symbol;Acc:HGNC:1058]	16	22	169	12	18	3	1.5722284999999998	0.5680130000000001	1.1401904999999999
Q5C9Z4	NOM1	nucleolar protein with MIF4G domain 1 [Source:HGNC Symbol;Acc:HGNC:13244]	156	14	170	1	3	1	0.9667224999999998	0.45573650000000004	0.9667224999999998
Q93077	HIST1H2AC	histone cluster 1 H2A family member c [Source:HGNC Symbol;Acc:HGNC:4733]	88	null	171	3	0	2	0.8354995	0.15000000000000002	1.4079830000000002
P08779	KRT16	keratin 16 [Source:HGNC Symbol;Acc:HGNC:6423]	31	35	172	4	6	2	0.7942404999999999	2.068909000000001	1.253674
P46663	BDKRB1	bradykinin receptor B1 [Source:HGNC Symbol;Acc:HGNC:1029]	91	62	173	1	1	1	0.9667224999999998	0.6794650000000001	0.9667224999999998
P30050	RPL12	ribosomal protein L12 [Source:HGNC Symbol;Acc:HGNC:10302]	123	0	174	1	72	1	0.6722654999999997	1.080597	0.7458754999999999
O15015	ZNF646	zinc finger protein 646 [Source:HGNC Symbol;Acc:HGNC:29004]	52	4	102	3	11	3	1.6629490000000002	1.1351755	1.491096
P50222	MEOX2	mesenchyme homeobox 2 [Source:HGNC Symbol;Acc:HGNC:7014]	4	14	27	18	12	6	0.9846575000000002	1.2248929999999993	0.4108225000000001
P42766	RPL35	ribosomal protein L35 [Source:HGNC Symbol;Acc:HGNC:10344]	null	0	174	0	111	1	0.15000000000000002	1.6851935000000002	0.7458754999999999
Q96RW7	HMCN1	hemicentin 1 [Source:HGNC Symbol;Acc:HGNC:19194]	null	4	175	0	19	1	0.15000000000000002	1.1298460000000004	0.9667224999999998
Q9UKV3	ACIN1	apoptotic chromatin condensation inducer 1 [Source:HGNC Symbol;Acc:HGNC:17066]	17	13	176	2	27	1	0.5302729999999999	0.8172415000000001	0.9667224999999998
Q86SI9	C5orf38	chromosome 5 open reading frame 38 [Source:HGNC Symbol;Acc:HGNC:24226]	92	null	177	1	0	1	0.9667224999999998	0.15000000000000002	0.9667224999999998
Q15643	TRIP11	thyroid hormone receptor interactor 11 [Source:HGNC Symbol;Acc:HGNC:12305]	null	8	178	0	253	1	0.15000000000000002	3.7014189999999996	0.9667224999999998
P01009	SERPINA1	serpin family A member 1 [Source:HGNC Symbol;Acc:HGNC:8941]	null	null	76	0	0	7	0.15000000000000002	0.15000000000000002	0.5130435
Q5VV67	PPRC1	PPARG related coactivator 1 [Source:HGNC Symbol;Acc:HGNC:30025]	null	14	179	0	22	1	0.15000000000000002	1.8738849999999998	0.9667224999999998
Q1HG44	DUOXA2	dual oxidase maturation factor 2 [Source:HGNC Symbol;Acc:HGNC:32698]	94	52	180	1	1	1	0.9667224999999998	0.9667224999999998	0.9667224999999998
Q9NXF1	TEX10	testis expressed 10 [Source:HGNC Symbol;Acc:HGNC:25988]	45	8	181	2	3	1	0.47199700000000006	0.2947125000000001	0.9667224999999998
Q9Y3B7	MRPL11	mitochondrial ribosomal protein L11 [Source:HGNC Symbol;Acc:HGNC:14042]	null	0	182	0	134	1	0.15000000000000002	2.2979245	0.9667224999999998
P24311	COX7B	cytochrome c oxidase subunit 7B [Source:HGNC Symbol;Acc:HGNC:2291]	96	0	183	1	186	1	0.6504035	2.656718	0.9667224999999998
Q9Y2F5	ICE1	interactor of little elongation complex ELL subunit 1 [Source:HGNC Symbol;Acc:HGNC:29154]	7	8	15	6	108	1	1.0310759999999999	2.590537	0.7458754999999999
P43360	MAGEA6	MAGE family member A6 [Source:HGNC Symbol;Acc:HGNC:6804]	97	null	184	1	0	1	0.9667224999999998	0.15000000000000002	0.9667224999999998
P35249	RFC4	replication factor C subunit 4 [Source:HGNC Symbol;Acc:HGNC:9972]	2	22	185	14	18	1	1.2953495000000002	0.8500940000000002	0.9667224999999998
Q8IVF7	FMNL3	formin like 3 [Source:HGNC Symbol;Acc:HGNC:23698]	4	4	7	8	5	1	0.6097735000000001	0.5101960000000001	0.20038799999999998
Q9Y520	PRRC2C	proline rich coiled-coil 2C [Source:HGNC Symbol;Acc:HGNC:24903]	16	8	186	1	31	1	0.4243035	1.1342489999999998	0.9667224999999998
P98066	TNFAIP6	TNF alpha induced protein 6 [Source:HGNC Symbol;Acc:HGNC:11898]	4	null	27	17	0	3	0.9657959999999999	0.15000000000000002	0.25029150000000006
P55317	FOXA1	forkhead box A1 [Source:HGNC Symbol;Acc:HGNC:5021]	98	null	187	1	0	1	0.9667224999999998	0.15000000000000002	0.9667224999999998
P51168	SCNN1B	sodium channel epithelial 1 beta subunit [Source:HGNC Symbol;Acc:HGNC:10600]	null	null	188	0	0	1	0.15000000000000002	0.15000000000000002	0.9667224999999998
Q8NG31	KNL1	kinetochore scaffold 1 [Source:HGNC Symbol;Acc:HGNC:24054]	16	22	189	5	71	1	0.7623824999999999	1.4911469999999998	0.6722654999999997
Q9P266	JCAD	junctional cadherin 5 associated [Source:HGNC Symbol;Acc:HGNC:29283]	4	4	5	13	13	1	1.067184	0.5803039999999998	0.37079600000000007
Q96T88	UHRF1	ubiquitin like with PHD and ring finger domains 1 [Source:HGNC Symbol;Acc:HGNC:12556]	54	22	108	3	83	1	1.2052495	2.0318490000000002	0.6086090000000001
Q99944	EGFL8	EGF like domain multiple 8 [Source:HGNC Symbol;Acc:HGNC:13944]	17	13	42	5	127	2	1.0703545000000003	2.0468854999999997	0.5587905000000001
P62277	RPS13	ribosomal protein S13 [Source:HGNC Symbol;Acc:HGNC:10386]	57	0	114	1	99	1	0.7458754999999999	1.4049145	0.7458754999999999
Q9H5I1	SUV39H2	suppressor of variegation 3-9 homolog 2 [Source:HGNC Symbol;Acc:HGNC:17287]	16	14	190	7	6	1	1.1925420000000002	0.8710465000000001	0.9667224999999998
Q5THK1	PRR14L	proline rich 14 like [Source:HGNC Symbol;Acc:HGNC:28738]	99	8	191	3	68	1	1.3664774999999998	1.5144115000000002	0.9667224999999998
P01833	PIGR	polymeric immunoglobulin receptor [Source:HGNC Symbol;Acc:HGNC:8968]	12	null	76	11	0	1	1.0390659999999996	0.15000000000000002	0.19272950000000003
Q7RTV0	PHF5A	PHD finger protein 5A [Source:HGNC Symbol;Acc:HGNC:18000]	83	14	192	5	3	1	2.0314239999999995	0.22613450000000007	0.9667224999999998
Q2M2I3	FAM83E	family with sequence similarity 83 member E [Source:HGNC Symbol;Acc:HGNC:25972]	100	13	193	1	7	1	0.9667224999999998	0.9263900000000002	0.9667224999999998
Q92620	DHX38	DEAH-box helicase 38 [Source:HGNC Symbol;Acc:HGNC:17211]	null	4	194	0	27	1	0.15000000000000002	1.9928934999999997	0.9667224999999998
Q7L7X3	TAOK1	TAO kinase 1 [Source:HGNC Symbol;Acc:HGNC:29259]	16	8	195	2	182	2	0.9262029999999998	3.3994905000000006	1.253674
P52732	KIF11	kinesin family member 11 [Source:HGNC Symbol;Acc:HGNC:6388]	16	22	196	6	76	1	0.9681675	1.560881	0.9667224999999998
P53420	COL4A4	collagen type IV alpha 4 chain [Source:HGNC Symbol;Acc:HGNC:2206]	12	4	197	2	10	1	0.27297799999999994	0.9111155000000002	0.9667224999999998
Q96E93	KLRG1	killer cell lectin like receptor G1 [Source:HGNC Symbol;Acc:HGNC:6380]	6	1	8	11	4	2	0.2719665	0.5537330000000001	0.167697
P52741	ZNF134	zinc finger protein 134 [Source:HGNC Symbol;Acc:HGNC:12918]	null	63	198	0	1	1	0.15000000000000002	0.9667224999999998	0.7458754999999999
Q15722	LTB4R	leukotriene B4 receptor [Source:HGNC Symbol;Acc:HGNC:6713]	102	null	199	1	0	1	0.9667224999999998	0.15000000000000002	0.9667224999999998
P05161	ISG15	ISG15 ubiquitin like modifier [Source:HGNC Symbol;Acc:HGNC:4053]	22	54	80	2	1	2	0.5252155	0.9667224999999998	0.547715
Q9UQ84	EXO1	exonuclease 1 [Source:HGNC Symbol;Acc:HGNC:3511]	16	22	200	13	80	1	1.5917785000000004	1.57579	0.9667224999999998
Q8TCI5	PIFO	primary cilia formation [Source:HGNC Symbol;Acc:HGNC:27009]	21	17	29	12	425	1	1.2053685000000003	1.4831144999999997	0.40673400000000004
Q07020	RPL18	ribosomal protein L18 [Source:HGNC Symbol;Acc:HGNC:10310]	0	0	201	3	79	2	0.9715675	1.1952705000000001	0.9500454999999999
P05787	KRT8	keratin 8 [Source:HGNC Symbol;Acc:HGNC:6446]	103	55	202	1	2	1	0.9667224999999998	0.9662889999999998	0.9667224999999998
Q9H7N4	SCAF1	SR-related CTD associated factor 1 [Source:HGNC Symbol;Acc:HGNC:30403]	17	13	203	5	46	1	1.3063655	2.966449499999999	0.7458754999999999
P51449	RORC	RAR related orphan receptor C [Source:HGNC Symbol;Acc:HGNC:10260]	null	4	76	0	2	1	0.15000000000000002	0.6690185000000002	0.19472700000000007
P28358	HOXD10	homeobox D10 [Source:HGNC Symbol;Acc:HGNC:5133]	104	null	204	1	0	1	0.9667224999999998	0.15000000000000002	0.9667224999999998
P02538	KRT6A	keratin 6A [Source:HGNC Symbol;Acc:HGNC:6443]	31	null	172	11	0	1	2.015257	0.15000000000000002	0.6794650000000001
Q13822	ENPP2	ectonucleotide pyrophosphatase/phosphodiesterase 2 [Source:HGNC Symbol;Acc:HGNC:3357]	4	null	5	6	0	3	0.3365155	0.15000000000000002	0.242616
Q9BZL4	PPP1R12C	protein phosphatase 1 regulatory subunit 12C [Source:HGNC Symbol;Acc:HGNC:14947]	17	13	42	4	24	1	0.9915765000000003	1.3511350000000002	0.33511300000000005
Q9Y2S7	POLDIP2	DNA polymerase delta interacting protein 2 [Source:HGNC Symbol;Acc:HGNC:23781]	16	null	205	1	0	1	0.45413850000000006	0.15000000000000002	0.9667224999999998
Q12874	SF3A3	splicing factor 3a subunit 3 [Source:HGNC Symbol;Acc:HGNC:10767]	105	2	206	9	1	1	2.9696030000000007	0.17627349999999997	0.9667224999999998
Q9Y6K5	OAS3	2'-5'-oligoadenylate synthetase 3 [Source:HGNC Symbol;Acc:HGNC:8088]	22	45	80	1	2	1	0.3354190000000001	0.6443685000000001	0.37479099999999993
Q8NE71	ABCF1	ATP binding cassette subfamily F member 1 [Source:HGNC Symbol;Acc:HGNC:70]	null	null	207	0	0	1	0.15000000000000002	0.15000000000000002	0.9667224999999998
A0A0C4DH29	IGHV1-3	immunoglobulin heavy variable 1-3 [Source:HGNC Symbol;Acc:HGNC:5552]	1	1	208	54	6	1	0.8418405000000002	0.38109800000000005	0.9667224999999998
Q9H5N1	RABEP2	rabaptin, RAB GTPase binding effector protein 2 [Source:HGNC Symbol;Acc:HGNC:24817]	null	13	209	0	41	1	0.15000000000000002	1.7842355	0.9667224999999998
O00622	CCN1	cellular communication network factor 1 [Source:HGNC Symbol;Acc:HGNC:2654]	4	null	210	1	0	1	0.230087	0.15000000000000002	0.9667224999999998
P02462	COL4A1	collagen type IV alpha 1 chain [Source:HGNC Symbol;Acc:HGNC:2202]	4	4	27	3	21	2	0.5034215000000001	1.5132894999999995	0.485988
P46781	RPS9	ribosomal protein S9 [Source:HGNC Symbol;Acc:HGNC:10442]	null	0	201	0	39	1	0.15000000000000002	0.654713	0.5488030000000002
Q96LP2	FAM81B	family with sequence similarity 81 member B [Source:HGNC Symbol;Acc:HGNC:26335]	21	17	29	8	437	1	1.078336	1.525674	0.330064
Q96HA1	POM121	POM121 transmembrane nucleoporin [Source:HGNC Symbol;Acc:HGNC:19702]	106	0	211	2	23	1	1.4079830000000002	1.2903685	0.9667224999999998
Q8N4H5	TOMM5	translocase of outer mitochondrial membrane 5 [Source:HGNC Symbol;Acc:HGNC:31369]	null	0	212	0	2	1	0.15000000000000002	0.20136550000000003	0.9667224999999998
P28070	PSMB4	proteasome subunit beta 4 [Source:HGNC Symbol;Acc:HGNC:9541]	16	0	97	5	96	2	0.9723665000000001	1.594762	1.187085
Q63ZY3	KANK2	KN motif and ankyrin repeat domains 2 [Source:HGNC Symbol;Acc:HGNC:29300]	4	4	27	6	22	1	0.5757310000000002	1.1180905000000005	0.190137
Q9NYT6	ZNF226	zinc finger protein 226 [Source:HGNC Symbol;Acc:HGNC:13019]	8	2	213	9	92	1	1.6043584999999996	1.474606	0.9667224999999998
Q5JSZ5	PRRC2B	proline rich coiled-coil 2B [Source:HGNC Symbol;Acc:HGNC:28121]	45	8	85	4	48	1	1.3437059999999996	1.8330765000000002	0.7458754999999999
Q9P2W1	PSMC3IP	PSMC3 interacting protein [Source:HGNC Symbol;Acc:HGNC:17928]	16	17	62	4	1	1	0.6210445000000003	0.17868750000000008	0.5577365
Q8N2M8	CLASRP	CLK4 associating serine/arginine rich protein [Source:HGNC Symbol;Acc:HGNC:17731]	17	13	42	17	131	5	3.355689999999999	2.4522165	1.2646474999999997
Q86T26	TMPRSS11B	transmembrane serine protease 11B [Source:HGNC Symbol;Acc:HGNC:25398]	31	null	66	4	0	1	0.9778150000000002	0.15000000000000002	0.349733
P30990	NTS	neurotensin [Source:HGNC Symbol;Acc:HGNC:8038]	32	null	214	1	0	1	0.7458754999999999	0.15000000000000002	0.9667224999999998
Q99969	RARRES2	retinoic acid receptor responder 2 [Source:HGNC Symbol;Acc:HGNC:9868]	4	null	27	2	0	3	0.5407195000000001	0.15000000000000002	0.5810689999999998
Q0VD83	APOBR	apolipoprotein B receptor [Source:HGNC Symbol;Acc:HGNC:24087]	5	null	7	135	0	2	1.3148909999999998	0.15000000000000002	0.17050200000000001
Q9NR99	MXRA5	matrix remodeling associated 5 [Source:HGNC Symbol;Acc:HGNC:7539]	4	4	27	1	13	1	0.18711100000000003	0.7668025	0.18489250000000007
Q9P0J6	MRPL36	mitochondrial ribosomal protein L36 [Source:HGNC Symbol;Acc:HGNC:14490]	null	0	215	0	26	1	0.15000000000000002	0.6240450000000004	0.9667224999999998
Q8N1G0	ZNF687	zinc finger protein 687 [Source:HGNC Symbol;Acc:HGNC:29277]	16	4	216	6	16	1	1.2412215000000002	1.265676	0.9667224999999998
P27918	CFP	complement factor properdin [Source:HGNC Symbol;Acc:HGNC:8864]	5	64	7	2	1	1	0.17175149999999997	0.9667224999999998	0.15944350000000004
P48507	GCLM	glutamate-cysteine ligase modifier subunit [Source:HGNC Symbol;Acc:HGNC:4312]	null	null	18	0	0	1	0.15000000000000002	0.15000000000000002	0.44738100000000014
P51884	LUM	lumican [Source:HGNC Symbol;Acc:HGNC:6724]	4	4	217	10	7	1	0.5904615000000001	0.7157855	0.9667224999999998
Q8N4P2	TTC30B	tetratricopeptide repeat domain 30B [Source:HGNC Symbol;Acc:HGNC:26425]	108	17	218	1	34	1	0.9667224999999998	0.5874014999999999	0.9667224999999998
P28845	HSD11B1	hydroxysteroid 11-beta dehydrogenase 1 [Source:HGNC Symbol;Acc:HGNC:5208]	5	null	7	59	0	7	0.6865284999999999	0.15000000000000002	0.20536900000000002
Q9UBL3	ASH2L	ASH2 like, histone lysine methyltransferase complex subunit [Source:HGNC Symbol;Acc:HGNC:744]	110	8	219	4	72	2	1.4159559999999998	1.1421199999999996	0.9662889999999998
P18615	NELFE	negative elongation factor complex member E [Source:HGNC Symbol;Acc:HGNC:13974]	null	5	220	0	10	1	0.15000000000000002	0.7151820000000002	0.9667224999999998
O00267	SUPT5H	SPT5 homolog, DSIF elongation factor subunit [Source:HGNC Symbol;Acc:HGNC:11469]	113	2	150	2	7	1	0.9500454999999999	0.32802400000000004	0.7458754999999999
O94903	PLPBP	pyridoxal phosphate binding protein [Source:HGNC Symbol;Acc:HGNC:9457]	110	8	221	1	4	1	0.46498450000000013	0.21447249999999998	0.9667224999999998
Q9Y2K6	USP20	ubiquitin specific peptidase 20 [Source:HGNC Symbol;Acc:HGNC:12619]	45	13	82	1	18	1	0.42289250000000006	0.8194175000000001	0.5488030000000002
Q96E35	ZMYND19	zinc finger MYND-type containing 19 [Source:HGNC Symbol;Acc:HGNC:21146]	45	13	139	2	2	1	0.6743395	0.18991600000000008	0.5700869999999999
Q8IWX8	CHERP	calcium homeostasis endoplasmic reticulum protein [Source:HGNC Symbol;Acc:HGNC:16930]	null	13	222	0	14	2	0.15000000000000002	1.1567739999999997	0.9662889999999998
P35269	GTF2F1	general transcription factor IIF subunit 1 [Source:HGNC Symbol;Acc:HGNC:4652]	54	13	108	3	7	1	1.0325975	0.481058	0.6318650000000001
P0C0L4	C4A	complement C4A (Rodgers blood group) [Source:HGNC Symbol;Acc:HGNC:1323]	12	null	223	3	0	1	0.5150665000000001	0.15000000000000002	0.9667224999999998
Q8NFT6	DBF4B	DBF4 zinc finger B [Source:HGNC Symbol;Acc:HGNC:17883]	16	13	62	6	37	1	1.0042075	0.7793315000000001	0.5577365
P21217	FUT3	fucosyltransferase 3 (Lewis blood group) [Source:HGNC Symbol;Acc:HGNC:4014]	14	null	224	2	0	1	1.029291	0.15000000000000002	0.9667224999999998
P14210	HGF	hepatocyte growth factor [Source:HGNC Symbol;Acc:HGNC:4893]	4	4	5	4	3	1	0.33046349999999997	0.44738100000000003	0.2099165
Q9UKK9	NUDT5	nudix hydrolase 5 [Source:HGNC Symbol;Acc:HGNC:8052]	16	2	225	1	5	1	0.38641050000000005	0.21146350000000008	0.9667224999999998
Q15124	PGM5	phosphoglucomutase 5 [Source:HGNC Symbol;Acc:HGNC:8908]	4	null	5	13	0	2	1.3330809999999997	0.15000000000000002	0.33333650000000015
P63267	ACTG2	actin gamma 2, smooth muscle [Source:HGNC Symbol;Acc:HGNC:145]	4	26	27	2	3	2	0.2330875	0.8582625000000002	0.2721195
Q8IWZ8	AC004475.1	SURP and G-patch domain containing 1 [Source:NCBI gene;Acc:57794]	157	13	226	1	34	1	0.9667224999999998	1.6937105000000003	0.7458754999999999
Q2NL68	PROSER3	proline and serine rich 3 [Source:HGNC Symbol;Acc:HGNC:25204]	113	13	227	1	13	1	0.5488030000000002	0.568217	0.9667224999999998
P57071	PRDM15	PR/SET domain 15 [Source:HGNC Symbol;Acc:HGNC:13999]	79	13	58	1	7	1	0.4401135	0.5254959999999997	0.6359534999999998
Q9C0J9	BHLHE41	basic helix-loop-helix family member e41 [Source:HGNC Symbol;Acc:HGNC:16617]	115	null	228	1	0	1	0.9667224999999998	0.15000000000000002	0.9667224999999998
P05538	HLA-DQB2	major histocompatibility complex, class II, DQ beta 2 [Source:HGNC Symbol;Acc:HGNC:4945]	5	null	229	19	0	1	0.29840149999999993	0.15000000000000002	0.9667224999999998
Q96II8	LRCH3	leucine rich repeats and calponin homology domain containing 3 [Source:HGNC Symbol;Acc:HGNC:28637]	null	8	230	0	77	1	0.15000000000000002	1.7108380000000003	0.7458754999999999
Q969X6	UTP4	UTP4 small subunit processome component [Source:HGNC Symbol;Acc:HGNC:1983]	116	14	231	2	5	1	1.4079830000000002	0.654492	0.9667224999999998
Q02543	RPL18A	ribosomal protein L18a [Source:HGNC Symbol;Acc:HGNC:10311]	71	0	232	1	103	1	0.6794650000000001	1.497641	0.9667224999999998
Q6P4F7	ARHGAP11A	Rho GTPase activating protein 11A [Source:HGNC Symbol;Acc:HGNC:15783]	16	22	189	11	29	1	1.4967230000000005	0.7064524999999999	0.6722654999999997
P22674	CCNO	cyclin O [Source:HGNC Symbol;Acc:HGNC:18576]	117	17	233	1	421	1	0.9667224999999998	1.611269	0.9667224999999998
Q9UJY5	GGA1	golgi associated, gamma adaptin ear containing, ARF binding protein 1 [Source:HGNC Symbol;Acc:HGNC:17842]	118	13	234	3	28	1	1.3287800000000005	0.8804305	0.9667224999999998
P00736	null	null	4	4	235	3	20	1	0.44209399999999993	1.2537420000000001	0.9667224999999998
Q6ZMD2	SPNS3	sphingolipid transporter 3 (putative) [Source:HGNC Symbol;Acc:HGNC:28433]	null	null	8	0	0	1	0.15000000000000002	0.15000000000000002	0.159469
Q8TDS5	OXER1	oxoeicosanoid receptor 1 [Source:HGNC Symbol;Acc:HGNC:24884]	119	null	236	1	0	1	0.9667224999999998	0.15000000000000002	0.9667224999999998
Q06609	RAD51	RAD51 recombinase [Source:HGNC Symbol;Acc:HGNC:9817]	16	22	237	4	65	1	0.6208064999999999	1.2819365000000005	0.9667224999999998
Q8WW27	APOBEC4	apolipoprotein B mRNA editing enzyme catalytic polypeptide like 4 [Source:HGNC Symbol;Acc:HGNC:32152]	21	17	29	4	434	4	0.47715650000000004	1.4958219999999998	0.8609145000000001
Q15003	NCAPH	non-SMC condensin I complex subunit H [Source:HGNC Symbol;Acc:HGNC:1112]	16	22	238	3	80	1	0.49177650000000006	1.6611555	0.9667224999999998
P83881	RPL36A	ribosomal protein L36a [Source:HGNC Symbol;Acc:HGNC:10359]	96	0	239	1	71	1	0.6359534999999998	1.0425255	0.9667224999999998
Q96NI8	ZNF570	zinc finger protein 570 [Source:HGNC Symbol;Acc:HGNC:26416]	0	2	240	5	59	1	1.0550715000000002	1.0396949999999998	0.9667224999999998
P24071	FCAR	Fc fragment of IgA receptor [Source:HGNC Symbol;Acc:HGNC:3608]	4	65	7	2	1	1	0.29712650000000007	0.9667224999999998	0.249773
P49760	CLK2	CDC like kinase 2 [Source:HGNC Symbol;Acc:HGNC:2069]	16	13	42	2	193	2	0.5170895000000001	2.7062985000000004	0.7156920000000001
P02671	FGA	fibrinogen alpha chain [Source:HGNC Symbol;Acc:HGNC:3661]	12	40	76	4	1	1	0.4296415000000001	0.9667224999999998	0.20632950000000003
Q8N5A5	ZGPAT	zinc finger CCCH-type and G-patch domain containing [Source:HGNC Symbol;Acc:HGNC:15948]	120	13	241	3	36	1	1.8492944999999994	1.3253290000000002	0.9667224999999998
P84090	ERH	ERH mRNA splicing and mitosis factor [Source:HGNC Symbol;Acc:HGNC:3447]	null	0	242	0	249	1	0.15000000000000002	3.3250304999999996	0.9667224999999998
Q9BXS6	NUSAP1	nucleolar and spindle associated protein 1 [Source:HGNC Symbol;Acc:HGNC:18538]	16	22	189	30	89	1	3.6815035	1.7538479999999996	0.6722654999999997
P03950	ANG	angiogenin [Source:HGNC Symbol;Acc:HGNC:483]	121	4	243	1	7	1	0.9667224999999998	2.1878919999999997	0.9667224999999998
Q00613	HSF1	heat shock transcription factor 1 [Source:HGNC Symbol;Acc:HGNC:5224]	17	13	244	4	9	1	1.1977695000000002	0.6248524999999999	0.9667224999999998
A0A087X1C5	CYP2D7	cytochrome P450 family 2 subfamily D member 7 (gene/pseudogene) [Source:HGNC Symbol;Acc:HGNC:2624]	17	13	42	1	55	1	0.350736	0.8906474999999999	0.357978
Q3KNS6	ZNF829	zinc finger protein 829 [Source:HGNC Symbol;Acc:HGNC:34032]	122	8	245	1	3	1	0.9667224999999998	0.192415	0.9667224999999998
Q13606	OR5I1	olfactory receptor family 5 subfamily I member 1 [Source:HGNC Symbol;Acc:HGNC:8347]	null	null	246	0	0	1	0.15000000000000002	0.15000000000000002	0.9667224999999998
Q9Y3D9	MRPS23	mitochondrial ribosomal protein S23 [Source:HGNC Symbol;Acc:HGNC:14509]	null	0	247	0	35	1	0.15000000000000002	0.7856639999999997	0.9667224999999998
P62269	RPS18	ribosomal protein S18 [Source:HGNC Symbol;Acc:HGNC:10401]	123	0	248	3	52	2	1.8492944999999994	0.84615	0.9662889999999998
Q6NW34	NEPRO	nucleolus and neural progenitor protein [Source:HGNC Symbol;Acc:HGNC:24496]	16	2	249	2	24	1	0.8755685000000001	0.690056	0.9667224999999998
Q8IUX1	TMEM126B	transmembrane protein 126B [Source:HGNC Symbol;Acc:HGNC:30883]	124	2	250	2	295	1	0.8088180000000001	3.693514	0.7458754999999999
Q04837	SSBP1	single stranded DNA binding protein 1 [Source:HGNC Symbol;Acc:HGNC:11317]	125	0	251	1	117	1	0.9667224999999998	1.6977820000000003	0.9667224999999998
Q92535	PIGC	phosphatidylinositol glycan anchor biosynthesis class C [Source:HGNC Symbol;Acc:HGNC:8960]	16	2	252	1	46	1	0.34652849999999996	0.934839	0.9667224999999998
P36382	GJA5	gap junction protein alpha 5 [Source:HGNC Symbol;Acc:HGNC:4279]	4	null	27	1	0	1	0.194642	0.15000000000000002	0.24091600000000005
Q5T197	DCST1	DC-STAMP domain containing 1 [Source:HGNC Symbol;Acc:HGNC:26539]	126	13	253	1	39	1	0.9667224999999998	0.7911210000000001	0.9667224999999998
O95832	CLDN1	claudin 1 [Source:HGNC Symbol;Acc:HGNC:2032]	127	null	254	1	0	1	0.9667224999999998	0.15000000000000002	0.9667224999999998
P52701	MSH6	mutS homolog 6 [Source:HGNC Symbol;Acc:HGNC:7329]	16	8	255	5	2	1	0.9499179999999999	0.23188050000000004	0.9667224999999998
O00481	BTN3A1	butyrophilin subfamily 3 member A1 [Source:HGNC Symbol;Acc:HGNC:1138]	6	null	30	6	0	1	0.6824399999999998	0.15000000000000002	0.2931144999999999
Q96CW5	TUBGCP3	tubulin gamma complex associated protein 3 [Source:HGNC Symbol;Acc:HGNC:18598]	128	8	256	7	17	1	1.6753164999999999	0.41482600000000014	0.9667224999999998
Q9H8H2	DDX31	DEAD-box helicase 31 [Source:HGNC Symbol;Acc:HGNC:16715]	45	null	139	4	0	3	1.1273555000000002	0.15000000000000002	1.3408499999999999
P68431.7	null	null	64	null	257	3	0	1	1.3585044999999998	0.15000000000000002	0.9667224999999998
Q5TAG4	NBPF12	NBPF member 12 [Source:HGNC Symbol;Acc:HGNC:24297]	16	null	258	4	0	1	1.015861	0.15000000000000002	0.9667224999999998
O60235	TMPRSS11D	transmembrane serine protease 11D [Source:HGNC Symbol;Acc:HGNC:24059]	31	null	259	2	0	1	0.800148	0.15000000000000002	0.9667224999999998
Q9H400	LIME1	Lck interacting transmembrane adaptor 1 [Source:HGNC Symbol;Acc:HGNC:26016]	120	13	42	1	39	1	0.6722654999999997	0.9775685	0.3941795
O15067	PFAS	phosphoribosylformylglycinamidine synthase [Source:HGNC Symbol;Acc:HGNC:8863]	null	4	136	0	4	1	0.15000000000000002	0.4319960000000001	0.6722654999999997
Q9BV90	SNRNP25	small nuclear ribonucleoprotein U11/U12 subunit 25 [Source:HGNC Symbol;Acc:HGNC:14161]	129	4	260	1	1	1	0.9667224999999998	0.36932550000000003	0.9667224999999998
Q86WZ6	ZNF227	zinc finger protein 227 [Source:HGNC Symbol;Acc:HGNC:13020]	8	8	261	8	165	3	1.4180130000000004	2.540964999999999	1.1581934999999997
Q0VGE8	ZNF816	zinc finger protein 816 [Source:HGNC Symbol;Acc:HGNC:26995]	130	2	262	1	156	2	0.6354519999999997	2.5039134999999995	0.9662889999999998
Q9Y5J7	TIMM9	translocase of inner mitochondrial membrane 9 [Source:HGNC Symbol;Acc:HGNC:11819]	131	2	263	1	26	1	0.9667224999999998	0.57755	0.9667224999999998
Q14585	ZNF345	zinc finger protein 345 [Source:HGNC Symbol;Acc:HGNC:16367]	0	2	264	2	43	1	0.47770050000000003	0.7263255	0.9667224999999998
Q9NZM4	BICRA	BRD4 interacting chromatin remodeling complex associated protein [Source:HGNC Symbol;Acc:HGNC:4332]	17	13	203	2	9	1	0.5729685000000001	0.565701	0.7458754999999999
Q16620	NTRK2	neurotrophic receptor tyrosine kinase 2 [Source:HGNC Symbol;Acc:HGNC:8032]	76	null	265	4	0	1	1.372504	0.15000000000000002	0.9667224999999998
Q8N8A6	DDX51	DEAD-box helicase 51 [Source:HGNC Symbol;Acc:HGNC:20082]	16	13	266	4	2	1	1.0566949999999997	0.2421995	0.9667224999999998
Q969S8	HDAC10	histone deacetylase 10 [Source:HGNC Symbol;Acc:HGNC:18128]	132	13	267	2	120	1	1.107491	2.2266434999999993	0.9667224999999998
Q8N5L8	RPP25L	ribonuclease P/MRP subunit p25 like [Source:HGNC Symbol;Acc:HGNC:19909]	44	0	268	1	4	1	0.45877100000000004	0.24280300000000002	0.9667224999999998
Q9NRD9	DUOX1	dual oxidase 1 [Source:HGNC Symbol;Acc:HGNC:3062]	133	4	269	1	2	1	0.9667224999999998	0.5857950000000002	0.9667224999999998
Q53FT3	HIKESHI	Hikeshi, heat shock protein nuclear import factor [Source:HGNC Symbol;Acc:HGNC:26938]	124	2	250	4	160	1	1.5678	2.0688325	0.7458754999999999
O43248	HOXC11	homeobox C11 [Source:HGNC Symbol;Acc:HGNC:5123]	null	null	270	0	0	1	0.15000000000000002	0.15000000000000002	0.9667224999999998
Q96T58	SPEN	spen family transcriptional repressor [Source:HGNC Symbol;Acc:HGNC:17575]	null	8	271	0	17	1	0.15000000000000002	0.7211064999999999	0.9667224999999998
Q9UIU6	SIX4	SIX homeobox 4 [Source:HGNC Symbol;Acc:HGNC:10890]	135	17	272	1	344	1	0.9667224999999998	1.207094	0.9667224999999998
P69905.1	null	null	136	56	273	1	4	1	0.9667224999999998	0.9571175	0.9667224999999998
Q93038	TNFRSF25	TNF receptor superfamily member 25 [Source:HGNC Symbol;Acc:HGNC:11910]	17	13	42	4	125	1	1.0129370000000002	2.3215204999999997	0.357978
P10147	CCL3	C-C motif chemokine ligand 3 [Source:HGNC Symbol;Acc:HGNC:10627]	5	30	8	5	1	1	0.2759359999999999	0.9667224999999998	0.16269050000000004
Q9UK12	ZNF222	zinc finger protein 222 [Source:HGNC Symbol;Acc:HGNC:13015]	8	null	261	4	0	1	0.7919880000000002	0.15000000000000002	0.5583145
Q9Y5J9	TIMM8B	translocase of inner mitochondrial membrane 8 homolog B [Source:HGNC Symbol;Acc:HGNC:11818]	null	0	274	0	127	1	0.15000000000000002	2.1777770000000007	0.9667224999999998
Q9Y5I4	PCDHAC2	protocadherin alpha subfamily C, 2 [Source:HGNC Symbol;Acc:HGNC:8677]	null	57	275	0	1	1	0.15000000000000002	0.9667224999999998	0.9667224999999998
Q15916	ZBTB6	zinc finger and BTB domain containing 6 [Source:HGNC Symbol;Acc:HGNC:16764]	45	2	276	8	20	1	2.0974009999999996	0.4407340000000001	0.9667224999999998
Q9BUV0	RSRP1	arginine and serine rich protein 1 [Source:HGNC Symbol;Acc:HGNC:25234]	17	13	42	3	231	1	0.6713645000000001	3.1351235000000006	0.357978
Q16570	ACKR1	atypical chemokine receptor 1 (Duffy blood group) [Source:HGNC Symbol;Acc:HGNC:4035]	4	null	5	6	0	2	0.5929944999999999	0.15000000000000002	0.6227445
O95214	LEPROTL1	leptin receptor overlapping transcript like 1 [Source:HGNC Symbol;Acc:HGNC:6555]	138	null	277	3	0	1	1.3908979999999997	0.15000000000000002	0.9667224999999998
Q86VP3	PACS2	phosphofurin acidic cluster sorting protein 2 [Source:HGNC Symbol;Acc:HGNC:23794]	139	13	278	1	7	1	0.6393025000000001	0.5367840000000001	0.7458754999999999
Q9BYC8	MRPL32	mitochondrial ribosomal protein L32 [Source:HGNC Symbol;Acc:HGNC:14035]	null	2	279	0	22	1	0.15000000000000002	0.6912970000000003	0.9667224999999998
O75712	GJB3	gap junction protein beta 3 [Source:HGNC Symbol;Acc:HGNC:4285]	140	null	280	1	0	1	0.6722654999999997	0.15000000000000002	0.9667224999999998
Q13330	MTA1	metastasis associated 1 [Source:HGNC Symbol;Acc:HGNC:7410]	139	13	278	2	80	1	1.107491	1.774095	0.7458754999999999
Q8IV35	WDR49	WD repeat domain 49 [Source:HGNC Symbol;Acc:HGNC:26587]	141	17	281	1	392	1	0.9667224999999998	1.3504975	0.9667224999999998
Q9NRM6	IL17RB	interleukin 17 receptor B [Source:HGNC Symbol;Acc:HGNC:18015]	142	null	282	1	0	1	0.9667224999999998	0.15000000000000002	0.9667224999999998
O14949	UQCRQ	ubiquinol-cytochrome c reductase complex III subunit VII [Source:HGNC Symbol;Acc:HGNC:29594]	143	0	283	1	180	2	0.9667224999999998	2.622114499999999	1.4079830000000002
P78368	CSNK1G2	casein kinase 1 gamma 2 [Source:HGNC Symbol;Acc:HGNC:2455]	84	13	40	2	28	1	0.8543865	1.5583565000000001	0.5744304999999998
Q9UBH0	IL36RN	interleukin 36 receptor antagonist [Source:HGNC Symbol;Acc:HGNC:15561]	144	null	284	1	0	1	0.9667224999999998	0.15000000000000002	0.9667224999999998
Q8IYW5	RNF168	ring finger protein 168 [Source:HGNC Symbol;Acc:HGNC:26661]	2	8	230	8	14	1	0.8144194999999999	0.43833699999999987	0.7458754999999999
O76036	NCR1	natural cytotoxicity triggering receptor 1 [Source:HGNC Symbol;Acc:HGNC:6731]	6	1	8	5	3	1	0.19254250000000006	0.7864970000000001	0.15985150000000004
A6NGQ2	OOEP	oocyte expressed protein [Source:HGNC Symbol;Acc:HGNC:21382]	145	59	285	1	1	1	0.9667224999999998	0.9667224999999998	0.9667224999999998
P13612	ITGA4	integrin subunit alpha 4 [Source:HGNC Symbol;Acc:HGNC:6140]	146	null	286	1	0	1	0.9667224999999998	0.15000000000000002	0.9667224999999998
Q5TAQ9	DCAF8	DDB1 and CUL4 associated factor 8 [Source:HGNC Symbol;Acc:HGNC:24891]	16	13	42	5	103	1	1.1328550000000002	1.5381945	0.4700845
P20231	TPSB2	tryptase beta 2 (gene/pseudogene) [Source:HGNC Symbol;Acc:HGNC:14120]	11	null	16	1	0	1	0.3934230000000002	0.15000000000000002	0.5039484999999999
Q15843	NEDD8	neural precursor cell expressed, developmentally down-regulated 8 [Source:HGNC Symbol;Acc:HGNC:7732]	null	0	287	0	107	1	0.15000000000000002	2.0803075000000004	0.9667224999999998
Q5SWW7	C10orf55	chromosome 10 open reading frame 55 [Source:HGNC Symbol;Acc:HGNC:31008]	147	null	288	1	0	1	0.9667224999999998	0.15000000000000002	0.9667224999999998
Q9NVI7	ATAD3A	ATPase family AAA domain containing 3A [Source:HGNC Symbol;Acc:HGNC:25567]	17	4	151	2	7	1	0.7058065000000002	0.9248430000000003	0.7458754999999999
Q13363	CTBP1	C-terminal binding protein 1 [Source:HGNC Symbol;Acc:HGNC:2494]	149	13	289	2	41	1	0.9662889999999998	2.191547	0.9667224999999998
P52815	MRPL12	mitochondrial ribosomal protein L12 [Source:HGNC Symbol;Acc:HGNC:10378]	null	5	162	0	28	1	0.15000000000000002	1.618375	0.7458754999999999
Q5SV97	PERM1	PPARGC1 and ESRR induced regulator, muscle 1 [Source:HGNC Symbol;Acc:HGNC:28208]	150	null	290	1	0	1	0.9667224999999998	0.15000000000000002	0.9667224999999998
Q14145	KEAP1	kelch like ECH associated protein 1 [Source:HGNC Symbol;Acc:HGNC:23177]	158	5	null	2	2	0	1.4079830000000002	0.2827275	0.15000000000000002
P43489	TNFRSF4	TNF receptor superfamily member 4 [Source:HGNC Symbol;Acc:HGNC:11918]	6	null	null	21	0	0	0.502002	0.15000000000000002	0.15000000000000002
O95793	STAU1	staufen double-stranded RNA binding protein 1 [Source:HGNC Symbol;Acc:HGNC:11370]	159	null	null	1	0	0	0.9667224999999998	0.15000000000000002	0.15000000000000002
Q9UHX1	PUF60	poly(U) binding splicing factor 60 [Source:HGNC Symbol;Acc:HGNC:17042]	17	13	null	5	2	0	1.5244330000000001	0.36216000000000015	0.15000000000000002
Q9NPD3	EXOSC4	exosome component 4 [Source:HGNC Symbol;Acc:HGNC:18189]	17	5	null	2	22	0	0.6531659999999999	1.585735	0.15000000000000002
A0A075B6S2	IGKV2D-29	immunoglobulin kappa variable 2D-29 [Source:HGNC Symbol;Acc:HGNC:5800]	1	1	null	28	2	0	0.5086575	0.26424850000000005	0.15000000000000002
A0A0A0MS14	IGHV1-45	immunoglobulin heavy variable 1-45 [Source:HGNC Symbol;Acc:HGNC:5553]	1	null	null	21	0	0	0.46857149999999986	0.15000000000000002	0.15000000000000002
P01766	IGHV3-13	immunoglobulin heavy variable 3-13 [Source:HGNC Symbol;Acc:HGNC:5581]	1	1	null	43	3	0	0.7133970000000002	0.459451	0.15000000000000002
P63241	EIF5A	eukaryotic translation initiation factor 5A [Source:HGNC Symbol;Acc:HGNC:3300]	160	8	null	2	17	0	1.253674	1.032062	0.15000000000000002
Q9Y584	TIMM22	translocase of inner mitochondrial membrane 22 [Source:HGNC Symbol;Acc:HGNC:17317]	160	null	null	1	0	0	0.6794650000000001	0.15000000000000002	0.15000000000000002
P61956	SUMO2	small ubiquitin like modifier 2 [Source:HGNC Symbol;Acc:HGNC:11125]	16	2	null	3	159	0	1.026656	1.9738195	0.15000000000000002
Q9Y620	RAD54B	RAD54 homolog B [Source:HGNC Symbol;Acc:HGNC:17228]	16	2	null	11	41	0	1.6502244999999998	0.7832330000000001	0.15000000000000002
Q96EA4	SPDL1	spindle apparatus coiled-coil protein 1 [Source:HGNC Symbol;Acc:HGNC:26010]	16	2	null	11	5	0	1.4490634999999998	0.337748	0.15000000000000002
Q8NI77	KIF18A	kinesin family member 18A [Source:HGNC Symbol;Acc:HGNC:29441]	16	null	null	20	0	0	2.864509	0.15000000000000002	0.15000000000000002
Q5FBB7	SGO1	shugoshin 1 [Source:HGNC Symbol;Acc:HGNC:25088]	16	22	null	18	56	0	2.2978395	1.1616615000000001	0.15000000000000002
Q99618	CDCA3	cell division cycle associated 3 [Source:HGNC Symbol;Acc:HGNC:14624]	16	22	null	8	67	0	1.3225665000000004	1.3503615000000004	0.15000000000000002
Q9UKR0	KLK12	kallikrein related peptidase 12 [Source:HGNC Symbol;Acc:HGNC:6360]	3	null	null	2	0	0	0.7984564999999997	0.15000000000000002	0.15000000000000002
P22415	USF1	upstream transcription factor 1 [Source:HGNC Symbol;Acc:HGNC:12593]	17	13	null	2	22	0	0.8406674999999999	0.5663980000000003	0.15000000000000002
A4D161	FAM221A	family with sequence similarity 221 member A [Source:HGNC Symbol;Acc:HGNC:27977]	17	13	null	1	80	0	0.4121995	1.1747090000000004	0.15000000000000002
Q5T124	UBXN11	UBX domain protein 11 [Source:HGNC Symbol;Acc:HGNC:30600]	17	13	null	10	45	0	2.3825419999999995	0.7504995000000001	0.15000000000000002
Q96JB5	CDK5RAP3	CDK5 regulatory subunit associated protein 3 [Source:HGNC Symbol;Acc:HGNC:18673]	17	13	null	8	191	0	1.7537119999999997	2.806292499999999	0.15000000000000002
Q5VYS4	MEDAG	mesenteric estrogen dependent adipogenesis [Source:HGNC Symbol;Acc:HGNC:25926]	4	62	null	1	2	0	0.21253450000000004	1.253674	0.15000000000000002
P48643	CCT5	chaperonin containing TCP1 subunit 5 [Source:HGNC Symbol;Acc:HGNC:1618]	7	14	null	3	4	0	0.5870955	0.48420300000000005	0.15000000000000002
Q14CZ7	FASTKD3	FAST kinase domains 3 [Source:HGNC Symbol;Acc:HGNC:28758]	7	2	null	6	209	0	1.0166939999999998	2.7189294999999998	0.15000000000000002
Q49AR2	C5orf22	chromosome 5 open reading frame 22 [Source:HGNC Symbol;Acc:HGNC:25639]	7	null	null	12	0	0	2.063146	0.15000000000000002	0.15000000000000002
O75694	NUP155	nucleoporin 155 [Source:HGNC Symbol;Acc:HGNC:8063]	7	8	null	7	40	0	1.1899155	0.9329265	0.15000000000000002
Q52LJ0	FAM98B	family with sequence similarity 98 member B [Source:HGNC Symbol;Acc:HGNC:26773]	16	8	null	3	28	0	0.7727014999999998	0.6030330000000002	0.15000000000000002
Q8N9N7	LRRC57	leucine rich repeat containing 57 [Source:HGNC Symbol;Acc:HGNC:26719]	16	8	null	4	3	0	1.1125145000000003	0.19760000000000005	0.15000000000000002
Q9UGJ1	TUBGCP4	tubulin gamma complex associated protein 4 [Source:HGNC Symbol;Acc:HGNC:16691]	16	8	null	6	17	0	1.5080960000000005	0.42187250000000004	0.15000000000000002
Q05D32	CTDSPL2	CTD small phosphatase like 2 [Source:HGNC Symbol;Acc:HGNC:26936]	16	2	null	6	184	0	1.3948590000000003	2.711033	0.15000000000000002
O43296	ZNF264	zinc finger protein 264 [Source:HGNC Symbol;Acc:HGNC:13057]	8	8	null	2	3	0	0.5842055	0.38025650000000005	0.15000000000000002
Q5CZA5	ZNF805	zinc finger protein 805 [Source:HGNC Symbol;Acc:HGNC:23272]	8	null	null	1	0	0	0.36995449999999996	0.15000000000000002	0.15000000000000002
A6NMS7	LRRC37A	leucine rich repeat containing 37A [Source:HGNC Symbol;Acc:HGNC:29069]	161	66	null	1	1	0	0.9667224999999998	0.9667224999999998	0.15000000000000002
P82673	MRPS35	mitochondrial ribosomal protein S35 [Source:HGNC Symbol;Acc:HGNC:16635]	162	2	null	2	99	0	1.4079830000000002	1.6229055	0.15000000000000002
Q13769	THOC5	THO complex 5 [Source:HGNC Symbol;Acc:HGNC:19074]	163	null	null	1	0	0	0.9667224999999998	0.15000000000000002	0.15000000000000002
Q15011	HERPUD1	homocysteine inducible ER protein with ubiquitin like domain 1 [Source:HGNC Symbol;Acc:HGNC:13744]	1	null	null	37	0	0	0.620492	0.15000000000000002	0.15000000000000002
A0A075B6J1	IGLV5-37	immunoglobulin lambda variable 5-37 [Source:HGNC Symbol;Acc:HGNC:5922]	1	null	null	29	0	0	0.5193675000000001	0.15000000000000002	0.15000000000000002
Q16891	IMMT	inner membrane mitochondrial protein [Source:HGNC Symbol;Acc:HGNC:6047]	164	null	null	3	0	0	1.7240215	0.15000000000000002	0.15000000000000002
Q9HCI6	KIAA1586	KIAA1586 [Source:HGNC Symbol;Acc:HGNC:21360]	165	2	null	1	91	0	0.9667224999999998	1.4369085000000001	0.15000000000000002
Q08J23	NSUN2	NOP2/Sun RNA methyltransferase 2 [Source:HGNC Symbol;Acc:HGNC:25994]	7	13	null	6	10	0	1.0288405	0.8767925000000002	0.15000000000000002
Q9C0I1	MTMR12	myotubularin related protein 12 [Source:HGNC Symbol;Acc:HGNC:18191]	7	8	null	3	3	0	0.583296	0.6141085000000002	0.15000000000000002
Q5F1R6	DNAJC21	DnaJ heat shock protein family (Hsp40) member C21 [Source:HGNC Symbol;Acc:HGNC:27030]	7	null	null	5	0	0	0.9014849999999999	0.15000000000000002	0.15000000000000002
O60337	MARCH6	membrane associated ring-CH-type finger 6 [Source:HGNC Symbol;Acc:HGNC:30550]	7	8	null	6	63	0	1.1356089999999999	1.3657974999999998	0.15000000000000002
O75962	TRIO	trio Rho guanine nucleotide exchange factor [Source:HGNC Symbol;Acc:HGNC:12303]	7	8	null	1	35	0	0.292562	1.050609	0.15000000000000002
Q5XG87	TENT4A	terminal nucleotidyltransferase 4A [Source:HGNC Symbol;Acc:HGNC:16705]	7	13	null	8	11	0	1.3575695	0.9399475000000002	0.15000000000000002
P01733	TRBV12-3	T cell receptor beta variable 12-3 [Source:HGNC Symbol;Acc:HGNC:12185]	6	null	null	49	0	0	0.5692454999999998	0.15000000000000002	0.15000000000000002
Q99731	CCL19	C-C motif chemokine ligand 19 [Source:HGNC Symbol;Acc:HGNC:10617]	6	1	null	4	1	0	0.18694100000000002	0.21766850000000007	0.15000000000000002
A0A075B6V5	TRAV36DV7	T cell receptor alpha variable 36/delta variable 7 [Source:HGNC Symbol;Acc:HGNC:12135]	6	null	null	88	0	0	0.8879275000000002	0.15000000000000002	0.15000000000000002
A0A075B6N3	TRBV24-1	T cell receptor beta variable 24-1 [Source:HGNC Symbol;Acc:HGNC:12203]	6	null	null	101	0	0	1.0524959999999994	0.15000000000000002	0.15000000000000002
A0A1B0GX95	TRBV7-4	T cell receptor beta variable 7-4 (gene/pseudogene) [Source:HGNC Symbol;Acc:HGNC:12238]	6	null	null	1	0	0	0.16014050000000007	0.15000000000000002	0.15000000000000002
A0A5B0	TRBV14	T cell receptor beta variable 14 [Source:HGNC Symbol;Acc:HGNC:12189]	6	null	null	77	0	0	0.8523550000000002	0.15000000000000002	0.15000000000000002
Q502W6	VWA3B	von Willebrand factor A domain containing 3B [Source:HGNC Symbol;Acc:HGNC:28385]	21	17	null	4	434	0	0.5841715000000003	1.4977175000000003	0.15000000000000002
A0A075B6K6	IGLV4-3	immunoglobulin lambda variable 4-3 [Source:HGNC Symbol;Acc:HGNC:5919]	1	null	null	11	0	0	0.288227	0.15000000000000002	0.15000000000000002
Q6UY14	ADAMTSL4	ADAMTS like 4 [Source:HGNC Symbol;Acc:HGNC:19706]	166	5	null	2	5	0	1.4079830000000002	1.0819145	0.15000000000000002
Q2M1Z3	ARHGAP31	Rho GTPase activating protein 31 [Source:HGNC Symbol;Acc:HGNC:29216]	4	8	null	6	17	0	0.357264	0.7410900000000001	0.15000000000000002
Q8WUM0	NUP133	nucleoporin 133 [Source:HGNC Symbol;Acc:HGNC:18016]	16	8	null	8	269	0	1.5482840000000002	3.9602185000000003	0.15000000000000002
Q08211	DHX9	DExH-box helicase 9 [Source:HGNC Symbol;Acc:HGNC:2750]	16	8	null	30	13	0	4.859943500000001	0.621801	0.15000000000000002
Q96P70	IPO9	importin 9 [Source:HGNC Symbol;Acc:HGNC:19425]	16	8	null	8	12	0	1.6546785000000002	0.4555410000000002	0.15000000000000002
A1KXE4	FAM168B	family with sequence similarity 168 member B [Source:HGNC Symbol;Acc:HGNC:27016]	16	8	null	1	10	0	0.34465	0.7852645000000003	0.15000000000000002
O14709	ZNF197	zinc finger protein 197 [Source:HGNC Symbol;Acc:HGNC:12988]	167	8	null	1	118	0	0.9667224999999998	1.778226	0.15000000000000002
Q68CZ6	HAUS3	HAUS augmin like complex subunit 3 [Source:HGNC Symbol;Acc:HGNC:28719]	79	2	null	3	213	0	0.8975835000000001	2.8204279999999993	0.15000000000000002
P35251	RFC1	replication factor C subunit 1 [Source:HGNC Symbol;Acc:HGNC:9969]	79	8	null	6	111	0	1.7530914999999998	1.9007874999999999	0.15000000000000002
Q29RF7	PDS5A	PDS5 cohesin associated factor A [Source:HGNC Symbol;Acc:HGNC:29088]	79	8	null	5	93	0	1.486098	1.4875175	0.15000000000000002
Q8NCX0	CCDC150	coiled-coil domain containing 150 [Source:HGNC Symbol;Acc:HGNC:26834]	16	13	null	7	38	0	1.0327505	0.6112779999999998	0.15000000000000002
Q7L590	MCM10	minichromosome maintenance 10 replication initiation factor [Source:HGNC Symbol;Acc:HGNC:18043]	16	22	null	13	90	0	1.9565304999999997	1.7695984999999999	0.15000000000000002
Q16829	DUSP7	dual specificity phosphatase 7 [Source:HGNC Symbol;Acc:HGNC:3073]	168	2	null	1	1	0	0.9667224999999998	0.30626400000000015	0.15000000000000002
P09341	CXCL1	C-X-C motif chemokine ligand 1 [Source:HGNC Symbol;Acc:HGNC:4602]	12	14	null	4	8	0	1.8391369999999998	0.80127	0.15000000000000002
P30838	ALDH3A1	aldehyde dehydrogenase 3 family member A1 [Source:HGNC Symbol;Acc:HGNC:405]	13	17	null	11	1	0	1.6823119999999998	0.200201	0.15000000000000002
P40394	ADH7	alcohol dehydrogenase 7 (class IV), mu or sigma polypeptide [Source:HGNC Symbol;Acc:HGNC:256]	13	17	null	4	15	0	0.7413279999999999	0.5127375000000001	0.15000000000000002
A0A0B4J274	TRAV20	T cell receptor alpha variable 20 [Source:HGNC Symbol;Acc:HGNC:12117]	6	null	null	67	0	0	0.7150714999999997	0.15000000000000002	0.15000000000000002
A0A0K0K1G8	TRBV10-2	T cell receptor beta variable 10-2 [Source:HGNC Symbol;Acc:HGNC:12178]	6	null	null	1	0	0	0.16209550000000006	0.15000000000000002	0.15000000000000002
O00444	PLK4	polo like kinase 4 [Source:HGNC Symbol;Acc:HGNC:11397]	16	22	null	3	17	0	0.7580815	0.7327940000000003	0.15000000000000002
Q9H6R7	WDCP	WD repeat and coiled coil containing [Source:HGNC Symbol;Acc:HGNC:26157]	16	8	null	5	15	0	0.87675	0.46511199999999997	0.15000000000000002
P20700	LMNB1	lamin B1 [Source:HGNC Symbol;Acc:HGNC:6637]	16	4	null	14	1	0	1.9941514999999999	0.45451250000000004	0.15000000000000002
A2RUC4	TYW5	tRNA-yW synthesizing protein 5 [Source:HGNC Symbol;Acc:HGNC:26754]	16	13	null	3	41	0	0.6783684999999999	0.9471895	0.15000000000000002
Q9Y5Q9	GTF3C3	general transcription factor IIIC subunit 3 [Source:HGNC Symbol;Acc:HGNC:4666]	16	2	null	9	143	0	1.9473590000000003	1.9139455000000003	0.15000000000000002
Q8WWC4	MAIP1	matrix AAA peptidase interacting protein 1 [Source:HGNC Symbol;Acc:HGNC:26198]	16	2	null	5	1	0	1.0699295	0.16594600000000004	0.15000000000000002
Q13416	ORC2	origin recognition complex subunit 2 [Source:HGNC Symbol;Acc:HGNC:8488]	16	2	null	7	96	0	1.422654	1.28339	0.15000000000000002
Q562F6	SGO2	shugoshin 2 [Source:HGNC Symbol;Acc:HGNC:30812]	16	8	null	10	9	0	1.7392279999999998	0.4013959999999999	0.15000000000000002
Q9H4B0	OSGEPL1	O-sialoglycoprotein endopeptidase like 1 [Source:HGNC Symbol;Acc:HGNC:23075]	16	2	null	1	164	0	0.319694	2.1116470000000005	0.15000000000000002
Q8IWA0	WDR75	WD repeat domain 75 [Source:HGNC Symbol;Acc:HGNC:25725]	16	2	null	12	14	0	2.504984500000001	0.46708399999999983	0.15000000000000002
Q8NFH3	NUP43	nucleoporin 43 [Source:HGNC Symbol;Acc:HGNC:21182]	16	2	null	3	10	0	0.950479	0.26994350000000006	0.15000000000000002
Q9Y5H0	PCDHGA3	protocadherin gamma subfamily A, 3 [Source:HGNC Symbol;Acc:HGNC:8701]	169	4	null	1	1	0	0.9667224999999998	0.3330050000000001	0.15000000000000002
Q86V87	FAM160B2	family with sequence similarity 160 member B2 [Source:HGNC Symbol;Acc:HGNC:16492]	170	13	null	1	34	0	0.9667224999999998	1.2828035000000002	0.15000000000000002
Q9Y6Y9	LY96	lymphocyte antigen 96 [Source:HGNC Symbol;Acc:HGNC:17156]	5	4	null	6	9	0	0.197566	0.8837795	0.15000000000000002
O60244	MED14	mediator complex subunit 14 [Source:HGNC Symbol;Acc:HGNC:2370]	171	8	null	1	99	0	0.9667224999999998	1.804865	0.15000000000000002
Q8ND56	LSM14A	LSM14A mRNA processing body assembly factor [Source:HGNC Symbol;Acc:HGNC:24489]	0	8	null	6	65	0	1.101592	1.0704734999999999	0.15000000000000002
Q2M3W8	ZNF181	zinc finger protein 181 [Source:HGNC Symbol;Acc:HGNC:12971]	0	2	null	5	2	0	0.9266025	0.18725550000000005	0.15000000000000002
Q9NR11	ZNF302	zinc finger protein 302 [Source:HGNC Symbol;Acc:HGNC:13848]	0	2	null	4	182	0	0.9665355	2.5202079999999993	0.15000000000000002
O14972	VPS26C	VPS26 endosomal protein sorting factor C [Source:HGNC Symbol;Acc:HGNC:3044]	172	null	null	1	0	0	0.9667224999999998	0.15000000000000002	0.15000000000000002
O43508	TNFSF12	TNF superfamily member 12 [Source:HGNC Symbol;Acc:HGNC:11927]	5	null	null	47	0	0	0.5293209999999998	0.15000000000000002	0.15000000000000002
Q01113	IL9R	interleukin 9 receptor [Source:HGNC Symbol;Acc:HGNC:6030]	6	null	null	52	0	0	0.577431	0.15000000000000002	0.15000000000000002
P03979	TRGV3	T cell receptor gamma variable 3 [Source:HGNC Symbol;Acc:HGNC:12288]	5	null	null	41	0	0	0.4728555	0.15000000000000002	0.15000000000000002
P26951	IL3RA	interleukin 3 receptor subunit alpha [Source:HGNC Symbol;Acc:HGNC:6012]	5	null	null	42	0	0	0.48506150000000003	0.15000000000000002	0.15000000000000002
P22301	IL10	interleukin 10 [Source:HGNC Symbol;Acc:HGNC:5962]	6	null	null	30	0	0	0.40301950000000003	0.15000000000000002	0.15000000000000002
Q8TF62	ATP8B4	ATPase phospholipid transporting 8B4 (putative) [Source:HGNC Symbol;Acc:HGNC:13536]	5	4	null	87	7	0	0.865275	0.908676	0.15000000000000002
P18545	AC139530.1	phosphodiesterase 6G [Source:NCBI gene;Acc:5148]	5	null	null	44	0	0	0.5511745000000001	0.15000000000000002	0.15000000000000002
Q8NEV9	IL27	interleukin 27 [Source:HGNC Symbol;Acc:HGNC:19157]	5	null	null	74	0	0	0.7463685000000001	0.15000000000000002	0.15000000000000002
P32121	ARRB2	arrestin beta 2 [Source:HGNC Symbol;Acc:HGNC:712]	5	5	null	15	4	0	0.2749755	1.2808739999999998	0.15000000000000002
P07307	ASGR2	asialoglycoprotein receptor 2 [Source:HGNC Symbol;Acc:HGNC:743]	5	null	null	62	0	0	0.7509414999999999	0.15000000000000002	0.15000000000000002
P48960	ADGRE5	adhesion G protein-coupled receptor E5 [Source:HGNC Symbol;Acc:HGNC:1711]	5	null	null	63	0	0	0.666766	0.15000000000000002	0.15000000000000002
A0A087WT03	TRAV26-1	T cell receptor alpha variable 26-1 [Source:HGNC Symbol;Acc:HGNC:12123]	6	1	null	68	3	0	0.7123939999999999	0.3990755	0.15000000000000002
Q8TDU6	GPBAR1	G protein-coupled bile acid receptor 1 [Source:HGNC Symbol;Acc:HGNC:19680]	5	null	null	13	0	0	0.2542950000000001	0.15000000000000002	0.15000000000000002
A6NEK1	ARRDC5	arrestin domain containing 5 [Source:HGNC Symbol;Acc:HGNC:31407]	6	13	null	13	1	0	0.25911450000000014	0.16870850000000012	0.15000000000000002
Q02224	CENPE	centromere protein E [Source:HGNC Symbol;Acc:HGNC:1856]	16	22	null	1	32	0	0.47453850000000003	0.9290080000000003	0.15000000000000002
Q96MI6	PPM1M	protein phosphatase, Mg2+/Mn2+ dependent 1M [Source:HGNC Symbol;Acc:HGNC:26506]	6	null	null	2	0	0	0.22910950000000005	0.15000000000000002	0.15000000000000002
Q9Y2M0	FAN1	FANCD2 and FANCI associated nuclease 1 [Source:HGNC Symbol;Acc:HGNC:29170]	16	8	null	3	60	0	0.9165554999999999	1.0374595	0.15000000000000002
O60294	LCMT2	leucine carboxyl methyltransferase 2 [Source:HGNC Symbol;Acc:HGNC:17558]	16	null	null	2	0	0	0.7077360000000001	0.15000000000000002	0.15000000000000002
P55197	MLLT10	MLLT10 histone lysine methyltransferase DOT1L cofactor [Source:HGNC Symbol;Acc:HGNC:16063]	173	13	null	1	77	0	0.6794650000000001	1.1444065000000003	0.15000000000000002
Q8TEA1	NSUN6	NOP2/Sun RNA methyltransferase 6 [Source:HGNC Symbol;Acc:HGNC:23529]	173	13	null	2	85	0	1.253674	1.151266	0.15000000000000002
P43243	MATR3	matrin 3 [Source:HGNC Symbol;Acc:HGNC:6912]	16	13	null	6	34	0	1.7381315000000002	0.6066540000000001	0.15000000000000002
Q9NQS5	GPR84	G protein-coupled receptor 84 [Source:HGNC Symbol;Acc:HGNC:4535]	5	null	null	1	0	0	0.211676	0.15000000000000002	0.15000000000000002
Q9UN86	G3BP2	G3BP stress granule assembly factor 2 [Source:HGNC Symbol;Acc:HGNC:30291]	87	null	null	3	0	0	1.0856884999999998	0.15000000000000002	0.15000000000000002
P30876	POLR2B	RNA polymerase II subunit B [Source:HGNC Symbol;Acc:HGNC:9188]	87	8	null	6	63	0	2.063061	1.1800130000000004	0.15000000000000002
O75179	ANKRD17	ankyrin repeat domain 17 [Source:HGNC Symbol;Acc:HGNC:23575]	87	8	null	1	133	0	0.4726940000000001	2.585708999999999	0.15000000000000002
Q16558	KCNMB1	potassium calcium-activated channel subfamily M regulatory beta subunit 1 [Source:HGNC Symbol;Acc:HGNC:6285]	6	26	null	10	2	0	0.2999315000000001	0.6207980000000001	0.15000000000000002
O95237	LRAT	lecithin retinol acyltransferase [Source:HGNC Symbol;Acc:HGNC:6685]	174	null	null	1	0	0	0.9667224999999998	0.15000000000000002	0.15000000000000002
C9JG80	NPIPB4	nuclear pore complex interacting protein family member B4 [Source:HGNC Symbol;Acc:HGNC:41985]	17	13	null	1	6	0	0.40630900000000003	0.27240850000000016	0.15000000000000002
Q86UW6	N4BP2	NEDD4 binding protein 2 [Source:HGNC Symbol;Acc:HGNC:29851]	79	8	null	2	21	0	0.8653429999999998	0.44857099999999994	0.15000000000000002
P61353	RPL27	ribosomal protein L27 [Source:HGNC Symbol;Acc:HGNC:10328]	0	0	null	3	142	0	0.751409	1.9634409999999995	0.15000000000000002
P48728	AMT	aminomethyltransferase [Source:HGNC Symbol;Acc:HGNC:473]	17	13	null	4	147	0	1.051918	2.0666650000000004	0.15000000000000002
Q6PF04	ZNF613	zinc finger protein 613 [Source:HGNC Symbol;Acc:HGNC:25827]	175	null	null	2	0	0	1.4079830000000002	0.15000000000000002	0.15000000000000002
Q13303	KCNAB2	potassium voltage-gated channel subfamily A regulatory beta subunit 2 [Source:HGNC Symbol;Acc:HGNC:6229]	5	5	null	37	5	0	0.7311534999999999	0.9470620000000001	0.15000000000000002
P13500	CCL2	C-C motif chemokine ligand 2 [Source:HGNC Symbol;Acc:HGNC:10618]	5	14	null	72	19	0	0.7341879999999998	1.159834	0.15000000000000002
Q7Z602	GPR141	G protein-coupled receptor 141 [Source:HGNC Symbol;Acc:HGNC:19997]	5	null	null	29	0	0	0.396058	0.15000000000000002	0.15000000000000002
Q7Z4W2	LYZL2	lysozyme like 2 [Source:HGNC Symbol;Acc:HGNC:29613]	176	null	null	2	0	0	1.4079830000000002	0.15000000000000002	0.15000000000000002
P23258	TUBG1	tubulin gamma 1 [Source:HGNC Symbol;Acc:HGNC:12417]	16	null	null	2	0	0	0.5742179999999999	0.15000000000000002	0.15000000000000002
P49642	PRIM1	DNA primase subunit 1 [Source:HGNC Symbol;Acc:HGNC:9369]	16	2	null	11	16	0	2.176417	0.4702545	0.15000000000000002
Q15004	PCLAF	PCNA clamp associated factor [Source:HGNC Symbol;Acc:HGNC:28961]	16	22	null	3	60	0	0.6512279999999997	1.3139134999999997	0.15000000000000002
Q96SY0	INTS14	integrator complex subunit 14 [Source:HGNC Symbol;Acc:HGNC:25372]	16	2	null	1	5	0	0.3742725000000002	0.21331650000000005	0.15000000000000002
Q9Y6Y1	CAMTA1	calmodulin binding transcription activator 1 [Source:HGNC Symbol;Acc:HGNC:18806]	177	null	null	1	0	0	0.9667224999999998	0.15000000000000002	0.15000000000000002
O14777	NDC80	NDC80 kinetochore complex component [Source:HGNC Symbol;Acc:HGNC:16909]	16	22	null	9	97	0	1.615111	1.9208900000000002	0.15000000000000002
Q9BT88	SYT11	synaptotagmin 11 [Source:HGNC Symbol;Acc:HGNC:19239]	178	4	null	2	4	0	0.7667260000000001	0.31896299999999994	0.15000000000000002
Q8IYD8	FANCM	FA complementation group M [Source:HGNC Symbol;Acc:HGNC:23168]	16	null	null	2	0	0	0.9976710000000001	0.15000000000000002	0.15000000000000002
Q8NCR6	C9orf24	chromosome 9 open reading frame 24 [Source:HGNC Symbol;Acc:HGNC:19919]	179	17	null	2	414	0	1.4079830000000002	1.5038289999999996	0.15000000000000002
Q8NDB2	BANK1	B cell scaffold protein with ankyrin repeats 1 [Source:HGNC Symbol;Acc:HGNC:18233]	6	null	null	2	0	0	0.507272	0.15000000000000002	0.15000000000000002
O95633	FSTL3	follistatin like 3 [Source:HGNC Symbol;Acc:HGNC:3973]	166	14	null	1	1	0	0.7458754999999999	0.22902450000000002	0.15000000000000002
Q53R41	FASTKD1	FAST kinase domains 1 [Source:HGNC Symbol;Acc:HGNC:26150]	16	2	null	4	22	0	1.2562750000000007	0.42512799999999995	0.15000000000000002
Q5UIP0	RIF1	replication timing regulatory factor 1 [Source:HGNC Symbol;Acc:HGNC:23207]	16	8	null	5	118	0	1.5395375	2.3370585	0.15000000000000002
Q15466	NR0B2	nuclear receptor subfamily 0 group B member 2 [Source:HGNC Symbol;Acc:HGNC:7961]	12	null	null	5	0	0	0.47890750000000004	0.15000000000000002	0.15000000000000002
Q9UL19	PLAAT4	phospholipase A and acyltransferase 4 [Source:HGNC Symbol;Acc:HGNC:9869]	6	null	null	3	0	0	0.23766050000000005	0.15000000000000002	0.15000000000000002
P08294	SOD3	superoxide dismutase 3 [Source:HGNC Symbol;Acc:HGNC:11181]	4	null	null	1	0	0	0.21074949999999998	0.15000000000000002	0.15000000000000002
Q9UIF3	TEKT2	tektin 2 [Source:HGNC Symbol;Acc:HGNC:11725]	21	17	null	12	456	0	1.4044725000000005	1.6145924999999997	0.15000000000000002
Q8N5R6	CCDC33	coiled-coil domain containing 33 [Source:HGNC Symbol;Acc:HGNC:26552]	21	17	null	14	455	0	1.4052205000000004	1.6321450000000002	0.15000000000000002
A6NCI4	VWA3A	von Willebrand factor A domain containing 3A [Source:HGNC Symbol;Acc:HGNC:27088]	21	17	null	20	372	0	1.9744995	1.5292525	0.15000000000000002
Q6ZR08	DNAH12	dynein axonemal heavy chain 12 [Source:HGNC Symbol;Acc:HGNC:2943]	21	17	null	16	453	0	1.6185790000000002	1.6113455000000003	0.15000000000000002
Q5W041	ARMC3	armadillo repeat containing 3 [Source:HGNC Symbol;Acc:HGNC:30964]	21	17	null	22	436	0	2.0758025	1.512125	0.15000000000000002
Q6ZQR2	CFAP77	cilia and flagella associated protein 77 [Source:HGNC Symbol;Acc:HGNC:33776]	21	17	null	10	431	0	1.0029750000000004	1.4811594999999997	0.15000000000000002
Q6TDU7	CASC1	cancer susceptibility 1 [Source:HGNC Symbol;Acc:HGNC:29599]	21	17	null	8	449	0	1.1337560000000002	1.6335050000000002	0.15000000000000002
Q8NHU2	CFAP61	cilia and flagella associated protein 61 [Source:HGNC Symbol;Acc:HGNC:15872]	21	17	null	2	440	0	0.32915450000000007	1.5334174999999997	0.15000000000000002
Q6NXP0	EFCAB12	EF-hand calcium binding domain 12 [Source:HGNC Symbol;Acc:HGNC:28061]	21	17	null	6	460	0	0.9775259999999999	1.6346269999999998	0.15000000000000002
Q06033	ITIH3	inter-alpha-trypsin inhibitor heavy chain 3 [Source:HGNC Symbol;Acc:HGNC:6168]	4	null	null	12	0	0	0.48998300000000006	0.15000000000000002	0.15000000000000002
Q13133	NR1H3	nuclear receptor subfamily 1 group H member 3 [Source:HGNC Symbol;Acc:HGNC:7966]	5	null	null	13	0	0	0.25800100000000004	0.15000000000000002	0.15000000000000002
Q2M296	MTHFSD	methenyltetrahydrofolate synthetase domain containing [Source:HGNC Symbol;Acc:HGNC:25778]	180	13	null	1	1	0	0.9667224999999998	0.2113615	0.15000000000000002
Q8WWF8	CAPSL	calcyphosine like [Source:HGNC Symbol;Acc:HGNC:28375]	21	17	null	2	430	0	0.32569499999999996	1.4940965000000002	0.15000000000000002
Q9NQM4	PIH1D3	PIH1 domain containing 3 [Source:HGNC Symbol;Acc:HGNC:28570]	21	17	null	9	424	0	0.9430670000000002	1.4917250000000002	0.15000000000000002
Q5T5A4	C1orf194	chromosome 1 open reading frame 194 [Source:HGNC Symbol;Acc:HGNC:32331]	21	17	null	12	407	0	1.1809820000000002	1.3954285000000002	0.15000000000000002
Q9BXT2	CACNG6	calcium voltage-gated channel auxiliary subunit gamma 6 [Source:HGNC Symbol;Acc:HGNC:13625]	21	17	null	8	418	0	1.0120954999999998	1.4650094999999999	0.15000000000000002
Q56UN5	MAP3K19	mitogen-activated protein kinase kinase kinase 19 [Source:HGNC Symbol;Acc:HGNC:26249]	21	17	null	12	444	0	1.1923380000000003	1.5445185000000001	0.15000000000000002
A8MT70	ZBBX	zinc finger B-box domain containing [Source:HGNC Symbol;Acc:HGNC:26245]	21	17	null	14	444	0	1.4301935000000001	1.5588834999999996	0.15000000000000002
O95980	RECK	reversion inducing cysteine rich protein with kazal motifs [Source:HGNC Symbol;Acc:HGNC:11345]	4	4	null	5	16	0	0.3728870000000001	0.79447	0.15000000000000002
P06401	PGR	progesterone receptor [Source:HGNC Symbol;Acc:HGNC:8910]	4	4	null	18	52	0	0.9954354999999999	1.9766670000000002	0.15000000000000002
Q8IXL7	MSRB3	methionine sulfoxide reductase B3 [Source:HGNC Symbol;Acc:HGNC:27375]	4	4	null	23	21	0	1.4013955000000002	1.2791315	0.15000000000000002
O75334	PPFIA2	PTPRF interacting protein alpha 2 [Source:HGNC Symbol;Acc:HGNC:9246]	4	4	null	20	1	0	0.9492464999999999	0.20312500000000008	0.15000000000000002
P54821	PRRX1	paired related homeobox 1 [Source:HGNC Symbol;Acc:HGNC:9142]	4	4	null	16	6	0	0.8066080000000002	0.7167714999999998	0.15000000000000002
Q13976	PRKG1	protein kinase cGMP-dependent 1 [Source:HGNC Symbol;Acc:HGNC:9414]	4	4	null	4	68	0	0.5011349999999999	2.9751704999999995	0.15000000000000002
P54107	CRISP1	cysteine rich secretory protein 1 [Source:HGNC Symbol;Acc:HGNC:304]	181	67	null	1	2	0	0.6794650000000001	1.4079830000000002	0.15000000000000002
O76100	OR7A10	olfactory receptor family 7 subfamily A member 10 [Source:HGNC Symbol;Acc:HGNC:8356]	181	null	null	2	0	0	1.253674	0.15000000000000002	0.15000000000000002
Q9H0H5	RACGAP1	Rac GTPase activating protein 1 [Source:HGNC Symbol;Acc:HGNC:9804]	16	null	null	7	0	0	1.0448374999999999	0.15000000000000002	0.15000000000000002
P33981	TTK	TTK protein kinase [Source:HGNC Symbol;Acc:HGNC:12401]	16	22	null	14	70	0	1.9735219999999998	1.4130405	0.15000000000000002
Q5TYM5	FAM72A	family with sequence similarity 72 member A [Source:HGNC Symbol;Acc:HGNC:24044]	16	null	null	15	0	0	1.972876	0.15000000000000002	0.15000000000000002
Q8TCG1	CIP2A	cell proliferation regulating inhibitor of protein phosphatase 2A [Source:HGNC Symbol;Acc:HGNC:29302]	16	22	null	6	5	0	0.9727830000000002	0.30829550000000006	0.15000000000000002
O95239	KIF4A	kinesin family member 4A [Source:HGNC Symbol;Acc:HGNC:13339]	16	22	null	18	69	0	2.343501499999999	1.3991005000000003	0.15000000000000002
P38159	RBMX	RNA binding motif protein X-linked [Source:HGNC Symbol;Acc:HGNC:9910]	16	null	null	22	0	0	2.934990999999999	0.15000000000000002	0.15000000000000002
P04818	TYMS	thymidylate synthetase [Source:HGNC Symbol;Acc:HGNC:12441]	16	22	null	8	81	0	1.1534249999999997	1.5800484999999997	0.15000000000000002
Q96B01	RAD51AP1	RAD51 associated protein 1 [Source:HGNC Symbol;Acc:HGNC:16956]	16	22	null	17	25	0	2.379473499999999	0.7886390000000001	0.15000000000000002
O95067	CCNB2	cyclin B2 [Source:HGNC Symbol;Acc:HGNC:1580]	16	22	null	18	102	0	2.6054374999999994	2.0760235000000002	0.15000000000000002
Q9BZD4	NUF2	NUF2 component of NDC80 kinetochore complex [Source:HGNC Symbol;Acc:HGNC:14621]	16	22	null	21	62	0	2.747277	1.2729095	0.15000000000000002
P42166	TMPO	thymopoietin [Source:HGNC Symbol;Acc:HGNC:11875]	16	2	null	19	107	0	2.495651500000001	1.4960345000000002	0.15000000000000002
Q5TKA1	LIN9	lin-9 DREAM MuvB core complex component [Source:HGNC Symbol;Acc:HGNC:30830]	16	2	null	13	156	0	2.0368725	2.1743600000000005	0.15000000000000002
Q9NS87	KIF15	kinesin family member 15 [Source:HGNC Symbol;Acc:HGNC:17273]	16	22	null	14	57	0	1.7744264999999997	1.1639905	0.15000000000000002
Q9NSG2	C1orf112	chromosome 1 open reading frame 112 [Source:HGNC Symbol;Acc:HGNC:25565]	16	22	null	9	6	0	1.1533995	0.6158425000000001	0.15000000000000002
Q8N5C1	CALHM5	calcium homeostasis modulator family member 5 [Source:HGNC Symbol;Acc:HGNC:21568]	4	4	null	2	8	0	0.22937300000000005	0.8204714999999999	0.15000000000000002
Q5VZY2	PLPP4	phospholipid phosphatase 4 [Source:HGNC Symbol;Acc:HGNC:23531]	4	null	null	14	0	0	0.8056815000000002	0.15000000000000002	0.15000000000000002
P51648	ALDH3A2	aldehyde dehydrogenase 3 family member A2 [Source:HGNC Symbol;Acc:HGNC:403]	13	null	null	4	0	0	0.7155815	0.15000000000000002	0.15000000000000002
C9JE40	PATL2	PAT1 homolog 2 [Source:HGNC Symbol;Acc:HGNC:33630]	6	13	null	2	12	0	0.4491150000000001	0.3086695	0.15000000000000002
Q6ZTI6	RFLNA	refilin A [Source:HGNC Symbol;Acc:HGNC:27051]	4	null	null	2	0	0	0.2850565	0.15000000000000002	0.15000000000000002
Q9P104	DOK5	docking protein 5 [Source:HGNC Symbol;Acc:HGNC:16173]	4	4	null	6	8	0	0.53165	0.806591	0.15000000000000002
P32456	GBP2	guanylate binding protein 2 [Source:HGNC Symbol;Acc:HGNC:4183]	6	1	null	15	1	0	0.27257000000000003	0.4369855000000001	0.15000000000000002
Q06643	LTB	lymphotoxin beta [Source:HGNC Symbol;Acc:HGNC:6711]	6	null	null	45	0	0	0.577482	0.15000000000000002	0.15000000000000002
A0A0B4J265	TRAV26-2	T cell receptor alpha variable 26-2 [Source:HGNC Symbol;Acc:HGNC:12124]	6	null	null	69	0	0	0.7502700000000001	0.15000000000000002	0.15000000000000002
O15205	UBD	ubiquitin D [Source:HGNC Symbol;Acc:HGNC:18795]	6	1	null	9	1	0	0.3802225	0.39338049999999997	0.15000000000000002
A0A0A6YYK1	TRAV8-1	T cell receptor alpha variable 8-1 [Source:HGNC Symbol;Acc:HGNC:12146]	6	null	null	58	0	0	0.6330804999999998	0.15000000000000002	0.15000000000000002
A0A0B4J276	TRAV25	T cell receptor alpha variable 25 [Source:HGNC Symbol;Acc:HGNC:12122]	6	null	null	23	0	0	0.4755755	0.15000000000000002	0.15000000000000002
A0A0A6YYC5	TRAV14DV4	T cell receptor alpha variable 14/delta variable 4 [Source:HGNC Symbol;Acc:HGNC:12110]	6	null	null	29	0	0	0.3970015	0.15000000000000002	0.15000000000000002
Q9P0L9	PKD2L1	polycystin 2 like 1, transient receptor potential cation channel [Source:HGNC Symbol;Acc:HGNC:9011]	5	null	null	4	0	0	0.20213900000000004	0.15000000000000002	0.15000000000000002
Q99538	LGMN	legumain [Source:HGNC Symbol;Acc:HGNC:9472]	5	null	null	14	0	0	0.270411	0.15000000000000002	0.15000000000000002
Q9BZE4	GTPBP4	GTP binding protein 4 [Source:HGNC Symbol;Acc:HGNC:21535]	182	14	null	1	11	0	0.9667224999999998	1.2777969999999998	0.15000000000000002
B7ZAQ6	GPR89A	G protein-coupled receptor 89A [Source:HGNC Symbol;Acc:HGNC:31984]	183	null	null	1	0	0	0.9667224999999998	0.15000000000000002	0.15000000000000002
Q9UBT2	UBA2	ubiquitin like modifier activating enzyme 2 [Source:HGNC Symbol;Acc:HGNC:30661]	0	2	null	2	36	0	0.5918640000000001	1.1783385	0.15000000000000002
P43356.1	null	null	184	null	null	1	0	0	0.9667224999999998	0.15000000000000002	0.15000000000000002
Q92619	AC004151.1	Rho GTPase activating protein 45 [Source:NCBI gene;Acc:23526]	6	13	null	6	1	0	0.458924	0.30641699999999994	0.15000000000000002
P15498	VAV1	vav guanine nucleotide exchange factor 1 [Source:HGNC Symbol;Acc:HGNC:12657]	6	5	null	21	4	0	0.5960289999999997	0.7430025000000002	0.15000000000000002
Q13077	TRAF1	TNF receptor associated factor 1 [Source:HGNC Symbol;Acc:HGNC:12031]	6	null	null	3	0	0	0.39576050000000007	0.15000000000000002	0.15000000000000002
P47900	P2RY1	purinergic receptor P2Y1 [Source:HGNC Symbol;Acc:HGNC:8539]	185	4	null	2	1	0	1.4079830000000002	0.24371249999999997	0.15000000000000002
Q9HCQ7	NPVF	neuropeptide VF precursor [Source:HGNC Symbol;Acc:HGNC:13782]	186	null	null	1	0	0	0.9667224999999998	0.15000000000000002	0.15000000000000002
Q05048	CSTF1	cleavage stimulation factor subunit 1 [Source:HGNC Symbol;Acc:HGNC:2483]	187	null	null	2	0	0	1.4079830000000002	0.15000000000000002	0.15000000000000002
Q09472	EP300	E1A binding protein p300 [Source:HGNC Symbol;Acc:HGNC:3373]	99	8	null	1	130	0	0.5849365000000001	2.598033999999999	0.15000000000000002
P01614	IGKV2D-40	immunoglobulin kappa variable 2D-40 [Source:HGNC Symbol;Acc:HGNC:5804]	1	11	null	19	1	0	0.3924455	0.9667224999999998	0.15000000000000002
A0A0B4J1Y8	IGLV9-49	immunoglobulin lambda variable 9-49 [Source:HGNC Symbol;Acc:HGNC:5933]	1	null	null	1	0	0	0.16309850000000004	0.15000000000000002	0.15000000000000002
A0A0C4DH24	IGKV6-21	immunoglobulin kappa variable 6-21 (non-functional) [Source:HGNC Symbol;Acc:HGNC:5836]	1	1	null	11	1	0	0.29339499999999996	0.18383000000000005	0.15000000000000002
P40938	RFC3	replication factor C subunit 3 [Source:HGNC Symbol;Acc:HGNC:9971]	16	null	null	4	0	0	0.7311364999999999	0.15000000000000002	0.15000000000000002
Q9HC77	CENPJ	centromere protein J [Source:HGNC Symbol;Acc:HGNC:17272]	16	8	null	2	49	0	0.6237474999999999	0.9013405000000001	0.15000000000000002
O15060	ZBTB39	zinc finger and BTB domain containing 39 [Source:HGNC Symbol;Acc:HGNC:29014]	16	8	null	3	2	0	0.590062	0.181076	0.15000000000000002
Q9H0C8	ILKAP	ILK associated serine/threonine phosphatase [Source:HGNC Symbol;Acc:HGNC:15566]	188	13	null	2	19	0	1.1262674999999995	0.5406345	0.15000000000000002
Q5VZE5	NAA35	N(alpha)-acetyltransferase 35, NatC auxiliary subunit [Source:HGNC Symbol;Acc:HGNC:24340]	45	8	null	7	3	0	1.3465365	0.2212385	0.15000000000000002
Q9UMX0	UBQLN1	ubiquilin 1 [Source:HGNC Symbol;Acc:HGNC:12508]	45	14	null	11	25	0	2.164176999999999	1.3690700000000002	0.15000000000000002
Q5VTR2	RNF20	ring finger protein 20 [Source:HGNC Symbol;Acc:HGNC:10062]	45	8	null	14	147	0	2.8153449999999993	2.5881485000000004	0.15000000000000002
Q5T890	ERCC6L2	ERCC excision repair 6 like 2 [Source:HGNC Symbol;Acc:HGNC:26922]	45	8	null	4	152	0	1.095234	2.1843135	0.15000000000000002
Q9H9A7	RMI1	RecQ mediated genome instability 1 [Source:HGNC Symbol;Acc:HGNC:25764]	45	2	null	14	149	0	2.6034315000000006	2.3577050000000006	0.15000000000000002
P13584	CYP4B1	cytochrome P450 family 4 subfamily B member 1 [Source:HGNC Symbol;Acc:HGNC:2644]	12	null	null	7	0	0	0.7783370000000003	0.15000000000000002	0.15000000000000002
P05452	CLEC3B	C-type lectin domain family 3 member B [Source:HGNC Symbol;Acc:HGNC:11891]	4	49	null	10	3	0	1.1392725	0.8888030000000001	0.15000000000000002
P30872	SSTR1	somatostatin receptor 1 [Source:HGNC Symbol;Acc:HGNC:11330]	12	4	null	3	3	0	0.47247300000000003	0.3870395000000001	0.15000000000000002
Q9NV29	TMEM100	transmembrane protein 100 [Source:HGNC Symbol;Acc:HGNC:25607]	12	null	null	6	0	0	0.9437045000000001	0.15000000000000002	0.15000000000000002
P18074	ERCC2	ERCC excision repair 2, TFIIH core complex helicase subunit [Source:HGNC Symbol;Acc:HGNC:3434]	189	4	null	1	3	0	0.9667224999999998	0.35981399999999997	0.15000000000000002
Q8N8D1	PDCD7	programmed cell death 7 [Source:HGNC Symbol;Acc:HGNC:8767]	190	8	null	2	4	0	1.253674	0.204655	0.15000000000000002
Q9Y3B4	SF3B6	splicing factor 3b subunit 6 [Source:HGNC Symbol;Acc:HGNC:30096]	16	2	null	3	206	0	1.0892839999999997	2.6066699999999994	0.15000000000000002
Q9C005	DPY30	dpy-30 histone methyltransferase complex regulatory subunit [Source:HGNC Symbol;Acc:HGNC:24590]	16	2	null	6	204	0	2.3225065000000003	2.766470000000001	0.15000000000000002
Q92889	ERCC4	ERCC excision repair 4, endonuclease catalytic subunit [Source:HGNC Symbol;Acc:HGNC:3436]	191	8	null	2	100	0	1.4079830000000002	1.4811340000000002	0.15000000000000002
Q0ZGT2	NEXN	nexilin F-actin binding protein [Source:HGNC Symbol;Acc:HGNC:29557]	4	4	null	39	1	0	1.8491585000000001	0.23334249999999998	0.15000000000000002
P16234	PDGFRA	platelet derived growth factor receptor alpha [Source:HGNC Symbol;Acc:HGNC:8803]	4	4	null	2	4	0	0.274355	0.3412670000000001	0.15000000000000002
Q6UWF9	FAM180A	family with sequence similarity 180 member A [Source:HGNC Symbol;Acc:HGNC:33773]	4	4	null	25	4	0	1.3094510000000001	0.339737	0.15000000000000002
P37275	ZEB1	zinc finger E-box binding homeobox 1 [Source:HGNC Symbol;Acc:HGNC:11642]	4	4	null	16	24	0	1.020689	1.213282	0.15000000000000002
O60330	PCDHGA12	protocadherin gamma subfamily A, 12 [Source:HGNC Symbol;Acc:HGNC:8699]	4	4	null	24	7	0	1.0849829999999998	0.49936699999999995	0.15000000000000002
Q13258	PTGDR	prostaglandin D2 receptor [Source:HGNC Symbol;Acc:HGNC:9591]	4	1	null	3	3	0	0.26911900000000005	0.4555750000000001	0.15000000000000002
Q8TEJ3	SH3RF3	SH3 domain containing ring finger 3 [Source:HGNC Symbol;Acc:HGNC:24699]	4	4	null	10	10	0	0.5641369999999999	1.0485945	0.15000000000000002
Q8NEP3	DNAAF1	dynein axonemal assembly factor 1 [Source:HGNC Symbol;Acc:HGNC:30539]	21	17	null	7	426	0	0.8963849999999999	1.5852164999999998	0.15000000000000002
Q96LX7	CCDC17	coiled-coil domain containing 17 [Source:HGNC Symbol;Acc:HGNC:26574]	21	17	null	3	466	0	0.6839955	1.7118665	0.15000000000000002
Q9Y337	KLK5	kallikrein related peptidase 5 [Source:HGNC Symbol;Acc:HGNC:6366]	3	3	null	1	1	0	0.542394	0.9667224999999998	0.15000000000000002
Q9GZR1	SENP6	SUMO specific peptidase 6 [Source:HGNC Symbol;Acc:HGNC:20944]	192	8	null	3	51	0	1.6596254999999998	1.275196	0.15000000000000002
Q96MP8	KCTD7	potassium channel tetramerization domain containing 7 [Source:HGNC Symbol;Acc:HGNC:21957]	193	8	null	1	21	0	0.9667224999999998	0.48945600000000006	0.15000000000000002
Q5T011	SZT2	SZT2 subunit of KICSTOR complex [Source:HGNC Symbol;Acc:HGNC:29040]	17	8	null	5	29	0	1.2606015000000002	0.9139714999999999	0.15000000000000002
Q6SA08	TSSK4	testis specific serine kinase 4 [Source:HGNC Symbol;Acc:HGNC:19825]	17	13	null	3	7	0	0.7767305000000001	0.3398730000000001	0.15000000000000002
O95411	TIAF1	TGFB1-induced anti-apoptotic factor 1 [Source:HGNC Symbol;Acc:HGNC:11803]	17	13	null	1	3	0	0.3796870000000001	0.1926785	0.15000000000000002
Q8NAA4	ATG16L2	autophagy related 16 like 2 [Source:HGNC Symbol;Acc:HGNC:25464]	17	13	null	2	212	0	0.5917365	3.0490694999999994	0.15000000000000002
Q9NX55	HYPK	huntingtin interacting protein K [Source:HGNC Symbol;Acc:HGNC:18418]	17	13	null	1	121	0	0.3796870000000001	1.835533	0.15000000000000002
Q16630	CPSF6	cleavage and polyadenylation specific factor 6 [Source:HGNC Symbol;Acc:HGNC:13871]	16	8	null	13	40	0	1.9251315000000004	0.6910079999999998	0.15000000000000002
O75330	HMMR	hyaluronan mediated motility receptor [Source:HGNC Symbol;Acc:HGNC:5012]	16	22	null	5	76	0	0.7372650000000001	1.6346185000000002	0.15000000000000002
P25067	COL8A2	collagen type VIII alpha 2 chain [Source:HGNC Symbol;Acc:HGNC:2216]	4	null	null	8	0	0	0.7133459999999999	0.15000000000000002	0.15000000000000002
Q99677	LPAR4	lysophosphatidic acid receptor 4 [Source:HGNC Symbol;Acc:HGNC:4478]	4	4	null	19	3	0	0.8463709999999999	0.6800004999999999	0.15000000000000002
Q8IUK5	PLXDC1	plexin domain containing 1 [Source:HGNC Symbol;Acc:HGNC:20945]	4	null	null	7	0	0	0.41658550000000005	0.15000000000000002	0.15000000000000002
Q9Y605	MRFAP1	Morf4 family associated protein 1 [Source:HGNC Symbol;Acc:HGNC:24549]	194	null	null	1	0	0	0.6722654999999997	0.15000000000000002	0.15000000000000002
B2RBV5	AC093323.1	Putative MORF4 family-associated protein 1-like protein UPP [Source:UniProtKB/Swiss-Prot;Acc:B2RBV5]	194	2	null	1	1	0	0.6722654999999997	0.17843249999999994	0.15000000000000002
Q9NX40	OCIAD1	OCIA domain containing 1 [Source:HGNC Symbol;Acc:HGNC:16074]	194	2	null	1	306	0	0.6722654999999997	3.7183764999999998	0.15000000000000002
Q96RS6	NUDCD1	NudC domain containing 1 [Source:HGNC Symbol;Acc:HGNC:24306]	16	2	null	2	6	0	0.7276684999999999	0.34907000000000005	0.15000000000000002
[truncated: 9,180 more rows]
