# Supplementary material for: Applying graph database technology for analyzing perturbed co-expression networks in cancer
Source: Database (Oxford). 2020 Dec 11;2020:baaa110. doi: 10.1093/database/baaa110 (PMC7731929; doi:10.1093/database/baaa110)
Supplement: baaa110_Supp [file baaa110_supp.zip › suppl_data/Suppl Table 5.csv]

n.uniprot	n.name	n.description	n.match_community	n.normal_community	n.primary_community	n.match_degree	n.normal_degree	n.primary_degree	n.pagerank_match	n.pagerank_normal	n.pagerank_primary
O94777	DPM2	dolichyl-phosphate mannosyltransferase subunit 2, regulatory [Source:HGNC Symbol;Acc:HGNC:3006]	0	0	0	25	139	3	0.485886	2.470517	0.24353400000000008
P60002	ELOF1	elongation factor 1 homolog [Source:HGNC Symbol;Acc:HGNC:28691]	0	0	0	70	108	19	1.0939930000000002	1.8357539999999997	0.5045519999999999
O60673	REV3L	REV3 like, DNA directed polymerase zeta catalytic subunit [Source:HGNC Symbol;Acc:HGNC:9968]	0	0	0	56	69	27	1.0456619999999996	1.1781089999999999	0.9382474999999999
Q96GR4	ZDHHC12	zinc finger DHHC-type containing 12 [Source:HGNC Symbol;Acc:HGNC:19159]	1	1	null	1	62	0	0.16626050000000003	1.5614420000000002	0.15000000000000002
Q8WWM7	ATXN2L	ataxin 2 like [Source:HGNC Symbol;Acc:HGNC:31326]	0	2	null	8	26	0	0.45288049999999996	1.2584595000000007	0.15000000000000002
Q9H7M6	ZSWIM4	zinc finger SWIM-type containing 4 [Source:HGNC Symbol;Acc:HGNC:25704]	null	3	null	0	1	0	0.15000000000000002	0.3207224999999999	0.15000000000000002
P26599	PTBP1	polypyrimidine tract binding protein 1 [Source:HGNC Symbol;Acc:HGNC:9583]	null	3	null	0	6	0	0.15000000000000002	0.9876835	0.15000000000000002
Q9Y3C1	NOP16	NOP16 nucleolar protein [Source:HGNC Symbol;Acc:HGNC:26934]	1	0	null	5	66	0	0.713499	1.006205	0.15000000000000002
P62945	RPL41	ribosomal protein L41 [Source:HGNC Symbol;Acc:HGNC:10354]	null	0	null	0	49	0	0.15000000000000002	0.8042110000000001	0.15000000000000002
Q15024	EXOSC7	exosome component 7 [Source:HGNC Symbol;Acc:HGNC:28112]	1	0	null	1	31	0	0.27481400000000006	0.9584689999999997	0.15000000000000002
Q9H7B2	RPF2	ribosome production factor 2 homolog [Source:HGNC Symbol;Acc:HGNC:20870]	2	0	null	2	18	0	0.48678699999999997	0.3684245	0.15000000000000002
P63173	RPL38	ribosomal protein L38 [Source:HGNC Symbol;Acc:HGNC:10349]	3	0	1	70	140	58	1.6504455	1.8456055000000002	1.4891664999999998
P62847	RPS24	ribosomal protein S24 [Source:HGNC Symbol;Acc:HGNC:10411]	3	0	1	33	143	44	0.8261069999999999	1.8467359999999993	1.0895645
P32969	RPL9	ribosomal protein L9 [Source:HGNC Symbol;Acc:HGNC:10369]	3	0	1	46	54	28	1.1023825000000003	0.7742570000000001	0.7499130000000002
P0DPB5	POLR1D	RNA polymerase I and III subunit D [Source:HGNC Symbol;Acc:HGNC:20422]	3	0	null	1	98	0	0.34906150000000014	1.3000245000000001	0.15000000000000002
P62701	RPS4X	ribosomal protein S4 X-linked [Source:HGNC Symbol;Acc:HGNC:10424]	3	0	1	67	159	51	1.6562935	1.9812655	1.3531155
O43818	RRP9	ribosomal RNA processing 9, U3 small nucleolar RNA binding protein [Source:HGNC Symbol;Acc:HGNC:16829]	1	0	null	7	66	0	0.770415	1.0895815	0.15000000000000002
P50914	RPL14	ribosomal protein L14 [Source:HGNC Symbol;Acc:HGNC:10305]	3	0	1	63	138	54	1.468545500000001	1.7996714999999999	1.3264169999999995
P62910	RPL32	ribosomal protein L32 [Source:HGNC Symbol;Acc:HGNC:10336]	3	0	1	71	184	65	1.6657795	2.328584000000001	1.6521964999999996
O15371	EIF3D	eukaryotic translation initiation factor 3 subunit D [Source:HGNC Symbol;Acc:HGNC:3278]	3	0	null	10	61	0	0.5685910000000001	1.1444915	0.15000000000000002
P62304	SNRPE	small nuclear ribonucleoprotein polypeptide E [Source:HGNC Symbol;Acc:HGNC:11161]	1	0	null	15	141	0	1.5055800000000001	1.8761885	0.15000000000000002
P61956	SUMO2	small ubiquitin like modifier 2 [Source:HGNC Symbol;Acc:HGNC:11125]	2	0	null	2	83	0	0.9779085	1.0668355000000005	0.15000000000000002
P61927	RPL37	ribosomal protein L37 [Source:HGNC Symbol;Acc:HGNC:10347]	3	0	1	63	128	60	1.4890985	1.6359700000000001	1.525283
P62937	PPIA	peptidylprolyl isomerase A [Source:HGNC Symbol;Acc:HGNC:9253]	null	0	null	0	169	0	0.15000000000000002	2.0445395	0.15000000000000002
Q9H2P9	DPH5	diphthamide biosynthesis 5 [Source:HGNC Symbol;Acc:HGNC:24270]	3	0	null	1	151	0	0.17227849999999997	1.9709124999999998	0.15000000000000002
P61353	RPL27	ribosomal protein L27 [Source:HGNC Symbol;Acc:HGNC:10328]	3	0	1	72	129	42	1.7614130000000001	1.7777159999999996	1.0530654999999998
P26373	RPL13	ribosomal protein L13 [Source:HGNC Symbol;Acc:HGNC:10303]	3	0	1	40	131	3	0.981045	1.8752620000000002	0.21911350000000004
P62241	RPS8	ribosomal protein S8 [Source:HGNC Symbol;Acc:HGNC:10441]	3	0	1	72	165	65	1.7246675000000007	2.0524615	1.6674965000000002
P62244	RPS15A	ribosomal protein S15a [Source:HGNC Symbol;Acc:HGNC:10389]	3	0	1	40	135	30	1.2490499999999995	1.8074065000000001	0.8402765000000001
P62316	SNRPD2	small nuclear ribonucleoprotein D2 polypeptide [Source:HGNC Symbol;Acc:HGNC:11159]	1	0	1	35	223	30	1.6849045000000002	2.8149455000000003	1.1096074999999994
P62263	RPS14	ribosomal protein S14 [Source:HGNC Symbol;Acc:HGNC:10387]	3	0	1	67	124	51	1.5757135	1.618647	1.2536144999999999
P39023	RPL3	ribosomal protein L3 [Source:HGNC Symbol;Acc:HGNC:10332]	3	0	1	62	146	29	1.4548094999999996	1.90049	0.8161705
Q8N0T1	RBIS	ribosomal biogenesis factor [Source:HGNC Symbol;Acc:HGNC:32235]	1	0	1	4	74	2	0.46011399999999997	1.0788204999999997	0.29223050000000006
P63244	RACK1	receptor for activated C kinase 1 [Source:HGNC Symbol;Acc:HGNC:4399]	3	0	1	57	159	30	1.4010214999999995	2.3064245	0.8306375
P62072	TIMM10	translocase of inner mitochondrial membrane 10 [Source:HGNC Symbol;Acc:HGNC:11814]	null	0	null	0	33	0	0.15000000000000002	0.5118790000000001	0.15000000000000002
P35268	RPL22	ribosomal protein L22 [Source:HGNC Symbol;Acc:HGNC:10315]	3	0	1	39	96	2	1.287725	1.279837	0.22240300000000002
P08708	RPS17	ribosomal protein S17 [Source:HGNC Symbol;Acc:HGNC:10397]	3	0	1	75	136	60	1.7825439999999997	1.7385139999999992	1.4981680000000002
P63220	RPS21	ribosomal protein S21 [Source:HGNC Symbol;Acc:HGNC:10409]	3	0	1	69	139	54	1.8372414999999997	1.7888509999999997	1.4105415
Q9UBK9	UXT	ubiquitously expressed prefoldin like chaperone [Source:HGNC Symbol;Acc:HGNC:12641]	1	0	0	63	157	12	1.3548835000000001	2.0515434999999997	0.37860750000000004
P61513	RPL37A	ribosomal protein L37a [Source:HGNC Symbol;Acc:HGNC:10348]	3	0	1	72	170	57	1.7034090000000002	2.2120489999999995	1.4112129999999996
Q86WQ0	NR2C2AP	nuclear receptor 2C2 associated protein [Source:HGNC Symbol;Acc:HGNC:30763]	1	0	null	17	125	0	1.264163	1.824381	0.15000000000000002
P05386	RPLP1	ribosomal protein lateral stalk subunit P1 [Source:HGNC Symbol;Acc:HGNC:10372]	3	0	1	56	105	31	1.3281339999999997	1.4005539999999999	0.8334255000000002
P62314	SNRPD1	small nuclear ribonucleoprotein D1 polypeptide [Source:HGNC Symbol;Acc:HGNC:11158]	1	0	null	4	107	0	0.431469	1.5374804999999998	0.15000000000000002
A8MUP2	CSKMT	citrate synthase lysine methyltransferase [Source:HGNC Symbol;Acc:HGNC:33113]	null	0	null	0	64	0	0.15000000000000002	0.8737579999999999	0.15000000000000002
P25398	RPS12	ribosomal protein S12 [Source:HGNC Symbol;Acc:HGNC:10385]	3	0	1	7	25	1	0.424992	0.5959525000000001	0.19119950000000005
P62899	RPL31	ribosomal protein L31 [Source:HGNC Symbol;Acc:HGNC:10334]	3	0	1	62	134	62	1.5649779999999998	1.7141869999999997	1.547502
P49773	HINT1	histidine triad nucleotide binding protein 1 [Source:HGNC Symbol;Acc:HGNC:4912]	null	0	null	0	197	0	0.15000000000000002	2.3853554999999997	0.15000000000000002
Q9UK45	LSM7	LSM7 homolog, U6 small nuclear RNA and mRNA degradation associated [Source:HGNC Symbol;Acc:HGNC:20470]	1	0	2	27	132	30	1.1547935	2.096891	1.5241525000000005
P62841	RPS15	ribosomal protein S15 [Source:HGNC Symbol;Acc:HGNC:10388]	3	0	1	25	122	41	0.7752770000000001	1.9572190000000003	1.2473670000000001
P20290	BTF3	basic transcription factor 3 [Source:HGNC Symbol;Acc:HGNC:1125]	3	0	null	9	63	0	0.7220329999999999	0.9308269999999998	0.15000000000000002
O15372	EIF3H	eukaryotic translation initiation factor 3 subunit H [Source:HGNC Symbol;Acc:HGNC:3273]	3	0	null	2	59	0	0.2979935	0.8585344999999999	0.15000000000000002
Q9Y3B4	SF3B6	splicing factor 3b subunit 6 [Source:HGNC Symbol;Acc:HGNC:30096]	1	0	null	23	194	0	2.2848005	2.4888174999999997	0.15000000000000002
Q9Y333	LSM2	LSM2 homolog, U6 small nuclear RNA and mRNA degradation associated [Source:HGNC Symbol;Acc:HGNC:13940]	1	0	null	4	116	0	0.6436885	1.5832445	0.15000000000000002
P62266	RPS23	ribosomal protein S23 [Source:HGNC Symbol;Acc:HGNC:10410]	3	0	1	23	93	7	0.6514660000000001	1.211871	0.30692699999999984
Q13765	NACA	nascent polypeptide associated complex subunit alpha [Source:HGNC Symbol;Acc:HGNC:7629]	3	0	1	56	134	29	1.4043534999999998	1.7054405000000001	0.7856980000000001
P14678	SNRPB	small nuclear ribonucleoprotein polypeptides B and B1 [Source:HGNC Symbol;Acc:HGNC:11153]	null	0	null	0	207	0	0.15000000000000002	2.6277075	0.15000000000000002
P60866	RPS20	ribosomal protein S20 [Source:HGNC Symbol;Acc:HGNC:10405]	3	0	1	31	148	19	0.7775295	1.9105965	0.6172535000000001
P43487	RANBP1	RAN binding protein 1 [Source:HGNC Symbol;Acc:HGNC:9847]	1	0	null	10	76	0	1.267801	1.0136764999999999	0.15000000000000002
P30050	RPL12	ribosomal protein L12 [Source:HGNC Symbol;Acc:HGNC:10302]	3	0	1	56	134	50	1.304062	1.6832554999999996	1.2336734999999996
P42766	RPL35	ribosomal protein L35 [Source:HGNC Symbol;Acc:HGNC:10344]	3	0	1	75	197	44	1.9507505	2.5294304999999992	1.1366970000000003
O43447	PPIH	peptidylprolyl isomerase H [Source:HGNC Symbol;Acc:HGNC:14651]	1	0	null	4	115	0	0.38046050000000015	1.5421214999999997	0.15000000000000002
P27635	RPL10	ribosomal protein L10 [Source:HGNC Symbol;Acc:HGNC:10298]	3	0	1	11	65	7	0.37766400000000006	0.9253529999999998	0.32255849999999997
P62277	RPS13	ribosomal protein S13 [Source:HGNC Symbol;Acc:HGNC:10386]	3	0	1	68	147	50	1.9538784999999999	1.8770470000000001	1.3023194999999996
Q9Y3U8	RPL36	ribosomal protein L36 [Source:HGNC Symbol;Acc:HGNC:13631]	3	0	1	68	181	51	1.626297	2.385228	1.2671465000000002
P46776	RPL27A	ribosomal protein L27a [Source:HGNC Symbol;Acc:HGNC:10329]	3	0	1	71	146	59	1.7019895	1.8454610000000002	1.4553959999999997
P46777	RPL5	ribosomal protein L5 [Source:HGNC Symbol;Acc:HGNC:10360]	3	0	1	57	132	9	1.4074729999999995	1.7026355000000002	0.4194500000000001
Q07020	RPL18	ribosomal protein L18 [Source:HGNC Symbol;Acc:HGNC:10310]	3	0	1	66	202	47	1.6270704999999999	2.6843345	1.244749
P62829	RPL23	ribosomal protein L23 [Source:HGNC Symbol;Acc:HGNC:10316]	3	0	1	77	178	56	1.893673	2.1899575000000007	1.5039735000000003
P46781	RPS9	ribosomal protein S9 [Source:HGNC Symbol;Acc:HGNC:10442]	3	0	1	65	129	49	1.5113090000000007	1.6868425	1.4131595000000003
P62917	RPL8	ribosomal protein L8 [Source:HGNC Symbol;Acc:HGNC:10368]	3	0	1	9	153	5	0.3352915000000001	1.9913805	0.4264115
O75607	NPM3	nucleophosmin/nucleoplasmin 3 [Source:HGNC Symbol;Acc:HGNC:7931]	3	0	null	56	135	0	1.378216	1.8726865	0.15000000000000002
Q6P1L8	MRPL14	mitochondrial ribosomal protein L14 [Source:HGNC Symbol;Acc:HGNC:14279]	1	0	null	2	89	0	0.26194500000000004	1.2648685000000004	0.15000000000000002
P62913	RPL11	ribosomal protein L11 [Source:HGNC Symbol;Acc:HGNC:10301]	3	0	1	59	123	54	1.409292	1.5844089999999997	1.3487635
Q6P5R6	RPL22L1	ribosomal protein L22 like 1 [Source:HGNC Symbol;Acc:HGNC:27610]	null	0	null	0	94	0	0.15000000000000002	1.2453100000000001	0.15000000000000002
Q9NS69	TOMM22	translocase of outer mitochondrial membrane 22 [Source:HGNC Symbol;Acc:HGNC:18002]	1	0	null	12	148	0	0.959812	1.8779819999999996	0.15000000000000002
P62851	RPS25	ribosomal protein S25 [Source:HGNC Symbol;Acc:HGNC:10413]	3	0	1	70	117	40	1.7747155000000003	1.4979129999999998	1.0113814999999997
P40429	RPL13A	ribosomal protein L13a [Source:HGNC Symbol;Acc:HGNC:10304]	3	0	1	70	205	59	1.6526385000000001	2.6048170000000006	1.4853925
Q02543	RPL18A	ribosomal protein L18a [Source:HGNC Symbol;Acc:HGNC:10311]	3	0	1	73	119	57	1.8177510000000001	1.590036	1.428281
P62857	RPS28	ribosomal protein S28 [Source:HGNC Symbol;Acc:HGNC:10418]	3	0	1	22	70	28	0.6004404999999999	0.9732079999999999	0.8069139999999999
P83881	RPL36A	ribosomal protein L36a [Source:HGNC Symbol;Acc:HGNC:10359]	3	0	1	67	94	55	1.6268834999999997	1.3174409999999999	1.3578159999999992
Q7L2H7	EIF3M	eukaryotic translation initiation factor 3 subunit M [Source:HGNC Symbol;Acc:HGNC:24460]	3	0	null	22	100	0	0.9823115	1.3336335	0.15000000000000002
P62081	RPS7	ribosomal protein S7 [Source:HGNC Symbol;Acc:HGNC:10440]	3	0	1	66	151	37	1.6337599999999999	1.9787409999999999	0.9727745
P22090	RPS4Y1	ribosomal protein S4 Y-linked 1 [Source:HGNC Symbol;Acc:HGNC:10425]	3	0	null	18	114	0	0.5157465	1.415106	0.15000000000000002
Q9Y2S6	TMA7	translation machinery associated 7 homolog [Source:HGNC Symbol;Acc:HGNC:26932]	1	0	0	20	110	16	0.9306400000000001	1.4413624999999999	0.6022935
P62269	RPS18	ribosomal protein S18 [Source:HGNC Symbol;Acc:HGNC:10401]	3	0	1	64	100	41	1.6873269999999996	1.2741675000000001	1.0334984999999999
Q9Y291	MRPS33	mitochondrial ribosomal protein S33 [Source:HGNC Symbol;Acc:HGNC:16634]	null	0	null	0	152	0	0.15000000000000002	1.8780925	0.15000000000000002
P49207	RPL34	ribosomal protein L34 [Source:HGNC Symbol;Acc:HGNC:10340]	3	0	1	71	125	58	1.6777475000000004	1.6067639999999999	1.4234444999999998
O76021	RSL1D1	ribosomal L1 domain containing 1 [Source:HGNC Symbol;Acc:HGNC:24534]	3	0	null	6	45	0	0.8156945	0.7878485000000001	0.15000000000000002
P22087	FBL	fibrillarin [Source:HGNC Symbol;Acc:HGNC:3599]	3	0	1	56	89	21	1.3816754999999998	1.4556765000000007	0.6028034999999998
P46779	RPL28	ribosomal protein L28 [Source:HGNC Symbol;Acc:HGNC:10330]	3	0	1	48	116	40	1.2021895	1.7490370000000002	1.0677279999999998
Q9BRA2	TXNDC17	thioredoxin domain containing 17 [Source:HGNC Symbol;Acc:HGNC:28218]	1	0	null	1	183	0	0.34853449999999997	2.3866305	0.15000000000000002
P84098	RPL19	ribosomal protein L19 [Source:HGNC Symbol;Acc:HGNC:10312]	3	0	1	77	63	54	1.9879380000000002	1.0901000000000003	1.323068
Q9P1U0	ZNRD1	zinc ribbon domain containing 1 [Source:HGNC Symbol;Acc:HGNC:13182]	1	0	null	2	89	0	0.32403750000000003	1.205564	0.15000000000000002
P46783	RPS10	ribosomal protein S10 [Source:HGNC Symbol;Acc:HGNC:10383]	3	0	1	17	128	14	0.49915450000000017	1.6188510000000003	0.455388
Q9Y5J7	TIMM9	translocase of inner mitochondrial membrane 9 [Source:HGNC Symbol;Acc:HGNC:11819]	3	0	null	10	154	0	0.4439215	2.078309999999999	0.15000000000000002
Q9BYG3	NIFK	nucleolar protein interacting with the FHA domain of MKI67 [Source:HGNC Symbol;Acc:HGNC:17838]	null	0	null	0	44	0	0.15000000000000002	0.7318505000000001	0.15000000000000002
P18124	RPL7	ribosomal protein L7 [Source:HGNC Symbol;Acc:HGNC:10363]	3	0	1	13	105	7	0.7548259999999998	1.380426	0.41627099999999984
P62280	RPS11	ribosomal protein S11 [Source:HGNC Symbol;Acc:HGNC:10384]	3	0	1	75	177	62	1.8386524999999996	2.213018	1.5390614999999996
P61254	RPL26	ribosomal protein L26 [Source:HGNC Symbol;Acc:HGNC:10327]	3	0	1	18	121	1	0.6618784999999998	1.5350409999999997	0.17263550000000003
P52657	GTF2A2	general transcription factor IIA subunit 2 [Source:HGNC Symbol;Acc:HGNC:4647]	1	0	null	1	130	0	0.25585900000000006	1.7935599999999998	0.15000000000000002
P13693	TPT1	tumor protein, translationally-controlled 1 [Source:HGNC Symbol;Acc:HGNC:12022]	4	0	null	1	68	0	0.9667224999999998	0.9353234999999999	0.15000000000000002
P39019	RPS19	ribosomal protein S19 [Source:HGNC Symbol;Acc:HGNC:10402]	3	0	1	66	133	52	1.5617480000000004	1.7854424999999996	1.304657
P18621	RPL17	ribosomal protein L17 [Source:HGNC Symbol;Acc:HGNC:10307]	null	0	null	0	19	0	0.15000000000000002	0.38318900000000006	0.15000000000000002
P08865	RPSA	ribosomal protein SA [Source:HGNC Symbol;Acc:HGNC:6502]	3	0	1	55	129	49	1.2977549999999993	1.6125695000000002	1.2075529999999999
Q9NX24	NHP2	NHP2 ribonucleoprotein [Source:HGNC Symbol;Acc:HGNC:14377]	null	0	null	0	140	0	0.15000000000000002	1.7778944999999997	0.15000000000000002
P18077	RPL35A	ribosomal protein L35a [Source:HGNC Symbol;Acc:HGNC:10345]	3	0	1	14	184	44	0.441244	2.3139725	1.0959140000000003
P36578	RPL4	ribosomal protein L4 [Source:HGNC Symbol;Acc:HGNC:10353]	3	0	1	56	98	37	1.3111169999999999	1.3719175000000001	0.9751544999999999
P23396	RPS3	ribosomal protein S3 [Source:HGNC Symbol;Acc:HGNC:10420]	3	0	1	63	133	61	1.6141845	1.8074829999999997	1.5915659999999994
P62888	RPL30	ribosomal protein L30 [Source:HGNC Symbol;Acc:HGNC:10333]	3	0	1	3	127	2	0.34974150000000015	1.6197519999999999	0.27580850000000007
Q02878	AC004086.1	ribosomal protein L6 [Source:NCBI gene;Acc:6128]	3	0	1	66	111	46	1.7093419999999997	1.4185145	1.1791544999999999
Q06055	ATP5MC2	ATP synthase membrane subunit c locus 2 [Source:HGNC Symbol;Acc:HGNC:842]	3	0	1	63	271	1	1.6130284999999998	3.5263614999999997	0.17249100000000003
P78318	IGBP1	immunoglobulin binding protein 1 [Source:HGNC Symbol;Acc:HGNC:5461]	null	0	null	0	90	0	0.15000000000000002	1.2302905000000002	0.15000000000000002
P61247	RPS3A	ribosomal protein S3A [Source:HGNC Symbol;Acc:HGNC:10421]	3	0	1	32	82	16	1.1276954999999997	1.218484	0.6248440000000001
P62906	RPL10A	ribosomal protein L10a [Source:HGNC Symbol;Acc:HGNC:10299]	3	0	1	9	95	12	0.46916650000000015	1.263789	0.5844605
P47914	RPL29	ribosomal protein L29 [Source:HGNC Symbol;Acc:HGNC:10331]	3	0	1	59	174	47	1.557124	2.268318999999999	1.1703059999999998
P35250	RFC2	replication factor C subunit 2 [Source:HGNC Symbol;Acc:HGNC:9970]	null	0	null	0	16	0	0.15000000000000002	0.4147665000000001	0.15000000000000002
Q9NZ43	USE1	unconventional SNARE in the ER 1 [Source:HGNC Symbol;Acc:HGNC:30882]	3	0	null	8	112	0	0.3792959999999999	1.5096429999999998	0.15000000000000002
P62249	RPS16	ribosomal protein S16 [Source:HGNC Symbol;Acc:HGNC:10396]	3	0	1	63	141	49	1.5635755	1.8424010000000004	1.2272645000000002
P15880	RPS2	ribosomal protein S2 [Source:HGNC Symbol;Acc:HGNC:10404]	3	0	1	64	120	44	1.5210585	1.9195384999999998	1.102051
P62306	SNRPF	small nuclear ribonucleoprotein polypeptide F [Source:HGNC Symbol;Acc:HGNC:11162]	1	0	1	17	143	4	1.391629	1.87176	0.3762870000000001
P42677	RPS27	ribosomal protein S27 [Source:HGNC Symbol;Acc:HGNC:10416]	3	0	1	15	16	2	0.6028120000000001	0.4407764999999999	0.47716499999999995
P62753	RPS6	ribosomal protein S6 [Source:HGNC Symbol;Acc:HGNC:10429]	3	0	1	64	159	52	1.4971310000000002	2.0705664999999995	1.3164889999999998
P41223	BUD31	BUD31 homolog [Source:HGNC Symbol;Acc:HGNC:29629]	1	0	3	11	273	1	1.3209684999999998	3.2659215000000006	0.9667224999999998
P83731	RPL24	ribosomal protein L24 [Source:HGNC Symbol;Acc:HGNC:10325]	3	0	1	60	193	63	1.5122780000000002	2.4363384999999997	1.6825500000000004
Q9UKD2	MRTO4	MRT4 homolog, ribosome maturation factor [Source:HGNC Symbol;Acc:HGNC:18477]	1	0	null	3	143	0	0.690379	1.8147165000000005	0.15000000000000002
P05388	RPLP0	ribosomal protein lateral stalk subunit P0 [Source:HGNC Symbol;Acc:HGNC:10371]	3	0	1	59	140	22	1.5608045000000002	1.8470335000000002	0.6293150000000001
P46782	RPS5	ribosomal protein S5 [Source:HGNC Symbol;Acc:HGNC:10426]	3	0	1	48	135	19	1.1493195	1.7237919999999998	0.5869339999999998
P62273	RPS29	ribosomal protein S29 [Source:HGNC Symbol;Acc:HGNC:10419]	3	0	1	30	93	33	1.025177	1.2533850000000004	1.0827304999999998
P84085	ARF5	ADP ribosylation factor 5 [Source:HGNC Symbol;Acc:HGNC:658]	1	0	null	3	326	0	0.34228699999999995	4.2425799999999985	0.15000000000000002
P35544	FAU	FAU ubiquitin like and ribosomal protein S30 fusion [Source:HGNC Symbol;Acc:HGNC:3597]	3	0	1	59	158	58	1.693192	2.0537875	1.5649185000000003
P62891	RPL39	ribosomal protein L39 [Source:HGNC Symbol;Acc:HGNC:10350]	3	0	1	72	117	51	1.7001535	1.4915720000000001	1.2625565
Q4VC31	CCDC58	coiled-coil domain containing 58 [Source:HGNC Symbol;Acc:HGNC:31136]	null	0	null	0	62	0	0.15000000000000002	0.8795464999999999	0.15000000000000002
P61313	RPL15	ribosomal protein L15 [Source:HGNC Symbol;Acc:HGNC:10306]	3	0	1	59	165	9	1.5322274999999999	2.3040274999999997	0.3473190000000001
P62424	RPL7A	ribosomal protein L7a [Source:HGNC Symbol;Acc:HGNC:10364]	3	0	1	58	177	45	1.3717815000000002	2.25103	1.1197735000000002
Q8IVP5	FUNDC1	FUN14 domain containing 1 [Source:HGNC Symbol;Acc:HGNC:28746]	null	0	null	0	33	0	0.15000000000000002	0.7566534999999999	0.15000000000000002
P62987	UBA52	ubiquitin A-52 residue ribosomal protein fusion product 1 [Source:HGNC Symbol;Acc:HGNC:12458]	3	0	1	57	157	45	1.3683049999999999	1.9857109999999996	1.1562724999999998
P62979	RPS27A	ribosomal protein S27a [Source:HGNC Symbol;Acc:HGNC:10417]	3	0	1	51	107	45	1.4473805000000002	1.3842424999999998	1.1624094999999999
O75787	ATP6AP2	ATPase H+ transporting accessory protein 2 [Source:HGNC Symbol;Acc:HGNC:18305]	null	4	null	0	113	0	0.15000000000000002	1.0122229999999999	0.15000000000000002
Q6TCH7	PAQR3	progestin and adipoQ receptor family member 3 [Source:HGNC Symbol;Acc:HGNC:30130]	null	4	null	0	124	0	0.15000000000000002	1.2080205000000002	0.15000000000000002
Q9UBQ6	EXTL2	exostosin like glycosyltransferase 2 [Source:HGNC Symbol;Acc:HGNC:3516]	5	4	null	1	50	0	0.9667224999999998	0.5552205000000001	0.15000000000000002
Q8N755	PQLC3	PQ loop repeat containing 3 [Source:HGNC Symbol;Acc:HGNC:28503]	null	4	null	0	131	0	0.15000000000000002	1.1653675000000001	0.15000000000000002
Q6PI47	KCTD18	potassium channel tetramerization domain containing 18 [Source:HGNC Symbol;Acc:HGNC:26446]	null	4	null	0	257	0	0.15000000000000002	2.0282280000000004	0.15000000000000002
Q9P2J3	KLHL9	kelch like family member 9 [Source:HGNC Symbol;Acc:HGNC:18732]	0	4	0	18	557	31	0.42663249999999997	4.1414555	0.717375
Q32P41	TRMT5	tRNA methyltransferase 5 [Source:HGNC Symbol;Acc:HGNC:23141]	0	4	null	2	115	0	0.1737405	1.0258740000000002	0.15000000000000002
Q5PSV4	BRMS1L	BRMS1 like transcriptional repressor [Source:HGNC Symbol;Acc:HGNC:20512]	null	4	null	0	427	0	0.15000000000000002	3.309288499999999	0.15000000000000002
Q01459	CTBS	chitobiase [Source:HGNC Symbol;Acc:HGNC:2496]	null	1	null	0	191	0	0.15000000000000002	1.7973084999999998	0.15000000000000002
Q9Y366	IFT52	intraflagellar transport 52 [Source:HGNC Symbol;Acc:HGNC:15901]	2	4	null	1	117	0	0.48488300000000006	1.4752945	0.15000000000000002
P63208	SKP1	S-phase kinase associated protein 1 [Source:HGNC Symbol;Acc:HGNC:10899]	null	4	null	0	87	0	0.15000000000000002	1.034119	0.15000000000000002
P41236	PPP1R2	protein phosphatase 1 regulatory inhibitor subunit 2 [Source:HGNC Symbol;Acc:HGNC:9288]	null	4	null	0	76	0	0.15000000000000002	0.7704999999999999	0.15000000000000002
Q96A73	KIAA1191	KIAA1191 [Source:HGNC Symbol;Acc:HGNC:29209]	null	4	null	0	95	0	0.15000000000000002	1.0604689999999999	0.15000000000000002
Q969Q6	PPP2R3C	protein phosphatase 2 regulatory subunit B''gamma [Source:HGNC Symbol;Acc:HGNC:17485]	null	4	null	0	223	0	0.15000000000000002	1.8360854999999996	0.15000000000000002
Q92643	PIGK	phosphatidylinositol glycan anchor biosynthesis class K [Source:HGNC Symbol;Acc:HGNC:8965]	null	4	null	0	37	0	0.15000000000000002	0.4310185	0.15000000000000002
Q96AG3	SLC25A46	solute carrier family 25 member 46 [Source:HGNC Symbol;Acc:HGNC:25198]	2	4	4	2	374	3	0.8466090000000001	2.8807949999999996	0.5410680000000001
Q9NU23	LYRM2	LYR motif containing 2 [Source:HGNC Symbol;Acc:HGNC:25229]	2	4	null	5	205	0	0.8508759999999999	1.6344484999999997	0.15000000000000002
P35998	PSMC2	proteasome 26S subunit, ATPase 2 [Source:HGNC Symbol;Acc:HGNC:9548]	null	4	null	0	142	0	0.15000000000000002	1.4300659999999998	0.15000000000000002
Q9UFF9	CNOT8	CCR4-NOT transcription complex subunit 8 [Source:HGNC Symbol;Acc:HGNC:9207]	null	4	null	0	218	0	0.15000000000000002	1.9362495	0.15000000000000002
Q8WXF7	ATL1	atlastin GTPase 1 [Source:HGNC Symbol;Acc:HGNC:11231]	null	4	null	0	59	0	0.15000000000000002	0.9205929999999998	0.15000000000000002
Q9BTE1	DCTN5	dynactin subunit 5 [Source:HGNC Symbol;Acc:HGNC:24594]	null	4	null	0	87	0	0.15000000000000002	0.7944019999999999	0.15000000000000002
Q99627	COPS8	COP9 signalosome subunit 8 [Source:HGNC Symbol;Acc:HGNC:24335]	null	4	null	0	102	0	0.15000000000000002	1.4168229999999995	0.15000000000000002
Q15836	VAMP3	vesicle associated membrane protein 3 [Source:HGNC Symbol;Acc:HGNC:12644]	6	4	null	2	243	0	0.19306949999999998	2.0104799999999994	0.15000000000000002
P40692	MLH1	mutL homolog 1 [Source:HGNC Symbol;Acc:HGNC:7127]	null	4	null	0	168	0	0.15000000000000002	1.4332704999999997	0.15000000000000002
Q9BV44	THUMPD3	THUMP domain containing 3 [Source:HGNC Symbol;Acc:HGNC:24493]	7	4	null	1	386	0	0.17028100000000002	2.9744140000000003	0.15000000000000002
Q15631	TSN	translin [Source:HGNC Symbol;Acc:HGNC:12379]	null	4	null	0	96	0	0.15000000000000002	0.9391485	0.15000000000000002
P40855	PEX19	peroxisomal biogenesis factor 19 [Source:HGNC Symbol;Acc:HGNC:9713]	null	4	null	0	240	0	0.15000000000000002	2.0613609999999993	0.15000000000000002
Q9NQC8	IFT46	intraflagellar transport 46 [Source:HGNC Symbol;Acc:HGNC:26146]	null	4	null	0	5	0	0.15000000000000002	0.206797	0.15000000000000002
Q86X83	COMMD2	COMM domain containing 2 [Source:HGNC Symbol;Acc:HGNC:24993]	2	4	null	4	311	0	0.3910345	2.4897184999999995	0.15000000000000002
O95379	TNFAIP8	TNF alpha induced protein 8 [Source:HGNC Symbol;Acc:HGNC:17260]	null	4	null	0	35	0	0.15000000000000002	0.4590600000000001	0.15000000000000002
Q9BUL8	PDCD10	programmed cell death 10 [Source:HGNC Symbol;Acc:HGNC:8761]	null	4	null	0	233	0	0.15000000000000002	2.2403965000000006	0.15000000000000002
Q8WVN8	UBE2Q2	ubiquitin conjugating enzyme E2 Q2 [Source:HGNC Symbol;Acc:HGNC:19248]	null	4	null	0	281	0	0.15000000000000002	2.3333950000000003	0.15000000000000002
Q9UKT7	FBXL3	F-box and leucine rich repeat protein 3 [Source:HGNC Symbol;Acc:HGNC:13599]	null	4	null	0	192	0	0.15000000000000002	1.550324	0.15000000000000002
O60749	SNX2	sorting nexin 2 [Source:HGNC Symbol;Acc:HGNC:11173]	null	4	null	0	222	0	0.15000000000000002	1.767584	0.15000000000000002
Q9H0F7	ARL6	ADP ribosylation factor like GTPase 6 [Source:HGNC Symbol;Acc:HGNC:13210]	null	4	null	0	101	0	0.15000000000000002	0.96957	0.15000000000000002
P58546	MTPN	myotrophin [Source:HGNC Symbol;Acc:HGNC:15667]	null	4	null	0	167	0	0.15000000000000002	1.405025	0.15000000000000002
O14972	VPS26C	VPS26 endosomal protein sorting factor C [Source:HGNC Symbol;Acc:HGNC:3044]	1	4	null	12	215	0	0.5327975	1.660943	0.15000000000000002
Q8TAF7	ZNF461	zinc finger protein 461 [Source:HGNC Symbol;Acc:HGNC:21629]	2	4	null	2	156	0	0.19272950000000005	1.394892999999999	0.15000000000000002
Q9Y3C6	PPIL1	peptidylprolyl isomerase like 1 [Source:HGNC Symbol;Acc:HGNC:9260]	null	4	null	0	59	0	0.15000000000000002	0.7323774999999998	0.15000000000000002
Q96DB5	RMDN1	regulator of microtubule dynamics 1 [Source:HGNC Symbol;Acc:HGNC:24285]	null	4	null	0	148	0	0.15000000000000002	1.2402355	0.15000000000000002
Q52LA3	LIN52	lin-52 DREAM MuvB core complex component [Source:HGNC Symbol;Acc:HGNC:19856]	null	4	null	0	72	0	0.15000000000000002	0.696907	0.15000000000000002
Q9BVS5	TRMT61B	tRNA methyltransferase 61B [Source:HGNC Symbol;Acc:HGNC:26070]	0	4	null	1	239	0	0.16730600000000004	1.8999969999999997	0.15000000000000002
O00193	C11orf58	chromosome 11 open reading frame 58 [Source:HGNC Symbol;Acc:HGNC:16990]	null	4	null	0	354	0	0.15000000000000002	2.9928589999999997	0.15000000000000002
Q9NTJ5	SACM1L	SAC1 like phosphatidylinositide phosphatase [Source:HGNC Symbol;Acc:HGNC:17059]	2	4	0	6	523	4	0.6901665	3.916316	0.23206749999999998
P49459	UBE2A	ubiquitin conjugating enzyme E2 A [Source:HGNC Symbol;Acc:HGNC:12472]	null	4	null	0	149	0	0.15000000000000002	1.5649100000000005	0.15000000000000002
Q9P2X3	IMPACT	impact RWD domain protein [Source:HGNC Symbol;Acc:HGNC:20387]	null	4	5	0	168	1	0.15000000000000002	1.4489020000000001	0.47725
Q9NRD0	FBXO8	F-box protein 8 [Source:HGNC Symbol;Acc:HGNC:13587]	null	4	null	0	225	0	0.15000000000000002	2.085518	0.15000000000000002
Q96I99	SUCLG2	succinate-CoA ligase GDP-forming beta subunit [Source:HGNC Symbol;Acc:HGNC:11450]	null	4	null	0	179	0	0.15000000000000002	1.3924280000000002	0.15000000000000002
Q92484	SMPDL3A	sphingomyelin phosphodiesterase acid like 3A [Source:HGNC Symbol;Acc:HGNC:17389]	null	4	null	0	84	0	0.15000000000000002	0.7462325	0.15000000000000002
P21246	PTN	pleiotrophin [Source:HGNC Symbol;Acc:HGNC:9630]	null	4	null	0	37	0	0.15000000000000002	0.563389	0.15000000000000002
O43462	MBTPS2	membrane bound transcription factor peptidase, site 2 [Source:HGNC Symbol;Acc:HGNC:15455]	0	4	0	90	337	15	1.5155675000000002	2.5427754999999994	0.45118900000000006
Q9NZ32	ACTR10	actin related protein 10 [Source:HGNC Symbol;Acc:HGNC:17372]	null	4	null	0	160	0	0.15000000000000002	1.4135759999999997	0.15000000000000002
Q96DG6	CMBL	carboxymethylenebutenolidase homolog [Source:HGNC Symbol;Acc:HGNC:25090]	null	1	null	0	110	0	0.15000000000000002	1.4725999999999997	0.15000000000000002
Q6FIF0	ZFAND6	zinc finger AN1-type containing 6 [Source:HGNC Symbol;Acc:HGNC:30164]	null	4	null	0	149	0	0.15000000000000002	1.457419	0.15000000000000002
Q9NRX5	SERINC1	serine incorporator 1 [Source:HGNC Symbol;Acc:HGNC:13464]	null	4	0	0	178	1	0.15000000000000002	1.4076685	0.20739200000000002
P49754	VPS41	VPS41 subunit of HOPS complex [Source:HGNC Symbol;Acc:HGNC:12713]	0	4	null	4	353	0	0.20854800000000004	2.4670745000000007	0.15000000000000002
Q8N609	TRAM1L1	translocation associated membrane protein 1 like 1 [Source:HGNC Symbol;Acc:HGNC:28371]	null	1	null	0	127	0	0.15000000000000002	1.1694899999999997	0.15000000000000002
O75915	ARL6IP5	ADP ribosylation factor like GTPase 6 interacting protein 5 [Source:HGNC Symbol;Acc:HGNC:16937]	null	4	null	0	39	0	0.15000000000000002	0.4867275000000001	0.15000000000000002
P47755	CAPZA2	capping actin protein of muscle Z-line subunit alpha 2 [Source:HGNC Symbol;Acc:HGNC:1490]	null	4	null	0	171	0	0.15000000000000002	1.6733955	0.15000000000000002
P29218	IMPA1	inositol monophosphatase 1 [Source:HGNC Symbol;Acc:HGNC:6050]	null	4	null	0	148	0	0.15000000000000002	1.3880845000000002	0.15000000000000002
Q8TAM1	BBS10	Bardet-Biedl syndrome 10 [Source:HGNC Symbol;Acc:HGNC:26291]	2	4	null	1	82	0	0.17032350000000002	0.8800139999999996	0.15000000000000002
Q8N4V1	MMGT1	membrane magnesium transporter 1 [Source:HGNC Symbol;Acc:HGNC:28100]	null	4	null	0	227	0	0.15000000000000002	1.7431040000000002	0.15000000000000002
Q9Y450	HBS1L	HBS1 like translational GTPase [Source:HGNC Symbol;Acc:HGNC:4834]	null	4	null	0	430	0	0.15000000000000002	3.2442975000000005	0.15000000000000002
P11766	ADH5	alcohol dehydrogenase 5 (class III), chi polypeptide [Source:HGNC Symbol;Acc:HGNC:253]	8	4	null	1	63	0	0.9667224999999998	1.0332774999999998	0.15000000000000002
Q9Y217	MTMR6	myotubularin related protein 6 [Source:HGNC Symbol;Acc:HGNC:7453]	2	4	0	10	252	1	0.515364	2.1582949999999994	0.16896350000000002
O14717	TRDMT1	tRNA aspartic acid methyltransferase 1 [Source:HGNC Symbol;Acc:HGNC:2977]	null	4	null	0	250	0	0.15000000000000002	2.0846594999999994	0.15000000000000002
Q93034	CUL5	cullin 5 [Source:HGNC Symbol;Acc:HGNC:2556]	9	4	0	10	497	1	0.6886195000000003	3.472344	0.16546150000000007
P31937	HIBADH	3-hydroxyisobutyrate dehydrogenase [Source:HGNC Symbol;Acc:HGNC:4907]	null	4	null	0	71	0	0.15000000000000002	0.7650939999999997	0.15000000000000002
Q9UHD2	TBK1	TANK binding kinase 1 [Source:HGNC Symbol;Acc:HGNC:11584]	null	4	null	0	321	0	0.15000000000000002	2.484371999999999	0.15000000000000002
Q8IXQ5	KLHL7	kelch like family member 7 [Source:HGNC Symbol;Acc:HGNC:15646]	null	4	null	0	191	0	0.15000000000000002	1.7846859999999998	0.15000000000000002
Q15018	ABRAXAS2	abraxas 2, BRISC complex subunit [Source:HGNC Symbol;Acc:HGNC:28975]	null	4	null	0	293	0	0.15000000000000002	2.4938580000000004	0.15000000000000002
Q9NQ89	C12orf4	chromosome 12 open reading frame 4 [Source:HGNC Symbol;Acc:HGNC:1184]	null	4	null	0	251	0	0.15000000000000002	1.9767435000000002	0.15000000000000002
Q9BZZ5	API5	apoptosis inhibitor 5 [Source:HGNC Symbol;Acc:HGNC:594]	2	4	0	10	513	11	0.7607674999999999	3.899316	0.36385149999999994
Q8TBP6	SLC25A40	solute carrier family 25 member 40 [Source:HGNC Symbol;Acc:HGNC:29680]	2	4	null	4	450	0	0.30798100000000006	3.454460000000001	0.15000000000000002
Q6PJP8	DCLRE1A	DNA cross-link repair 1A [Source:HGNC Symbol;Acc:HGNC:17660]	null	4	null	0	392	0	0.15000000000000002	3.1823154999999996	0.15000000000000002
P35813	PPM1A	protein phosphatase, Mg2+/Mn2+ dependent 1A [Source:HGNC Symbol;Acc:HGNC:9275]	0	4	null	10	236	0	0.3529970000000001	1.8255794999999992	0.15000000000000002
Q9UBL3	ASH2L	ASH2 like, histone lysine methyltransferase complex subunit [Source:HGNC Symbol;Acc:HGNC:744]	null	4	null	0	272	0	0.15000000000000002	2.0161835000000004	0.15000000000000002
P51809	VAMP7	vesicle associated membrane protein 7 [Source:HGNC Symbol;Acc:HGNC:11486]	null	4	null	0	140	0	0.15000000000000002	1.2051815	0.15000000000000002
Q8WZA0	LZIC	leucine zipper and CTNNBIP1 domain containing [Source:HGNC Symbol;Acc:HGNC:17497]	0	4	0	65	459	16	1.2104684999999997	3.3135045	0.4147410000000001
O15243	LEPROT	leptin receptor overlapping transcript [Source:HGNC Symbol;Acc:HGNC:29477]	null	4	null	0	303	0	0.15000000000000002	2.3305390000000004	0.15000000000000002
Q8N954	GPATCH11	G-patch domain containing 11 [Source:HGNC Symbol;Acc:HGNC:26768]	null	4	null	0	215	0	0.15000000000000002	1.7075569999999998	0.15000000000000002
Q6IPR3	TYW3	tRNA-yW synthesizing protein 3 homolog [Source:HGNC Symbol;Acc:HGNC:24757]	null	4	null	0	273	0	0.15000000000000002	2.0294944999999998	0.15000000000000002
Q9NP80	PNPLA8	patatin like phospholipase domain containing 8 [Source:HGNC Symbol;Acc:HGNC:28900]	null	4	null	0	85	0	0.15000000000000002	0.8508504999999997	0.15000000000000002
P24386	CHM	CHM Rab escort protein [Source:HGNC Symbol;Acc:HGNC:1940]	0	4	0	118	436	48	1.6020295	3.0779439999999996	0.9409335
Q9BS91	SLC35A5	solute carrier family 35 member A5 [Source:HGNC Symbol;Acc:HGNC:20792]	null	4	null	0	305	0	0.15000000000000002	2.3459749999999997	0.15000000000000002
Q8WVY7	UBLCP1	ubiquitin like domain containing CTD phosphatase 1 [Source:HGNC Symbol;Acc:HGNC:28110]	null	4	null	0	76	0	0.15000000000000002	0.7642184999999999	0.15000000000000002
P42785	PRCP	prolylcarboxypeptidase [Source:HGNC Symbol;Acc:HGNC:9344]	null	4	null	0	57	0	0.15000000000000002	0.5505369999999998	0.15000000000000002
O60934	NBN	nibrin [Source:HGNC Symbol;Acc:HGNC:7652]	2	4	6	38	353	6	1.3386909999999992	2.6869780000000003	0.8267530000000001
Q9UI12	ATP6V1H	ATPase H+ transporting V1 subunit H [Source:HGNC Symbol;Acc:HGNC:18303]	null	1	null	0	68	0	0.15000000000000002	0.7611330000000001	0.15000000000000002
O14521	SDHD	succinate dehydrogenase complex subunit D [Source:HGNC Symbol;Acc:HGNC:10683]	null	4	null	0	32	0	0.15000000000000002	0.5268815	0.15000000000000002
Q96TA2	YME1L1	YME1 like 1 ATPase [Source:HGNC Symbol;Acc:HGNC:12843]	0	4	0	4	334	11	0.20920250000000004	2.4829014999999997	0.49381650000000005
Q9Y2M5	KLHL20	kelch like family member 20 [Source:HGNC Symbol;Acc:HGNC:25056]	null	4	null	0	205	0	0.15000000000000002	1.7183604999999997	0.15000000000000002
Q8IUX1	TMEM126B	transmembrane protein 126B [Source:HGNC Symbol;Acc:HGNC:30883]	null	4	null	0	89	0	0.15000000000000002	1.2578814999999999	0.15000000000000002
Q5U5X0	LYRM7	LYR motif containing 7 [Source:HGNC Symbol;Acc:HGNC:28072]	null	4	null	0	241	0	0.15000000000000002	2.0623299999999998	0.15000000000000002
Q99766	DMAC2L	distal membrane arm assembly complex 2 like [Source:HGNC Symbol;Acc:HGNC:18799]	null	4	null	0	71	0	0.15000000000000002	0.6824315	0.15000000000000002
O43813	LANCL1	LanC like 1 [Source:HGNC Symbol;Acc:HGNC:6508]	0	4	0	22	409	33	0.4263095	2.842052	0.7083564999999998
Q13610	PWP1	PWP1 homolog, endonuclein [Source:HGNC Symbol;Acc:HGNC:17015]	null	4	null	0	335	0	0.15000000000000002	2.6978409999999995	0.15000000000000002
Q9P2R7	SUCLA2	succinate-CoA ligase ADP-forming beta subunit [Source:HGNC Symbol;Acc:HGNC:11448]	1	4	7	2	273	1	0.4378525	2.1133895000000007	0.26990100000000017
P43378	PTPN9	protein tyrosine phosphatase non-receptor type 9 [Source:HGNC Symbol;Acc:HGNC:9661]	10	1	null	3	124	0	0.3178665	1.1484355	0.15000000000000002
Q8IY45	AMN1	antagonist of mitotic exit network 1 homolog [Source:HGNC Symbol;Acc:HGNC:27281]	null	4	null	0	195	0	0.15000000000000002	1.6876840000000004	0.15000000000000002
Q99747	NAPG	NSF attachment protein gamma [Source:HGNC Symbol;Acc:HGNC:7642]	null	4	null	0	312	0	0.15000000000000002	2.378394	0.15000000000000002
O75752	B3GALNT1	beta-1,3-N-acetylgalactosaminyltransferase 1 (globoside blood group) [Source:HGNC Symbol;Acc:HGNC:918]	null	4	null	0	195	0	0.15000000000000002	1.6955379999999998	0.15000000000000002
Q8IX04	UEVLD	UEV and lactate/malate dehyrogenase domains [Source:HGNC Symbol;Acc:HGNC:30866]	null	4	null	0	529	0	0.15000000000000002	3.7734990000000006	0.15000000000000002
Q17R31	TATDN3	TatD DNase domain containing 3 [Source:HGNC Symbol;Acc:HGNC:27010]	null	4	null	0	46	0	0.15000000000000002	0.5914475000000001	0.15000000000000002
Q9NUX5	POT1	protection of telomeres 1 [Source:HGNC Symbol;Acc:HGNC:17284]	null	4	null	0	367	0	0.15000000000000002	2.9680645000000005	0.15000000000000002
Q8TB37	NUBPL	nucleotide binding protein like [Source:HGNC Symbol;Acc:HGNC:20278]	null	4	null	0	253	0	0.15000000000000002	1.8761374999999998	0.15000000000000002
Q99643	SDHC	succinate dehydrogenase complex subunit C [Source:HGNC Symbol;Acc:HGNC:10682]	null	4	null	0	159	0	0.15000000000000002	1.3147889999999998	0.15000000000000002
Q9Y2V7	COG6	component of oligomeric golgi complex 6 [Source:HGNC Symbol;Acc:HGNC:18621]	1	4	7	6	383	1	1.2598705000000006	3.0102499999999996	0.26990100000000017
P50151	GNG10	G protein subunit gamma 10 [Source:HGNC Symbol;Acc:HGNC:4402]	null	1	null	0	207	0	0.15000000000000002	1.9168524999999998	0.15000000000000002
Q504Y3	ZCWPW2	zinc finger CW-type and PWWP domain containing 2 [Source:HGNC Symbol;Acc:HGNC:23574]	null	4	null	0	22	0	0.15000000000000002	0.3006795000000001	0.15000000000000002
Q8TCB7	METTL6	methyltransferase like 6 [Source:HGNC Symbol;Acc:HGNC:28343]	11	4	null	1	357	0	0.9667224999999998	2.910043500000001	0.15000000000000002
Q9NRY5	FAM114A2	family with sequence similarity 114 member A2 [Source:HGNC Symbol;Acc:HGNC:1333]	null	4	null	0	133	0	0.15000000000000002	1.2304944999999996	0.15000000000000002
Q9Y6G9	DYNC1LI1	dynein cytoplasmic 1 light intermediate chain 1 [Source:HGNC Symbol;Acc:HGNC:18745]	null	4	null	0	206	0	0.15000000000000002	1.9827189999999997	0.15000000000000002
Q9UK99	FBXO3	F-box protein 3 [Source:HGNC Symbol;Acc:HGNC:13582]	null	4	null	0	277	0	0.15000000000000002	2.1801060000000003	0.15000000000000002
Q2M3X9	ZNF674	zinc finger protein 674 [Source:HGNC Symbol;Acc:HGNC:17625]	null	1	null	0	178	0	0.15000000000000002	1.6087784999999997	0.15000000000000002
Q6P1S2	C3orf33	chromosome 3 open reading frame 33 [Source:HGNC Symbol;Acc:HGNC:26434]	null	1	null	0	62	0	0.15000000000000002	0.9090585000000001	0.15000000000000002
Q9NWH2	TMEM242	transmembrane protein 242 [Source:HGNC Symbol;Acc:HGNC:17206]	null	4	null	0	71	0	0.15000000000000002	0.8318190000000001	0.15000000000000002
Q96JG6	VPS50	VPS50 subunit of EARP/GARPII complex [Source:HGNC Symbol;Acc:HGNC:25956]	0	4	null	6	227	0	0.2780355	1.7586165000000005	0.15000000000000002
Q96CX3	ZNF501	zinc finger protein 501 [Source:HGNC Symbol;Acc:HGNC:23717]	0	4	null	21	66	0	0.435515	0.7757700000000001	0.15000000000000002
P35226	BMI1	BMI1 proto-oncogene, polycomb ring finger [Source:HGNC Symbol;Acc:HGNC:1066]	null	4	null	0	90	0	0.15000000000000002	1.0471834999999998	0.15000000000000002
Q9UKA1	FBXL5	F-box and leucine rich repeat protein 5 [Source:HGNC Symbol;Acc:HGNC:13602]	null	4	null	0	240	0	0.15000000000000002	2.0532775	0.15000000000000002
Q9GZR5	ELOVL4	ELOVL fatty acid elongase 4 [Source:HGNC Symbol;Acc:HGNC:14415]	null	1	null	0	131	0	0.15000000000000002	1.406147	0.15000000000000002
O75569	PRKRA	protein activator of interferon induced protein kinase EIF2AK2 [Source:HGNC Symbol;Acc:HGNC:9438]	null	4	null	0	164	0	0.15000000000000002	1.6130370000000003	0.15000000000000002
Q9H944	MED20	mediator complex subunit 20 [Source:HGNC Symbol;Acc:HGNC:16840]	2	1	null	2	40	0	0.458057	0.5716595	0.15000000000000002
Q96SW2	CRBN	cereblon [Source:HGNC Symbol;Acc:HGNC:30185]	2	4	null	2	275	0	0.22078800000000004	2.2802360000000004	0.15000000000000002
Q7Z4R8	C6orf120	chromosome 6 open reading frame 120 [Source:HGNC Symbol;Acc:HGNC:21247]	0	4	0	23	298	1	0.6132840000000002	2.2312759999999994	0.17199800000000004
Q5VZM2	RRAGB	Ras related GTP binding B [Source:HGNC Symbol;Acc:HGNC:19901]	null	4	null	0	115	0	0.15000000000000002	1.1538925000000002	0.15000000000000002
Q8NBU5	ATAD1	ATPase family AAA domain containing 1 [Source:HGNC Symbol;Acc:HGNC:25903]	null	1	null	0	120	0	0.15000000000000002	1.1255705	0.15000000000000002
Q13772	NCOA4	nuclear receptor coactivator 4 [Source:HGNC Symbol;Acc:HGNC:7671]	null	1	null	0	278	0	0.15000000000000002	2.314168	0.15000000000000002
Q9UHW5	GPN3	GPN-loop GTPase 3 [Source:HGNC Symbol;Acc:HGNC:30186]	null	4	null	0	178	0	0.15000000000000002	1.6634080000000002	0.15000000000000002
Q7L273	KCTD9	potassium channel tetramerization domain containing 9 [Source:HGNC Symbol;Acc:HGNC:22401]	12	4	null	1	251	0	0.5488030000000002	1.9853710000000002	0.15000000000000002
Q9H1Y0	ATG5	autophagy related 5 [Source:HGNC Symbol;Acc:HGNC:589]	2	1	null	2	215	0	0.41564200000000007	1.9925875	0.15000000000000002
Q8WU10	PYROXD1	pyridine nucleotide-disulphide oxidoreductase domain 1 [Source:HGNC Symbol;Acc:HGNC:26162]	null	4	null	0	165	0	0.15000000000000002	1.3926065000000003	0.15000000000000002
O43660	PLRG1	pleiotropic regulator 1 [Source:HGNC Symbol;Acc:HGNC:9089]	null	4	null	0	305	0	0.15000000000000002	2.419636000000001	0.15000000000000002
Q9NVT9	ARMC1	armadillo repeat containing 1 [Source:HGNC Symbol;Acc:HGNC:17684]	null	4	6	0	257	2	0.15000000000000002	2.3851515	0.5433545
Q9UL45	BLOC1S6	biogenesis of lysosomal organelles complex 1 subunit 6 [Source:HGNC Symbol;Acc:HGNC:8549]	null	1	null	0	324	0	0.15000000000000002	2.6481499999999993	0.15000000000000002
Q01518	CAP1	cyclase associated actin cytoskeleton regulatory protein 1 [Source:HGNC Symbol;Acc:HGNC:20040]	null	4	null	0	278	0	0.15000000000000002	2.30696	0.15000000000000002
Q9UQN3	CHMP2B	charged multivesicular body protein 2B [Source:HGNC Symbol;Acc:HGNC:24537]	null	4	null	0	135	0	0.15000000000000002	1.1557624999999998	0.15000000000000002
O43567	RNF13	ring finger protein 13 [Source:HGNC Symbol;Acc:HGNC:10057]	null	1	null	0	168	0	0.15000000000000002	1.57341	0.15000000000000002
O00479	HMGN4	high mobility group nucleosomal binding domain 4 [Source:HGNC Symbol;Acc:HGNC:4989]	null	4	null	0	168	0	0.15000000000000002	1.644079	0.15000000000000002
P35222	CTNNB1	catenin beta 1 [Source:HGNC Symbol;Acc:HGNC:2514]	null	4	null	0	276	0	0.15000000000000002	1.9319995	0.15000000000000002
P09525	ANXA4	annexin A4 [Source:HGNC Symbol;Acc:HGNC:542]	null	4	null	0	116	0	0.15000000000000002	1.0022950000000002	0.15000000000000002
P11182	DBT	dihydrolipoamide branched chain transacylase E2 [Source:HGNC Symbol;Acc:HGNC:2698]	1	4	8	4	338	1	0.7345365	2.770278	0.7458754999999999
Q9UJG1	MOSPD1	motile sperm domain containing 1 [Source:HGNC Symbol;Acc:HGNC:25235]	null	4	null	0	14	0	0.15000000000000002	0.29498450000000004	0.15000000000000002
Q96MC6	MFSD14A	major facilitator superfamily domain containing 14A [Source:HGNC Symbol;Acc:HGNC:23363]	0	4	0	100	388	34	1.4469979999999996	2.7630445	0.6957679999999997
Q53H82	LACTB2	lactamase beta 2 [Source:HGNC Symbol;Acc:HGNC:18512]	null	4	null	0	90	0	0.15000000000000002	0.9033380000000001	0.15000000000000002
Q7Z5G4	GOLGA7	golgin A7 [Source:HGNC Symbol;Acc:HGNC:24876]	null	4	null	0	81	0	0.15000000000000002	0.944121	0.15000000000000002
Q9BT78	COPS4	COP9 signalosome subunit 4 [Source:HGNC Symbol;Acc:HGNC:16702]	null	4	null	0	177	0	0.15000000000000002	1.6984874999999997	0.15000000000000002
Q9NSK7	C19orf12	chromosome 19 open reading frame 12 [Source:HGNC Symbol;Acc:HGNC:25443]	null	4	null	0	4	0	0.15000000000000002	0.1867795	0.15000000000000002
P62714	PPP2CB	protein phosphatase 2 catalytic subunit beta [Source:HGNC Symbol;Acc:HGNC:9300]	null	4	null	0	8	0	0.15000000000000002	0.20742600000000008	0.15000000000000002
Q9UBS8	RNF14	ring finger protein 14 [Source:HGNC Symbol;Acc:HGNC:10058]	null	4	null	0	151	0	0.15000000000000002	1.4241329999999996	0.15000000000000002
Q15819	UBE2V2	ubiquitin conjugating enzyme E2 V2 [Source:HGNC Symbol;Acc:HGNC:12495]	null	4	null	0	80	0	0.15000000000000002	1.3891894999999999	0.15000000000000002
O14966	RAB29	RAB29, member RAS oncogene family [Source:HGNC Symbol;Acc:HGNC:9789]	null	1	null	0	110	0	0.15000000000000002	1.039576	0.15000000000000002
Q96EQ0	SGTB	small glutamine rich tetratricopeptide repeat containing beta [Source:HGNC Symbol;Acc:HGNC:23567]	null	4	null	0	62	0	0.15000000000000002	0.7251694999999999	0.15000000000000002
Q9UJX2	CDC23	cell division cycle 23 [Source:HGNC Symbol;Acc:HGNC:1724]	0	4	null	2	370	0	0.20921950000000003	2.8598934999999996	0.15000000000000002
Q717R9	CYS1	cystin 1 [Source:HGNC Symbol;Acc:HGNC:18525]	13	5	9	24	76	57	0.6302245	0.7653489999999996	1.1818065
P60508	ERVFRD-1	endogenous retrovirus group FRD member 1, envelope [Source:HGNC Symbol;Acc:HGNC:33823]	null	5	null	0	86	0	0.15000000000000002	0.8471699999999998	0.15000000000000002
Q53H96	PYCR3	pyrroline-5-carboxylate reductase 3 [Source:HGNC Symbol;Acc:HGNC:25846]	null	0	10	0	33	1	0.15000000000000002	0.8469490000000002	0.9667224999999998
Q9Y3Q3	TMED3	transmembrane p24 trafficking protein 3 [Source:HGNC Symbol;Acc:HGNC:28889]	null	0	null	0	7	0	0.15000000000000002	0.45007549999999996	0.15000000000000002
Q92903	CDS1	CDP-diacylglycerol synthase 1 [Source:HGNC Symbol;Acc:HGNC:1800]	null	1	null	0	8	0	0.15000000000000002	0.37365200000000004	0.15000000000000002
Q8IVY1	C1orf210	chromosome 1 open reading frame 210 [Source:HGNC Symbol;Acc:HGNC:28755]	null	1	null	0	126	0	0.15000000000000002	1.5523810000000002	0.15000000000000002
P27487	DPP4	dipeptidyl peptidase 4 [Source:HGNC Symbol;Acc:HGNC:3009]	null	1	null	0	6	0	0.15000000000000002	0.308406	0.15000000000000002
O14569	CYB561D2	cytochrome b561 family member D2 [Source:HGNC Symbol;Acc:HGNC:30253]	null	1	null	0	46	0	0.15000000000000002	0.8699245	0.15000000000000002
Q96KP4	CNDP2	carnosine dipeptidase 2 [Source:HGNC Symbol;Acc:HGNC:24437]	null	1	null	0	13	0	0.15000000000000002	0.5131795	0.15000000000000002
Q8N0Z6	TTC5	tetratricopeptide repeat domain 5 [Source:HGNC Symbol;Acc:HGNC:19274]	null	4	null	0	383	0	0.15000000000000002	3.114426	0.15000000000000002
Q7L622	G2E3	G2/M-phase specific E3 ubiquitin protein ligase [Source:HGNC Symbol;Acc:HGNC:20338]	2	4	0	29	292	72	1.0702015000000002	2.489897	2.0075645
Q8NEW0	SLC30A7	solute carrier family 30 member 7 [Source:HGNC Symbol;Acc:HGNC:19306]	null	4	11	0	107	1	0.15000000000000002	1.1990700000000003	0.9667224999999998
Q96A56	TP53INP1	tumor protein p53 inducible nuclear protein 1 [Source:HGNC Symbol;Acc:HGNC:18022]	null	4	null	0	65	0	0.15000000000000002	1.0145350000000004	0.15000000000000002
Q9NS91	RAD18	RAD18 E3 ubiquitin protein ligase [Source:HGNC Symbol;Acc:HGNC:18278]	null	1	null	0	119	0	0.15000000000000002	1.162843	0.15000000000000002
Q9NV06	DCAF13	DDB1 and CUL4 associated factor 13 [Source:HGNC Symbol;Acc:HGNC:24535]	null	4	null	0	123	0	0.15000000000000002	1.7215479999999999	0.15000000000000002
Q629K1	TRIQK	triple QxxK/R motif containing [Source:HGNC Symbol;Acc:HGNC:27828]	null	1	null	0	204	0	0.15000000000000002	2.2072125000000002	0.15000000000000002
P33981	TTK	TTK protein kinase [Source:HGNC Symbol;Acc:HGNC:12401]	7	4	null	19	37	0	0.512253	0.5942440000000001	0.15000000000000002
Q9Y2G3	ATP11B	ATPase phospholipid transporting 11B (putative) [Source:HGNC Symbol;Acc:HGNC:13553]	0	4	0	20	196	31	0.414316	2.0909069999999996	0.9453705
Q8NBF6	AVL9	AVL9 cell migration associated [Source:HGNC Symbol;Acc:HGNC:28994]	9	1	0	5	137	6	0.47951950000000004	1.5741835000000002	0.3010875
Q5T6F0	DCAF12	DDB1 and CUL4 associated factor 12 [Source:HGNC Symbol;Acc:HGNC:19911]	0	4	0	80	91	6	1.8773785	1.044625	0.27957400000000004
O95861	BPNT1	3'(2'), 5'-bisphosphate nucleotidase 1 [Source:HGNC Symbol;Acc:HGNC:1096]	null	4	null	0	189	0	0.15000000000000002	1.828699	0.15000000000000002
Q5JVG8	ZNF506	zinc finger protein 506 [Source:HGNC Symbol;Acc:HGNC:23780]	null	4	null	0	52	0	0.15000000000000002	0.6705484999999998	0.15000000000000002
Q9P2K2	TXNDC16	thioredoxin domain containing 16 [Source:HGNC Symbol;Acc:HGNC:19965]	null	1	null	0	120	0	0.15000000000000002	1.2802025	0.15000000000000002
Q14244	MAP7	microtubule associated protein 7 [Source:HGNC Symbol;Acc:HGNC:6869]	null	1	null	0	87	0	0.15000000000000002	1.5925520000000002	0.15000000000000002
Q03923	ZNF85	zinc finger protein 85 [Source:HGNC Symbol;Acc:HGNC:13160]	null	4	null	0	17	0	0.15000000000000002	0.4710450000000001	0.15000000000000002
Q96N22	ZNF681	zinc finger protein 681 [Source:HGNC Symbol;Acc:HGNC:26457]	2	4	null	1	12	0	0.21652949999999999	0.32051850000000004	0.15000000000000002
O96019	ACTL6A	actin like 6A [Source:HGNC Symbol;Acc:HGNC:24124]	null	4	null	0	224	0	0.15000000000000002	2.4458244999999996	0.15000000000000002
Q5T5J6	SWT1	SWT1 RNA endoribonuclease homolog [Source:HGNC Symbol;Acc:HGNC:16785]	1	1	null	3	197	0	0.5142250000000003	1.7859270000000003	0.15000000000000002
O14772	FPGT	fucose-1-phosphate guanylyltransferase [Source:HGNC Symbol;Acc:HGNC:3825]	null	4	null	0	36	0	0.15000000000000002	0.49634950000000005	0.15000000000000002
Q14746	COG2	component of oligomeric golgi complex 2 [Source:HGNC Symbol;Acc:HGNC:6546]	null	4	null	0	215	0	0.15000000000000002	1.9619365	0.15000000000000002
Q9UBU7	DBF4	DBF4 zinc finger [Source:HGNC Symbol;Acc:HGNC:17364]	null	4	null	0	38	0	0.15000000000000002	0.6640969999999999	0.15000000000000002
Q9H0V1	TMEM168	transmembrane protein 168 [Source:HGNC Symbol;Acc:HGNC:25826]	null	4	null	0	102	0	0.15000000000000002	1.4751245	0.15000000000000002
Q9NR21	PARP11	poly(ADP-ribose) polymerase family member 11 [Source:HGNC Symbol;Acc:HGNC:1186]	null	1	null	0	360	0	0.15000000000000002	3.1268784999999992	0.15000000000000002
O14628	ZNF195	zinc finger protein 195 [Source:HGNC Symbol;Acc:HGNC:12986]	null	4	null	0	19	0	0.15000000000000002	0.5960715000000002	0.15000000000000002
Q8WXB4	ZNF606	zinc finger protein 606 [Source:HGNC Symbol;Acc:HGNC:25879]	null	4	null	0	3	0	0.15000000000000002	0.2057515000000001	0.15000000000000002
Q9HBU6	ETNK1	ethanolamine kinase 1 [Source:HGNC Symbol;Acc:HGNC:24649]	null	4	null	0	99	0	0.15000000000000002	1.0855949999999999	0.15000000000000002
Q9BS34	ZNF670	zinc finger protein 670 [Source:HGNC Symbol;Acc:HGNC:28167]	0	4	null	7	91	0	0.30572	0.9284130000000002	0.15000000000000002
P40938	RFC3	replication factor C subunit 3 [Source:HGNC Symbol;Acc:HGNC:9971]	null	4	null	0	122	0	0.15000000000000002	1.3781565	0.15000000000000002
P38606	ATP6V1A	ATPase H+ transporting V1 subunit A [Source:HGNC Symbol;Acc:HGNC:851]	2	4	0	13	177	16	0.5240850000000002	1.8253499999999998	0.6038914999999998
Q6ZR52	ZNF493	zinc finger protein 493 [Source:HGNC Symbol;Acc:HGNC:23708]	0	4	12	156	44	1	2.3222089999999995	0.6674800000000002	0.3387339999999999
Q9H9S4	CAB39L	calcium binding protein 39 like [Source:HGNC Symbol;Acc:HGNC:20290]	null	1	null	0	105	0	0.15000000000000002	1.3300295	0.15000000000000002
P60033	CD81	CD81 molecule [Source:HGNC Symbol;Acc:HGNC:1701]	null	4	null	0	29	0	0.15000000000000002	0.5283265000000001	0.15000000000000002
P52744	ZNF138	zinc finger protein 138 [Source:HGNC Symbol;Acc:HGNC:12922]	null	4	null	0	21	0	0.15000000000000002	0.48977049999999994	0.15000000000000002
Q6IA86	ELP2	elongator acetyltransferase complex subunit 2 [Source:HGNC Symbol;Acc:HGNC:18248]	14	1	null	1	187	0	0.23801750000000005	1.9811549999999998	0.15000000000000002
Q8TD10	MIPOL1	mirror-image polydactyly 1 [Source:HGNC Symbol;Acc:HGNC:21460]	null	4	null	0	20	0	0.15000000000000002	0.3960495	0.15000000000000002
Q5VTE6	ANGEL2	angel homolog 2 [Source:HGNC Symbol;Acc:HGNC:30534]	15	4	null	3	163	0	0.41950950000000004	1.5806349999999996	0.15000000000000002
A4D1E9	GTPBP10	GTP binding protein 10 [Source:HGNC Symbol;Acc:HGNC:25106]	2	4	null	4	218	0	0.24341500000000008	2.1485709999999996	0.15000000000000002
Q01085	TIAL1	TIA1 cytotoxic granule associated RNA binding protein like 1 [Source:HGNC Symbol;Acc:HGNC:11804]	16	4	null	2	172	0	0.7534575000000001	1.894778	0.15000000000000002
P38484	IFNGR2	interferon gamma receptor 2 [Source:HGNC Symbol;Acc:HGNC:5440]	null	1	null	0	157	0	0.15000000000000002	1.9661355000000003	0.15000000000000002
Q9NX76	CMTM6	CKLF like MARVEL transmembrane domain containing 6 [Source:HGNC Symbol;Acc:HGNC:19177]	null	4	null	0	62	0	0.15000000000000002	0.8110875000000001	0.15000000000000002
Q86XU0	ZNF677	zinc finger protein 677 [Source:HGNC Symbol;Acc:HGNC:28730]	0	4	null	53	208	0	0.7608864999999998	1.8012864999999998	0.15000000000000002
Q6NUQ1	RINT1	RAD50 interactor 1 [Source:HGNC Symbol;Acc:HGNC:21876]	2	4	null	8	185	0	0.3774600000000001	1.7953875	0.15000000000000002
Q8N883	ZNF614	zinc finger protein 614 [Source:HGNC Symbol;Acc:HGNC:24722]	17	4	13	3	109	1	1.6596254999999998	1.248098	0.9667224999999998
P52597	HNRNPF	heterogeneous nuclear ribonucleoprotein F [Source:HGNC Symbol;Acc:HGNC:5039]	null	4	null	0	134	0	0.15000000000000002	1.9961489999999997	0.15000000000000002
Q9H9A5	CNOT10	CCR4-NOT transcription complex subunit 10 [Source:HGNC Symbol;Acc:HGNC:23817]	2	4	null	4	137	0	0.3213515	1.3866735	0.15000000000000002
Q9BZJ0	CRNKL1	crooked neck pre-mRNA splicing factor 1 [Source:HGNC Symbol;Acc:HGNC:15762]	null	1	null	0	132	0	0.15000000000000002	1.448732	0.15000000000000002
Q9UGM6	WARS2	tryptophanyl tRNA synthetase 2, mitochondrial [Source:HGNC Symbol;Acc:HGNC:12730]	null	4	null	0	31	0	0.15000000000000002	0.5193079999999999	0.15000000000000002
Q8NDD1	C1orf131	chromosome 1 open reading frame 131 [Source:HGNC Symbol;Acc:HGNC:25332]	2	4	null	2	117	0	0.8190009999999999	1.4601644999999999	0.15000000000000002
P17036	ZNF3	zinc finger protein 3 [Source:HGNC Symbol;Acc:HGNC:13089]	null	4	null	0	10	0	0.15000000000000002	0.2859490000000001	0.15000000000000002
O75346	ZNF253	zinc finger protein 253 [Source:HGNC Symbol;Acc:HGNC:13497]	0	4	14	144	34	12	2.265888	0.8699839999999999	1.4734414999999998
P50613	CDK7	cyclin dependent kinase 7 [Source:HGNC Symbol;Acc:HGNC:1778]	null	1	null	0	55	0	0.15000000000000002	0.7990175	0.15000000000000002
Q6DKI1	RPL7L1	ribosomal protein L7 like 1 [Source:HGNC Symbol;Acc:HGNC:21370]	null	1	null	0	229	0	0.15000000000000002	2.3396	0.15000000000000002
Q8WVD5	RNF141	ring finger protein 141 [Source:HGNC Symbol;Acc:HGNC:21159]	null	1	null	0	137	0	0.15000000000000002	1.3174665	0.15000000000000002
Q12905	ILF2	interleukin enhancer binding factor 2 [Source:HGNC Symbol;Acc:HGNC:6037]	null	1	null	0	154	0	0.15000000000000002	1.857854	0.15000000000000002
Q9NRY2	INIP	INTS3 and NABP interacting protein [Source:HGNC Symbol;Acc:HGNC:24994]	null	4	null	0	129	0	0.15000000000000002	1.3401359999999998	0.15000000000000002
Q8NC54	C5orf15	chromosome 5 open reading frame 15 [Source:HGNC Symbol;Acc:HGNC:20656]	null	1	null	0	227	0	0.15000000000000002	2.3505905000000005	0.15000000000000002
Q9UBP0	SPAST	spastin [Source:HGNC Symbol;Acc:HGNC:11233]	2	4	0	21	161	1	1.2369545000000002	1.7866835000000003	0.18309900000000004
Q8WV37	ZNF480	zinc finger protein 480 [Source:HGNC Symbol;Acc:HGNC:23305]	null	4	null	0	72	0	0.15000000000000002	0.880133	0.15000000000000002
Q8IYU8	MICU2	mitochondrial calcium uptake 2 [Source:HGNC Symbol;Acc:HGNC:31830]	null	1	null	0	293	0	0.15000000000000002	2.847237	0.15000000000000002
O00161	SNAP23	synaptosome associated protein 23 [Source:HGNC Symbol;Acc:HGNC:11131]	null	1	null	0	226	0	0.15000000000000002	2.095378	0.15000000000000002
Q9BVP2	GNL3	G protein nucleolar 3 [Source:HGNC Symbol;Acc:HGNC:29931]	null	4	null	0	47	0	0.15000000000000002	1.1035215000000005	0.15000000000000002
Q9H5Q4	TFB2M	transcription factor B2, mitochondrial [Source:HGNC Symbol;Acc:HGNC:18559]	null	4	null	0	164	0	0.15000000000000002	1.855984	0.15000000000000002
O94892	ZNF432	zinc finger protein 432 [Source:HGNC Symbol;Acc:HGNC:20810]	null	4	null	0	27	0	0.15000000000000002	0.6800090000000001	0.15000000000000002
Q9NUW8	TDP1	tyrosyl-DNA phosphodiesterase 1 [Source:HGNC Symbol;Acc:HGNC:18884]	0	4	null	10	44	0	0.4314095	0.9705900000000001	0.15000000000000002
P17038	ZNF43	zinc finger protein 43 [Source:HGNC Symbol;Acc:HGNC:13109]	0	4	14	12	69	3	0.5221215	0.8160514999999999	0.46641250000000006
O75674	TOM1L1	target of myb1 like 1 membrane trafficking protein [Source:HGNC Symbol;Acc:HGNC:11983]	null	1	null	0	139	0	0.15000000000000002	1.3118479999999997	0.15000000000000002
Q9UJ42	GPR160	G protein-coupled receptor 160 [Source:HGNC Symbol;Acc:HGNC:23693]	null	1	null	0	221	0	0.15000000000000002	2.7267324999999993	0.15000000000000002
Q9Y6I4	USP3	ubiquitin specific peptidase 3 [Source:HGNC Symbol;Acc:HGNC:12626]	0	2	null	4	145	0	0.23354650000000002	1.6364629999999998	0.15000000000000002
P41743	PRKCI	protein kinase C iota [Source:HGNC Symbol;Acc:HGNC:9404]	0	1	null	3	312	0	0.18663500000000002	2.903847	0.15000000000000002
Q96MD7	C9orf85	chromosome 9 open reading frame 85 [Source:HGNC Symbol;Acc:HGNC:28784]	null	1	null	0	220	0	0.15000000000000002	2.1769185	0.15000000000000002
O60921	HUS1	HUS1 checkpoint clamp component [Source:HGNC Symbol;Acc:HGNC:5309]	null	1	null	0	132	0	0.15000000000000002	1.5116149999999995	0.15000000000000002
Q9NRR3	CDC42SE2	CDC42 small effector 2 [Source:HGNC Symbol;Acc:HGNC:18547]	2	1	null	4	95	0	1.0231199999999998	0.9832974999999997	0.15000000000000002
Q8WVM8	SCFD1	sec1 family domain containing 1 [Source:HGNC Symbol;Acc:HGNC:20726]	null	1	null	0	291	0	0.15000000000000002	2.524143499999999	0.15000000000000002
Q9NVR5	DNAAF2	dynein axonemal assembly factor 2 [Source:HGNC Symbol;Acc:HGNC:20188]	null	4	null	0	79	0	0.15000000000000002	1.0471834999999998	0.15000000000000002
Q96I59	NARS2	asparaginyl-tRNA synthetase 2, mitochondrial [Source:HGNC Symbol;Acc:HGNC:26274]	null	1	null	0	119	0	0.15000000000000002	1.4843044999999997	0.15000000000000002
Q7L7V1	DHX32	DEAH-box helicase 32 (putative) [Source:HGNC Symbol;Acc:HGNC:16717]	null	1	null	0	160	0	0.15000000000000002	1.6768975000000002	0.15000000000000002
Q8NFH3	NUP43	nucleoporin 43 [Source:HGNC Symbol;Acc:HGNC:21182]	null	4	null	0	10	0	0.15000000000000002	0.24512350000000002	0.15000000000000002
Q4W5G0	TIGD2	tigger transposable element derived 2 [Source:HGNC Symbol;Acc:HGNC:18333]	null	1	null	0	171	0	0.15000000000000002	1.7214969999999996	0.15000000000000002
Q5SXM1	ZNF678	zinc finger protein 678 [Source:HGNC Symbol;Acc:HGNC:28652]	0	4	null	1	166	0	0.17465	1.68323	0.15000000000000002
Q9UII5	ZNF107	zinc finger protein 107 [Source:HGNC Symbol;Acc:HGNC:12887]	0	4	0	264	95	12	3.945079999999999	1.067286	0.8781269999999999
Q3ZCT1	ZNF260	zinc finger protein 260 [Source:HGNC Symbol;Acc:HGNC:13499]	2	4	0	23	266	17	0.9256335	2.6397860000000004	0.6613685
Q8TCG2	PI4K2B	phosphatidylinositol 4-kinase type 2 beta [Source:HGNC Symbol;Acc:HGNC:18215]	null	4	null	0	105	0	0.15000000000000002	1.2412130000000001	0.15000000000000002
O75608	LYPLA1	lysophospholipase 1 [Source:HGNC Symbol;Acc:HGNC:6737]	18	4	null	1	154	0	0.9667224999999998	1.8036835000000002	0.15000000000000002
Q13416	ORC2	origin recognition complex subunit 2 [Source:HGNC Symbol;Acc:HGNC:8488]	2	4	0	22	88	3	0.9061174999999998	1.3468085000000003	0.376967
Q6IQ20	NAPEPLD	N-acyl phosphatidylethanolamine phospholipase D [Source:HGNC Symbol;Acc:HGNC:21683]	null	4	null	0	248	0	0.15000000000000002	2.143573	0.15000000000000002
O60783	MRPS14	mitochondrial ribosomal protein S14 [Source:HGNC Symbol;Acc:HGNC:14049]	null	1	null	0	213	0	0.15000000000000002	2.2039910000000003	0.15000000000000002
Q96PM5	RCHY1	ring finger and CHY zinc finger domain containing 1 [Source:HGNC Symbol;Acc:HGNC:17479]	2	4	null	13	173	0	0.7176725	1.6173975	0.15000000000000002
Q9Y2D2	SLC35A3	solute carrier family 35 member A3 [Source:HGNC Symbol;Acc:HGNC:11023]	null	1	11	0	202	1	0.15000000000000002	2.0191925	0.9667224999999998
Q5VST6	ABHD17B	abhydrolase domain containing 17B [Source:HGNC Symbol;Acc:HGNC:24278]	null	4	null	0	87	0	0.15000000000000002	1.243865	0.15000000000000002
P52907	CAPZA1	capping actin protein of muscle Z-line subunit alpha 1 [Source:HGNC Symbol;Acc:HGNC:1488]	null	4	null	0	174	0	0.15000000000000002	2.156578	0.15000000000000002
Q8IZE3	SCYL3	SCY1 like pseudokinase 3 [Source:HGNC Symbol;Acc:HGNC:19285]	14	4	null	4	259	0	0.3447945	2.422857499999999	0.15000000000000002
Q9Y3B1	PRELID3B	PRELI domain containing 3B [Source:HGNC Symbol;Acc:HGNC:15892]	19	4	null	2	88	0	1.4079830000000002	1.15283	0.15000000000000002
Q9P1Q0	VPS54	VPS54 subunit of GARP complex [Source:HGNC Symbol;Acc:HGNC:18652]	null	1	null	0	12	0	0.15000000000000002	0.28765750000000007	0.15000000000000002
Q8NCK3	ZNF485	zinc finger protein 485 [Source:HGNC Symbol;Acc:HGNC:23440]	null	4	null	0	16	0	0.15000000000000002	0.40380999999999995	0.15000000000000002
Q9H5V7	IKZF5	IKAROS family zinc finger 5 [Source:HGNC Symbol;Acc:HGNC:14283]	null	4	null	0	119	0	0.15000000000000002	1.143769	0.15000000000000002
Q8IZP0	ABI1	abl interactor 1 [Source:HGNC Symbol;Acc:HGNC:11320]	20	4	null	2	268	0	0.45888999999999996	2.6541	0.15000000000000002
Q9NYP9	MIS18A	MIS18 kinetochore protein A [Source:HGNC Symbol;Acc:HGNC:1286]	null	4	null	0	73	0	0.15000000000000002	0.9828809999999999	0.15000000000000002
Q15329	E2F5	E2F transcription factor 5 [Source:HGNC Symbol;Acc:HGNC:3119]	null	4	null	0	56	0	0.15000000000000002	0.912025	0.15000000000000002
Q8IWW6	ARHGAP12	Rho GTPase activating protein 12 [Source:HGNC Symbol;Acc:HGNC:16348]	null	4	null	0	106	0	0.15000000000000002	1.1233179999999998	0.15000000000000002
Q96QK8	SMIM14	small integral membrane protein 14 [Source:HGNC Symbol;Acc:HGNC:27321]	null	1	null	0	134	0	0.15000000000000002	1.6092375	0.15000000000000002
Q9H900	ZWILCH	zwilch kinetochore protein [Source:HGNC Symbol;Acc:HGNC:25468]	null	4	null	0	181	0	0.15000000000000002	2.106147499999999	0.15000000000000002
Q8WY22	BRI3BP	BRI3 binding protein [Source:HGNC Symbol;Acc:HGNC:14251]	0	1	null	1	147	0	0.16978800000000008	1.8655974999999996	0.15000000000000002
Q04900	CD164	CD164 molecule [Source:HGNC Symbol;Acc:HGNC:1632]	null	4	null	0	48	0	0.15000000000000002	0.6753339999999999	0.15000000000000002
Q15388	TOMM20	translocase of outer mitochondrial membrane 20 [Source:HGNC Symbol;Acc:HGNC:20947]	null	4	null	0	148	0	0.15000000000000002	1.69343	0.15000000000000002
Q6PML9	SLC30A9	solute carrier family 30 member 9 [Source:HGNC Symbol;Acc:HGNC:1329]	2	1	15	8	383	1	0.34471799999999997	3.3638075	0.348526
Q10472	GALNT1	polypeptide N-acetylgalactosaminyltransferase 1 [Source:HGNC Symbol;Acc:HGNC:4123]	null	4	null	0	118	0	0.15000000000000002	1.3781565	0.15000000000000002
P98194	ATP2C1	ATPase secretory pathway Ca2+ transporting 1 [Source:HGNC Symbol;Acc:HGNC:13211]	null	1	null	0	251	0	0.15000000000000002	2.8587290000000003	0.15000000000000002
Q6NXG1	ESRP1	epithelial splicing regulatory protein 1 [Source:HGNC Symbol;Acc:HGNC:25966]	0	1	null	2	59	0	0.22854850000000002	1.3040109999999996	0.15000000000000002
O95427	PIGN	phosphatidylinositol glycan anchor biosynthesis class N [Source:HGNC Symbol;Acc:HGNC:8967]	14	1	null	1	151	0	0.30967249999999996	1.64056	0.15000000000000002
P31269	HOXA9	homeobox A9 [Source:HGNC Symbol;Acc:HGNC:5109]	null	1	null	0	51	0	0.15000000000000002	0.8672554999999998	0.15000000000000002
Q96M89	CCDC138	coiled-coil domain containing 138 [Source:HGNC Symbol;Acc:HGNC:26531]	2	4	null	5	58	0	0.47400300000000006	0.964062	0.15000000000000002
Q6P1M9	ARMCX5	armadillo repeat containing X-linked 5 [Source:HGNC Symbol;Acc:HGNC:25772]	null	1	null	0	311	0	0.15000000000000002	2.9256325	0.15000000000000002
O75131	CPNE3	copine 3 [Source:HGNC Symbol;Acc:HGNC:2316]	null	4	6	0	350	1	0.15000000000000002	3.0491205	0.2668835
O95620	DUS4L	dihydrouridine synthase 4 like [Source:HGNC Symbol;Acc:HGNC:21517]	null	4	null	0	64	0	0.15000000000000002	0.86706	0.15000000000000002
Q8WV83	SLC35F5	solute carrier family 35 member F5 [Source:HGNC Symbol;Acc:HGNC:23617]	null	4	null	0	113	0	0.15000000000000002	1.2668405000000003	0.15000000000000002
Q9H9A7	RMI1	RecQ mediated genome instability 1 [Source:HGNC Symbol;Acc:HGNC:25764]	null	4	null	0	45	0	0.15000000000000002	0.7711545	0.15000000000000002
Q96IK5	GMCL1	germ cell-less 1, spermatogenesis associated [Source:HGNC Symbol;Acc:HGNC:23843]	2	4	null	2	225	0	0.24718049999999997	2.2089719999999997	0.15000000000000002
P38432	COIL	coilin [Source:HGNC Symbol;Acc:HGNC:2184]	2	4	null	1	249	0	0.18593800000000005	2.4639634999999998	0.15000000000000002
Q9NV79	PCMTD2	protein-L-isoaspartate (D-aspartate) O-methyltransferase domain containing 2 [Source:HGNC Symbol;Acc:HGNC:15882]	2	4	null	9	269	0	0.5723395	2.3372285	0.15000000000000002
Q9H0N0	RAB6C	RAB6C, member RAS oncogene family [Source:HGNC Symbol;Acc:HGNC:16525]	null	1	null	0	58	0	0.15000000000000002	0.7505335	0.15000000000000002
P17028	ZNF24	zinc finger protein 24 [Source:HGNC Symbol;Acc:HGNC:13032]	0	4	5	2	282	2	0.22316800000000003	2.6165554999999996	0.5080625000000001
O43283	MAP3K13	mitogen-activated protein kinase kinase kinase 13 [Source:HGNC Symbol;Acc:HGNC:6852]	null	1	null	0	49	0	0.15000000000000002	0.8047125	0.15000000000000002
Q96LA8	PRMT6	protein arginine methyltransferase 6 [Source:HGNC Symbol;Acc:HGNC:18241]	null	4	null	0	75	0	0.15000000000000002	0.9414604999999998	0.15000000000000002
O95219	SNX4	sorting nexin 4 [Source:HGNC Symbol;Acc:HGNC:11175]	null	1	null	0	381	0	0.15000000000000002	3.5051795000000006	0.15000000000000002
Q8TAD4	SLC30A5	solute carrier family 30 member 5 [Source:HGNC Symbol;Acc:HGNC:19089]	21	1	16	1	96	1	0.7458754999999999	1.0363714999999998	0.7458754999999999
Q15468	STIL	STIL centriolar assembly protein [Source:HGNC Symbol;Acc:HGNC:10879]	7	4	null	5	86	0	0.25160050000000006	1.1907740000000002	0.15000000000000002
O15439	ABCC4	ATP binding cassette subfamily C member 4 [Source:HGNC Symbol;Acc:HGNC:55]	null	1	null	0	169	0	0.15000000000000002	1.9708019999999997	0.15000000000000002
Q9BZQ6	EDEM3	ER degradation enhancing alpha-mannosidase like protein 3 [Source:HGNC Symbol;Acc:HGNC:16787]	null	4	null	0	36	0	0.15000000000000002	0.5385945000000002	0.15000000000000002
Q96G25	MED8	mediator complex subunit 8 [Source:HGNC Symbol;Acc:HGNC:19971]	null	1	null	0	162	0	0.15000000000000002	1.7531	0.15000000000000002
P61088	UBE2N	ubiquitin conjugating enzyme E2 N [Source:HGNC Symbol;Acc:HGNC:12492]	1	1	null	2	217	0	0.32526150000000004	2.3922235	0.15000000000000002
P57738	TCTA	T cell leukemia translocation altered [Source:HGNC Symbol;Acc:HGNC:11692]	null	1	null	0	226	0	0.15000000000000002	2.2726624999999996	0.15000000000000002
O43504	LAMTOR5	late endosomal/lysosomal adaptor, MAPK and MTOR activator 5 [Source:HGNC Symbol;Acc:HGNC:17955]	null	0	null	0	161	0	0.15000000000000002	1.9181105	0.15000000000000002
P20338	RAB4A	RAB4A, member RAS oncogene family [Source:HGNC Symbol;Acc:HGNC:9781]	null	1	null	0	192	0	0.15000000000000002	1.9267465	0.15000000000000002
P40616	ARL1	ADP ribosylation factor like GTPase 1 [Source:HGNC Symbol;Acc:HGNC:692]	null	1	null	0	65	0	0.15000000000000002	0.7086625000000001	0.15000000000000002
Q9NUH8	TMEM14B	transmembrane protein 14B [Source:HGNC Symbol;Acc:HGNC:21384]	22	1	null	1	200	0	0.9667224999999998	2.0083975	0.15000000000000002
Q3LIE5	ADPRM	ADP-ribose/CDP-alcohol diphosphatase, manganese dependent [Source:HGNC Symbol;Acc:HGNC:30925]	null	1	null	0	168	0	0.15000000000000002	1.7374855000000002	0.15000000000000002
Q9HBL7	PLGRKT	plasminogen receptor with a C-terminal lysine [Source:HGNC Symbol;Acc:HGNC:23633]	null	1	null	0	63	0	0.15000000000000002	0.8256054999999998	0.15000000000000002
Q9NZZ3	CHMP5	charged multivesicular body protein 5 [Source:HGNC Symbol;Acc:HGNC:26942]	null	1	null	0	294	0	0.15000000000000002	2.8510789999999995	0.15000000000000002
P00367	GLUD1	glutamate dehydrogenase 1 [Source:HGNC Symbol;Acc:HGNC:4335]	null	1	null	0	253	0	0.15000000000000002	2.4179785	0.15000000000000002
P60520	GABARAPL2	GABA type A receptor associated protein like 2 [Source:HGNC Symbol;Acc:HGNC:13291]	23	1	null	1	160	0	0.9667224999999998	1.8737405000000005	0.15000000000000002
P49458	SRP9	signal recognition particle 9 [Source:HGNC Symbol;Acc:HGNC:11304]	1	1	null	1	81	0	0.25585900000000006	1.1100325	0.15000000000000002
Q96B42	TMEM18	transmembrane protein 18 [Source:HGNC Symbol;Acc:HGNC:25257]	null	1	null	0	199	0	0.15000000000000002	1.9330874999999998	0.15000000000000002
P41247	PNPLA4	patatin like phospholipase domain containing 4 [Source:HGNC Symbol;Acc:HGNC:24887]	null	1	null	0	146	0	0.15000000000000002	1.4729995	0.15000000000000002
Q96BY2	MOAP1	modulator of apoptosis 1 [Source:HGNC Symbol;Acc:HGNC:16658]	null	1	null	0	29	0	0.15000000000000002	0.4620180000000001	0.15000000000000002
O95749	GGPS1	geranylgeranyl diphosphate synthase 1 [Source:HGNC Symbol;Acc:HGNC:4249]	null	1	null	0	199	0	0.15000000000000002	2.1693365000000004	0.15000000000000002
Q9BXS4	TMEM59	transmembrane protein 59 [Source:HGNC Symbol;Acc:HGNC:1239]	null	1	null	0	130	0	0.15000000000000002	1.4105244999999997	0.15000000000000002
Q9H4P4	RNF41	ring finger protein 41 [Source:HGNC Symbol;Acc:HGNC:18401]	null	1	null	0	312	0	0.15000000000000002	2.9753745000000005	0.15000000000000002
P25789	PSMA4	proteasome subunit alpha 4 [Source:HGNC Symbol;Acc:HGNC:9533]	null	1	null	0	112	0	0.15000000000000002	1.2950095000000001	0.15000000000000002
O75506	HSBP1	heat shock factor binding protein 1 [Source:HGNC Symbol;Acc:HGNC:5203]	null	1	null	0	256	0	0.15000000000000002	2.823012	0.15000000000000002
Q9UHA4	LAMTOR3	late endosomal/lysosomal adaptor, MAPK and MTOR activator 3 [Source:HGNC Symbol;Acc:HGNC:15606]	null	1	null	0	130	0	0.15000000000000002	1.5047299999999997	0.15000000000000002
Q9BRL7	SEC22C	SEC22 homolog C, vesicle trafficking protein [Source:HGNC Symbol;Acc:HGNC:16828]	null	1	null	0	354	0	0.15000000000000002	3.3432970000000006	0.15000000000000002
Q96DE5	ANAPC16	anaphase promoting complex subunit 16 [Source:HGNC Symbol;Acc:HGNC:26976]	null	1	null	0	20	0	0.15000000000000002	0.41603300000000004	0.15000000000000002
O95630	STAMBP	STAM binding protein [Source:HGNC Symbol;Acc:HGNC:16950]	null	1	null	0	451	0	0.15000000000000002	4.101751999999999	0.15000000000000002
Q9BPZ3	PAIP2	poly(A) binding protein interacting protein 2 [Source:HGNC Symbol;Acc:HGNC:17970]	null	1	null	0	243	0	0.15000000000000002	2.1771395	0.15000000000000002
Q9Y617	PSAT1	phosphoserine aminotransferase 1 [Source:HGNC Symbol;Acc:HGNC:19129]	null	1	null	0	118	0	0.15000000000000002	1.2152880000000001	0.15000000000000002
Q9HC38	GLOD4	glyoxalase domain containing 4 [Source:HGNC Symbol;Acc:HGNC:14111]	null	1	null	0	323	0	0.15000000000000002	3.0502	0.15000000000000002
P54619	PRKAG1	protein kinase AMP-activated non-catalytic subunit gamma 1 [Source:HGNC Symbol;Acc:HGNC:9385]	null	4	null	0	134	0	0.15000000000000002	1.572203	0.15000000000000002
Q9HAB8	PPCS	phosphopantothenoylcysteine synthetase [Source:HGNC Symbol;Acc:HGNC:25686]	null	1	null	0	104	0	0.15000000000000002	1.1496510000000002	0.15000000000000002
Q8N5Z0	AADAT	aminoadipate aminotransferase [Source:HGNC Symbol;Acc:HGNC:17929]	null	1	null	0	203	0	0.15000000000000002	2.000331	0.15000000000000002
Q2M2W7	C17orf58	chromosome 17 open reading frame 58 [Source:HGNC Symbol;Acc:HGNC:27568]	null	1	null	0	284	0	0.15000000000000002	2.7142715	0.15000000000000002
Q9UNF1	MAGED2	MAGE family member D2 [Source:HGNC Symbol;Acc:HGNC:16353]	null	1	null	0	245	0	0.15000000000000002	2.4699815	0.15000000000000002
Q9Y5J6	TIMM10B	translocase of inner mitochondrial membrane 10B [Source:HGNC Symbol;Acc:HGNC:4022]	null	1	null	0	153	0	0.15000000000000002	1.4948699999999995	0.15000000000000002
O75347	TBCA	tubulin folding cofactor A [Source:HGNC Symbol;Acc:HGNC:11579]	1	0	null	5	140	0	0.6480660000000003	1.6874545000000003	0.15000000000000002
Q92922	SMARCC1	SWI/SNF related, matrix associated, actin dependent regulator of chromatin subfamily c member 1 [Source:HGNC Symbol;Acc:HGNC:11104]	0	2	0	170	78	5	2.1595190000000004	1.261358	0.23884200000000005
Q9ULM6	CNOT6	CCR4-NOT transcription complex subunit 6 [Source:HGNC Symbol;Acc:HGNC:14099]	0	2	0	15	187	13	0.5554840000000001	2.0249215000000005	0.7370525
Q6PL24	TMED8	transmembrane p24 trafficking protein family member 8 [Source:HGNC Symbol;Acc:HGNC:18633]	0	2	null	65	144	0	1.1207850000000001	1.1621629999999998	0.15000000000000002
Q7LGA3	HS2ST1	heparan sulfate 2-O-sulfotransferase 1 [Source:HGNC Symbol;Acc:HGNC:5193]	null	4	null	0	12	0	0.15000000000000002	0.27975249999999996	0.15000000000000002
Q9UKI8	TLK1	tousled like kinase 1 [Source:HGNC Symbol;Acc:HGNC:11841]	null	4	null	0	109	0	0.15000000000000002	1.1855379999999998	0.15000000000000002
Q96M27	PRRC1	proline rich coiled-coil 1 [Source:HGNC Symbol;Acc:HGNC:28164]	2	4	0	2	108	9	0.5255130000000002	1.2913715000000003	0.6337775000000001
Q15796	SMAD2	SMAD family member 2 [Source:HGNC Symbol;Acc:HGNC:6768]	2	4	17	1	66	1	0.4097855000000001	0.7797735	0.3011130000000001
Q9NP92	MRPS30	mitochondrial ribosomal protein S30 [Source:HGNC Symbol;Acc:HGNC:8769]	null	4	null	0	145	0	0.15000000000000002	1.3240710000000002	0.15000000000000002
P49841	GSK3B	glycogen synthase kinase 3 beta [Source:HGNC Symbol;Acc:HGNC:4617]	2	2	0	6	84	16	0.5574985	0.9126880000000002	0.546134
Q96SZ5	ADO	2-aminoethanethiol dioxygenase [Source:HGNC Symbol;Acc:HGNC:23506]	2	4	null	1	104	0	0.3898189999999999	1.1022465000000001	0.15000000000000002
P49915	GMPS	guanine monophosphate synthase [Source:HGNC Symbol;Acc:HGNC:4378]	7	2	null	1	100	0	0.18239350000000001	1.1200795	0.15000000000000002
O00401	WASL	WASP like actin nucleation promoting factor [Source:HGNC Symbol;Acc:HGNC:12735]	2	4	null	2	194	0	0.199079	1.7842099999999999	0.15000000000000002
P10155	RO60	Ro60, Y RNA binding protein [Source:HGNC Symbol;Acc:HGNC:11313]	0	4	0	117	214	118	1.8781434999999995	1.6732680000000006	2.393957499999999
O43815	STRN	striatin [Source:HGNC Symbol;Acc:HGNC:11424]	0	2	0	162	216	17	3.1478395000000012	2.0712380000000006	0.5039570000000001
Q9UPY6	WASF3	WASP family member 3 [Source:HGNC Symbol;Acc:HGNC:12734]	null	4	null	0	52	0	0.15000000000000002	0.875645	0.15000000000000002
Q09161	NCBP1	nuclear cap binding protein subunit 1 [Source:HGNC Symbol;Acc:HGNC:7658]	2	2	0	4	59	9	0.2289905	0.7233079999999998	0.3471405
P54727	RAD23B	RAD23 homolog B, nucleotide excision repair protein [Source:HGNC Symbol;Acc:HGNC:9813]	null	4	null	0	19	0	0.15000000000000002	0.4943944999999999	0.15000000000000002
Q13370	PDE3B	phosphodiesterase 3B [Source:HGNC Symbol;Acc:HGNC:8779]	2	4	18	7	107	1	0.7678819999999998	1.2615705000000004	0.9667224999999998
P26374	CHML	CHM like Rab escort protein [Source:HGNC Symbol;Acc:HGNC:1941]	null	2	null	0	61	0	0.15000000000000002	0.6924275	0.15000000000000002
Q96CX6	LRRC58	leucine rich repeat containing 58 [Source:HGNC Symbol;Acc:HGNC:26968]	null	2	0	0	43	8	0.15000000000000002	0.5113859999999999	0.3551389999999999
P52655	GTF2A1	general transcription factor IIA subunit 1 [Source:HGNC Symbol;Acc:HGNC:4646]	0	4	0	8	124	3	0.29308049999999997	1.1432164999999996	0.225667
P61160	ACTR2	actin related protein 2 [Source:HGNC Symbol;Acc:HGNC:169]	null	4	0	0	134	2	0.15000000000000002	1.3811400000000003	0.20146750000000005
Q29RF7	PDS5A	PDS5 cohesin associated factor A [Source:HGNC Symbol;Acc:HGNC:29088]	0	2	0	177	346	69	3.0249635	2.7895985	1.761821
P36952	SERPINB5	serpin family B member 5 [Source:HGNC Symbol;Acc:HGNC:8949]	6	3	19	62	50	9	1.7956169999999996	2.827874	0.44494999999999996
E0CX11	STMP1	short transmembrane mitochondrial protein 1 [Source:HGNC Symbol;Acc:HGNC:41909]	null	0	null	0	45	0	0.15000000000000002	0.6907869999999997	0.15000000000000002
P49815	TSC2	TSC complex subunit 2 [Source:HGNC Symbol;Acc:HGNC:12363]	14	0	null	2	4	0	0.22638100000000005	0.42699799999999993	0.15000000000000002
Q9ULE0	WWC3	WWC family member 3 [Source:HGNC Symbol;Acc:HGNC:29237]	null	0	null	0	4	0	0.15000000000000002	0.47375649999999986	0.15000000000000002
P82673	MRPS35	mitochondrial ribosomal protein S35 [Source:HGNC Symbol;Acc:HGNC:16635]	null	1	null	0	191	0	0.15000000000000002	2.1830725	0.15000000000000002
Q9Y6M9	NDUFB9	NADH:ubiquinone oxidoreductase subunit B9 [Source:HGNC Symbol;Acc:HGNC:7704]	null	0	1	0	128	1	0.15000000000000002	1.77741	0.216759
O14548	COX7A2L	cytochrome c oxidase subunit 7A2 like [Source:HGNC Symbol;Acc:HGNC:2289]	null	0	null	0	188	0	0.15000000000000002	2.2700189999999996	0.15000000000000002
Q8IVT5	KSR1	kinase suppressor of ras 1 [Source:HGNC Symbol;Acc:HGNC:6465]	6	0	9	80	44	60	1.9640444999999995	1.6940844999999998	1.5588410000000004
Q9P0J6	MRPL36	mitochondrial ribosomal protein L36 [Source:HGNC Symbol;Acc:HGNC:14490]	null	0	null	0	275	0	0.15000000000000002	3.1272099999999994	0.15000000000000002
P19532	TFE3	transcription factor binding to IGHM enhancer 3 [Source:HGNC Symbol;Acc:HGNC:11752]	13	1	null	2	230	0	0.19011999999999996	2.8890569999999998	0.15000000000000002
Q5EBL8	PDZD11	PDZ domain containing 11 [Source:HGNC Symbol;Acc:HGNC:28034]	1	0	null	8	157	0	0.5191889999999999	2.1920909999999996	0.15000000000000002
Q9Y244	POMP	proteasome maturation protein [Source:HGNC Symbol;Acc:HGNC:20330]	1	0	null	9	127	0	0.8992494999999999	1.7049899999999998	0.15000000000000002
P63165	SUMO1	small ubiquitin like modifier 1 [Source:HGNC Symbol;Acc:HGNC:12502]	1	0	null	11	187	0	1.3729970000000002	2.2381185000000006	0.15000000000000002
Q6NWY9	PRPF40B	pre-mRNA processing factor 40 homolog B [Source:HGNC Symbol;Acc:HGNC:25031]	14	6	null	7	10	0	0.47625550000000005	0.7885115000000001	0.15000000000000002
Q9Y5J9	TIMM8B	translocase of inner mitochondrial membrane 8 homolog B [Source:HGNC Symbol;Acc:HGNC:11818]	1	0	null	17	209	0	1.0145179999999998	2.9236519999999997	0.15000000000000002
Q8TER5	ARHGEF40	Rho guanine nucleotide exchange factor 40 [Source:HGNC Symbol;Acc:HGNC:25516]	13	1	9	45	147	31	1.0534989999999995	2.9282334999999997	0.896895
Q5J8M3	EMC4	ER membrane protein complex subunit 4 [Source:HGNC Symbol;Acc:HGNC:28032]	1	0	null	9	164	0	0.6772210000000001	2.1198835000000003	0.15000000000000002
Q92625	ANKS1A	ankyrin repeat and sterile alpha motif domain containing 1A [Source:HGNC Symbol;Acc:HGNC:20961]	0	0	null	135	111	0	1.7014540000000002	1.7806825	0.15000000000000002
Q9BWL3	C1orf43	chromosome 1 open reading frame 43 [Source:HGNC Symbol;Acc:HGNC:29876]	null	1	null	0	203	0	0.15000000000000002	2.4165165	0.15000000000000002
Q9Y5U9	IER3IP1	immediate early response 3 interacting protein 1 [Source:HGNC Symbol;Acc:HGNC:18550]	null	1	null	0	229	0	0.15000000000000002	2.7672435	0.15000000000000002
Q9Y4Y9	LSM5	LSM5 homolog, U6 small nuclear RNA and mRNA degradation associated [Source:HGNC Symbol;Acc:HGNC:17162]	null	0	null	0	173	0	0.15000000000000002	2.2646725000000005	0.15000000000000002
Q8IZJ1	UNC5B	unc-5 netrin receptor B [Source:HGNC Symbol;Acc:HGNC:12568]	6	6	9	37	26	3	1.0508894999999998	1.7770615	0.23111550000000008
Q9H061	TMEM126A	transmembrane protein 126A [Source:HGNC Symbol;Acc:HGNC:25382]	null	0	null	0	104	0	0.15000000000000002	1.4403934999999997	0.15000000000000002
Q9Y224	RTRAF	RNA transcription, translation and transport factor [Source:HGNC Symbol;Acc:HGNC:23169]	1	0	null	36	128	0	2.732436	1.8934349999999993	0.15000000000000002
P25787	PSMA2	proteasome subunit alpha 2 [Source:HGNC Symbol;Acc:HGNC:9531]	1	0	null	5	189	0	0.67224	2.2869934999999995	0.15000000000000002
A4D1P6	WDR91	WD repeat domain 91 [Source:HGNC Symbol;Acc:HGNC:24997]	null	0	null	0	4	0	0.15000000000000002	0.3971545	0.15000000000000002
O75817	POP7	POP7 homolog, ribonuclease P/MRP subunit [Source:HGNC Symbol;Acc:HGNC:19949]	null	0	null	0	126	0	0.15000000000000002	1.630819	0.15000000000000002
Q9Y6J0	CABIN1	calcineurin binding protein 1 [Source:HGNC Symbol;Acc:HGNC:24187]	24	0	null	1	15	0	0.27455900000000016	0.6142444999999997	0.15000000000000002
O95998	IL18BP	interleukin 18 binding protein [Source:HGNC Symbol;Acc:HGNC:5987]	25	7	20	6	22	9	0.37229199999999996	0.42324950000000006	0.270819
Q06643	LTB	lymphotoxin beta [Source:HGNC Symbol;Acc:HGNC:6711]	25	7	20	41	72	41	1.065501	1.0349945	0.8197830000000002
Q99731	CCL19	C-C motif chemokine ligand 19 [Source:HGNC Symbol;Acc:HGNC:10617]	25	7	20	5	40	4	0.2945	0.656889	0.21027350000000003
Q86T90	KIAA1328	KIAA1328 [Source:HGNC Symbol;Acc:HGNC:29248]	0	2	null	5	330	0	0.2615030000000001	2.5614159999999995	0.15000000000000002
Q05086	UBE3A	ubiquitin protein ligase E3A [Source:HGNC Symbol;Acc:HGNC:12496]	0	2	0	80	471	92	1.1217624999999996	3.1099889999999992	1.786845
Q9HCX3	AC005261.1	zinc finger protein 304 [Source:NCBI gene;Acc:57343]	0	2	21	14	117	3	0.37181600000000004	0.8722620000000001	0.6036960000000001
Q9Y4E5	ZNF451	zinc finger protein 451 [Source:HGNC Symbol;Acc:HGNC:21091]	0	4	null	2	330	0	0.19578950000000003	2.508588500000001	0.15000000000000002
Q9UIQ6	LNPEP	leucyl and cystinyl aminopeptidase [Source:HGNC Symbol;Acc:HGNC:6656]	0	2	null	1	97	0	0.1617725	0.7476775	0.15000000000000002
Q8IWI9	MGA	MAX dimerization protein MGA [Source:HGNC Symbol;Acc:HGNC:14010]	0	2	0	369	449	199	4.2055455	3.2038375000000006	3.6042894999999993
Q86VP6	CAND1	cullin associated and neddylation dissociated 1 [Source:HGNC Symbol;Acc:HGNC:30688]	0	2	0	147	504	115	2.562657000000001	3.533374	2.4355395
P56962	STX17	syntaxin 17 [Source:HGNC Symbol;Acc:HGNC:11432]	0	2	0	268	341	107	3.2370725000000005	2.2565549999999996	2.0164045
Q9C0E2	XPO4	exportin 4 [Source:HGNC Symbol;Acc:HGNC:17796]	0	2	0	340	392	53	3.864508499999999	2.6331645	0.9710574999999999
Q07869	PPARA	peroxisome proliferator activated receptor alpha [Source:HGNC Symbol;Acc:HGNC:9232]	0	2	0	46	313	7	0.7159215	2.196612999999999	0.2608655
Q9NVU7	SDAD1	SDA1 domain containing 1 [Source:HGNC Symbol;Acc:HGNC:25537]	0	2	0	294	353	39	3.4627475	2.352894	0.8364514999999998
Q6ZWE6	PLEKHM3	pleckstrin homology domain containing M3 [Source:HGNC Symbol;Acc:HGNC:34006]	0	2	0	370	368	159	4.502289	2.4047354999999992	2.705660999999999
Q5HYI7	MTX3	metaxin 3 [Source:HGNC Symbol;Acc:HGNC:24812]	0	2	22	84	255	1	1.1912924999999999	1.7388624999999995	0.30309350000000007
Q9BRR0	ZKSCAN3	zinc finger with KRAB and SCAN domains 3 [Source:HGNC Symbol;Acc:HGNC:13853]	0	2	null	56	291	0	0.824322	2.0166595000000003	0.15000000000000002
Q96BY7	ATG2B	autophagy related 2B [Source:HGNC Symbol;Acc:HGNC:20187]	0	2	0	210	371	39	2.349171	2.703187499999999	0.746224
Q14139	UBE4A	ubiquitination factor E4A [Source:HGNC Symbol;Acc:HGNC:12499]	0	2	0	295	432	175	3.9088615	2.9334439999999997	3.0238924999999997
Q8IYH5	AC118549.1	zinc finger ZZ-type containing 3 [Source:NCBI gene;Acc:26009]	0	4	null	34	326	0	0.843413	2.4288585	0.15000000000000002
Q6PGP7	TTC37	tetratricopeptide repeat domain 37 [Source:HGNC Symbol;Acc:HGNC:23639]	1	2	0	2	445	11	0.23521249999999996	2.9986900000000003	0.3914
Q709C8	VPS13C	vacuolar protein sorting 13 homolog C [Source:HGNC Symbol;Acc:HGNC:23594]	0	2	0	412	414	160	4.856509500000001	2.930520000000001	2.810959
Q9Y2L1	DIS3	DIS3 homolog, exosome endoribonuclease and 3'-5' exoribonuclease [Source:HGNC Symbol;Acc:HGNC:20604]	1	2	23	6	361	1	1.2692970000000001	2.4154029999999995	0.9667224999999998
Q6ZXV5	TMTC3	transmembrane and tetratricopeptide repeat containing 3 [Source:HGNC Symbol;Acc:HGNC:26899]	0	4	null	1	76	0	0.16346400000000003	0.6772039999999999	0.15000000000000002
Q69YN4	VIRMA	vir like m6A methyltransferase associated [Source:HGNC Symbol;Acc:HGNC:24500]	0	2	6	109	458	5	1.4240054999999991	3.0840894999999993	0.480395
Q96HR8	NAF1	nuclear assembly factor 1 ribonucleoprotein [Source:HGNC Symbol;Acc:HGNC:25126]	0	2	0	115	391	12	1.3341605000000003	2.5718455	0.37351599999999996
Q9NR09	BIRC6	baculoviral IAP repeat containing 6 [Source:HGNC Symbol;Acc:HGNC:13516]	0	2	0	509	412	346	5.906149	2.9542945	6.4199994999999985
O95800	GPR75	G protein-coupled receptor 75 [Source:HGNC Symbol;Acc:HGNC:4526]	0	2	null	7	265	0	0.2367595	1.7912310000000002	0.15000000000000002
Q8IX21	SLF2	SMC5-SMC6 complex localization factor 2 [Source:HGNC Symbol;Acc:HGNC:17814]	0	2	null	32	241	0	0.740631	1.7350799999999995	0.15000000000000002
Q9H2Q1	ARHGAP42	Rho GTPase activating protein 42 [Source:HGNC Symbol;Acc:HGNC:26545]	null	2	null	0	278	0	0.15000000000000002	1.8788065	0.15000000000000002
Q96N67	DOCK7	dedicator of cytokinesis 7 [Source:HGNC Symbol;Acc:HGNC:19190]	0	2	null	44	346	0	0.7192534999999999	2.3648534999999993	0.15000000000000002
Q8IY18	SMC5	structural maintenance of chromosomes 5 [Source:HGNC Symbol;Acc:HGNC:20465]	0	2	0	85	161	30	1.0308465000000002	1.288303	0.6234924999999999
Q6ZRQ5	MMS22L	MMS22 like, DNA repair protein [Source:HGNC Symbol;Acc:HGNC:21475]	0	2	null	4	232	0	0.18876000000000007	1.7480764999999998	0.15000000000000002
O14544	SOCS6	suppressor of cytokine signaling 6 [Source:HGNC Symbol;Acc:HGNC:16833]	null	2	24	0	177	1	0.15000000000000002	1.4218975000000005	0.3182405000000001
Q86X10	RALGAPB	Ral GTPase activating protein non-catalytic beta subunit [Source:HGNC Symbol;Acc:HGNC:29221]	0	2	0	153	378	34	1.91392	2.8802000000000003	0.6919514999999998
Q99590	SCAF11	SR-related CTD associated factor 11 [Source:HGNC Symbol;Acc:HGNC:10784]	0	2	0	413	539	279	5.885833999999999	3.7512545	5.344307499999998
O75122	CLASP2	cytoplasmic linker associated protein 2 [Source:HGNC Symbol;Acc:HGNC:17078]	0	2	0	280	409	31	3.5358560000000003	2.7211054999999993	0.6384015
Q5TAX3	TUT4	terminal uridylyl transferase 4 [Source:HGNC Symbol;Acc:HGNC:28981]	0	2	0	303	260	5	3.8260204999999994	2.0767545000000003	0.23395450000000004
Q86Y25	ZNF354C	zinc finger protein 354C [Source:HGNC Symbol;Acc:HGNC:16736]	0	2	0	108	239	4	1.5683610000000003	1.6507514999999995	0.22944950000000003
O15042	U2SURP	U2 snRNP associated SURP domain containing [Source:HGNC Symbol;Acc:HGNC:30855]	0	2	0	54	281	7	1.2472479999999995	2.295434	0.6274450000000001
Q9H799	CPLANE1	ciliogenesis and planar polarity effector 1 [Source:HGNC Symbol;Acc:HGNC:25801]	0	2	0	335	482	74	4.205741000000001	3.255823499999999	1.3355460000000001
P59923	ZNF445	zinc finger protein 445 [Source:HGNC Symbol;Acc:HGNC:21018]	0	2	0	259	284	58	2.9557395	2.1262840000000005	1.064447
Q8N187	CARF	calcium responsive transcription factor [Source:HGNC Symbol;Acc:HGNC:14435]	0	4	null	29	216	0	0.6735829999999999	1.8477474999999997	0.15000000000000002
Q8N720	ZNF655	zinc finger protein 655 [Source:HGNC Symbol;Acc:HGNC:30899]	26	4	null	1	145	0	0.9667224999999998	1.5191375000000005	0.15000000000000002
O00139	KIF2A	kinesin family member 2A [Source:HGNC Symbol;Acc:HGNC:6318]	0	2	0	228	380	109	2.7091629999999998	2.5317594999999997	1.9706575000000002
Q9Y2L5	TRAPPC8	trafficking protein particle complex 8 [Source:HGNC Symbol;Acc:HGNC:29169]	0	4	0	14	541	41	0.511947	3.7846850000000005	1.4953120000000004
Q75T13	PGAP1	post-GPI attachment to proteins 1 [Source:HGNC Symbol;Acc:HGNC:25712]	13	2	null	9	345	0	0.6297485000000002	2.4011484999999997	0.15000000000000002
P98168	ZXDA	zinc finger X-linked duplicated A [Source:HGNC Symbol;Acc:HGNC:13198]	0	2	0	234	354	117	2.979743499999999	2.3499445	2.0094005
Q13127	REST	RE1 silencing transcription factor [Source:HGNC Symbol;Acc:HGNC:9966]	0	2	0	142	465	107	1.9881335000000002	3.146131	1.8690145
A8MW92	PHF20L1	PHD finger protein 20 like 1 [Source:HGNC Symbol;Acc:HGNC:24280]	0	2	6	18	527	4	0.7320375	3.8788054999999995	0.4035634999999999
Q6AHZ1	ZNF518A	zinc finger protein 518A [Source:HGNC Symbol;Acc:HGNC:29009]	0	2	12	245	147	6	3.1044385000000005	1.5649695000000001	1.3341095
P42336	PIK3CA	phosphatidylinositol-4,5-bisphosphate 3-kinase catalytic subunit alpha [Source:HGNC Symbol;Acc:HGNC:8975]	0	2	0	113	402	103	1.5497545000000004	2.784524000000001	2.4681539999999993
O95071	UBR5	ubiquitin protein ligase E3 component n-recognin 5 [Source:HGNC Symbol;Acc:HGNC:16806]	0	2	0	253	493	53	2.9967435	3.385661	1.564706
Q9Y4K3	TRAF6	TNF receptor associated factor 6 [Source:HGNC Symbol;Acc:HGNC:12036]	0	2	0	84	197	16	1.0779619999999996	1.4114849999999999	0.4047620000000001
P29374	ARID4A	AT-rich interaction domain 4A [Source:HGNC Symbol;Acc:HGNC:9885]	0	2	0	346	377	134	4.412435499999999	2.659523	2.7304044999999997
Q9NZM3	ITSN2	intersectin 2 [Source:HGNC Symbol;Acc:HGNC:6184]	0	2	0	199	439	103	2.5061489999999997	2.9587569999999994	1.832252
O15516	CLOCK	clock circadian regulator [Source:HGNC Symbol;Acc:HGNC:2082]	0	2	0	203	176	205	2.5096765000000008	1.2160019999999998	4.186684000000001
Q9C0I1	MTMR12	myotubularin related protein 12 [Source:HGNC Symbol;Acc:HGNC:18191]	0	4	0	234	258	12	3.245861500000001	1.8144105000000001	0.35655849999999994
Q8IYT2	CMTR2	cap methyltransferase 2 [Source:HGNC Symbol;Acc:HGNC:25635]	null	4	25	0	228	4	0.15000000000000002	1.8461069999999997	0.471368
Q8NBR6	MINDY2	MINDY lysine 48 deubiquitinase 2 [Source:HGNC Symbol;Acc:HGNC:26954]	1	2	0	1	210	1	0.16573350000000003	1.408646	0.16715300000000002
P17014	ZNF12	zinc finger protein 12 [Source:HGNC Symbol;Acc:HGNC:12902]	0	4	0	7	108	4	0.3078365	0.9735395	0.6410194999999999
P42285	MTREX	Mtr4 exosome RNA helicase [Source:HGNC Symbol;Acc:HGNC:18734]	0	2	22	8	311	5	0.38154	2.111392	0.8118695000000001
O94916	NFAT5	nuclear factor of activated T cells 5 [Source:HGNC Symbol;Acc:HGNC:7774]	0	2	0	303	263	200	3.5586615	2.0932614999999997	3.70198
Q8NEB9	PIK3C3	phosphatidylinositol 3-kinase catalytic subunit type 3 [Source:HGNC Symbol;Acc:HGNC:8974]	0	2	null	21	526	0	0.5436945000000002	3.6185779999999994	0.15000000000000002
Q6ZS30	NBEAL1	neurobeachin like 1 [Source:HGNC Symbol;Acc:HGNC:20681]	0	2	0	318	416	187	3.8121314999999996	2.759712499999999	3.2491339999999993
P57679	EVC	EvC ciliary complex subunit 1 [Source:HGNC Symbol;Acc:HGNC:3497]	0	2	0	55	364	1	0.9160710000000001	2.7723180000000003	0.18186650000000004
Q9Y2M0	FAN1	FANCD2 and FANCI associated nuclease 1 [Source:HGNC Symbol;Acc:HGNC:29170]	0	4	0	79	286	8	1.0131835000000002	2.2273405	0.2797695
P08047	SP1	Sp1 transcription factor [Source:HGNC Symbol;Acc:HGNC:11205]	0	2	0	362	312	145	4.206302000000001	2.4015225000000004	2.5215850000000004
Q8WXA3	RUFY2	RUN and FYVE domain containing 2 [Source:HGNC Symbol;Acc:HGNC:19761]	0	4	null	135	386	0	1.925463	2.918688000000001	0.15000000000000002
Q8WVM7	STAG1	stromal antigen 1 [Source:HGNC Symbol;Acc:HGNC:11354]	0	2	0	246	428	166	2.9276895	2.904662999999999	2.9110805
Q7Z739	YTHDF3	YTH N6-methyladenosine RNA binding protein 3 [Source:HGNC Symbol;Acc:HGNC:26465]	2	4	6	6	286	2	0.5223595	2.1445505	0.4150555
O75581	LRP6	LDL receptor related protein 6 [Source:HGNC Symbol;Acc:HGNC:6698]	0	2	0	22	392	3	0.422629	2.707207999999999	0.19793150000000004
Q99459	CDC5L	cell division cycle 5 like [Source:HGNC Symbol;Acc:HGNC:1743]	0	2	0	101	505	14	1.8393070000000002	3.4447955	0.37820799999999993
Q6ZNA4	RNF111	ring finger protein 111 [Source:HGNC Symbol;Acc:HGNC:17384]	0	2	0	132	361	168	1.748425	2.4042935000000005	2.8472199999999996
Q9Y2U8	LEMD3	LEM domain containing 3 [Source:HGNC Symbol;Acc:HGNC:28887]	0	2	0	156	497	84	2.4317484999999994	3.490568	1.5458529999999997
Q8TF40	FNIP1	folliculin interacting protein 1 [Source:HGNC Symbol;Acc:HGNC:29418]	0	2	null	4	388	0	0.22324449999999996	2.5771835	0.15000000000000002
Q9UKA2	FBXL4	F-box and leucine rich repeat protein 4 [Source:HGNC Symbol;Acc:HGNC:13601]	27	4	26	1	254	2	0.9667224999999998	1.9961235000000002	0.3280325
Q66GS9	CEP135	centrosomal protein 135 [Source:HGNC Symbol;Acc:HGNC:29086]	0	2	null	57	219	0	0.913249	1.754817	0.15000000000000002
Q86W11	ZSCAN30	zinc finger and SCAN domain containing 30 [Source:HGNC Symbol;Acc:HGNC:33517]	14	2	null	5	126	0	0.37701799999999996	1.2920429999999998	0.15000000000000002
P49959	MRE11	MRE11 homolog, double strand break repair nuclease [Source:HGNC Symbol;Acc:HGNC:7230]	0	2	null	35	323	0	0.65915	2.491274	0.15000000000000002
Q8NDX5	PHC3	polyhomeotic homolog 3 [Source:HGNC Symbol;Acc:HGNC:15682]	0	2	0	135	480	241	1.9053435000000005	3.2244414999999993	4.265088
Q9NVX0	HAUS2	HAUS augmin like complex subunit 2 [Source:HGNC Symbol;Acc:HGNC:25530]	0	4	null	4	318	0	0.20055800000000001	2.3980885000000005	0.15000000000000002
Q04656	ATP7A	ATPase copper transporting alpha [Source:HGNC Symbol;Acc:HGNC:869]	0	2	0	25	316	22	0.5162565	2.3573055000000003	0.5751785
P29375	KDM5A	lysine demethylase 5A [Source:HGNC Symbol;Acc:HGNC:9886]	0	2	0	394	530	106	4.4343655	3.6359690000000002	2.0503195
Q6V1X1	DPP8	dipeptidyl peptidase 8 [Source:HGNC Symbol;Acc:HGNC:16490]	0	2	0	264	400	102	3.490398	2.7022355	1.8566214999999997
Q6NXT4	SLC30A6	solute carrier family 30 member 6 [Source:HGNC Symbol;Acc:HGNC:19305]	0	4	0	45	400	13	0.8960535000000001	3.0368975	0.5091165
Q6IQ21	ZNF770	zinc finger protein 770 [Source:HGNC Symbol;Acc:HGNC:26061]	0	2	0	146	211	271	2.2948390000000005	1.623356	5.590612
Q01804	OTUD4	OTU deubiquitinase 4 [Source:HGNC Symbol;Acc:HGNC:24949]	0	2	0	291	265	141	3.509693	1.8830904999999998	2.600192999999999
Q15057	ACAP2	ArfGAP with coiled-coil, ankyrin repeat and PH domains 2 [Source:HGNC Symbol;Acc:HGNC:16469]	0	2	0	82	480	151	1.099331	3.1555915000000003	2.8594769999999996
Q5T0W9	FAM83B	family with sequence similarity 83 member B [Source:HGNC Symbol;Acc:HGNC:21357]	6	2	19	45	54	3	1.4704494999999997	0.5597170000000001	0.25047
O14727	APAF1	apoptotic peptidase activating factor 1 [Source:HGNC Symbol;Acc:HGNC:576]	0	2	0	313	413	164	3.589865	2.8443555000000003	2.8343765
P35251	RFC1	replication factor C subunit 1 [Source:HGNC Symbol;Acc:HGNC:9969]	0	2	null	77	458	0	0.9678444999999999	3.0257965000000007	0.15000000000000002
Q13425	SNTB2	syntrophin beta 2 [Source:HGNC Symbol;Acc:HGNC:11169]	null	2	null	0	155	0	0.15000000000000002	1.188139	0.15000000000000002
O94806	PRKD3	protein kinase D3 [Source:HGNC Symbol;Acc:HGNC:9408]	13	4	0	20	469	11	0.7798754999999999	3.2396649999999996	0.43072949999999993
P51508	ZNF81	zinc finger protein 81 [Source:HGNC Symbol;Acc:HGNC:13156]	0	2	0	215	199	173	2.4996549999999997	1.4914275000000001	2.9688125000000003
Q9NSY1	BMP2K	BMP2 inducible kinase [Source:HGNC Symbol;Acc:HGNC:18041]	0	2	0	107	285	1	1.3229915000000003	1.869499	0.17017050000000003
Q9NP66	HMG20A	high mobility group 20A [Source:HGNC Symbol;Acc:HGNC:5001]	0	2	0	24	289	19	0.5296439999999998	2.147805999999999	0.6040955
Q2KHR3	QSER1	glutamine and serine rich 1 [Source:HGNC Symbol;Acc:HGNC:26154]	null	2	null	0	62	0	0.15000000000000002	0.6192425	0.15000000000000002
Q9UI26	IPO11	importin 11 [Source:HGNC Symbol;Acc:HGNC:20628]	0	2	0	9	332	5	0.2618005000000001	2.2088870000000003	0.2859065
Q9UK61	TASOR	transcription activation suppressor [Source:HGNC Symbol;Acc:HGNC:30314]	0	2	0	278	317	16	4.0641225	2.3160634999999994	0.5434310000000002
O60563	CCNT1	cyclin T1 [Source:HGNC Symbol;Acc:HGNC:1599]	0	2	0	164	209	93	2.1739094999999997	1.4888009999999998	1.658393
A6NHR9	SMCHD1	structural maintenance of chromosomes flexible hinge domain containing 1 [Source:HGNC Symbol;Acc:HGNC:29090]	0	2	null	29	530	0	0.47082399999999996	3.528274	0.15000000000000002
Q6AI39	BICRAL	BRD4 interacting chromatin remodeling complex associated protein like [Source:HGNC Symbol;Acc:HGNC:21111]	0	2	0	370	471	109	4.255091999999999	3.429062	1.8530344999999997
P40818	USP8	ubiquitin specific peptidase 8 [Source:HGNC Symbol;Acc:HGNC:12631]	0	2	0	362	424	200	4.1368825	2.8041844999999994	3.5751684999999993
Q92624	APPBP2	amyloid beta precursor protein binding protein 2 [Source:HGNC Symbol;Acc:HGNC:622]	0	4	0	59	534	54	1.0380800000000001	3.768772999999999	1.1080434999999995
Q13618	CUL3	cullin 3 [Source:HGNC Symbol;Acc:HGNC:2553]	0	2	0	79	373	15	1.070856	2.8080435000000006	0.5452245
Q86UV5	USP48	ubiquitin specific peptidase 48 [Source:HGNC Symbol;Acc:HGNC:18533]	0	2	null	81	407	0	0.9787585000000002	2.859596000000001	0.15000000000000002
P48736	PIK3CG	phosphatidylinositol-4,5-bisphosphate 3-kinase catalytic subunit gamma [Source:HGNC Symbol;Acc:HGNC:8978]	25	7	20	140	286	61	2.1898980000000003	2.085671	1.4801905000000002
O00443	PIK3C2A	phosphatidylinositol-4-phosphate 3-kinase catalytic subunit type 2 alpha [Source:HGNC Symbol;Acc:HGNC:8971]	0	2	0	386	338	332	5.158038499999999	2.2619185000000006	6.588962500000002
Q8IWV7	UBR1	ubiquitin protein ligase E3 component n-recognin 1 [Source:HGNC Symbol;Acc:HGNC:16808]	0	2	0	126	440	116	1.521543	2.884654	2.0273014999999996
Q14C86	GAPVD1	GTPase activating protein and VPS9 domains 1 [Source:HGNC Symbol;Acc:HGNC:23375]	0	2	0	190	317	23	2.476535	2.2280629999999997	0.4986615
Q9UHB7	AFF4	AF4/FMR2 family member 4 [Source:HGNC Symbol;Acc:HGNC:17869]	0	2	0	86	418	146	1.401013	2.79197	2.6579164999999993
P52737	ZNF136	zinc finger protein 136 [Source:HGNC Symbol;Acc:HGNC:12920]	2	4	null	2	158	0	0.2627525	1.3572040000000003	0.15000000000000002
O43572	AKAP10	A-kinase anchoring protein 10 [Source:HGNC Symbol;Acc:HGNC:368]	0	4	null	10	353	0	0.2787325	2.6331475000000006	0.15000000000000002
Q96Q42	ALS2	alsin Rho guanine nucleotide exchange factor ALS2 [Source:HGNC Symbol;Acc:HGNC:443]	0	2	0	309	341	62	3.843904499999999	2.4731604999999997	1.152099
Q86V48	LUZP1	leucine zipper protein 1 [Source:HGNC Symbol;Acc:HGNC:14985]	0	2	0	91	412	36	1.2851410000000008	2.915713	0.8143855
Q9P2B7	CFAP97	cilia and flagella associated protein 97 [Source:HGNC Symbol;Acc:HGNC:29276]	0	4	0	143	384	24	2.213680999999999	2.9547195	0.6722484999999999
Q96SE7	ZNF347	zinc finger protein 347 [Source:HGNC Symbol;Acc:HGNC:16447]	0	2	0	41	426	16	0.6098585	3.1251105	0.39938150000000006
Q9ULM2	ZNF490	zinc finger protein 490 [Source:HGNC Symbol;Acc:HGNC:23705]	0	2	0	264	114	94	2.885325500000001	0.881765	1.592008
Q8TDY2	RB1CC1	RB1 inducible coiled-coil 1 [Source:HGNC Symbol;Acc:HGNC:15574]	0	2	null	20	315	0	0.5612555000000001	2.256589	0.15000000000000002
Q13029	PRDM2	PR/SET domain 2 [Source:HGNC Symbol;Acc:HGNC:9347]	0	2	0	191	414	89	2.658571	2.854742499999999	1.6890695000000002
Q7Z3U7	MON2	MON2 homolog, regulator of endosome-to-Golgi trafficking [Source:HGNC Symbol;Acc:HGNC:29177]	0	2	0	52	197	21	1.1450950000000002	1.71043	0.765298
Q5UIP0	RIF1	replication timing regulatory factor 1 [Source:HGNC Symbol;Acc:HGNC:23207]	0	2	0	151	386	191	2.0536345	2.7814639999999997	3.4339665
Q9Y2F5	ICE1	interactor of little elongation complex ELL subunit 1 [Source:HGNC Symbol;Acc:HGNC:29154]	0	2	0	335	411	192	4.2450874999999995	2.7497759999999998	3.366085500000001
Q86YT6	MIB1	mindbomb E3 ubiquitin protein ligase 1 [Source:HGNC Symbol;Acc:HGNC:21086]	0	2	0	20	359	50	0.46533300000000005	2.5096255000000003	0.9576530000000002
Q9Y5W8	SNX13	sorting nexin 13 [Source:HGNC Symbol;Acc:HGNC:21335]	9	4	0	4	473	47	0.31449200000000016	3.2952295	1.0065790000000003
Q9BY12	SCAPER	S-phase cyclin A associated protein in the ER [Source:HGNC Symbol;Acc:HGNC:13081]	0	2	0	86	268	6	1.2173025000000002	1.9333169999999995	0.24029550000000002
Q9UJV3	MID2	midline 2 [Source:HGNC Symbol;Acc:HGNC:7096]	0	2	0	31	390	56	0.7363045	2.5227834999999996	1.0222530000000003
P32519	ELF1	E74 like ETS transcription factor 1 [Source:HGNC Symbol;Acc:HGNC:3316]	6	2	null	2	416	0	0.2250465	2.7981325	0.15000000000000002
Q9Y4I1	MYO5A	myosin VA [Source:HGNC Symbol;Acc:HGNC:7602]	1	2	0	9	387	1	0.3172630000000002	2.765322499999999	0.1671445
P09884	POLA1	DNA polymerase alpha 1, catalytic subunit [Source:HGNC Symbol;Acc:HGNC:9173]	0	2	0	137	457	3	1.6165730000000003	2.9950689999999995	0.21167600000000006
O43303	CCP110	centriolar coiled-coil protein 110 [Source:HGNC Symbol;Acc:HGNC:24342]	0	2	0	153	246	9	2.148043999999999	1.786369	0.4554135
Q9BUY5	ZNF426	zinc finger protein 426 [Source:HGNC Symbol;Acc:HGNC:20725]	0	2	null	20	232	0	0.381795	1.6848279999999998	0.15000000000000002
Q9UDR5	AASS	aminoadipate-semialdehyde synthase [Source:HGNC Symbol;Acc:HGNC:17366]	0	2	null	71	180	0	1.041633	1.3262130000000003	0.15000000000000002
P30876	POLR2B	RNA polymerase II subunit B [Source:HGNC Symbol;Acc:HGNC:9188]	0	2	0	200	418	98	2.5624530000000005	2.7975375000000002	1.910673
Q96N58	ZNF578	zinc finger protein 578 [Source:HGNC Symbol;Acc:HGNC:26449]	null	2	null	0	4	0	0.15000000000000002	0.17273750000000004	0.15000000000000002
Q9H0H0	INTS2	integrator complex subunit 2 [Source:HGNC Symbol;Acc:HGNC:29241]	0	2	0	135	506	70	1.7773929999999996	3.374687499999999	1.250308
Q14149	MORC3	MORC family CW-type zinc finger 3 [Source:HGNC Symbol;Acc:HGNC:23572]	0	2	0	40	283	2	0.835576	2.194913	0.18125450000000004
Q9Y2U5	MAP3K2	mitogen-activated protein kinase kinase kinase 2 [Source:HGNC Symbol;Acc:HGNC:6854]	2	2	0	10	224	49	0.6299270000000001	1.5729595	1.0365075000000001
Q86UE4	MTDH	metadherin [Source:HGNC Symbol;Acc:HGNC:29608]	0	2	6	29	340	9	1.0123505	2.2438559999999996	0.7664284999999998
P16220	CREB1	cAMP responsive element binding protein 1 [Source:HGNC Symbol;Acc:HGNC:2345]	0	4	0	206	475	237	3.2574810000000003	3.4162185000000003	4.4797895
Q13523	PRPF4B	pre-mRNA processing factor 4B [Source:HGNC Symbol;Acc:HGNC:17346]	0	2	0	109	301	52	2.1800889999999993	2.3418779999999995	1.3733625
Q9UL63	MKLN1	muskelin 1 [Source:HGNC Symbol;Acc:HGNC:7109]	0	2	0	46	342	5	1.2863820000000001	2.241034	0.3244030000000003
Q8IUH5	ZDHHC17	zinc finger DHHC-type containing 17 [Source:HGNC Symbol;Acc:HGNC:18412]	0	2	2	69	154	3	1.3906429999999996	1.2950689999999998	0.5661769999999999
P35573	AGL	amylo-alpha-1, 6-glucosidase, 4-alpha-glucanotransferase [Source:HGNC Symbol;Acc:HGNC:321]	0	2	null	11	322	0	0.3285085	2.1043285000000003	0.15000000000000002
Q8IWV8	UBR2	ubiquitin protein ligase E3 component n-recognin 2 [Source:HGNC Symbol;Acc:HGNC:21289]	0	2	0	343	403	132	3.9699935000000006	2.7879155	2.2101535
Q92878	RAD50	RAD50 double strand break repair protein [Source:HGNC Symbol;Acc:HGNC:9816]	0	2	null	19	344	0	0.37129749999999995	2.3534295000000003	0.15000000000000002
O60508	CDC40	cell division cycle 40 [Source:HGNC Symbol;Acc:HGNC:17350]	2	4	0	15	512	34	0.9677680000000002	3.6311240000000007	1.3733029999999997
Q92628	KIAA0232	KIAA0232 [Source:HGNC Symbol;Acc:HGNC:28992]	3	2	null	1	297	0	0.1722445	2.1459444999999997	0.15000000000000002
B2RTY4	MYO9A	myosin IXA [Source:HGNC Symbol;Acc:HGNC:7608]	0	2	0	291	364	114	3.5331444999999992	2.6128664999999995	2.0633840000000006
Q9Y5Q9	GTF3C3	general transcription factor IIIC subunit 3 [Source:HGNC Symbol;Acc:HGNC:4666]	0	4	0	129	522	65	2.649603500000001	3.8755754999999996	1.3986925
Q8IWY8	ZSCAN29	zinc finger and SCAN domain containing 29 [Source:HGNC Symbol;Acc:HGNC:26673]	0	2	0	67	311	1	0.943849	2.3113715000000004	0.17054450000000002
Q8IXT5	RBM12B	RNA binding motif protein 12B [Source:HGNC Symbol;Acc:HGNC:32310]	0	2	0	244	269	19	3.0134374999999998	2.2182795000000004	0.6746199999999999
Q9Y6W3	CAPN7	calpain 7 [Source:HGNC Symbol;Acc:HGNC:1484]	0	2	0	22	395	41	0.543669	2.8559069999999998	0.9356124999999998
Q9Y2L6	FRMD4B	FERM domain containing 4B [Source:HGNC Symbol;Acc:HGNC:24886]	null	2	null	0	133	0	0.15000000000000002	1.1133305000000002	0.15000000000000002
Q5SVZ6	ZMYM1	zinc finger MYM-type containing 1 [Source:HGNC Symbol;Acc:HGNC:26253]	0	4	0	286	283	30	3.5885135	2.206915000000001	0.943526
P04150	NR3C1	nuclear receptor subfamily 3 group C member 1 [Source:HGNC Symbol;Acc:HGNC:7978]	null	2	null	0	109	0	0.15000000000000002	0.8287334999999999	0.15000000000000002
Q9UPN6	SCAF8	SR-related CTD associated factor 8 [Source:HGNC Symbol;Acc:HGNC:20959]	0	2	0	395	537	184	4.464786999999999	3.7120695000000006	3.2082064999999993
Q15075	EEA1	early endosome antigen 1 [Source:HGNC Symbol;Acc:HGNC:3185]	0	2	0	75	367	102	1.278069	2.533111000000001	1.9767690000000007
Q96QT4	TRPM7	transient receptor potential cation channel subfamily M member 7 [Source:HGNC Symbol;Acc:HGNC:17994]	0	2	0	322	143	101	3.7292819999999995	1.1798685	1.7850430000000002
Q92794	KAT6A	lysine acetyltransferase 6A [Source:HGNC Symbol;Acc:HGNC:13013]	0	2	0	71	475	8	1.2985965000000004	3.218075	0.3814125
Q68DH5	LMBRD2	LMBR1 domain containing 2 [Source:HGNC Symbol;Acc:HGNC:25287]	0	4	0	41	42	30	1.024327	0.4481715	0.7816435
Q9Y473	ZNF175	zinc finger protein 175 [Source:HGNC Symbol;Acc:HGNC:12964]	0	2	null	11	11	0	0.3712040000000002	0.24537850000000003	0.15000000000000002
Q6AWC2	WWC2	WW and C2 domain containing 2 [Source:HGNC Symbol;Acc:HGNC:24148]	0	2	0	1	362	1	0.18990750000000006	2.4206814999999997	0.19822900000000002
Q9NTI5	PDS5B	PDS5 cohesin associated factor B [Source:HGNC Symbol;Acc:HGNC:20418]	null	2	null	0	233	0	0.15000000000000002	1.713983	0.15000000000000002
Q9H5K3	POMK	protein-O-mannose kinase [Source:HGNC Symbol;Acc:HGNC:26267]	0	2	0	218	300	84	2.9777375	2.0371785	1.584018
O95835	LATS1	large tumor suppressor kinase 1 [Source:HGNC Symbol;Acc:HGNC:6514]	0	2	0	205	543	185	2.7667844999999995	3.706162000000001	3.4225510000000003
Q12769	NUP160	nucleoporin 160 [Source:HGNC Symbol;Acc:HGNC:18017]	0	2	0	50	497	100	1.0441914999999997	3.6532325	2.038819
Q7Z392	TRAPPC11	trafficking protein particle complex 11 [Source:HGNC Symbol;Acc:HGNC:25751]	0	2	0	175	615	34	2.3120005	4.230433500000001	0.842138
Q9HAU4	SMURF2	SMAD specific E3 ubiquitin protein ligase 2 [Source:HGNC Symbol;Acc:HGNC:16809]	0	2	null	7	347	0	0.21898600000000004	2.6014255	0.15000000000000002
Q96RV3	PCNX1	pecanex 1 [Source:HGNC Symbol;Acc:HGNC:19740]	0	2	0	473	466	215	5.666228000000001	3.179238500000001	3.8548525
Q7Z401	DENND4A	DENN domain containing 4A [Source:HGNC Symbol;Acc:HGNC:24321]	0	2	0	68	263	2	0.8419595000000002	1.8339349999999999	0.18088900000000002
Q03188	CENPC	centromere protein C [Source:HGNC Symbol;Acc:HGNC:1854]	0	2	null	18	130	0	0.5836784999999999	1.360026	0.15000000000000002
Q96J02	ITCH	itchy E3 ubiquitin protein ligase [Source:HGNC Symbol;Acc:HGNC:13890]	0	4	0	150	631	235	2.7230264999999996	4.305743500000001	4.481838
Q9UHV7	MED13	mediator complex subunit 13 [Source:HGNC Symbol;Acc:HGNC:22474]	0	2	0	441	353	282	5.4710765000000015	2.4842785000000003	5.0011455
O75694	NUP155	nucleoporin 155 [Source:HGNC Symbol;Acc:HGNC:8063]	0	2	0	357	433	23	4.5165264999999994	3.2651054999999998	0.579658
Q9Y6X4	FAM169A	family with sequence similarity 169 member A [Source:HGNC Symbol;Acc:HGNC:29138]	0	2	0	2	118	7	0.1814585	0.8330345	0.25810299999999997
P20645	M6PR	mannose-6-phosphate receptor, cation dependent [Source:HGNC Symbol;Acc:HGNC:6752]	null	2	0	0	246	2	0.15000000000000002	1.9633730000000003	0.20700100000000002
Q9HD26	GOPC	golgi associated PDZ and coiled-coil motif containing [Source:HGNC Symbol;Acc:HGNC:17643]	2	2	0	8	286	5	0.48591999999999996	1.9820984999999998	0.39458750000000004
Q96IZ5	RBM41	RNA binding motif protein 41 [Source:HGNC Symbol;Acc:HGNC:25617]	0	2	0	142	473	153	1.8446619999999998	3.0937454999999994	2.7714594999999993
Q8NFA0	USP32	ubiquitin specific peptidase 32 [Source:HGNC Symbol;Acc:HGNC:19143]	0	2	0	158	388	73	1.8645265	2.5248320000000004	1.3286694999999997
Q9HCE5	METTL14	methyltransferase like 14 [Source:HGNC Symbol;Acc:HGNC:29330]	null	2	null	0	408	0	0.15000000000000002	2.7613615	0.15000000000000002
Q8IYU2	HACE1	HECT domain and ankyrin repeat containing E3 ubiquitin protein ligase 1 [Source:HGNC Symbol;Acc:HGNC:21033]	2	2	0	7	345	7	0.8254694999999999	2.3658395	0.5548464999999998
O94822	LTN1	listerin E3 ubiquitin protein ligase 1 [Source:HGNC Symbol;Acc:HGNC:13082]	0	2	0	164	500	84	2.3162760000000002	3.414407999999999	1.5777789999999998
Q9UK13	ZNF221	zinc finger protein 221 [Source:HGNC Symbol;Acc:HGNC:13014]	0	2	0	264	207	42	3.0741104999999997	1.4280600000000003	0.7889704999999999
O75351	VPS4B	vacuolar protein sorting 4 homolog B [Source:HGNC Symbol;Acc:HGNC:10895]	null	2	24	0	299	3	0.15000000000000002	2.255178	0.5945330000000001
P51814	ZNF41	zinc finger protein 41 [Source:HGNC Symbol;Acc:HGNC:13107]	0	2	0	363	397	78	4.042133	2.6237975000000002	1.4090455000000002
Q9ULK2	ATXN7L1	ataxin 7 like 1 [Source:HGNC Symbol;Acc:HGNC:22210]	0	2	null	10	60	0	0.28516699999999995	0.671883	0.15000000000000002
Q149N8	SHPRH	SNF2 histone linker PHD RING helicase [Source:HGNC Symbol;Acc:HGNC:19336]	0	2	0	418	452	237	4.963592500000001	3.0654065	4.2663544999999985
P55082	MFAP3	microfibril associated protein 3 [Source:HGNC Symbol;Acc:HGNC:7034]	0	2	0	437	303	347	5.234546999999999	2.0691725	6.5050760000000025
Q9UPZ3	HPS5	HPS5 biogenesis of lysosomal organelles complex 2 subunit 2 [Source:HGNC Symbol;Acc:HGNC:17022]	0	2	null	2	304	0	0.17235500000000004	2.1193224999999996	0.15000000000000002
Q68DQ2	CRYBG3	crystallin beta-gamma domain containing 3 [Source:HGNC Symbol;Acc:HGNC:34427]	0	2	0	427	340	259	5.205128500000001	2.3547810000000005	4.882527999999999
Q7Z333	SETX	senataxin [Source:HGNC Symbol;Acc:HGNC:445]	0	2	0	375	528	237	4.2983485	3.6340650000000005	4.293290999999999
O75691	UTP20	UTP20 small subunit processome component [Source:HGNC Symbol;Acc:HGNC:17897]	0	2	0	209	470	28	2.340858	3.284868	0.5854209999999999
Q8NEM0	MCPH1	microcephalin 1 [Source:HGNC Symbol;Acc:HGNC:6954]	28	4	null	1	373	0	0.9667224999999998	2.8975909999999994	0.15000000000000002
Q14191	WRN	Werner syndrome RecQ like helicase [Source:HGNC Symbol;Acc:HGNC:12791]	0	2	27	15	519	1	0.5357810000000001	3.4291385	0.583483
Q9NY74	ETAA1	ETAA1 activator of ATR kinase [Source:HGNC Symbol;Acc:HGNC:24648]	null	4	null	0	148	0	0.15000000000000002	1.2456159999999998	0.15000000000000002
Q2M389	WASHC4	WASH complex subunit 4 [Source:HGNC Symbol;Acc:HGNC:29174]	0	2	0	137	258	66	2.5884119999999995	1.7332949999999998	1.2357814999999999
Q9NSI6	BRWD1	bromodomain and WD repeat domain containing 1 [Source:HGNC Symbol;Acc:HGNC:12760]	0	2	null	22	82	0	0.4192885	0.8218314999999999	0.15000000000000002
Q9P2L0	WDR35	WD repeat domain 35 [Source:HGNC Symbol;Acc:HGNC:29250]	0	2	null	259	331	0	3.082262	2.3067645	0.15000000000000002
O60518	RANBP6	RAN binding protein 6 [Source:HGNC Symbol;Acc:HGNC:9851]	0	4	null	1	211	0	0.16856400000000005	1.5463545000000003	0.15000000000000002
Q6ZSS3	ZNF621	zinc finger protein 621 [Source:HGNC Symbol;Acc:HGNC:24787]	0	2	0	143	285	2	2.196069	1.9665859999999997	0.25049550000000004
Q5VZ89	DENND4C	DENN domain containing 4C [Source:HGNC Symbol;Acc:HGNC:26079]	0	2	0	470	553	328	5.450863500000001	3.599631499999999	5.942835
Q9NXF7	DCAF16	DDB1 and CUL4 associated factor 16 [Source:HGNC Symbol;Acc:HGNC:25987]	0	2	null	3	375	0	0.184204	2.881151999999999	0.15000000000000002
Q5T7W7	TSTD2	thiosulfate sulfurtransferase like domain containing 2 [Source:HGNC Symbol;Acc:HGNC:30087]	0	2	0	457	445	251	5.1874995	2.9404565	4.451042500000001
Q9H1U4	MEGF9	multiple EGF like domains 9 [Source:HGNC Symbol;Acc:HGNC:3234]	null	2	null	0	387	0	0.15000000000000002	2.5686239999999994	0.15000000000000002
O75592	MYCBP2	MYC binding protein 2 [Source:HGNC Symbol;Acc:HGNC:23386]	0	2	0	46	300	18	0.755999	2.1496590000000007	0.43602500000000005
Q86XK2	FBXO11	F-box protein 11 [Source:HGNC Symbol;Acc:HGNC:13590]	0	2	0	488	470	299	5.7370925	3.0382659999999997	5.279546000000001
Q70E73	RAPH1	Ras association (RalGDS/AF-6) and pleckstrin homology domains 1 [Source:HGNC Symbol;Acc:HGNC:14436]	0	2	0	116	318	9	1.840837	2.1152255	0.3094855
Q2TAA5	ALG11	ALG11 alpha-1,2-mannosyltransferase [Source:HGNC Symbol;Acc:HGNC:32456]	1	2	0	26	281	15	1.0492574999999997	2.0310585	0.674603
O15327	INPP4B	inositol polyphosphate-4-phosphatase type II B [Source:HGNC Symbol;Acc:HGNC:6075]	29	4	null	2	81	0	1.1243465	0.7395939999999999	0.15000000000000002
Q13107	USP4	ubiquitin specific peptidase 4 [Source:HGNC Symbol;Acc:HGNC:12627]	0	2	null	57	232	0	0.9138864999999999	1.5775665	0.15000000000000002
P52701	MSH6	mutS homolog 6 [Source:HGNC Symbol;Acc:HGNC:7329]	0	2	null	156	422	0	1.9971349999999999	2.9637719999999996	0.15000000000000002
P38571	LIPA	lipase A, lysosomal acid type [Source:HGNC Symbol;Acc:HGNC:6617]	null	4	null	0	189	0	0.15000000000000002	1.3962189999999999	0.15000000000000002
Q9P2M4	TBC1D14	TBC1 domain family member 14 [Source:HGNC Symbol;Acc:HGNC:29246]	0	2	0	203	221	102	2.761216999999999	1.735641	2.0717819999999993
P21359	NF1	neurofibromin 1 [Source:HGNC Symbol;Acc:HGNC:7765]	0	2	0	390	301	231	4.478573999999998	2.1827324999999993	4.051737999999999
Q8NHV4	NEDD1	neural precursor cell expressed, developmentally down-regulated 1 [Source:HGNC Symbol;Acc:HGNC:7723]	2	4	0	1	516	4	0.20251299999999994	3.5483764999999994	0.2202865
Q9H4L7	SMARCAD1	SWI/SNF-related, matrix-associated actin-dependent regulator of chromatin, subfamily a, containing DEAD/H box 1 [Source:HGNC Symbol;Acc:HGNC:18398]	0	4	0	235	400	74	3.1183360000000007	2.907136499999999	1.3525630000000004
A6H8Y1	BDP1	B double prime 1, subunit of RNA polymerase III transcription initiation factor IIIB [Source:HGNC Symbol;Acc:HGNC:13652]	0	2	0	316	243	64	3.7009684999999997	1.6927074999999998	1.2615789999999998
Q86YE8	ZNF573	zinc finger protein 573 [Source:HGNC Symbol;Acc:HGNC:26420]	0	2	0	216	404	65	2.7532440000000005	2.6367005000000003	1.1854529999999999
Q16706	MAN2A1	mannosidase alpha class 2A member 1 [Source:HGNC Symbol;Acc:HGNC:6824]	30	2	null	1	387	0	0.9667224999999998	2.712427	0.15000000000000002
Q7Z388	DPY19L4	dpy-19 like 4 [Source:HGNC Symbol;Acc:HGNC:27829]	2	4	6	5	211	1	0.3655770000000001	1.7249649999999999	0.345177
Q9HC62	SENP2	SUMO specific peptidase 2 [Source:HGNC Symbol;Acc:HGNC:23116]	0	2	null	7	33	0	0.40774550000000015	0.47456400000000004	0.15000000000000002
Q9HCG1	ZNF160	zinc finger protein 160 [Source:HGNC Symbol;Acc:HGNC:12948]	0	2	2	133	136	1	1.6598719999999998	1.19057	0.26401900000000006
Q8TEP8	CEP192	centrosomal protein 192 [Source:HGNC Symbol;Acc:HGNC:25515]	0	2	null	33	301	0	0.8268210000000004	2.5393839999999996	0.15000000000000002
Q52LR7	EPC2	enhancer of polycomb homolog 2 [Source:HGNC Symbol;Acc:HGNC:24543]	2	2	0	8	459	25	0.5139020000000002	3.102169	0.7186415000000002
Q8TF47	ZFP90	ZFP90 zinc finger protein [Source:HGNC Symbol;Acc:HGNC:23329]	1	2	null	5	344	0	0.434648	2.5576335	0.15000000000000002
Q76L83	ASXL2	ASXL transcriptional regulator 2 [Source:HGNC Symbol;Acc:HGNC:23805]	0	2	0	453	327	202	5.2804385	2.3103515	3.509684500000001
Q8WU20	FRS2	fibroblast growth factor receptor substrate 2 [Source:HGNC Symbol;Acc:HGNC:16971]	0	4	0	230	289	264	3.5003345000000006	2.0649990000000003	5.027759000000001
Q08999	RBL2	RB transcriptional corepressor like 2 [Source:HGNC Symbol;Acc:HGNC:9894]	0	2	0	2	254	3	0.17222750000000006	1.9100780000000002	0.20660150000000002
Q9Y4F4	TOGARAM1	TOG array regulator of axonemal microtubules 1 [Source:HGNC Symbol;Acc:HGNC:19959]	0	2	0	297	375	158	3.9182794999999997	2.530391	2.8341214999999997
O60524	NEMF	nuclear export mediator factor [Source:HGNC Symbol;Acc:HGNC:10663]	0	2	0	166	294	123	1.9749839999999999	2.0672004999999998	2.1603010000000005
Q96Q89	KIF20B	kinesin family member 20B [Source:HGNC Symbol;Acc:HGNC:7212]	0	2	0	254	415	1	2.787779499999999	2.7468519999999996	0.17733600000000005
Q86T82	USP37	ubiquitin specific peptidase 37 [Source:HGNC Symbol;Acc:HGNC:20063]	0	2	0	469	465	381	5.349118500000001	3.0436040000000015	7.1344755
Q9UGI0	ZRANB1	zinc finger RANBP2-type containing 1 [Source:HGNC Symbol;Acc:HGNC:18224]	0	2	0	173	340	75	2.485052	2.4742739999999994	1.3426349999999998
Q96JL9	ZNF333	zinc finger protein 333 [Source:HGNC Symbol;Acc:HGNC:15624]	14	2	null	36	156	0	1.1193229999999996	1.4468025000000002	0.15000000000000002
Q96LI5	CNOT6L	CCR4-NOT transcription complex subunit 6 like [Source:HGNC Symbol;Acc:HGNC:18042]	0	2	0	124	270	24	1.4892515000000004	2.1606495000000003	0.5257594999999999
Q4L235	AASDH	aminoadipate-semialdehyde dehydrogenase [Source:HGNC Symbol;Acc:HGNC:23993]	0	4	null	101	302	0	1.2812735000000002	2.3937364999999997	0.15000000000000002
P28749	RBL1	RB transcriptional corepressor like 1 [Source:HGNC Symbol;Acc:HGNC:9893]	25	2	null	18	288	0	0.4714615	2.051535	0.15000000000000002
Q9H0K6	PUS7L	pseudouridine synthase 7 like [Source:HGNC Symbol;Acc:HGNC:25276]	0	2	0	311	115	8	4.067505499999998	0.8952799999999997	0.29379449999999996
Q8IZH2	XRN1	5'-3' exoribonuclease 1 [Source:HGNC Symbol;Acc:HGNC:30654]	0	2	0	175	396	96	2.390327999999999	2.7210544999999997	1.9217229999999998
P30260	CDC27	cell division cycle 27 [Source:HGNC Symbol;Acc:HGNC:1728]	0	4	0	19	498	1	0.4811855	3.48557	0.1671445
Q9Y5P4	COL4A3BP	collagen type IV alpha 3 binding protein [Source:HGNC Symbol;Acc:HGNC:2205]	1	2	0	8	232	1	0.42319850000000014	1.5943455	0.2082675
Q8N4A0	GALNT4	polypeptide N-acetylgalactosaminyltransferase 4 [Source:HGNC Symbol;Acc:HGNC:4126]	0	2	0	163	266	83	2.0290354999999995	1.8519549999999996	1.49521
Q6YHK3	CD109	CD109 molecule [Source:HGNC Symbol;Acc:HGNC:21685]	null	2	null	0	175	0	0.15000000000000002	1.2136135000000001	0.15000000000000002
Q9C0D2	CEP295	centrosomal protein 295 [Source:HGNC Symbol;Acc:HGNC:29366]	0	2	0	148	236	18	2.4271925	1.7209869999999998	0.7615409999999998
Q7Z589	EMSY	EMSY transcriptional repressor, BRCA2 interacting [Source:HGNC Symbol;Acc:HGNC:18071]	0	2	0	198	438	117	2.6647250000000002	3.0953180000000002	2.1391275
Q9NXD2	MTMR10	myotubularin related protein 10 [Source:HGNC Symbol;Acc:HGNC:25999]	0	2	null	4	395	0	0.19877299999999998	2.631795999999999	0.15000000000000002
P78347	GTF2I	general transcription factor IIi [Source:HGNC Symbol;Acc:HGNC:4659]	0	2	0	456	441	280	5.206224999999999	2.9872574999999997	5.0696214999999984
Q15652	JMJD1C	jumonji domain containing 1C [Source:HGNC Symbol;Acc:HGNC:12313]	0	2	0	258	350	37	3.169378499999999	2.3039595000000004	0.7508225000000001
O95876	WDPCP	WD repeat containing planar cell polarity effector [Source:HGNC Symbol;Acc:HGNC:28027]	null	4	null	0	88	0	0.15000000000000002	0.754707	0.15000000000000002
P25054	APC	APC regulator of WNT signaling pathway [Source:HGNC Symbol;Acc:HGNC:583]	0	2	0	11	455	15	0.2839515000000001	3.123223499999999	0.42551049999999996
O60281	ZNF292	zinc finger protein 292 [Source:HGNC Symbol;Acc:HGNC:18410]	0	2	0	48	376	16	1.3856534999999999	2.457053	0.8586534999999998
O43809	NUDT21	nudix hydrolase 21 [Source:HGNC Symbol;Acc:HGNC:13870]	2	2	0	5	307	1	0.43818400000000013	2.1349285000000005	0.17034900000000006
Q8NCM8	DYNC2H1	dynein cytoplasmic 2 heavy chain 1 [Source:HGNC Symbol;Acc:HGNC:2962]	0	2	0	39	305	7	0.6762435	2.109233	0.25748249999999995
Q9H2U1	DHX36	DEAH-box helicase 36 [Source:HGNC Symbol;Acc:HGNC:14410]	0	2	0	32	223	12	0.6006190000000002	1.4974455	0.5985535000000002
Q5TAP6	UTP14C	UTP14C small subunit processome component [Source:HGNC Symbol;Acc:HGNC:20321]	1	2	7	5	367	7	0.6485590000000002	2.6666885000000002	0.9888990000000001
Q05D32	CTDSPL2	CTD small phosphatase like 2 [Source:HGNC Symbol;Acc:HGNC:26936]	0	4	0	112	319	115	1.8664305	2.3828225	2.2702314999999995
Q8TCN5	ZNF507	zinc finger protein 507 [Source:HGNC Symbol;Acc:HGNC:23783]	0	2	0	418	500	65	5.173219499999999	3.7538894999999997	1.2936495000000001
Q9NPI6	DCP1A	decapping mRNA 1A [Source:HGNC Symbol;Acc:HGNC:18714]	0	2	0	120	308	50	1.7731685	2.2067534999999996	0.9356210000000001
Q15596	NCOA2	nuclear receptor coactivator 2 [Source:HGNC Symbol;Acc:HGNC:7669]	0	2	6	170	224	6	2.3550614999999997	1.5833210000000002	0.402042
Q9Y6Q9	NCOA3	nuclear receptor coactivator 3 [Source:HGNC Symbol;Acc:HGNC:7670]	0	2	0	235	433	18	2.673157	3.021538	0.42979450000000013
Q9UPS8	ANKRD26	ankyrin repeat domain 26 [Source:HGNC Symbol;Acc:HGNC:29186]	0	2	12	126	188	2	2.005992	1.7362785	0.4032914999999999
Q5T890	ERCC6L2	ERCC excision repair 6 like 2 [Source:HGNC Symbol;Acc:HGNC:26922]	0	2	0	379	532	147	4.282666	3.5039554999999982	2.5151589999999993
Q5VV42	CDKAL1	CDK5 regulatory subunit associated protein 1 like 1 [Source:HGNC Symbol;Acc:HGNC:21050]	null	2	null	0	37	0	0.15000000000000002	0.472728	0.15000000000000002
Q8IY21	DDX60	DExD/H-box helicase 60 [Source:HGNC Symbol;Acc:HGNC:25942]	25	2	28	11	195	6	0.44844350000000005	1.4885034999999998	1.6260675
Q9BYW2	SETD2	SET domain containing 2, histone lysine methyltransferase [Source:HGNC Symbol;Acc:HGNC:18420]	0	2	0	441	385	147	5.1845925	2.7538134999999992	2.700663
Q9UBT6	POLK	DNA polymerase kappa [Source:HGNC Symbol;Acc:HGNC:9183]	31	2	0	1	274	14	0.9667224999999998	1.9541845	0.9627614999999998
Q7Z5K2	WAPL	WAPL cohesin release factor [Source:HGNC Symbol;Acc:HGNC:23293]	0	2	0	312	530	27	3.5164165	3.673522	0.6379849999999999
Q9H2K2	TNKS2	tankyrase 2 [Source:HGNC Symbol;Acc:HGNC:15677]	0	2	0	173	523	52	2.179188000000001	3.5342409999999997	1.0262310000000001
Q8NCR0	B3GALNT2	beta-1,3-N-acetylgalactosaminyltransferase 2 [Source:HGNC Symbol;Acc:HGNC:28596]	0	2	0	41	257	8	0.655818	1.7377659999999997	0.3293755
Q13315	ATM	ATM serine/threonine kinase [Source:HGNC Symbol;Acc:HGNC:795]	0	2	0	102	201	11	1.320977	1.452659	0.33590349999999997
Q9Y297	BTRC	beta-transducin repeat containing E3 ubiquitin protein ligase [Source:HGNC Symbol;Acc:HGNC:1144]	0	2	null	13	169	0	0.3865889999999999	1.4694805	0.15000000000000002
Q5XKL5	BTBD8	BTB domain containing 8 [Source:HGNC Symbol;Acc:HGNC:21019]	0	2	0	34	192	15	0.650701	1.3058810000000003	0.37643150000000003
Q96QG7	MTMR9	myotubularin related protein 9 [Source:HGNC Symbol;Acc:HGNC:14596]	null	2	null	0	152	0	0.15000000000000002	1.3231870000000001	0.15000000000000002
Q9Y253	POLH	DNA polymerase eta [Source:HGNC Symbol;Acc:HGNC:9181]	0	2	0	101	287	3	1.2514724999999995	2.378275000000001	0.19736200000000004
O00507	USP9Y	ubiquitin specific peptidase 9 Y-linked [Source:HGNC Symbol;Acc:HGNC:12633]	null	2	null	0	235	0	0.15000000000000002	1.5853185	0.15000000000000002
O94782	USP1	ubiquitin specific peptidase 1 [Source:HGNC Symbol;Acc:HGNC:12607]	0	4	0	89	420	25	1.7103364999999995	3.0932779999999998	0.666766
Q8TF68	ZNF384	zinc finger protein 384 [Source:HGNC Symbol;Acc:HGNC:11955]	0	2	0	152	403	1	1.9549749999999997	2.925794	0.16624350000000007
Q96ST3	SIN3A	SIN3 transcription regulator family member A [Source:HGNC Symbol;Acc:HGNC:19353]	0	2	0	242	359	27	2.8839825	2.509991	0.5718719999999999
A8MUV8	ZNF727	zinc finger protein 727 [Source:HGNC Symbol;Acc:HGNC:22785]	null	2	null	0	36	0	0.15000000000000002	0.3685689999999999	0.15000000000000002
P48200	IREB2	iron responsive element binding protein 2 [Source:HGNC Symbol;Acc:HGNC:6115]	0	2	0	283	496	290	3.4976570000000002	3.308370500000001	5.263531999999998
Q2KHR2	RFX7	regulatory factor X7 [Source:HGNC Symbol;Acc:HGNC:25777]	0	2	0	116	201	118	1.6095094999999995	1.5676810000000003	2.023162
Q02386	ZNF45	zinc finger protein 45 [Source:HGNC Symbol;Acc:HGNC:13111]	0	2	null	65	183	0	1.0052785000000002	1.593997	0.15000000000000002
Q86WG5	SBF2	SET binding factor 2 [Source:HGNC Symbol;Acc:HGNC:2135]	0	2	0	368	499	151	4.518481499999999	3.2883105	2.794214
Q13873	BMPR2	bone morphogenetic protein receptor type 2 [Source:HGNC Symbol;Acc:HGNC:1078]	0	2	0	34	329	86	0.8232934999999999	2.3534720000000005	1.6259144999999997
Q3L8U1	CHD9	chromodomain helicase DNA binding protein 9 [Source:HGNC Symbol;Acc:HGNC:25701]	0	2	0	68	224	41	1.1366715000000003	1.7247354999999998	0.9909050000000001
Q5JVG2	ZNF484	zinc finger protein 484 [Source:HGNC Symbol;Acc:HGNC:23385]	0	4	0	7	149	3	0.241596	1.2843250000000004	0.194472
O15131	KPNA5	karyopherin subunit alpha 5 [Source:HGNC Symbol;Acc:HGNC:6398]	32	4	null	1	132	0	0.9667224999999998	1.1226805	0.15000000000000002
Q14669	TRIP12	thyroid hormone receptor interactor 12 [Source:HGNC Symbol;Acc:HGNC:12306]	0	2	0	283	444	88	3.2309185	3.0090260000000013	1.542742
O60476	MAN1A2	mannosidase alpha class 1A member 2 [Source:HGNC Symbol;Acc:HGNC:6822]	0	2	0	90	396	51	1.3476244999999998	2.5952885000000006	1.148461
Q86VH2	KIF27	kinesin family member 27 [Source:HGNC Symbol;Acc:HGNC:18632]	0	2	null	38	105	0	0.8171904999999998	0.9363180000000001	0.15000000000000002
Q9NVP1	DDX18	DEAD-box helicase 18 [Source:HGNC Symbol;Acc:HGNC:2741]	2	4	0	4	314	3	0.8968185000000001	2.1766720000000004	0.20632949999999997
Q14207	NPAT	nuclear protein, coactivator of histone transcription [Source:HGNC Symbol;Acc:HGNC:7896]	0	2	0	80	392	159	1.093976	2.6841899999999987	2.9281314999999997
Q86YC2	PALB2	partner and localizer of BRCA2 [Source:HGNC Symbol;Acc:HGNC:26144]	2	2	null	20	83	0	1.1100665000000003	0.8949484999999998	0.15000000000000002
Q9Y573	IPP	intracisternal A particle-promoted polypeptide [Source:HGNC Symbol;Acc:HGNC:6108]	0	4	0	57	379	25	1.2677074999999998	2.6820310000000003	0.6680834999999999
O43148	RNMT	RNA guanine-7 methyltransferase [Source:HGNC Symbol;Acc:HGNC:10075]	0	2	0	50	304	2	0.8507910000000002	2.2105614999999994	0.18604000000000004
Q9P2R3	ANKFY1	ankyrin repeat and FYVE domain containing 1 [Source:HGNC Symbol;Acc:HGNC:20763]	0	2	0	187	412	66	2.3292555000000004	3.3067895000000003	1.3549429999999998
Q92889	ERCC4	ERCC excision repair 4, endonuclease catalytic subunit [Source:HGNC Symbol;Acc:HGNC:3436]	0	4	0	96	182	1	1.2965310000000005	1.3586745000000002	0.16566550000000008
O95600	KLF8	Kruppel like factor 8 [Source:HGNC Symbol;Acc:HGNC:6351]	13	2	9	38	113	20	1.0210034999999997	1.1716574999999998	0.6021150000000001
Q6R327	RICTOR	RPTOR independent companion of MTOR complex 2 [Source:HGNC Symbol;Acc:HGNC:28611]	0	2	0	360	433	17	4.0720445	2.9157045	0.40999800000000003
Q9Y2H8	ZNF510	zinc finger protein 510 [Source:HGNC Symbol;Acc:HGNC:29161]	0	2	0	186	394	26	2.6077665	2.842035	0.549211
Q9UKN8	GTF3C4	general transcription factor IIIC subunit 4 [Source:HGNC Symbol;Acc:HGNC:4667]	0	2	0	191	338	99	2.2274765	2.6081660000000007	1.9232869999999997
Q5H9R7	PPP6R3	protein phosphatase 6 regulatory subunit 3 [Source:HGNC Symbol;Acc:HGNC:1173]	0	2	null	57	395	0	0.9223779999999999	3.0581985000000005	0.15000000000000002
O43318	MAP3K7	mitogen-activated protein kinase kinase kinase 7 [Source:HGNC Symbol;Acc:HGNC:6859]	2	4	0	10	453	3	1.4127514999999997	3.2119379999999995	0.3926580000000002
Q8IZQ1	WDFY3	WD repeat and FYVE domain containing 3 [Source:HGNC Symbol;Acc:HGNC:20751]	0	2	0	536	427	315	6.505968500000001	2.9730624999999997	5.486988500000002
Q9NVR0	KLHL11	kelch like family member 11 [Source:HGNC Symbol;Acc:HGNC:19008]	0	2	0	379	199	267	4.5518865	1.4652049999999999	4.7099695
Q16513	PKN2	protein kinase N2 [Source:HGNC Symbol;Acc:HGNC:9406]	0	2	0	114	388	73	1.6987085000000002	2.6458039999999996	1.3130209999999998
Q8N3P4	VPS8	VPS8 subunit of CORVET complex [Source:HGNC Symbol;Acc:HGNC:29122]	0	2	null	21	168	0	0.49048450000000005	1.2245020000000004	0.15000000000000002
Q9ULH7	MRTFB	myocardin related transcription factor B [Source:HGNC Symbol;Acc:HGNC:29819]	0	2	0	257	265	95	3.1560759999999997	1.7681449999999994	1.7744009999999997
Q99698	LYST	lysosomal trafficking regulator [Source:HGNC Symbol;Acc:HGNC:1968]	0	2	0	64	283	4	1.3822194999999997	2.3088384999999993	0.5671289999999999
Q9BUT9	MCRIP2	MAPK regulated corepressor interacting protein 2 [Source:HGNC Symbol;Acc:HGNC:14142]	1	2	0	7	196	30	0.47785350000000004	1.5499584999999998	1.5261755000000001
Q68DK2	ZFYVE26	zinc finger FYVE-type containing 26 [Source:HGNC Symbol;Acc:HGNC:20761]	0	2	null	45	218	0	1.052632	1.812753	0.15000000000000002
Q95460	MR1	major histocompatibility complex, class I-related [Source:HGNC Symbol;Acc:HGNC:4975]	6	2	9	56	194	9	1.4764419999999998	1.5711999999999997	0.5024780000000001
Q8NCN4	RNF169	ring finger protein 169 [Source:HGNC Symbol;Acc:HGNC:26961]	0	2	0	429	451	258	5.0492300000000006	2.9801089999999997	4.6943635000000015
Q8TB72	PUM2	pumilio RNA binding family member 2 [Source:HGNC Symbol;Acc:HGNC:14958]	0	2	0	342	251	66	4.271709499999999	1.9539125	1.250903
Q12768	WASHC5	WASH complex subunit 5 [Source:HGNC Symbol;Acc:HGNC:28984]	0	2	6	50	287	6	0.9227264999999999	1.9602875000000002	0.5488029999999999
Q9H649	NSUN3	NOP2/Sun RNA methyltransferase 3 [Source:HGNC Symbol;Acc:HGNC:26208]	2	4	0	17	321	21	0.4802845	2.428875500000001	0.5143780000000002
Q14119	VEZF1	vascular endothelial zinc finger 1 [Source:HGNC Symbol;Acc:HGNC:12949]	1	2	null	11	273	0	0.41981550000000006	1.8912504999999997	0.15000000000000002
O60447	EVI5	ecotropic viral integration site 5 [Source:HGNC Symbol;Acc:HGNC:3501]	0	2	null	70	363	0	1.3685855	2.4359900000000008	0.15000000000000002
Q9NV70	EXOC1	exocyst complex component 1 [Source:HGNC Symbol;Acc:HGNC:30380]	0	2	null	20	164	0	0.5260144999999999	1.4847125	0.15000000000000002
Q32M78	ZNF699	zinc finger protein 699 [Source:HGNC Symbol;Acc:HGNC:24750]	0	2	0	336	267	172	3.9167750000000003	1.8368505000000004	2.9012205
Q6KC79	NIPBL	NIPBL cohesin loading factor [Source:HGNC Symbol;Acc:HGNC:28862]	0	2	0	399	264	252	4.716931000000001	2.048594	4.426282
Q5T5U3	ARHGAP21	Rho GTPase activating protein 21 [Source:HGNC Symbol;Acc:HGNC:23725]	0	2	0	202	289	2	2.3823295	1.9126960000000002	0.18110150000000005
Q8N9F8	ZNF454	zinc finger protein 454 [Source:HGNC Symbol;Acc:HGNC:21200]	null	2	null	0	40	0	0.15000000000000002	0.504722	0.15000000000000002
P23921	RRM1	ribonucleotide reductase catalytic subunit M1 [Source:HGNC Symbol;Acc:HGNC:10451]	7	2	0	8	96	1	0.31690599999999997	0.9295860000000001	0.18229150000000002
P12429	ANXA3	annexin A3 [Source:HGNC Symbol;Acc:HGNC:541]	null	1	null	0	302	0	0.15000000000000002	2.8305940000000005	0.15000000000000002
Q9ULF5	SLC39A10	solute carrier family 39 member 10 [Source:HGNC Symbol;Acc:HGNC:20861]	null	1	null	0	218	0	0.15000000000000002	2.0686965000000006	0.15000000000000002
P23510	TNFSF4	TNF superfamily member 4 [Source:HGNC Symbol;Acc:HGNC:11934]	null	1	null	0	50	0	0.15000000000000002	0.6183244999999998	0.15000000000000002
P0C0S8.1	null	null	null	1	null	0	14	0	0.15000000000000002	0.28280400000000006	0.15000000000000002
Q13454	TUSC3	tumor suppressor candidate 3 [Source:HGNC Symbol;Acc:HGNC:30242]	null	1	null	0	232	0	0.15000000000000002	2.3333525000000006	0.15000000000000002
Q93099	HGD	homogentisate 1,2-dioxygenase [Source:HGNC Symbol;Acc:HGNC:4892]	null	1	null	0	316	0	0.15000000000000002	3.100605	0.15000000000000002
Q8NEA4	FBXO36	F-box protein 36 [Source:HGNC Symbol;Acc:HGNC:27020]	null	1	null	0	120	0	0.15000000000000002	1.0898789999999998	0.15000000000000002
Q9UP83	COG5	component of oligomeric golgi complex 5 [Source:HGNC Symbol;Acc:HGNC:14857]	0	1	0	46	202	2	0.9682439999999999	1.7753275000000004	0.263322
Q68CQ7	GLT8D1	glycosyltransferase 8 domain containing 1 [Source:HGNC Symbol;Acc:HGNC:24870]	null	1	null	0	215	0	0.15000000000000002	2.0267915	0.15000000000000002
Q9Y2Y6	TMEM98	transmembrane protein 98 [Source:HGNC Symbol;Acc:HGNC:24529]	null	1	null	0	286	0	0.15000000000000002	2.898857499999999	0.15000000000000002
Q9BW66	CINP	cyclin dependent kinase 2 interacting protein [Source:HGNC Symbol;Acc:HGNC:23789]	null	1	null	0	237	0	0.15000000000000002	2.5847824999999998	0.15000000000000002
P20151	KLK2	kallikrein related peptidase 2 [Source:HGNC Symbol;Acc:HGNC:6363]	null	1	null	0	239	0	0.15000000000000002	2.5384235	0.15000000000000002
Q15846	CLUL1	clusterin like 1 [Source:HGNC Symbol;Acc:HGNC:2096]	null	1	null	0	307	0	0.15000000000000002	2.9247484999999998	0.15000000000000002
Q9NRF8	CTPS2	CTP synthase 2 [Source:HGNC Symbol;Acc:HGNC:2520]	null	1	null	0	243	0	0.15000000000000002	2.2238130000000003	0.15000000000000002
Q93077	HIST1H2AC	histone cluster 1 H2A family member c [Source:HGNC Symbol;Acc:HGNC:4733]	33	1	29	1	249	1	0.4090714999999999	2.618213000000001	0.50887
P61019	RAB2A	RAB2A, member RAS oncogene family [Source:HGNC Symbol;Acc:HGNC:9763]	null	1	null	0	156	0	0.15000000000000002	1.709223	0.15000000000000002
Q9HBI5	C3orf14	chromosome 3 open reading frame 14 [Source:HGNC Symbol;Acc:HGNC:25024]	null	1	null	0	21	0	0.15000000000000002	0.3576805	0.15000000000000002
P49914	MTHFS	methenyltetrahydrofolate synthetase [Source:HGNC Symbol;Acc:HGNC:7437]	null	1	null	0	148	0	0.15000000000000002	1.3929974999999994	0.15000000000000002
Q9H5I1	SUV39H2	suppressor of variegation 3-9 homolog 2 [Source:HGNC Symbol;Acc:HGNC:17287]	null	1	null	0	254	0	0.15000000000000002	2.2436434999999997	0.15000000000000002
Q86XN6	ZNF761	zinc finger protein 761 [Source:HGNC Symbol;Acc:HGNC:23179]	2	1	30	2	384	1	0.771384	3.585147500000001	0.9667224999999998
Q9BV57	ADI1	acireductone dioxygenase 1 [Source:HGNC Symbol;Acc:HGNC:30576]	null	1	null	0	336	0	0.15000000000000002	3.378682500000001	0.15000000000000002
P61966	AP1S1	adaptor related protein complex 1 subunit sigma 1 [Source:HGNC Symbol;Acc:HGNC:559]	null	1	null	0	240	0	0.15000000000000002	2.5708425	0.15000000000000002
Q9BSE2	TMEM79	transmembrane protein 79 [Source:HGNC Symbol;Acc:HGNC:28196]	null	1	null	0	265	0	0.15000000000000002	2.7293845	0.15000000000000002
Q00796	SORD	sorbitol dehydrogenase [Source:HGNC Symbol;Acc:HGNC:11184]	null	1	null	0	40	0	0.15000000000000002	0.517217	0.15000000000000002
Q9GZS3	WDR61	WD repeat domain 61 [Source:HGNC Symbol;Acc:HGNC:30300]	null	1	null	0	361	0	0.15000000000000002	3.5277554999999996	0.15000000000000002
Q96CB8	INTS12	integrator complex subunit 12 [Source:HGNC Symbol;Acc:HGNC:25067]	null	1	null	0	63	0	0.15000000000000002	0.7319610000000001	0.15000000000000002
Q12983	BNIP3	BCL2 interacting protein 3 [Source:HGNC Symbol;Acc:HGNC:1084]	null	1	null	0	310	0	0.15000000000000002	3.043366	0.15000000000000002
Q9NXC5	MIOS	meiosis regulator for oocyte development [Source:HGNC Symbol;Acc:HGNC:21905]	null	1	null	0	196	0	0.15000000000000002	2.126963999999999	0.15000000000000002
P15309	ACPP	acid phosphatase, prostate [Source:HGNC Symbol;Acc:HGNC:125]	null	1	null	0	304	0	0.15000000000000002	2.9336904999999995	0.15000000000000002
Q9BZM1	PLA2G12A	phospholipase A2 group XIIA [Source:HGNC Symbol;Acc:HGNC:18554]	null	1	null	0	240	0	0.15000000000000002	2.305634	0.15000000000000002
Q8IY95	TMEM192	transmembrane protein 192 [Source:HGNC Symbol;Acc:HGNC:26775]	null	1	null	0	395	0	0.15000000000000002	3.7562949999999993	0.15000000000000002
O95528	SLC2A10	solute carrier family 2 member 10 [Source:HGNC Symbol;Acc:HGNC:13444]	null	1	null	0	326	0	0.15000000000000002	3.0629159999999995	0.15000000000000002
O00442	RTCA	RNA 3'-terminal phosphate cyclase [Source:HGNC Symbol;Acc:HGNC:17981]	null	1	null	0	227	0	0.15000000000000002	2.3256514999999998	0.15000000000000002
O95772	STARD3NL	STARD3 N-terminal like [Source:HGNC Symbol;Acc:HGNC:19169]	null	1	null	0	200	0	0.15000000000000002	2.005108	0.15000000000000002
Q92783	STAM	signal transducing adaptor molecule [Source:HGNC Symbol;Acc:HGNC:11357]	null	1	null	0	207	0	0.15000000000000002	1.8481640000000001	0.15000000000000002
Q9BVM4	GGACT	gamma-glutamylamine cyclotransferase [Source:HGNC Symbol;Acc:HGNC:25100]	null	1	null	0	7	0	0.15000000000000002	0.21595999999999999	0.15000000000000002
Q8N2C3	DEPDC4	DEP domain containing 4 [Source:HGNC Symbol;Acc:HGNC:22952]	null	1	null	0	82	0	0.15000000000000002	0.8936564999999999	0.15000000000000002
P42695	NCAPD3	non-SMC condensin II complex subunit D3 [Source:HGNC Symbol;Acc:HGNC:28952]	2	1	31	3	242	2	0.9846915	2.4340690000000005	0.9662889999999998
Q9NS18	GLRX2	glutaredoxin 2 [Source:HGNC Symbol;Acc:HGNC:16065]	null	1	null	0	190	0	0.15000000000000002	2.0485005	0.15000000000000002
P78540	ARG2	arginase 2 [Source:HGNC Symbol;Acc:HGNC:664]	null	1	null	0	297	0	0.15000000000000002	2.7973930000000005	0.15000000000000002
P80404	ABAT	4-aminobutyrate aminotransferase [Source:HGNC Symbol;Acc:HGNC:23]	2	1	null	3	260	0	0.8771325000000001	2.6099595000000004	0.15000000000000002
O43772	SLC25A20	solute carrier family 25 member 20 [Source:HGNC Symbol;Acc:HGNC:1421]	null	1	null	0	162	0	0.15000000000000002	1.6260674999999998	0.15000000000000002
Q6ZN06	ZNF813	zinc finger protein 813 [Source:HGNC Symbol;Acc:HGNC:33257]	2	1	30	1	298	1	0.47741999999999996	2.7275229999999993	0.9667224999999998
Q8TC07	TBC1D15	TBC1 domain family member 15 [Source:HGNC Symbol;Acc:HGNC:25694]	null	4	null	0	424	0	0.15000000000000002	3.516102	0.15000000000000002
Q9H0R4	HDHD2	haloacid dehalogenase like hydrolase domain containing 2 [Source:HGNC Symbol;Acc:HGNC:25364]	null	1	null	0	241	0	0.15000000000000002	2.1341805000000007	0.15000000000000002
O43687	AKAP7	A-kinase anchoring protein 7 [Source:HGNC Symbol;Acc:HGNC:377]	null	1	null	0	166	0	0.15000000000000002	1.7430020000000004	0.15000000000000002
Q86V20	SHLD2	shieldin complex subunit 2 [Source:HGNC Symbol;Acc:HGNC:28773]	34	1	null	1	413	0	0.9667224999999998	3.5371649999999994	0.15000000000000002
P28330	ACADL	acyl-CoA dehydrogenase long chain [Source:HGNC Symbol;Acc:HGNC:88]	2	1	null	3	92	0	0.7925149999999997	0.9824389999999998	0.15000000000000002
Q969Z3	MARC2	mitochondrial amidoxime reducing component 2 [Source:HGNC Symbol;Acc:HGNC:26064]	null	1	null	0	192	0	0.15000000000000002	1.8464724999999997	0.15000000000000002
Q9NY26	SLC39A1	solute carrier family 39 member 1 [Source:HGNC Symbol;Acc:HGNC:12876]	null	1	null	0	79	0	0.15000000000000002	0.9246560000000001	0.15000000000000002
Q9UHY7	ENOPH1	enolase-phosphatase 1 [Source:HGNC Symbol;Acc:HGNC:24599]	null	1	null	0	199	0	0.15000000000000002	2.109692	0.15000000000000002
Q14749	GNMT	glycine N-methyltransferase [Source:HGNC Symbol;Acc:HGNC:4415]	2	1	null	2	76	0	0.774172	0.9448435000000003	0.15000000000000002
Q96NT3	GUCD1	guanylyl cyclase domain containing 1 [Source:HGNC Symbol;Acc:HGNC:14237]	null	1	null	0	201	0	0.15000000000000002	2.017025	0.15000000000000002
Q9H777	ELAC1	elaC ribonuclease Z 1 [Source:HGNC Symbol;Acc:HGNC:14197]	null	1	null	0	78	0	0.15000000000000002	0.819868	0.15000000000000002
Q9H0W9	C11orf54	chromosome 11 open reading frame 54 [Source:HGNC Symbol;Acc:HGNC:30204]	null	1	null	0	233	0	0.15000000000000002	2.0360055	0.15000000000000002
P51159	RAB27A	RAB27A, member RAS oncogene family [Source:HGNC Symbol;Acc:HGNC:9766]	2	1	null	6	294	0	1.477581	2.8944715000000003	0.15000000000000002
Q99611	SEPHS2	selenophosphate synthetase 2 [Source:HGNC Symbol;Acc:HGNC:19686]	null	1	null	0	281	0	0.15000000000000002	2.7379439999999997	0.15000000000000002
Q9UJ83	HACL1	2-hydroxyacyl-CoA lyase 1 [Source:HGNC Symbol;Acc:HGNC:17856]	null	1	null	0	204	0	0.15000000000000002	1.8009635	0.15000000000000002
O43913	ORC5	origin recognition complex subunit 5 [Source:HGNC Symbol;Acc:HGNC:8491]	null	1	null	0	272	0	0.15000000000000002	2.6962940000000004	0.15000000000000002
Q5FWF6	ZNF789	zinc finger protein 789 [Source:HGNC Symbol;Acc:HGNC:27801]	null	1	null	0	100	0	0.15000000000000002	1.1075590000000002	0.15000000000000002
Q8TEY5	CREB3L4	cAMP responsive element binding protein 3 like 4 [Source:HGNC Symbol;Acc:HGNC:18854]	null	1	null	0	328	0	0.15000000000000002	3.410897500000001	0.15000000000000002
O14863	SLC30A4	solute carrier family 30 member 4 [Source:HGNC Symbol;Acc:HGNC:11015]	null	1	null	0	328	0	0.15000000000000002	3.0642419999999997	0.15000000000000002
Q6NSI8	KIAA1841	KIAA1841 [Source:HGNC Symbol;Acc:HGNC:29387]	null	1	null	0	270	0	0.15000000000000002	2.679753	0.15000000000000002
Q8WWT9	SLC13A3	solute carrier family 13 member 3 [Source:HGNC Symbol;Acc:HGNC:14430]	null	1	null	0	90	0	0.15000000000000002	1.1586354999999997	0.15000000000000002
Q8NBQ7	AQP11	aquaporin 11 [Source:HGNC Symbol;Acc:HGNC:19940]	null	1	null	0	296	0	0.15000000000000002	2.807422999999999	0.15000000000000002
Q8WWB7	GLMP	glycosylated lysosomal membrane protein [Source:HGNC Symbol;Acc:HGNC:29436]	null	1	null	0	290	0	0.15000000000000002	2.988065	0.15000000000000002
Q17RP2	TIGD6	tigger transposable element derived 6 [Source:HGNC Symbol;Acc:HGNC:18332]	null	1	null	0	203	0	0.15000000000000002	2.0447859999999998	0.15000000000000002
P61647	ST8SIA6	ST8 alpha-N-acetyl-neuraminide alpha-2,8-sialyltransferase 6 [Source:HGNC Symbol;Acc:HGNC:23317]	35	1	null	1	169	0	0.9667224999999998	1.6747810000000003	0.15000000000000002
Q9Y483	MTF2	metal response element binding transcription factor 2 [Source:HGNC Symbol;Acc:HGNC:29535]	2	3	null	2	40	0	0.26089100000000004	1.2191044999999998	0.15000000000000002
Q5TBK1	N4BP2L1	NEDD4 binding protein 2 like 1 [Source:HGNC Symbol;Acc:HGNC:25037]	null	4	null	0	20	0	0.15000000000000002	0.5901979999999998	0.15000000000000002
Q8NHS4	CLHC1	clathrin heavy chain linker domain containing 1 [Source:HGNC Symbol;Acc:HGNC:26453]	14	3	null	9	20	0	0.479783	0.825036	0.15000000000000002
O95789	ZMYM6	zinc finger MYM-type containing 6 [Source:HGNC Symbol;Acc:HGNC:13050]	null	3	null	0	10	0	0.15000000000000002	0.3911279999999999	0.15000000000000002
P31483	TIA1	TIA1 cytotoxic granule associated RNA binding protein [Source:HGNC Symbol;Acc:HGNC:11802]	14	3	2	22	28	11	1.3895719999999998	1.2294320000000005	1.4192285000000002
O75530	EED	embryonic ectoderm development [Source:HGNC Symbol;Acc:HGNC:3188]	null	4	null	0	61	0	0.15000000000000002	1.162792	0.15000000000000002
Q9NUP7	TRMT13	tRNA methyltransferase 13 homolog [Source:HGNC Symbol;Acc:HGNC:25502]	14	3	null	23	40	0	1.1581934999999999	1.0260185000000002	0.15000000000000002
Q8WV92	MITD1	microtubule interacting and trafficking domain containing 1 [Source:HGNC Symbol;Acc:HGNC:25207]	null	3	null	0	8	0	0.15000000000000002	0.5803464999999999	0.15000000000000002
P51157	RAB28	RAB28, member RAS oncogene family [Source:HGNC Symbol;Acc:HGNC:9768]	null	4	null	0	16	0	0.15000000000000002	0.5568015	0.15000000000000002
O95218	ZRANB2	zinc finger RANBP2-type containing 2 [Source:HGNC Symbol;Acc:HGNC:13058]	14	3	2	11	19	5	0.8397665	0.8504085	0.6620485
Q7L592	NDUFAF7	NADH:ubiquinone oxidoreductase complex assembly factor 7 [Source:HGNC Symbol;Acc:HGNC:28816]	null	3	null	0	2	0	0.15000000000000002	0.24498750000000002	0.15000000000000002
A8K855	EFCAB7	EF-hand calcium binding domain 7 [Source:HGNC Symbol;Acc:HGNC:29379]	null	4	null	0	45	0	0.15000000000000002	0.6275725000000001	0.15000000000000002
Q7Z4G4	TRMT11	tRNA methyltransferase 11 homolog [Source:HGNC Symbol;Acc:HGNC:21080]	null	7	null	0	10	0	0.15000000000000002	0.7095125	0.15000000000000002
P54252	ATXN3	ataxin 3 [Source:HGNC Symbol;Acc:HGNC:7106]	null	4	null	0	43	0	0.15000000000000002	0.7140174999999999	0.15000000000000002
P43657	LPAR6	lysophosphatidic acid receptor 6 [Source:HGNC Symbol;Acc:HGNC:15520]	null	3	null	0	9	0	0.15000000000000002	0.40285800000000016	0.15000000000000002
Q14585	ZNF345	zinc finger protein 345 [Source:HGNC Symbol;Acc:HGNC:16367]	14	3	null	1	17	0	0.176622	0.538195	0.15000000000000002
Q16629	SRSF7	serine and arginine rich splicing factor 7 [Source:HGNC Symbol;Acc:HGNC:10789]	14	4	null	4	37	0	0.9297304999999999	1.2579069999999994	0.15000000000000002
Q9Y222	DMTF1	cyclin D binding myb like transcription factor 1 [Source:HGNC Symbol;Acc:HGNC:14603]	14	3	2	14	55	9	0.7310259999999998	1.9562245000000005	1.1602930000000002
Q8N7B6	PACRGL	parkin coregulated like [Source:HGNC Symbol;Acc:HGNC:28442]	null	4	null	0	94	0	0.15000000000000002	0.9929365000000002	0.15000000000000002
Q92802	N4BP2L2	NEDD4 binding protein 2 like 2 [Source:HGNC Symbol;Acc:HGNC:26916]	null	3	null	0	39	0	0.15000000000000002	1.253487	0.15000000000000002
Q8IV63	VRK3	VRK serine/threonine kinase 3 [Source:HGNC Symbol;Acc:HGNC:18996]	null	1	null	0	108	0	0.15000000000000002	1.172227	0.15000000000000002
Q9UMW8	USP18	ubiquitin specific peptidase 18 [Source:HGNC Symbol;Acc:HGNC:12616]	null	1	null	0	111	0	0.15000000000000002	1.050507	0.15000000000000002
Q9Y385	UBE2J1	ubiquitin conjugating enzyme E2 J1 [Source:HGNC Symbol;Acc:HGNC:17598]	null	1	null	0	248	0	0.15000000000000002	2.264765999999999	0.15000000000000002
Q8N0V5	GCNT2	glucosaminyl (N-acetyl) transferase 2 (I blood group) [Source:HGNC Symbol;Acc:HGNC:4204]	null	1	null	0	275	0	0.15000000000000002	2.75763	0.15000000000000002
O95394	PGM3	phosphoglucomutase 3 [Source:HGNC Symbol;Acc:HGNC:8907]	36	1	32	2	217	1	1.4079830000000002	2.2200644999999994	0.9667224999999998
Q96A59	MARVELD3	MARVEL domain containing 3 [Source:HGNC Symbol;Acc:HGNC:30525]	null	1	null	0	221	0	0.15000000000000002	2.671006499999999	0.15000000000000002
Q76B58	BRINP3	BMP/retinoic acid inducible neural specific 3 [Source:HGNC Symbol;Acc:HGNC:22393]	null	1	null	0	20	0	0.15000000000000002	0.32028899999999993	0.15000000000000002
P43251	BTD	biotinidase [Source:HGNC Symbol;Acc:HGNC:1122]	null	1	null	0	139	0	0.15000000000000002	1.2976104999999998	0.15000000000000002
O15258	RER1	retention in endoplasmic reticulum sorting receptor 1 [Source:HGNC Symbol;Acc:HGNC:30309]	null	1	null	0	150	0	0.15000000000000002	1.7341194999999998	0.15000000000000002
Q9HCM4	EPB41L5	erythrocyte membrane protein band 4.1 like 5 [Source:HGNC Symbol;Acc:HGNC:19819]	null	1	null	0	185	0	0.15000000000000002	1.6535310000000005	0.15000000000000002
Q9Y6N5	SQOR	sulfide quinone oxidoreductase [Source:HGNC Symbol;Acc:HGNC:20390]	null	1	null	0	119	0	0.15000000000000002	1.3853305000000002	0.15000000000000002
Q9H910	JPT2	Jupiter microtubule associated homolog 2 [Source:HGNC Symbol;Acc:HGNC:14137]	null	1	null	0	216	0	0.15000000000000002	2.8231140000000003	0.15000000000000002
Q9NRG4	SMYD2	SET and MYND domain containing 2 [Source:HGNC Symbol;Acc:HGNC:20982]	null	1	null	0	77	0	0.15000000000000002	0.9573044999999998	0.15000000000000002
P30047	GCHFR	GTP cyclohydrolase I feedback regulator [Source:HGNC Symbol;Acc:HGNC:4194]	null	1	null	0	170	0	0.15000000000000002	1.8051285	0.15000000000000002
P51648	ALDH3A2	aldehyde dehydrogenase 3 family member A2 [Source:HGNC Symbol;Acc:HGNC:403]	2	1	null	2	187	0	0.9112599999999998	1.8291495000000002	0.15000000000000002
P55039	DRG2	developmentally regulated GTP binding protein 2 [Source:HGNC Symbol;Acc:HGNC:3030]	null	1	null	0	190	0	0.15000000000000002	2.141057	0.15000000000000002
P34913	EPHX2	epoxide hydrolase 2 [Source:HGNC Symbol;Acc:HGNC:3402]	null	1	null	0	214	0	0.15000000000000002	2.165707	0.15000000000000002
Q6PF04	ZNF613	zinc finger protein 613 [Source:HGNC Symbol;Acc:HGNC:25827]	17	1	33	1	153	1	0.6393025000000001	1.6039335	0.9667224999999998
Q96AQ2	TMEM125	transmembrane protein 125 [Source:HGNC Symbol;Acc:HGNC:28275]	null	1	null	0	59	0	0.15000000000000002	0.7979125	0.15000000000000002
O94919	ENDOD1	endonuclease domain containing 1 [Source:HGNC Symbol;Acc:HGNC:29129]	null	1	null	0	92	0	0.15000000000000002	1.1156934999999997	0.15000000000000002
Q9UHE8	STEAP1	STEAP family member 1 [Source:HGNC Symbol;Acc:HGNC:11378]	null	1	null	0	243	0	0.15000000000000002	2.6250300000000006	0.15000000000000002
Q9BY50	SEC11C	SEC11 homolog C, signal peptidase complex subunit [Source:HGNC Symbol;Acc:HGNC:23400]	null	1	null	0	89	0	0.15000000000000002	0.9918144999999998	0.15000000000000002
Q8IV42	PSTK	phosphoseryl-tRNA kinase [Source:HGNC Symbol;Acc:HGNC:28578]	null	1	null	0	30	0	0.15000000000000002	0.5301115000000001	0.15000000000000002
Q676U5	ATG16L1	autophagy related 16 like 1 [Source:HGNC Symbol;Acc:HGNC:21498]	null	1	null	0	181	0	0.15000000000000002	1.9227004999999997	0.15000000000000002
Q8N6M3	FITM2	fat storage inducing transmembrane protein 2 [Source:HGNC Symbol;Acc:HGNC:16135]	1	1	null	1	196	0	0.41718900000000003	1.8449255	0.15000000000000002
Q9C0D6	FHDC1	FH2 domain containing 1 [Source:HGNC Symbol;Acc:HGNC:29363]	null	1	null	0	53	0	0.15000000000000002	0.9559020000000001	0.15000000000000002
Q9H9B4	SFXN1	sideroflexin 1 [Source:HGNC Symbol;Acc:HGNC:16085]	null	1	null	0	236	0	0.15000000000000002	2.1048044999999997	0.15000000000000002
Q15011	HERPUD1	homocysteine inducible ER protein with ubiquitin like domain 1 [Source:HGNC Symbol;Acc:HGNC:13744]	null	1	null	0	115	0	0.15000000000000002	1.2806360000000003	0.15000000000000002
P55210	CASP7	caspase 7 [Source:HGNC Symbol;Acc:HGNC:1508]	null	1	null	0	118	0	0.15000000000000002	1.2378385000000003	0.15000000000000002
Q9BRR6	ADPGK	ADP dependent glucokinase [Source:HGNC Symbol;Acc:HGNC:25250]	null	1	null	0	253	0	0.15000000000000002	2.636301	0.15000000000000002
Q8TEL6	TRPC4AP	transient receptor potential cation channel subfamily C member 4 associated protein [Source:HGNC Symbol;Acc:HGNC:16181]	null	1	null	0	157	0	0.15000000000000002	1.6829239999999999	0.15000000000000002
P05165	PCCA	propionyl-CoA carboxylase subunit alpha [Source:HGNC Symbol;Acc:HGNC:8653]	null	1	null	0	191	0	0.15000000000000002	1.9024875000000003	0.15000000000000002
Q86U28	ISCA2	iron-sulfur cluster assembly 2 [Source:HGNC Symbol;Acc:HGNC:19857]	null	1	null	0	73	0	0.15000000000000002	0.9579675000000002	0.15000000000000002
Q99487	PAFAH2	platelet activating factor acetylhydrolase 2 [Source:HGNC Symbol;Acc:HGNC:8579]	null	1	null	0	317	0	0.15000000000000002	3.2370214999999996	0.15000000000000002
Q5T160	RARS2	arginyl-tRNA synthetase 2, mitochondrial [Source:HGNC Symbol;Acc:HGNC:21406]	2	1	34	7	220	1	1.1048304999999998	2.0138205000000005	0.9667224999999998
Q16401	PSMD5	proteasome 26S subunit, non-ATPase 5 [Source:HGNC Symbol;Acc:HGNC:9563]	null	1	null	0	244	0	0.15000000000000002	2.0764145	0.15000000000000002
Q9NPJ3	ACOT13	acyl-CoA thioesterase 13 [Source:HGNC Symbol;Acc:HGNC:20999]	null	1	null	0	219	0	0.15000000000000002	2.2576259999999997	0.15000000000000002
Q9UN86	G3BP2	G3BP stress granule assembly factor 2 [Source:HGNC Symbol;Acc:HGNC:30291]	1	1	null	2	343	0	0.5344379999999999	2.9291685000000003	0.15000000000000002
Q9UNW1	MINPP1	multiple inositol-polyphosphate phosphatase 1 [Source:HGNC Symbol;Acc:HGNC:7102]	null	1	null	0	266	0	0.15000000000000002	2.5638554999999994	0.15000000000000002
Q8TAG9	EXOC6	exocyst complex component 6 [Source:HGNC Symbol;Acc:HGNC:23196]	37	1	null	3	245	0	0.8988244999999999	2.0666819999999997	0.15000000000000002
O95551	TDP2	tyrosyl-DNA phosphodiesterase 2 [Source:HGNC Symbol;Acc:HGNC:17768]	null	1	null	0	244	0	0.15000000000000002	2.4518595000000003	0.15000000000000002
Q86Z20	CCDC125	coiled-coil domain containing 125 [Source:HGNC Symbol;Acc:HGNC:28924]	null	1	null	0	194	0	0.15000000000000002	2.093814	0.15000000000000002
Q7L2R6	ZNF765	zinc finger protein 765 [Source:NCBI gene;Acc:91661]	2	1	null	3	179	0	0.7638020000000001	1.9326370000000004	0.15000000000000002
Q9P055	JKAMP	JNK1/MAPK8 associated membrane protein [Source:HGNC Symbol;Acc:HGNC:20184]	null	1	null	0	185	0	0.15000000000000002	1.653718	0.15000000000000002
Q14012	CAMK1	calcium/calmodulin dependent protein kinase I [Source:HGNC Symbol;Acc:HGNC:1459]	null	1	null	0	137	0	0.15000000000000002	1.4572065	0.15000000000000002
Q96RK4	BBS4	Bardet-Biedl syndrome 4 [Source:HGNC Symbol;Acc:HGNC:969]	null	1	null	0	243	0	0.15000000000000002	2.2892545	0.15000000000000002
Q9NSA3	CTNNBIP1	catenin beta interacting protein 1 [Source:HGNC Symbol;Acc:HGNC:16913]	null	1	null	0	245	0	0.15000000000000002	2.5585855000000004	0.15000000000000002
Q16644	MAPKAPK3	mitogen-activated protein kinase-activated protein kinase 3 [Source:HGNC Symbol;Acc:HGNC:6888]	null	1	null	0	61	0	0.15000000000000002	0.8167825000000002	0.15000000000000002
P49768	PSEN1	presenilin 1 [Source:HGNC Symbol;Acc:HGNC:9508]	null	1	null	0	300	0	0.15000000000000002	2.8850789999999993	0.15000000000000002
O75503	CLN5	CLN5 intracellular trafficking protein [Source:HGNC Symbol;Acc:HGNC:2076]	null	1	null	0	217	0	0.15000000000000002	2.051093	0.15000000000000002
Q9NRX6	TMEM167B	transmembrane protein 167B [Source:HGNC Symbol;Acc:HGNC:30187]	null	1	null	0	200	0	0.15000000000000002	1.8808719999999994	0.15000000000000002
Q9BW60	ELOVL1	ELOVL fatty acid elongase 1 [Source:HGNC Symbol;Acc:HGNC:14418]	null	1	null	0	112	0	0.15000000000000002	1.278443	0.15000000000000002
Q8NBN3	TMEM87A	transmembrane protein 87A [Source:HGNC Symbol;Acc:HGNC:24522]	null	1	null	0	222	0	0.15000000000000002	2.2856759999999996	0.15000000000000002
Q99801	NKX3-1	NK3 homeobox 1 [Source:HGNC Symbol;Acc:HGNC:7838]	null	1	null	0	226	0	0.15000000000000002	2.35456	0.15000000000000002
P0CG13	CHTF8	chromosome transmission fidelity factor 8 [Source:HGNC Symbol;Acc:HGNC:24353]	null	1	null	0	91	0	0.15000000000000002	1.0807499999999999	0.15000000000000002
Q8NEB5	PLPP5	phospholipid phosphatase 5 [Source:HGNC Symbol;Acc:HGNC:25026]	null	1	null	0	269	0	0.15000000000000002	2.8355919999999992	0.15000000000000002
Q6NUS6	TCTN3	tectonic family member 3 [Source:HGNC Symbol;Acc:HGNC:24519]	null	1	null	0	78	0	0.15000000000000002	0.7983290000000002	0.15000000000000002
Q13405	MRPL49	mitochondrial ribosomal protein L49 [Source:HGNC Symbol;Acc:HGNC:1176]	null	1	null	0	153	0	0.15000000000000002	1.6194545	0.15000000000000002
Q9H213	MAGEH1	MAGE family member H1 [Source:HGNC Symbol;Acc:HGNC:24092]	null	1	null	0	11	0	0.15000000000000002	0.23529750000000002	0.15000000000000002
P07305	H1F0	H1 histone family member 0 [Source:HGNC Symbol;Acc:HGNC:4714]	null	1	null	0	199	0	0.15000000000000002	2.0388529999999996	0.15000000000000002
Q8TCE6	FAM45A	family with sequence similarity 45 member A [Source:HGNC Symbol;Acc:HGNC:31793]	null	1	null	0	336	0	0.15000000000000002	3.1480264999999994	0.15000000000000002
Q5SRH9	TTC39A	tetratricopeptide repeat domain 39A [Source:HGNC Symbol;Acc:HGNC:18657]	null	1	null	0	328	0	0.15000000000000002	3.5246359999999997	0.15000000000000002
Q8WW43	APH1B	aph-1 homolog B, gamma-secretase subunit [Source:HGNC Symbol;Acc:HGNC:24080]	null	1	null	0	262	0	0.15000000000000002	2.288600000000001	0.15000000000000002
Q16877	PFKFB4	6-phosphofructo-2-kinase/fructose-2,6-biphosphatase 4 [Source:HGNC Symbol;Acc:HGNC:8875]	null	1	null	0	279	0	0.15000000000000002	2.999251	0.15000000000000002
A6NK53	ZNF233	zinc finger protein 233 [Source:HGNC Symbol;Acc:HGNC:30946]	null	1	null	0	59	0	0.15000000000000002	0.6891295000000001	0.15000000000000002
Q9UJC5	SH3BGRL2	SH3 domain binding glutamate rich protein like 2 [Source:HGNC Symbol;Acc:HGNC:15567]	null	1	null	0	200	0	0.15000000000000002	1.7980650000000002	0.15000000000000002
Q8TB61	SLC35B2	solute carrier family 35 member B2 [Source:HGNC Symbol;Acc:HGNC:16872]	null	1	null	0	116	0	0.15000000000000002	1.5404895000000003	0.15000000000000002
P35610	SOAT1	sterol O-acyltransferase 1 [Source:HGNC Symbol;Acc:HGNC:11177]	null	1	null	0	352	0	0.15000000000000002	3.491987499999999	0.15000000000000002
Q9BX74	TM2D1	TM2 domain containing 1 [Source:HGNC Symbol;Acc:HGNC:24142]	null	1	null	0	155	0	0.15000000000000002	1.4864975000000002	0.15000000000000002
Q96LT7	C9orf72	C9orf72-SMCR8 complex subunit [Source:HGNC Symbol;Acc:HGNC:28337]	null	1	null	0	197	0	0.15000000000000002	2.0761765000000003	0.15000000000000002
Q6DKK2	TTC19	tetratricopeptide repeat domain 19 [Source:HGNC Symbol;Acc:HGNC:26006]	null	1	null	0	91	0	0.15000000000000002	1.1365099999999997	0.15000000000000002
Q7Z6M4	MTERF4	mitochondrial transcription termination factor 4 [Source:HGNC Symbol;Acc:HGNC:28785]	null	1	null	0	127	0	0.15000000000000002	1.6278184999999996	0.15000000000000002
O00194	RAB27B	RAB27B, member RAS oncogene family [Source:HGNC Symbol;Acc:HGNC:9767]	null	1	null	0	347	0	0.15000000000000002	3.1708744999999996	0.15000000000000002
P41145	OPRK1	opioid receptor kappa 1 [Source:HGNC Symbol;Acc:HGNC:8154]	null	1	null	0	45	0	0.15000000000000002	0.5377190000000001	0.15000000000000002
O00628	PEX7	peroxisomal biogenesis factor 7 [Source:HGNC Symbol;Acc:HGNC:8860]	null	1	null	0	139	0	0.15000000000000002	1.5190355	0.15000000000000002
Q9Y548	YIPF1	Yip1 domain family member 1 [Source:HGNC Symbol;Acc:HGNC:25231]	null	1	null	0	339	0	0.15000000000000002	3.40856	0.15000000000000002
Q96PL5	ERMAP	erythroblast membrane associated protein (Scianna blood group) [Source:HGNC Symbol;Acc:HGNC:15743]	null	1	null	0	126	0	0.15000000000000002	1.17051	0.15000000000000002
Q6PKC3	TXNDC11	thioredoxin domain containing 11 [Source:HGNC Symbol;Acc:HGNC:28030]	null	1	null	0	225	0	0.15000000000000002	2.6707005	0.15000000000000002
Q9NR77	PXMP2	peroxisomal membrane protein 2 [Source:HGNC Symbol;Acc:HGNC:9716]	null	1	null	0	243	0	0.15000000000000002	2.5314620000000003	0.15000000000000002
Q8TCD6	PHOSPHO2	phosphatase, orphan 2 [Source:HGNC Symbol;Acc:HGNC:28316]	null	1	null	0	114	0	0.15000000000000002	1.2558245	0.15000000000000002
P22830	FECH	ferrochelatase [Source:HGNC Symbol;Acc:HGNC:3647]	null	1	null	0	183	0	0.15000000000000002	1.6614445000000002	0.15000000000000002
Q13825	AUH	AU RNA binding methylglutaconyl-CoA hydratase [Source:HGNC Symbol;Acc:HGNC:890]	null	1	null	0	38	0	0.15000000000000002	0.5527385	0.15000000000000002
Q9NX47	MARCH5	membrane associated ring-CH-type finger 5 [Source:HGNC Symbol;Acc:HGNC:26025]	37	1	null	1	344	0	0.40448999999999996	3.2449689999999998	0.15000000000000002
B2RXF5	ZBTB42	zinc finger and BTB domain containing 42 [Source:HGNC Symbol;Acc:HGNC:32550]	9	1	null	3	37	0	0.8477904999999999	0.7321564999999999	0.15000000000000002
Q8TC12	RDH11	retinol dehydrogenase 11 [Source:HGNC Symbol;Acc:HGNC:17964]	null	1	null	0	339	0	0.15000000000000002	3.4162100000000004	0.15000000000000002
Q9HD45	TM9SF3	transmembrane 9 superfamily member 3 [Source:HGNC Symbol;Acc:HGNC:21529]	0	1	null	1	164	0	0.21175250000000004	1.714459	0.15000000000000002
P78382	SLC35A1	solute carrier family 35 member A1 [Source:HGNC Symbol;Acc:HGNC:11021]	null	1	null	0	205	0	0.15000000000000002	2.1354640000000007	0.15000000000000002
Q8WVQ1	CANT1	calcium activated nucleotidase 1 [Source:HGNC Symbol;Acc:HGNC:19721]	null	1	null	0	85	0	0.15000000000000002	1.3086604999999998	0.15000000000000002
Q96GQ5	C16orf58	chromosome 16 open reading frame 58 [Source:HGNC Symbol;Acc:HGNC:25848]	null	1	null	0	119	0	0.15000000000000002	1.5839925000000001	0.15000000000000002
Q9UGV2	NDRG3	NDRG family member 3 [Source:HGNC Symbol;Acc:HGNC:14462]	null	1	null	0	164	0	0.15000000000000002	1.5833549999999998	0.15000000000000002
A5PLN9	TRAPPC13	trafficking protein particle complex 13 [Source:HGNC Symbol;Acc:HGNC:25828]	null	1	null	0	215	0	0.15000000000000002	1.9344559999999997	0.15000000000000002
Q13242	SRSF9	serine and arginine rich splicing factor 9 [Source:HGNC Symbol;Acc:HGNC:10791]	null	1	null	0	247	0	0.15000000000000002	2.7708985000000004	0.15000000000000002
P04035	HMGCR	3-hydroxy-3-methylglutaryl-CoA reductase [Source:HGNC Symbol;Acc:HGNC:5006]	38	1	null	2	218	0	1.4079830000000002	2.0696825000000008	0.15000000000000002
Q5VIY5	ZNF468	zinc finger protein 468 [Source:HGNC Symbol;Acc:HGNC:33105]	null	1	0	0	61	1	0.15000000000000002	0.8469404999999999	0.23721000000000003
Q96S53	TESK2	testis associated actin remodelling kinase 2 [Source:HGNC Symbol;Acc:HGNC:11732]	null	1	null	0	70	0	0.15000000000000002	1.4560674999999998	0.15000000000000002
Q96IV0	NGLY1	N-glycanase 1 [Source:HGNC Symbol;Acc:HGNC:17646]	null	1	null	0	175	0	0.15000000000000002	1.7190574999999995	0.15000000000000002
Q8WZA1	POMGNT1	protein O-linked mannose N-acetylglucosaminyltransferase 1 (beta 1,2-) [Source:HGNC Symbol;Acc:HGNC:19139]	null	1	null	0	221	0	0.15000000000000002	2.3415805	0.15000000000000002
Q6UX07	DHRS13	dehydrogenase/reductase 13 [Source:HGNC Symbol;Acc:HGNC:28326]	null	1	null	0	92	0	0.15000000000000002	1.1236749999999998	0.15000000000000002
P13798	APEH	acylaminoacyl-peptide hydrolase [Source:HGNC Symbol;Acc:HGNC:586]	null	1	null	0	176	0	0.15000000000000002	1.9388420000000002	0.15000000000000002
Q9BS31	ZNF649	zinc finger protein 649 [Source:HGNC Symbol;Acc:HGNC:25741]	null	1	null	0	185	0	0.15000000000000002	1.7334904999999998	0.15000000000000002
Q9UQ10	DHDH	dihydrodiol dehydrogenase [Source:HGNC Symbol;Acc:HGNC:17887]	null	1	null	0	191	0	0.15000000000000002	1.9445964999999998	0.15000000000000002
Q96CS7	PLEKHB2	pleckstrin homology domain containing B2 [Source:HGNC Symbol;Acc:HGNC:19236]	null	1	null	0	248	0	0.15000000000000002	2.1965449999999995	0.15000000000000002
P53618	COPB1	coatomer protein complex subunit beta 1 [Source:HGNC Symbol;Acc:HGNC:2231]	2	4	0	2	371	20	0.5338175000000002	3.011882	1.3536849999999998
Q13907	IDI1	isopentenyl-diphosphate delta isomerase 1 [Source:HGNC Symbol;Acc:HGNC:5387]	39	1	null	1	293	0	0.9667224999999998	2.767541	0.15000000000000002
Q96GF1	RNF185	ring finger protein 185 [Source:HGNC Symbol;Acc:HGNC:26783]	null	1	null	0	294	0	0.15000000000000002	3.0568555000000006	0.15000000000000002
Q8IW41	MAPKAPK5	mitogen-activated protein kinase-activated protein kinase 5 [Source:HGNC Symbol;Acc:HGNC:6889]	2	1	null	3	167	0	0.263832	1.6273170000000003	0.15000000000000002
Q9BSU1	C16orf70	chromosome 16 open reading frame 70 [Source:HGNC Symbol;Acc:HGNC:29564]	null	1	null	0	218	0	0.15000000000000002	2.177794	0.15000000000000002
Q8IY26	PLPP6	phospholipid phosphatase 6 [Source:HGNC Symbol;Acc:HGNC:23682]	40	1	null	1	284	0	0.9667224999999998	2.9193764999999994	0.15000000000000002
Q96JB2	COG3	component of oligomeric golgi complex 3 [Source:HGNC Symbol;Acc:HGNC:18619]	1	1	null	1	347	0	0.32791349999999997	3.06329	0.15000000000000002
A0AV96	RBM47	RNA binding motif protein 47 [Source:HGNC Symbol;Acc:HGNC:30358]	null	1	null	0	136	0	0.15000000000000002	1.494887	0.15000000000000002
Q8TBM7	TMEM254	transmembrane protein 254 [Source:HGNC Symbol;Acc:HGNC:25804]	null	1	null	0	268	0	0.15000000000000002	2.6355869999999997	0.15000000000000002
A1L3X0	ELOVL7	ELOVL fatty acid elongase 7 [Source:HGNC Symbol;Acc:HGNC:26292]	null	1	null	0	151	0	0.15000000000000002	1.8097525000000003	0.15000000000000002
Q8IZ81	ELMOD2	ELMO domain containing 2 [Source:HGNC Symbol;Acc:HGNC:28111]	null	1	null	0	104	0	0.15000000000000002	1.0898195	0.15000000000000002
P11234	RALB	RAS like proto-oncogene B [Source:HGNC Symbol;Acc:HGNC:9840]	null	1	null	0	143	0	0.15000000000000002	1.302634	0.15000000000000002
Q14442	PIGH	phosphatidylinositol glycan anchor biosynthesis class H [Source:HGNC Symbol;Acc:HGNC:8964]	null	1	null	0	294	0	0.15000000000000002	2.8757544999999998	0.15000000000000002
Q99538	LGMN	legumain [Source:HGNC Symbol;Acc:HGNC:9472]	null	1	null	0	63	0	0.15000000000000002	0.6808845	0.15000000000000002
Q9NV35	NUDT15	nudix hydrolase 15 [Source:HGNC Symbol;Acc:HGNC:23063]	41	1	null	1	292	0	0.6359534999999998	2.940142	0.15000000000000002
P55854	SUMO3	small ubiquitin like modifier 3 [Source:HGNC Symbol;Acc:HGNC:11124]	null	1	null	0	221	0	0.15000000000000002	2.137436	0.15000000000000002
Q7Z769	SLC35E3	solute carrier family 35 member E3 [Source:HGNC Symbol;Acc:HGNC:20864]	null	1	null	0	225	0	0.15000000000000002	1.958851	0.15000000000000002
Q9BWD1	ACAT2	acetyl-CoA acetyltransferase 2 [Source:HGNC Symbol;Acc:HGNC:94]	null	1	null	0	343	0	0.15000000000000002	3.220234	0.15000000000000002
Q5R3I4	TTC38	tetratricopeptide repeat domain 38 [Source:HGNC Symbol;Acc:HGNC:26082]	null	1	null	0	111	0	0.15000000000000002	1.2551019999999997	0.15000000000000002
Q5TFE4	NT5DC1	5'-nucleotidase domain containing 1 [Source:HGNC Symbol;Acc:HGNC:21556]	null	1	null	0	315	0	0.15000000000000002	2.7717144999999994	0.15000000000000002
Q9Y3I0	RTCB	RNA 2',3'-cyclic phosphate and 5'-OH ligase [Source:HGNC Symbol;Acc:HGNC:26935]	null	1	null	0	109	0	0.15000000000000002	1.1339345000000003	0.15000000000000002
Q9Y487	ATP6V0A2	ATPase H+ transporting V0 subunit a2 [Source:HGNC Symbol;Acc:HGNC:18481]	null	1	null	0	136	0	0.15000000000000002	1.260729	0.15000000000000002
Q13445	TMED1	transmembrane p24 trafficking protein 1 [Source:HGNC Symbol;Acc:HGNC:17291]	null	1	null	0	224	0	0.15000000000000002	2.3234330000000005	0.15000000000000002
P20933	AGA	aspartylglucosaminidase [Source:HGNC Symbol;Acc:HGNC:318]	null	1	null	0	105	0	0.15000000000000002	1.0701335	0.15000000000000002
Q8NEU8	APPL2	adaptor protein, phosphotyrosine interacting with PH domain and leucine zipper 2 [Source:HGNC Symbol;Acc:HGNC:18242]	null	1	null	0	323	0	0.15000000000000002	2.9316335	0.15000000000000002
Q96B45	BORCS7	BLOC-1 related complex subunit 7 [Source:HGNC Symbol;Acc:HGNC:23516]	null	1	null	0	229	0	0.15000000000000002	2.1718694999999997	0.15000000000000002
P24863	CCNC	cyclin C [Source:HGNC Symbol;Acc:HGNC:1581]	2	1	null	4	94	0	0.7920389999999998	1.211497	0.15000000000000002
O75874	IDH1	isocitrate dehydrogenase (NADP(+)) 1, cytosolic [Source:HGNC Symbol;Acc:HGNC:5382]	null	1	null	0	92	0	0.15000000000000002	1.0596445000000003	0.15000000000000002
P15529	CD46	CD46 molecule [Source:HGNC Symbol;Acc:HGNC:6953]	null	1	null	0	132	0	0.15000000000000002	1.373218	0.15000000000000002
Q9NUM3	SLC39A9	solute carrier family 39 member 9 [Source:HGNC Symbol;Acc:HGNC:20182]	0	1	null	3	253	0	0.2228195000000001	2.4869049999999993	0.15000000000000002
O94905	ERLIN2	ER lipid raft associated 2 [Source:HGNC Symbol;Acc:HGNC:1356]	42	1	null	1	218	0	0.9667224999999998	2.1252044999999993	0.15000000000000002
Q9Y5W7	SNX14	sorting nexin 14 [Source:HGNC Symbol;Acc:HGNC:14977]	2	1	null	5	248	0	0.8623425	2.3118135	0.15000000000000002
Q9BRG1	VPS25	vacuolar protein sorting 25 homolog [Source:HGNC Symbol;Acc:HGNC:28122]	null	1	null	0	212	0	0.15000000000000002	2.4252544999999994	0.15000000000000002
P16260	SLC25A16	solute carrier family 25 member 16 [Source:HGNC Symbol;Acc:HGNC:10986]	null	1	null	0	305	0	0.15000000000000002	2.8577430000000006	0.15000000000000002
Q6S545	POTEH	POTE ankyrin domain family member H [Source:HGNC Symbol;Acc:HGNC:133]	43	1	35	1	171	2	0.9667224999999998	1.7315015000000002	1.4079830000000002
Q96K49	TMEM87B	transmembrane protein 87B [Source:HGNC Symbol;Acc:HGNC:25913]	null	1	null	0	117	0	0.15000000000000002	1.3073174999999997	0.15000000000000002
Q8N6I4	TMEM251	transmembrane protein 251 [Source:HGNC Symbol;Acc:HGNC:20218]	null	1	null	0	373	0	0.15000000000000002	3.9001745000000003	0.15000000000000002
P17035	ZNF28	zinc finger protein 28 [Source:HGNC Symbol;Acc:HGNC:13073]	0	1	0	8	138	4	0.2885585	1.468146	0.411273
Q96PE7	MCEE	methylmalonyl-CoA epimerase [Source:HGNC Symbol;Acc:HGNC:16732]	null	1	null	0	37	0	0.15000000000000002	1.0503284999999998	0.15000000000000002
Q96JT2	SLC45A3	solute carrier family 45 member 3 [Source:HGNC Symbol;Acc:HGNC:8642]	null	1	null	0	204	0	0.15000000000000002	2.2082069999999994	0.15000000000000002
P52594	AGFG1	ArfGAP with FG repeats 1 [Source:HGNC Symbol;Acc:HGNC:5175]	1	2	0	1	303	1	0.17945250000000007	2.4368060000000002	0.18070200000000008
Q9NWW5	CLN6	CLN6 transmembrane ER protein [Source:HGNC Symbol;Acc:HGNC:2077]	null	5	null	0	12	0	0.15000000000000002	0.7545709999999998	0.15000000000000002
Q9Y5Z7	HCFC2	host cell factor C2 [Source:HGNC Symbol;Acc:HGNC:24972]	0	4	9	3	47	1	0.1915735	0.6663155000000001	0.19461650000000003
P01112	HRAS	HRas proto-oncogene, GTPase [Source:HGNC Symbol;Acc:HGNC:5173]	1	0	0	31	28	20	0.8220184999999999	0.661938	0.6169985000000001
Q96SL8	FIZ1	FLT3 interacting zinc finger 1 [Source:HGNC Symbol;Acc:HGNC:25917]	44	1	null	1	9	0	0.9667224999999998	0.7156834999999999	0.15000000000000002
P09012	SNRPA	small nuclear ribonucleoprotein polypeptide A [Source:HGNC Symbol;Acc:HGNC:11151]	1	0	1	6	11	15	0.29765349999999996	0.4423405000000001	0.5205405
P67870	CSNK2B	casein kinase 2 beta [Source:HGNC Symbol;Acc:HGNC:2460]	0	0	0	97	74	20	1.399772	1.3466894999999997	0.5594110000000001
Q9NNZ3	DNAJC4	DnaJ heat shock protein family (Hsp40) member C4 [Source:HGNC Symbol;Acc:HGNC:5271]	1	0	1	4	49	3	0.41249699999999995	1.4974115	0.22548850000000006
Q9HCK1	ZDBF2	zinc finger DBF-type containing 2 [Source:HGNC Symbol;Acc:HGNC:29313]	0	0	null	5	35	0	0.2208815000000001	0.7945975000000001	0.15000000000000002
Q86TL0	ATG4D	autophagy related 4D cysteine peptidase [Source:HGNC Symbol;Acc:HGNC:20789]	null	1	null	0	9	0	0.15000000000000002	0.5247905000000003	0.15000000000000002
Q9BXR0	QTRT1	queuine tRNA-ribosyltransferase catalytic subunit 1 [Source:HGNC Symbol;Acc:HGNC:23797]	14	3	2	2	7	19	0.28884750000000003	0.589977	1.3117885000000002
Q6UWP2	DHRS11	dehydrogenase/reductase 11 [Source:HGNC Symbol;Acc:HGNC:28639]	null	1	null	0	1	0	0.15000000000000002	0.19504149999999998	0.15000000000000002
Q9UBX3	SLC25A10	solute carrier family 25 member 10 [Source:HGNC Symbol;Acc:HGNC:10980]	null	5	0	0	52	1	0.15000000000000002	1.4083315	0.21165900000000007
Q8N139	ABCA6	ATP binding cassette subfamily A member 6 [Source:HGNC Symbol;Acc:HGNC:36]	25	5	9	5	24	6	0.474904	0.5093205	0.44221299999999997
Q9H936	SLC25A22	solute carrier family 25 member 22 [Source:HGNC Symbol;Acc:HGNC:19954]	null	1	null	0	45	0	0.15000000000000002	1.6665955	0.15000000000000002
Q13496	MTM1	myotubularin 1 [Source:HGNC Symbol;Acc:HGNC:7448]	1	0	0	16	28	1	0.4238445	0.6800344999999999	0.18920200000000004
O15355	PPM1G	protein phosphatase, Mg2+/Mn2+ dependent 1G [Source:HGNC Symbol;Acc:HGNC:9278]	null	1	null	0	5	0	0.15000000000000002	0.4895154999999999	0.15000000000000002
Q9H0F6	SHARPIN	SHANK associated RH domain interactor [Source:HGNC Symbol;Acc:HGNC:25321]	1	0	2	3	37	5	1.077061	1.2480215000000001	1.550001
Q9NVI7	ATAD3A	ATPase family AAA domain containing 3A [Source:HGNC Symbol;Acc:HGNC:25567]	null	1	null	0	22	0	0.15000000000000002	1.1589499999999997	0.15000000000000002
Q9NX61	TMEM161A	transmembrane protein 161A [Source:HGNC Symbol;Acc:HGNC:26020]	null	1	null	0	18	0	0.15000000000000002	0.8505020000000001	0.15000000000000002
Q9H7Z7	PTGES2	prostaglandin E synthase 2 [Source:HGNC Symbol;Acc:HGNC:17822]	null	0	null	0	3	0	0.15000000000000002	0.22606650000000003	0.15000000000000002
Q8TEX9	IPO4	importin 4 [Source:HGNC Symbol;Acc:HGNC:19426]	45	5	null	1	2	0	0.9667224999999998	0.24835350000000006	0.15000000000000002
Q9BYL1	SAMD10	sterile alpha motif domain containing 10 [Source:HGNC Symbol;Acc:HGNC:16129]	null	1	null	0	44	0	0.15000000000000002	1.4770879999999995	0.15000000000000002
Q9NWU5	MRPL22	mitochondrial ribosomal protein L22 [Source:HGNC Symbol;Acc:HGNC:14480]	46	0	null	2	70	0	1.4079830000000002	1.0825009999999997	0.15000000000000002
Q3KRA6	C2orf76	chromosome 2 open reading frame 76 [Source:HGNC Symbol;Acc:HGNC:27017]	null	0	null	0	33	0	0.15000000000000002	0.7467170000000001	0.15000000000000002
Q9UI30	TRMT112	tRNA methyltransferase subunit 11-2 [Source:HGNC Symbol;Acc:HGNC:26940]	1	0	1	44	205	8	1.730235	2.6014595	0.6319584999999999
Q8WVE0	EEF1AKMT1	EEF1A lysine methyltransferase 1 [Source:HGNC Symbol;Acc:HGNC:27351]	null	0	null	0	106	0	0.15000000000000002	1.6775095000000004	0.15000000000000002
P48047	ATP5PO	ATP synthase peripheral stalk subunit OSCP [Source:HGNC Symbol;Acc:HGNC:850]	1	0	null	9	83	0	0.6088895000000001	1.3292900000000003	0.15000000000000002
Q9BWG6	SCNM1	sodium channel modifier 1 [Source:HGNC Symbol;Acc:HGNC:23136]	1	0	1	20	9	1	0.6702850000000001	0.5221810000000001	0.43612700000000004
A0A096LP01	SMIM26	small integral membrane protein 26 [Source:HGNC Symbol;Acc:HGNC:43430]	1	0	null	13	215	0	0.9381284999999999	2.687522	0.15000000000000002
Q9UBF6	RNF7	ring finger protein 7 [Source:HGNC Symbol;Acc:HGNC:10070]	null	0	null	0	200	0	0.15000000000000002	2.6176180000000007	0.15000000000000002
Q15369	ELOC	elongin C [Source:HGNC Symbol;Acc:HGNC:11617]	1	0	null	2	39	0	0.8409225000000001	0.8867375	0.15000000000000002
Q6I9Y2	THOC7	THO complex 7 [Source:HGNC Symbol;Acc:HGNC:29874]	1	0	null	5	38	0	0.6185624999999999	0.9356805	0.15000000000000002
Q9UI09	NDUFA12	NADH:ubiquinone oxidoreductase subunit A12 [Source:HGNC Symbol;Acc:HGNC:23987]	1	0	null	13	56	0	0.9478354999999997	0.8916760000000001	0.15000000000000002
Q9Y5V0	ZNF706	zinc finger protein 706 [Source:HGNC Symbol;Acc:HGNC:24992]	1	0	null	1	11	0	0.5069065000000001	0.7567810000000001	0.15000000000000002
Q4U2R6	MRPL51	mitochondrial ribosomal protein L51 [Source:HGNC Symbol;Acc:HGNC:14044]	1	0	null	2	246	0	0.33031900000000003	3.089759000000001	0.15000000000000002
P63167	DYNLL1	dynein light chain LC8-type 1 [Source:HGNC Symbol;Acc:HGNC:15476]	1	0	null	1	21	0	0.20131449999999998	0.875373	0.15000000000000002
P00441	SOD1	superoxide dismutase 1 [Source:HGNC Symbol;Acc:HGNC:11179]	1	0	null	18	107	0	1.2046035000000002	1.6097390000000003	0.15000000000000002
P24311	COX7B	cytochrome c oxidase subunit 7B [Source:HGNC Symbol;Acc:HGNC:2291]	1	0	0	5	17	16	0.4184385000000001	0.538875	0.6144314999999999
Q99873	PRMT1	protein arginine methyltransferase 1 [Source:HGNC Symbol;Acc:HGNC:5187]	null	0	null	0	12	0	0.15000000000000002	0.4294630000000001	0.15000000000000002
Q71UM5	RPS27L	ribosomal protein S27 like [Source:HGNC Symbol;Acc:HGNC:18476]	47	0	null	1	4	0	0.7458754999999999	0.25016400000000005	0.15000000000000002
P62310	LSM3	LSM3 homolog, U6 small nuclear RNA and mRNA degradation associated [Source:HGNC Symbol;Acc:HGNC:17874]	1	0	null	2	103	0	0.5380674999999999	1.5112495	0.15000000000000002
P82921	MRPS21	mitochondrial ribosomal protein S21 [Source:HGNC Symbol;Acc:HGNC:14046]	1	0	0	33	97	2	0.8585514999999999	1.4186674999999997	0.20555600000000002
Q9BTT4	MED10	mediator complex subunit 10 [Source:HGNC Symbol;Acc:HGNC:28760]	1	0	null	3	46	0	0.33789249999999993	0.8284275	0.15000000000000002
P28070	PSMB4	proteasome subunit beta 4 [Source:HGNC Symbol;Acc:HGNC:9541]	1	0	1	64	292	3	3.7366430000000004	3.6245705	0.5422324999999999
P08579	SNRPB2	small nuclear ribonucleoprotein polypeptide B2 [Source:HGNC Symbol;Acc:HGNC:11155]	null	0	null	0	48	0	0.15000000000000002	0.9299004999999999	0.15000000000000002
Q9NR99	MXRA5	matrix remodeling associated 5 [Source:HGNC Symbol;Acc:HGNC:7539]	13	0	9	29	11	36	0.7721829999999997	0.448078	0.9468835000000003
O00422	SAP18	Sin3A associated protein 18 [Source:HGNC Symbol;Acc:HGNC:10530]	1	0	null	9	104	0	0.9440019999999999	1.8135605	0.15000000000000002
P25786	PSMA1	proteasome subunit alpha 1 [Source:HGNC Symbol;Acc:HGNC:9530]	1	0	null	11	142	0	1.2676055000000002	1.9830505	0.15000000000000002
Q6ZYL4	GTF2H5	general transcription factor IIH subunit 5 [Source:HGNC Symbol;Acc:HGNC:21157]	1	0	null	12	9	0	0.6974509999999999	0.36505850000000006	0.15000000000000002
P62877	RBX1	ring-box 1 [Source:HGNC Symbol;Acc:HGNC:9928]	1	0	0	48	197	4	2.542427	2.6466795	0.27415949999999994
P20618	PSMB1	proteasome subunit beta 1 [Source:HGNC Symbol;Acc:HGNC:9537]	1	0	null	22	167	0	1.837471	2.2202685	0.15000000000000002
Q9GZT3	SLIRP	SRA stem-loop interacting RNA binding protein [Source:HGNC Symbol;Acc:HGNC:20495]	1	0	0	25	92	36	0.820497	1.3042915000000002	1.0318325
P84090	ERH	ERH mRNA splicing and mitosis factor [Source:HGNC Symbol;Acc:HGNC:3447]	1	0	null	7	120	0	0.6987685000000001	1.5808134999999999	0.15000000000000002
Q16626	MEA1	male-enhanced antigen 1 [Source:HGNC Symbol;Acc:HGNC:6986]	1	0	0	47	160	3	1.6262035	2.2773035	0.23874850000000006
O95139	NDUFB6	NADH:ubiquinone oxidoreductase subunit B6 [Source:HGNC Symbol;Acc:HGNC:7701]	1	0	null	24	35	0	1.3750199999999995	0.6495874999999998	0.15000000000000002
P63172	DYNLT1	dynein light chain Tctex-type 1 [Source:HGNC Symbol;Acc:HGNC:11697]	1	0	null	25	130	0	1.9699690000000005	1.6883639999999995	0.15000000000000002
O95168	NDUFB4	NADH:ubiquinone oxidoreductase subunit B4 [Source:HGNC Symbol;Acc:HGNC:7699]	1	0	null	1	46	0	0.19848399999999997	0.7705254999999999	0.15000000000000002
Q7L5N1	COPS6	COP9 signalosome subunit 6 [Source:HGNC Symbol;Acc:HGNC:21749]	1	0	0	9	116	2	1.41803	1.7285605	0.192007
Q96IX5	ATP5MD	ATP synthase membrane subunit DAPIT [Source:HGNC Symbol;Acc:HGNC:30889]	1	0	0	3	24	2	1.1435480000000002	0.5813155	0.20133150000000005
Q9BRT2	UQCC2	ubiquinol-cytochrome c reductase complex assembly factor 2 [Source:HGNC Symbol;Acc:HGNC:21237]	1	0	null	4	92	0	0.23875700000000002	1.2258024999999997	0.15000000000000002
O00483	NDUFA4	NDUFA4 mitochondrial complex associated [Source:HGNC Symbol;Acc:HGNC:7687]	null	0	null	0	36	0	0.15000000000000002	0.946824	0.15000000000000002
P62308	SNRPG	small nuclear ribonucleoprotein polypeptide G [Source:HGNC Symbol;Acc:HGNC:11163]	1	0	null	19	45	0	1.5719224999999997	0.9000825	0.15000000000000002
Q9HD33	MRPL47	mitochondrial ribosomal protein L47 [Source:HGNC Symbol;Acc:HGNC:16652]	1	0	null	1	41	0	0.49420749999999997	0.6741355000000001	0.15000000000000002
Q99471	PFDN5	prefoldin subunit 5 [Source:HGNC Symbol;Acc:HGNC:8869]	1	0	0	159	51	31	2.7218449999999996	0.8810764999999998	0.7602065
O75964	ATP5MG	ATP synthase membrane subunit g [Source:HGNC Symbol;Acc:HGNC:14247]	1	0	0	40	189	1	2.2535545	2.5205055	0.180702
P56381	ATP5F1E	ATP synthase F1 subunit epsilon [Source:HGNC Symbol;Acc:HGNC:838]	1	0	0	41	97	41	0.9470280000000001	1.4933229999999997	1.0704819999999997
Q8IWT0	ZBTB8OS	zinc finger and BTB domain containing 8 opposite strand [Source:HGNC Symbol;Acc:HGNC:24094]	1	0	null	9	4	0	0.4299305	0.42246749999999994	0.15000000000000002
O43325	LYRM1	LYR motif containing 1 [Source:HGNC Symbol;Acc:HGNC:25074]	null	0	null	0	22	0	0.15000000000000002	0.7288924999999998	0.15000000000000002
Q9P013	CWC15	CWC15 spliceosome associated protein homolog [Source:HGNC Symbol;Acc:HGNC:26939]	1	0	null	13	80	0	0.9751799999999999	1.4179450000000002	0.15000000000000002
Q9BZL1	UBL5	ubiquitin like 5 [Source:HGNC Symbol;Acc:HGNC:13736]	1	0	0	40	136	35	1.4507125000000005	1.8223155000000002	1.1290384999999998
P55036	PSMD4	proteasome 26S subunit, non-ATPase 4 [Source:HGNC Symbol;Acc:HGNC:9561]	1	0	1	21	54	2	1.5972950000000004	1.0514335	0.6738125
O43768	ENSA	endosulfine alpha [Source:HGNC Symbol;Acc:HGNC:3360]	1	0	null	1	7	0	0.220057	0.5092865	0.15000000000000002
O75943	RAD17	RAD17 checkpoint clamp loader component [Source:HGNC Symbol;Acc:HGNC:9807]	null	4	null	0	250	0	0.15000000000000002	2.10143	0.15000000000000002
P54803	GALC	galactosylceramidase [Source:HGNC Symbol;Acc:HGNC:4115]	null	1	null	0	227	0	0.15000000000000002	1.9651494999999997	0.15000000000000002
O75072	FKTN	fukutin [Source:HGNC Symbol;Acc:HGNC:3622]	0	2	0	132	95	17	1.712334	0.8819690000000002	0.47888200000000003
Q8ND04	SMG8	SMG8 nonsense mediated mRNA decay factor [Source:HGNC Symbol;Acc:HGNC:25551]	0	4	0	189	313	37	2.3243935	2.2661685	0.787602
O75414	NME6	NME/NM23 nucleoside diphosphate kinase 6 [Source:HGNC Symbol;Acc:HGNC:20567]	0	4	null	74	271	0	1.0048194999999998	2.2297715	0.15000000000000002
P56589	PEX3	peroxisomal biogenesis factor 3 [Source:HGNC Symbol;Acc:HGNC:8858]	null	4	null	0	218	0	0.15000000000000002	1.8550320000000002	0.15000000000000002
A8K979	ERI2	ERI1 exoribonuclease family member 2 [Source:HGNC Symbol;Acc:HGNC:30541]	0	1	null	99	276	0	1.2901814999999996	2.4161425	0.15000000000000002
Q3MJ62	ZSCAN23	zinc finger and SCAN domain containing 23 [Source:HGNC Symbol;Acc:HGNC:21193]	0	2	0	157	28	38	2.1726769999999997	0.32256699999999994	0.9255825
Q14CZ7	FASTKD3	FAST kinase domains 3 [Source:HGNC Symbol;Acc:HGNC:28758]	14	4	null	1	116	0	0.3966105000000001	1.1239469999999998	0.15000000000000002
A8MXE2	B3GNT10	UDP-GlcNAc:betaGal beta-1,3-N-acetylglucosaminyltransferase 10 (putative) [Source:HGNC Symbol;Acc:HGNC:53652]	0	4	0	7	183	3	0.22991699999999998	1.5503749999999996	0.20216450000000002
Q8TD23	ZNF675	zinc finger protein 675 [Source:HGNC Symbol;Acc:HGNC:30768]	0	4	0	70	143	10	1.2680050000000003	1.2826505000000001	0.5711325
Q9UMX0	UBQLN1	ubiquilin 1 [Source:HGNC Symbol;Acc:HGNC:12508]	2	4	0	24	200	2	0.7675079999999997	1.5062600000000006	0.18878550000000005
Q9H0U3	MAGT1	magnesium transporter 1 [Source:HGNC Symbol;Acc:HGNC:28880]	null	1	36	0	103	1	0.15000000000000002	1.138108	0.9667224999999998
O75880	SCO1	SCO cytochrome c oxidase assembly protein 1 [Source:HGNC Symbol;Acc:HGNC:10603]	48	4	null	1	113	0	0.356346	0.9487705	0.15000000000000002
Q93100	PHKB	phosphorylase kinase regulatory subunit beta [Source:HGNC Symbol;Acc:HGNC:8927]	0	4	37	1	233	1	0.1785515	1.7876355	0.9667224999999998
Q8N6S4	ANKRD13C	ankyrin repeat domain 13C [Source:HGNC Symbol;Acc:HGNC:25374]	0	4	0	4	211	2	0.20887950000000005	1.621146	0.30518449999999997
P60983	GMFB	glia maturation factor beta [Source:HGNC Symbol;Acc:HGNC:4373]	2	4	0	3	339	3	0.238349	2.6548395	0.22189300000000003
Q96PU4	UHRF2	ubiquitin like with PHD and ring finger domains 2 [Source:HGNC Symbol;Acc:HGNC:12557]	null	1	null	0	159	0	0.15000000000000002	1.6083534999999995	0.15000000000000002
Q96IR2	ZNF845	zinc finger protein 845 [Source:HGNC Symbol;Acc:HGNC:25112]	2	4	null	7	277	0	0.7595180000000002	2.3451249999999995	0.15000000000000002
O60381	HBP1	HMG-box transcription factor 1 [Source:HGNC Symbol;Acc:HGNC:23200]	0	4	0	93	232	56	1.3497835	1.8943614999999994	1.02125
Q8TBA6	GOLGA5	golgin A5 [Source:HGNC Symbol;Acc:HGNC:4428]	null	1	null	0	168	0	0.15000000000000002	1.5802609999999997	0.15000000000000002
O15269	SPTLC1	serine palmitoyltransferase long chain base subunit 1 [Source:HGNC Symbol;Acc:HGNC:11277]	0	4	0	6	104	69	0.23182100000000005	0.987318	1.4265724999999998
Q9Y2Z2	MTO1	mitochondrial tRNA translation optimization 1 [Source:HGNC Symbol;Acc:HGNC:19261]	null	4	null	0	77	0	0.15000000000000002	0.7641165	0.15000000000000002
Q9BZH6	WDR11	WD repeat domain 11 [Source:HGNC Symbol;Acc:HGNC:13831]	0	4	0	37	368	7	0.6913649999999999	2.7105994999999994	0.2753750000000001
Q8IX18	DHX40	DEAH-box helicase 40 [Source:HGNC Symbol;Acc:HGNC:18018]	0	4	0	17	329	1	0.44899599999999995	2.4773254999999996	0.1683345
Q9UL58	ZNF215	zinc finger protein 215 [Source:HGNC Symbol;Acc:HGNC:13007]	null	1	null	0	26	0	0.15000000000000002	0.347438	0.15000000000000002
Q9H8G1	ZNF430	zinc finger protein 430 [Source:HGNC Symbol;Acc:HGNC:20808]	2	4	null	3	87	0	0.34473499999999996	0.8385765	0.15000000000000002
O94874	UFL1	UFM1 specific ligase 1 [Source:HGNC Symbol;Acc:HGNC:23039]	2	4	26	7	113	10	1.3329025000000003	0.9373125000000003	1.1711729999999998
P49902	NT5C2	5'-nucleotidase, cytosolic II [Source:HGNC Symbol;Acc:HGNC:8022]	0	2	0	52	242	1	0.7546304999999999	1.9194874999999998	0.16511300000000007
Q15650	TRIP4	thyroid hormone receptor interactor 4 [Source:HGNC Symbol;Acc:HGNC:12310]	49	4	null	1	212	0	0.9667224999999998	1.836315	0.15000000000000002
Q6ZMI0	PPP1R21	protein phosphatase 1 regulatory subunit 21 [Source:HGNC Symbol;Acc:HGNC:30595]	0	4	null	3	223	0	0.21311250000000004	1.7858675	0.15000000000000002
Q5T8D3	ACBD5	acyl-CoA binding domain containing 5 [Source:HGNC Symbol;Acc:HGNC:23338]	null	1	null	0	250	0	0.15000000000000002	2.1303725000000004	0.15000000000000002
Q8N3R9	MPP5	membrane palmitoylated protein 5 [Source:HGNC Symbol;Acc:HGNC:18669]	null	4	null	0	104	0	0.15000000000000002	0.9914235000000001	0.15000000000000002
O43929	ORC4	origin recognition complex subunit 4 [Source:HGNC Symbol;Acc:HGNC:8490]	2	4	null	1	329	0	0.24317700000000003	2.5891515	0.15000000000000002
Q9GZZ9	UBA5	ubiquitin like modifier activating enzyme 5 [Source:HGNC Symbol;Acc:HGNC:23230]	null	4	null	0	9	0	0.15000000000000002	0.24616900000000003	0.15000000000000002
Q8IWR0	ZC3H7A	zinc finger CCCH-type containing 7A [Source:HGNC Symbol;Acc:HGNC:30959]	0	2	null	27	197	0	0.5111140000000002	1.4312050000000003	0.15000000000000002
Q8NHS3	MFSD8	major facilitator superfamily domain containing 8 [Source:HGNC Symbol;Acc:HGNC:28486]	null	4	null	0	148	0	0.15000000000000002	1.6339385000000002	0.15000000000000002
Q6PIJ6	FBXO38	F-box protein 38 [Source:HGNC Symbol;Acc:HGNC:28844]	0	2	null	3	284	0	0.20894750000000004	2.1379885	0.15000000000000002
Q92575	UBXN4	UBX domain protein 4 [Source:HGNC Symbol;Acc:HGNC:14860]	2	4	0	2	194	6	0.7300314999999999	1.6715254999999998	0.36534750000000005
Q96NH3	TBC1D32	TBC1 domain family member 32 [Source:HGNC Symbol;Acc:HGNC:21485]	0	2	null	2	133	0	0.18694950000000002	1.2866369999999998	0.15000000000000002
Q96RT8	TUBGCP5	tubulin gamma complex associated protein 5 [Source:HGNC Symbol;Acc:HGNC:18600]	null	1	null	0	222	0	0.15000000000000002	1.821049	0.15000000000000002
P42338	PIK3CB	phosphatidylinositol-4,5-bisphosphate 3-kinase catalytic subunit beta [Source:HGNC Symbol;Acc:HGNC:8976]	3	1	null	4	156	0	0.2605765	1.4924560000000002	0.15000000000000002
Q9H9P8	L2HGDH	L-2-hydroxyglutarate dehydrogenase [Source:HGNC Symbol;Acc:HGNC:20499]	0	4	null	31	180	0	0.8282235000000002	1.329579	0.15000000000000002
Q5BKT4	ALG10	ALG10 alpha-1,2-glucosyltransferase [Source:HGNC Symbol;Acc:HGNC:23162]	null	4	null	0	43	0	0.15000000000000002	0.48303	0.15000000000000002
Q13889	GTF2H3	general transcription factor IIH subunit 3 [Source:HGNC Symbol;Acc:HGNC:4657]	0	4	0	35	509	1	1.0505835	3.8665739999999995	0.16874250000000005
Q8N302	AGGF1	angiogenic factor with G-patch and FHA domains 1 [Source:HGNC Symbol;Acc:HGNC:24684]	null	4	22	0	104	2	0.15000000000000002	0.869219	0.39146800000000004
Q8IXQ4	GPALPP1	GPALPP motifs containing 1 [Source:HGNC Symbol;Acc:HGNC:20298]	1	4	7	6	530	1	1.1688525	3.9190445000000005	0.2678355
Q5XKK7	FAM219B	family with sequence similarity 219 member B [Source:HGNC Symbol;Acc:HGNC:24695]	50	1	null	2	219	0	0.7289945000000002	1.9676824999999998	0.15000000000000002
Q9H6S1	AZI2	5-azacytidine induced 2 [Source:HGNC Symbol;Acc:HGNC:24002]	0	4	0	18	268	23	0.374213	2.0507020000000002	0.5777285
Q8TB96	ITFG1	integrin alpha FG-GAP repeat containing 1 [Source:HGNC Symbol;Acc:HGNC:30697]	null	4	37	0	145	1	0.15000000000000002	1.2537334999999994	0.9667224999999998
P29320	EPHA3	EPH receptor A3 [Source:HGNC Symbol;Acc:HGNC:3387]	13	5	9	123	283	99	2.445	2.4932545	1.8121154999999998
Q9NRW7	VPS45	vacuolar protein sorting 45 homolog [Source:HGNC Symbol;Acc:HGNC:14579]	null	4	null	0	23	0	0.15000000000000002	0.4111285	0.15000000000000002
Q16585	SGCB	sarcoglycan beta [Source:HGNC Symbol;Acc:HGNC:10806]	13	5	9	13	308	6	0.36879000000000006	2.8102194999999996	0.231328
Q15375	EPHA7	EPH receptor A7 [Source:HGNC Symbol;Acc:HGNC:3390]	null	5	null	0	273	0	0.15000000000000002	2.4958045	0.15000000000000002
Q13616	CUL1	cullin 1 [Source:HGNC Symbol;Acc:HGNC:2551]	null	5	null	0	251	0	0.15000000000000002	2.3369224999999996	0.15000000000000002
P09467	FBP1	fructose-bisphosphatase 1 [Source:HGNC Symbol;Acc:HGNC:3606]	null	5	null	0	97	0	0.15000000000000002	1.3063400000000003	0.15000000000000002
Q9Y2D8	SSX2IP	SSX family member 2 interacting protein [Source:HGNC Symbol;Acc:HGNC:16509]	null	5	null	0	145	0	0.15000000000000002	1.3877954999999997	0.15000000000000002
Q9NZL6	RGL1	ral guanine nucleotide dissociation stimulator like 1 [Source:HGNC Symbol;Acc:HGNC:30281]	13	5	9	102	415	91	1.9812995000000007	3.4014624999999996	1.6023694999999998
Q13326	SGCG	sarcoglycan gamma [Source:HGNC Symbol;Acc:HGNC:10809]	13	5	null	30	152	0	0.6046225	1.5493635	0.15000000000000002
Q8N998	CCDC89	coiled-coil domain containing 89 [Source:HGNC Symbol;Acc:HGNC:26762]	13	5	9	43	261	1	0.7786770000000001	2.1151490000000006	0.16347250000000002
Q6ZSG2	INSYN2A	inhibitory synaptic factor 2A [Source:HGNC Symbol;Acc:HGNC:33859]	null	5	null	0	70	0	0.15000000000000002	1.0346885000000001	0.15000000000000002
Q8N5T2	TBC1D19	TBC1 domain family member 19 [Source:HGNC Symbol;Acc:HGNC:25624]	null	4	null	0	174	0	0.15000000000000002	1.3642674999999997	0.15000000000000002
Q9H7U1	CCSER2	coiled-coil serine rich protein 2 [Source:HGNC Symbol;Acc:HGNC:29197]	null	5	null	0	324	0	0.15000000000000002	2.5928745000000006	0.15000000000000002
P22003	BMP5	bone morphogenetic protein 5 [Source:HGNC Symbol;Acc:HGNC:1072]	13	5	null	1	106	0	0.17231250000000006	1.266747	0.15000000000000002
Q9P0V9	SEPT10	septin 10 [Source:HGNC Symbol;Acc:HGNC:14349]	null	4	null	0	247	0	0.15000000000000002	2.0310585	0.15000000000000002
Q8N3C7	CLIP4	CAP-Gly domain containing linker protein family member 4 [Source:HGNC Symbol;Acc:HGNC:26108]	13	5	9	40	317	35	0.7993574999999999	2.744268	0.6581895000000001
Q9Y3E1	HDGFL3	HDGF like 3 [Source:HGNC Symbol;Acc:HGNC:24937]	null	5	null	0	111	0	0.15000000000000002	1.3811995	0.15000000000000002
Q9BQ39	DDX50	DExD-box helicase 50 [Source:HGNC Symbol;Acc:HGNC:17906]	null	4	null	0	94	0	0.15000000000000002	1.0791435	0.15000000000000002
P31323	PRKAR2B	protein kinase cAMP-dependent type II regulatory subunit beta [Source:HGNC Symbol;Acc:HGNC:9392]	null	5	null	0	143	0	0.15000000000000002	1.5158310000000002	0.15000000000000002
O43164	PJA2	praja ring finger ubiquitin ligase 2 [Source:HGNC Symbol;Acc:HGNC:17481]	null	4	0	0	272	14	0.15000000000000002	2.081098	0.948643
P36405	ARL3	ADP ribosylation factor like GTPase 3 [Source:HGNC Symbol;Acc:HGNC:694]	null	4	null	0	13	0	0.15000000000000002	0.4816019999999999	0.15000000000000002
Q86SZ2	TRAPPC6B	trafficking protein particle complex 6B [Source:HGNC Symbol;Acc:HGNC:23066]	2	4	null	3	165	0	0.517795	1.4297854999999995	0.15000000000000002
Q9BXJ2	C1QTNF7	C1q and TNF related 7 [Source:HGNC Symbol;Acc:HGNC:14342]	13	5	9	62	334	47	1.5987739999999997	2.890247	1.011322
Q9BSF8	BTBD10	BTB domain containing 10 [Source:HGNC Symbol;Acc:HGNC:21445]	null	4	null	0	99	0	0.15000000000000002	1.4511034999999999	0.15000000000000002
Q9NWM8	FKBP14	FKBP prolyl isomerase 14 [Source:HGNC Symbol;Acc:HGNC:18625]	0	5	null	1	257	0	0.23715050000000001	2.02153	0.15000000000000002
O75554	WBP4	WW domain binding protein 4 [Source:HGNC Symbol;Acc:HGNC:12739]	1	5	null	1	51	0	0.421796	0.7014715	0.15000000000000002
Q96DR4	STARD4	StAR related lipid transfer domain containing 4 [Source:HGNC Symbol;Acc:HGNC:18058]	null	5	null	0	129	0	0.15000000000000002	1.2344555000000004	0.15000000000000002
Q9C0C6	CIPC	CLOCK interacting pacemaker [Source:HGNC Symbol;Acc:HGNC:20365]	null	4	null	0	161	0	0.15000000000000002	1.3074110000000003	0.15000000000000002
Q9NQX1	PRDM5	PR/SET domain 5 [Source:HGNC Symbol;Acc:HGNC:9349]	13	5	null	2	382	0	0.1904345	3.2620455	0.15000000000000002
Q03933	HSF2	heat shock transcription factor 2 [Source:HGNC Symbol;Acc:HGNC:5225]	null	5	null	0	51	0	0.15000000000000002	0.7205115	0.15000000000000002
O60315	ZEB2	zinc finger E-box binding homeobox 2 [Source:HGNC Symbol;Acc:HGNC:14881]	13	5	9	130	471	136	2.919368	3.8422639999999997	2.683765
P0C875	FAM228B	family with sequence similarity 228 member B [Source:HGNC Symbol;Acc:HGNC:24736]	null	5	null	0	213	0	0.15000000000000002	1.9865440000000005	0.15000000000000002
Q14566	MCM6	minichromosome maintenance complex component 6 [Source:HGNC Symbol;Acc:HGNC:6949]	null	5	null	0	50	0	0.15000000000000002	0.6557245	0.15000000000000002
Q96AX2	RAB37	RAB37, member RAS oncogene family [Source:HGNC Symbol;Acc:HGNC:30268]	13	7	null	10	318	0	0.34659649999999986	2.6764465	0.15000000000000002
Q9UBI6	GNG12	G protein subunit gamma 12 [Source:HGNC Symbol;Acc:HGNC:19663]	13	4	null	2	152	0	0.23336800000000008	1.3347215000000003	0.15000000000000002
O95980	RECK	reversion inducing cysteine rich protein with kazal motifs [Source:HGNC Symbol;Acc:HGNC:11345]	13	5	null	6	411	0	0.5316669999999999	3.4302945000000005	0.15000000000000002
Q12947	FOXF2	forkhead box F2 [Source:HGNC Symbol;Acc:HGNC:3810]	null	5	null	0	102	0	0.15000000000000002	1.1413804999999997	0.15000000000000002
O94868	FCHSD2	FCH and double SH3 domains 2 [Source:HGNC Symbol;Acc:HGNC:29114]	13	5	9	98	507	31	1.8988834999999997	4.2115295	0.6946969999999999
P50213	IDH3A	isocitrate dehydrogenase 3 (NAD(+)) alpha [Source:HGNC Symbol;Acc:HGNC:5384]	null	4	null	0	136	0	0.15000000000000002	1.2006000000000001	0.15000000000000002
O95340	PAPSS2	3'-phosphoadenosine 5'-phosphosulfate synthase 2 [Source:HGNC Symbol;Acc:HGNC:8604]	null	7	null	0	132	0	0.15000000000000002	1.273683	0.15000000000000002
Q8WVX3	C4orf3	chromosome 4 open reading frame 3 [Source:HGNC Symbol;Acc:HGNC:19225]	null	4	null	0	167	0	0.15000000000000002	1.818074	0.15000000000000002
Q8IWZ6	BBS7	Bardet-Biedl syndrome 7 [Source:HGNC Symbol;Acc:HGNC:18758]	null	4	null	0	298	0	0.15000000000000002	2.2932665	0.15000000000000002
O60488	ACSL4	acyl-CoA synthetase long chain family member 4 [Source:HGNC Symbol;Acc:HGNC:3571]	13	5	9	27	192	92	0.7684175000000002	1.6713725000000001	2.0117380000000002
Q9H819	DNAJC18	DnaJ heat shock protein family (Hsp40) member C18 [Source:HGNC Symbol;Acc:HGNC:28429]	null	5	null	0	262	0	0.15000000000000002	2.353778	0.15000000000000002
Q32MK0	MYLK3	myosin light chain kinase 3 [Source:HGNC Symbol;Acc:HGNC:29826]	null	5	null	0	47	0	0.15000000000000002	0.5465845	0.15000000000000002
Q9BYI3	FAM126A	family with sequence similarity 126 member A [Source:HGNC Symbol;Acc:HGNC:24587]	2	5	null	1	412	0	0.18468850000000003	3.4955405	0.15000000000000002
P51884	LUM	lumican [Source:HGNC Symbol;Acc:HGNC:6724]	13	5	9	34	295	24	0.901145	2.9499849999999994	0.6916114999999998
Q8N543	OGFOD1	2-oxoglutarate and iron dependent oxygenase domain containing 1 [Source:HGNC Symbol;Acc:HGNC:25585]	null	4	null	0	80	0	0.15000000000000002	0.7591864999999998	0.15000000000000002
P05198	EIF2S1	eukaryotic translation initiation factor 2 subunit alpha [Source:HGNC Symbol;Acc:HGNC:3265]	null	4	null	0	199	0	0.15000000000000002	1.6777985000000004	0.15000000000000002
Q9Y587	AP4S1	adaptor related protein complex 4 subunit sigma 1 [Source:HGNC Symbol;Acc:HGNC:575]	null	4	null	0	39	0	0.15000000000000002	0.6462215	0.15000000000000002
K7EJ46	SMIM22	small integral membrane protein 22 [Source:HGNC Symbol;Acc:HGNC:48329]	null	5	null	0	21	0	0.15000000000000002	0.35772300000000007	0.15000000000000002
O43307	ARHGEF9	Cdc42 guanine nucleotide exchange factor 9 [Source:HGNC Symbol;Acc:HGNC:14561]	null	5	null	0	230	0	0.15000000000000002	2.139799	0.15000000000000002
O94830	DDHD2	DDHD domain containing 2 [Source:HGNC Symbol;Acc:HGNC:29106]	null	5	38	0	114	1	0.15000000000000002	0.9596164999999998	0.7458754999999999
Q9Y2F9	BTBD3	BTB domain containing 3 [Source:HGNC Symbol;Acc:HGNC:15854]	2	4	null	1	272	0	0.20785949999999997	2.1170274999999994	0.15000000000000002
Q16851	UGP2	UDP-glucose pyrophosphorylase 2 [Source:HGNC Symbol;Acc:HGNC:12527]	null	4	null	0	141	0	0.15000000000000002	1.3418529999999997	0.15000000000000002
O75534	CSDE1	cold shock domain containing E1 [Source:HGNC Symbol;Acc:HGNC:29905]	0	5	null	1	142	0	0.17797350000000006	1.3126214999999997	0.15000000000000002
Q9NRG1	PRTFDC1	phosphoribosyl transferase domain containing 1 [Source:HGNC Symbol;Acc:HGNC:23333]	13	5	9	74	257	78	1.365313	2.4075660000000005	1.2694245000000002
P81877	SSBP2	single stranded DNA binding protein 2 [Source:HGNC Symbol;Acc:HGNC:15831]	null	5	null	0	92	0	0.15000000000000002	0.9150679999999999	0.15000000000000002
Q15326	ZMYND11	zinc finger MYND-type containing 11 [Source:HGNC Symbol;Acc:HGNC:16966]	0	5	0	58	281	3	0.8333065000000001	2.3567785000000003	0.24039750000000001
O95760	IL33	interleukin 33 [Source:HGNC Symbol;Acc:HGNC:16028]	13	5	9	35	376	90	0.9919334999999999	3.0658824999999994	1.6338619999999997
P59768	GNG2	G protein subunit gamma 2 [Source:HGNC Symbol;Acc:HGNC:4404]	13	5	9	22	295	41	0.5347864999999998	2.5428605	0.856384
Q9NZ09	UBAP1	ubiquitin associated protein 1 [Source:HGNC Symbol;Acc:HGNC:12461]	null	4	null	0	18	0	0.15000000000000002	0.29756849999999996	0.15000000000000002
Q9UI17	DMGDH	dimethylglycine dehydrogenase [Source:HGNC Symbol;Acc:HGNC:24475]	null	5	null	0	146	0	0.15000000000000002	1.2674100000000004	0.15000000000000002
Q16181	SEPT7	septin 7 [Source:HGNC Symbol;Acc:HGNC:1717]	null	5	null	0	290	0	0.15000000000000002	2.8277889999999997	0.15000000000000002
Q8TAV0	FAM76A	family with sequence similarity 76 member A [Source:HGNC Symbol;Acc:HGNC:28530]	null	4	null	0	49	0	0.15000000000000002	0.5428614999999999	0.15000000000000002
Q5VWC8	HACD4	3-hydroxyacyl-CoA dehydratase 4 [Source:HGNC Symbol;Acc:HGNC:20920]	13	5	9	245	205	178	4.329568999999999	1.7744775	2.9475115000000005
Q9Y3A5	SBDS	SBDS ribosome maturation factor [Source:HGNC Symbol;Acc:HGNC:19440]	null	5	null	0	91	0	0.15000000000000002	0.979685	0.15000000000000002
Q8TDQ7	GNPDA2	glucosamine-6-phosphate deaminase 2 [Source:HGNC Symbol;Acc:HGNC:21526]	51	4	null	1	131	0	0.9667224999999998	1.4448729999999999	0.15000000000000002
Q9NRA1	PDGFC	platelet derived growth factor C [Source:HGNC Symbol;Acc:HGNC:8801]	13	5	9	34	60	66	0.6942719999999999	0.6570760000000001	1.0912984999999997
P60484	PTEN	phosphatase and tensin homolog [Source:HGNC Symbol;Acc:HGNC:9588]	null	4	null	0	85	0	0.15000000000000002	0.911107	0.15000000000000002
Q9Y6N8	CDH10	cadherin 10 [Source:HGNC Symbol;Acc:HGNC:1749]	null	5	null	0	100	0	0.15000000000000002	1.143888	0.15000000000000002
Q9H825	METTL8	methyltransferase like 8 [Source:HGNC Symbol;Acc:HGNC:25856]	null	4	null	0	34	0	0.15000000000000002	0.5876735	0.15000000000000002
Q9UGJ0	PRKAG2	protein kinase AMP-activated non-catalytic subunit gamma 2 [Source:HGNC Symbol;Acc:HGNC:9386]	null	5	null	0	11	0	0.15000000000000002	0.24716350000000004	0.15000000000000002
Q6ZU52	KIAA0408	KIAA0408 [Source:HGNC Symbol;Acc:HGNC:21636]	null	5	null	0	239	0	0.15000000000000002	1.875976	0.15000000000000002
O75907	DGAT1	diacylglycerol O-acyltransferase 1 [Source:HGNC Symbol;Acc:HGNC:2843]	null	4	null	0	108	0	0.15000000000000002	1.0003825	0.15000000000000002
Q9Y2A7	NCKAP1	NCK associated protein 1 [Source:HGNC Symbol;Acc:HGNC:7666]	0	2	0	22	296	36	0.6668084999999999	2.1463864999999998	0.7655615000000002
Q7Z4H8	POGLUT3	protein O-glucosyltransferase 3 [Source:HGNC Symbol;Acc:HGNC:28496]	null	4	null	0	320	0	0.15000000000000002	2.4980824999999993	0.15000000000000002
Q9H967	WDR76	WD repeat domain 76 [Source:HGNC Symbol;Acc:HGNC:25773]	7	4	null	1	70	0	0.180838	0.6623544999999998	0.15000000000000002
Q9Y639	NPTN	neuroplastin [Source:HGNC Symbol;Acc:HGNC:17867]	null	5	null	0	193	0	0.15000000000000002	1.9218504999999997	0.15000000000000002
Q13409	DYNC1I2	dynein cytoplasmic 1 intermediate chain 2 [Source:HGNC Symbol;Acc:HGNC:2964]	null	4	null	0	121	0	0.15000000000000002	1.0079135	0.15000000000000002
Q9UBU8	MORF4L1	mortality factor 4 like 1 [Source:HGNC Symbol;Acc:HGNC:16989]	null	4	null	0	246	0	0.15000000000000002	2.140921	0.15000000000000002
Q9UHY8	FEZ2	fasciculation and elongation protein zeta 2 [Source:HGNC Symbol;Acc:HGNC:3660]	null	5	null	0	283	0	0.15000000000000002	2.565683	0.15000000000000002
P07585	DCN	decorin [Source:HGNC Symbol;Acc:HGNC:2705]	13	5	9	36	214	40	0.899938	1.9453615000000002	0.9917210000000001
Q8NHH9	ATL2	atlastin GTPase 2 [Source:HGNC Symbol;Acc:HGNC:24047]	null	4	null	0	131	0	0.15000000000000002	1.2168265	0.15000000000000002
P16298	PPP3CB	protein phosphatase 3 catalytic subunit beta [Source:HGNC Symbol;Acc:HGNC:9315]	null	4	null	0	138	0	0.15000000000000002	1.6001254999999999	0.15000000000000002
Q86WC4	OSTM1	osteoclastogenesis associated transmembrane protein 1 [Source:HGNC Symbol;Acc:HGNC:21652]	null	5	null	0	96	0	0.15000000000000002	0.9641639999999999	0.15000000000000002
Q9NYF5	FAM13B	family with sequence similarity 13 member B [Source:HGNC Symbol;Acc:HGNC:1335]	0	5	null	3	239	0	0.27889400000000003	2.0365665	0.15000000000000002
Q8TB92	HMGCLL1	3-hydroxymethyl-3-methylglutaryl-CoA lyase like 1 [Source:HGNC Symbol;Acc:HGNC:21359]	13	5	null	1	299	0	0.23227150000000005	2.956419500000001	0.15000000000000002
Q8N5C7	DTWD1	DTW domain containing 1 [Source:HGNC Symbol;Acc:HGNC:30926]	null	4	null	0	59	0	0.15000000000000002	0.714451	0.15000000000000002
Q9UKA9	PTBP2	polypyrimidine tract binding protein 2 [Source:HGNC Symbol;Acc:HGNC:17662]	null	5	null	0	104	0	0.15000000000000002	1.3311175	0.15000000000000002
O60884	DNAJA2	DnaJ heat shock protein family (Hsp40) member A2 [Source:HGNC Symbol;Acc:HGNC:14884]	2	4	null	2	71	0	0.5648085000000003	0.7371205000000001	0.15000000000000002
Q8N5X7	EIF4E3	eukaryotic translation initiation factor 4E family member 3 [Source:HGNC Symbol;Acc:HGNC:31837]	null	5	null	0	249	0	0.15000000000000002	2.26208	0.15000000000000002
P36957	DLST	dihydrolipoamide S-succinyltransferase [Source:HGNC Symbol;Acc:HGNC:2911]	null	4	null	0	49	0	0.15000000000000002	0.6142529999999998	0.15000000000000002
Q8WVK7	SKA2	spindle and kinetochore associated complex subunit 2 [Source:HGNC Symbol;Acc:HGNC:28006]	null	4	null	0	108	0	0.15000000000000002	1.503778	0.15000000000000002
Q9Y4L5	RNF115	ring finger protein 115 [Source:HGNC Symbol;Acc:HGNC:18154]	null	4	null	0	37	0	0.15000000000000002	0.8341820000000001	0.15000000000000002
Q9Y680	FKBP7	FKBP prolyl isomerase 7 [Source:HGNC Symbol;Acc:HGNC:3723]	null	5	null	0	216	0	0.15000000000000002	2.07627	0.15000000000000002
P07195	LDHB	lactate dehydrogenase B [Source:HGNC Symbol;Acc:HGNC:6541]	null	5	null	0	28	0	0.15000000000000002	0.7277449999999999	0.15000000000000002
Q6UXI7	VIT	vitrin [Source:HGNC Symbol;Acc:HGNC:12697]	13	5	null	1	108	0	0.17650300000000002	1.1598935000000001	0.15000000000000002
P15088	CPA3	carboxypeptidase A3 [Source:HGNC Symbol;Acc:HGNC:2298]	25	7	39	9	345	5	0.4768844999999999	2.7328099999999997	1.5805925000000003
Q6JBY9	RCSD1	RCSD domain containing 1 [Source:HGNC Symbol;Acc:HGNC:28310]	25	5	20	160	320	96	2.628183500000001	2.596334	1.7145355000000004
Q7Z353	HDX	highly divergent homeobox [Source:HGNC Symbol;Acc:HGNC:26411]	null	4	null	0	81	0	0.15000000000000002	0.8173690000000002	0.15000000000000002
Q5NDL2	EOGT	EGF domain specific O-linked N-acetylglucosamine transferase [Source:HGNC Symbol;Acc:HGNC:28526]	13	5	9	58	237	73	1.1968259999999997	1.9793105000000002	1.316812
Q9Y2H1	STK38L	serine/threonine kinase 38 like [Source:HGNC Symbol;Acc:HGNC:17848]	null	4	null	0	175	0	0.15000000000000002	1.70958	0.15000000000000002
Q6QNK2	ADGRD1	adhesion G protein-coupled receptor D1 [Source:HGNC Symbol;Acc:HGNC:19893]	13	5	9	44	191	26	1.1652399999999998	1.9669599999999998	0.6414785000000001
Q7Z3F1	GPR155	G protein-coupled receptor 155 [Source:HGNC Symbol;Acc:HGNC:22951]	null	5	null	0	197	0	0.15000000000000002	1.6355195000000007	0.15000000000000002
Q92541	RTF1	RTF1 homolog, Paf1/RNA polymerase II complex component [Source:HGNC Symbol;Acc:HGNC:28996]	null	5	0	0	50	3	0.15000000000000002	0.517404	0.19690300000000002
Q9Y305	ACOT9	acyl-CoA thioesterase 9 [Source:HGNC Symbol;Acc:HGNC:17152]	null	4	null	0	106	0	0.15000000000000002	0.9565309999999999	0.15000000000000002
Q8N3Z0	PRSS35	serine protease 35 [Source:HGNC Symbol;Acc:HGNC:21387]	52	5	null	1	72	0	0.25473700000000005	0.8815950000000002	0.15000000000000002
Q14565	DMC1	DNA meiotic recombinase 1 [Source:HGNC Symbol;Acc:HGNC:2927]	13	5	null	11	138	0	0.34688550000000007	1.4508315000000003	0.15000000000000002
Q8N6Y2	LRRC17	leucine rich repeat containing 17 [Source:HGNC Symbol;Acc:HGNC:16895]	null	5	null	0	153	0	0.15000000000000002	1.5988164999999999	0.15000000000000002
P14868	DARS	aspartyl-tRNA synthetase [Source:HGNC Symbol;Acc:HGNC:2678]	null	4	null	0	125	0	0.15000000000000002	1.4264875000000006	0.15000000000000002
Q9ULC3	RAB23	RAB23, member RAS oncogene family [Source:HGNC Symbol;Acc:HGNC:14263]	0	5	null	1	161	0	0.1664815	1.3916800000000003	0.15000000000000002
P07093	SERPINE2	serpin family E member 2 [Source:HGNC Symbol;Acc:HGNC:8951]	null	5	null	0	167	0	0.15000000000000002	1.5683695000000002	0.15000000000000002
O43852	CALU	calumenin [Source:HGNC Symbol;Acc:HGNC:1458]	2	4	null	2	170	0	0.4813130000000001	1.6637989999999996	0.15000000000000002
Q16206	ENOX2	ecto-NOX disulfide-thiol exchanger 2 [Source:HGNC Symbol;Acc:HGNC:2259]	0	4	null	93	297	0	1.3361239999999999	2.2220619999999998	0.15000000000000002
Q16566	CAMK4	calcium/calmodulin dependent protein kinase IV [Source:HGNC Symbol;Acc:HGNC:1464]	13	5	9	53	154	12	1.125018	1.447508	0.38911350000000006
P04156	PRNP	prion protein [Source:HGNC Symbol;Acc:HGNC:9449]	13	5	9	58	426	78	1.1350820000000001	3.756592499999999	1.2669935
P52179	MYOM1	myomesin 1 [Source:HGNC Symbol;Acc:HGNC:7613]	13	5	9	2	39	5	0.17836450000000006	1.0046070000000002	0.2510055
Q9GZM8	NDEL1	nudE neurodevelopment protein 1 like 1 [Source:HGNC Symbol;Acc:HGNC:17620]	null	3	null	0	5	0	0.15000000000000002	0.681199	0.15000000000000002
Q96T68	SETDB2	SET domain bifurcated histone lysine methyltransferase 2 [Source:HGNC Symbol;Acc:HGNC:20263]	1	4	null	1	196	0	0.421796	1.4752180000000001	0.15000000000000002
P19525	EIF2AK2	eukaryotic translation initiation factor 2 alpha kinase 2 [Source:HGNC Symbol;Acc:HGNC:9437]	0	2	0	164	283	14	2.0606385000000005	2.0136079999999996	0.37743449999999995
Q6P3W7	SCYL2	SCY1 like pseudokinase 2 [Source:HGNC Symbol;Acc:HGNC:19286]	2	4	0	40	245	26	1.049011	1.8410410000000001	0.6823805
Q9H8S9	MOB1A	MOB kinase activator 1A [Source:HGNC Symbol;Acc:HGNC:16015]	null	4	null	0	125	0	0.15000000000000002	1.0537200000000002	0.15000000000000002
Q9H2M9	RAB3GAP2	RAB3 GTPase activating non-catalytic protein subunit 2 [Source:HGNC Symbol;Acc:HGNC:17168]	2	2	0	4	188	63	0.25228899999999993	1.5131704999999998	1.2557735000000003
O95490	ADGRL2	adhesion G protein-coupled receptor L2 [Source:HGNC Symbol;Acc:HGNC:18582]	null	5	null	0	213	0	0.15000000000000002	1.8940894999999995	0.15000000000000002
Q92973	TNPO1	transportin 1 [Source:HGNC Symbol;Acc:HGNC:6401]	0	2	22	6	101	20	0.46436400000000005	0.832924	1.7765855
Q2PZI1	DPY19L1	dpy-19 like C-mannosyltransferase 1 [Source:HGNC Symbol;Acc:HGNC:22205]	null	7	null	0	210	0	0.15000000000000002	1.7087300000000003	0.15000000000000002
Q9UFW8	CGGBP1	CGG triplet repeat binding protein 1 [Source:HGNC Symbol;Acc:HGNC:1888]	2	4	0	19	281	14	0.6521460000000002	2.3299355000000004	0.4318345
Q96PY6	NEK1	NIMA related kinase 1 [Source:HGNC Symbol;Acc:HGNC:7744]	0	2	null	73	410	0	0.9382815	2.7672435	0.15000000000000002
O95487	SEC24B	SEC24 homolog B, COPII coat complex component [Source:HGNC Symbol;Acc:HGNC:10704]	0	2	0	231	377	139	2.7703884999999997	2.4756000000000005	2.5712759999999997
Q99081	TCF12	transcription factor 12 [Source:HGNC Symbol;Acc:HGNC:11623]	0	2	0	33	439	18	1.0918085	3.036498	0.4426805
O60671	RAD1	RAD1 checkpoint DNA exonuclease [Source:HGNC Symbol;Acc:HGNC:9806]	2	4	null	37	268	0	0.9513460000000001	2.2111905	0.15000000000000002
Q6P1J9	CDC73	cell division cycle 73 [Source:HGNC Symbol;Acc:HGNC:16783]	2	4	0	3	207	10	0.22912649999999998	1.7523859999999998	0.3307865000000001
Q6PI77	BHLHB9	basic helix-loop-helix family member b9 [Source:HGNC Symbol;Acc:HGNC:29353]	null	4	null	0	62	0	0.15000000000000002	0.6173385	0.15000000000000002
Q8IX05	CD302	CD302 molecule [Source:HGNC Symbol;Acc:HGNC:30843]	53	4	null	1	355	0	0.9667224999999998	2.7054825000000005	0.15000000000000002
Q8N1I0	DOCK4	dedicator of cytokinesis 4 [Source:HGNC Symbol;Acc:HGNC:19192]	0	2	null	1	46	0	0.16056549999999997	0.604512	0.15000000000000002
Q9H694	BICC1	BicC family RNA binding protein 1 [Source:HGNC Symbol;Acc:HGNC:19351]	2	4	null	2	16	0	0.27597849999999996	0.32440300000000005	0.15000000000000002
Q4J6C6	PREPL	prolyl endopeptidase like [Source:HGNC Symbol;Acc:HGNC:30228]	2	4	null	6	252	0	0.36386850000000015	1.8077209999999997	0.15000000000000002
P20340	RAB6A	RAB6A, member RAS oncogene family [Source:HGNC Symbol;Acc:HGNC:9786]	null	4	null	0	94	0	0.15000000000000002	1.0426530000000003	0.15000000000000002
Q7Z5Y7	KCTD20	potassium channel tetramerization domain containing 20 [Source:HGNC Symbol;Acc:HGNC:21052]	0	4	0	113	370	3	1.4377924999999996	2.7464185000000008	0.20112750000000004
Q6IQ16	SPOPL	speckle type BTB/POZ protein like [Source:HGNC Symbol;Acc:HGNC:27934]	2	4	0	3	97	21	0.326375	0.882581	0.7139495000000002
Q96KR1	ZFR	zinc finger RNA binding protein [Source:HGNC Symbol;Acc:HGNC:17277]	0	4	0	80	371	159	1.362661	2.5896190000000003	3.1083060000000007
Q9Y689	ARL5A	ADP ribosylation factor like GTPase 5A [Source:HGNC Symbol;Acc:HGNC:696]	null	4	0	0	241	1	0.15000000000000002	2.0615650000000003	0.17869600000000002
Q9H9A6	LRRC40	leucine rich repeat containing 40 [Source:HGNC Symbol;Acc:HGNC:26004]	2	4	0	1	238	2	0.1804640000000001	1.913359	0.3030170000000001
O75063	FAM20B	FAM20B glycosaminoglycan xylosylkinase [Source:HGNC Symbol;Acc:HGNC:23017]	0	4	null	1	140	0	0.1647220000000001	1.2706399999999998	0.15000000000000002
P56211	ARPP19	cAMP regulated phosphoprotein 19 [Source:HGNC Symbol;Acc:HGNC:16967]	null	4	0	0	143	3	0.15000000000000002	1.2709375	0.19772750000000006
Q96DU9	PABPC5	poly(A) binding protein cytoplasmic 5 [Source:HGNC Symbol;Acc:HGNC:13629]	null	4	null	0	27	0	0.15000000000000002	0.44623350000000006	0.15000000000000002
Q9BXW6	OSBPL1A	oxysterol binding protein like 1A [Source:HGNC Symbol;Acc:HGNC:16398]	null	4	null	0	84	0	0.15000000000000002	0.8351510000000002	0.15000000000000002
Q86VV4	RANBP3L	RAN binding protein 3 like [Source:HGNC Symbol;Acc:HGNC:26353]	null	4	null	0	61	0	0.15000000000000002	0.6568125	0.15000000000000002
Q52LW3	ARHGAP29	Rho GTPase activating protein 29 [Source:HGNC Symbol;Acc:HGNC:30207]	2	4	null	6	271	0	0.3238845	2.074757	0.15000000000000002
Q14CS0	UBXN2B	UBX domain protein 2B [Source:HGNC Symbol;Acc:HGNC:27035]	0	4	null	12	156	0	0.3144325	1.2200649999999997	0.15000000000000002
Q8IVH8	MAP4K3	mitogen-activated protein kinase kinase kinase kinase 3 [Source:HGNC Symbol;Acc:HGNC:6865]	2	4	0	7	240	4	0.5914135000000001	1.9759785000000003	0.23126000000000005
Q9P2B4	CTTNBP2NL	CTTNBP2 N-terminal like [Source:HGNC Symbol;Acc:HGNC:25330]	0	2	null	2	209	0	0.1822405	1.5952380000000002	0.15000000000000002
Q6NUN7	JHY	junctional cadherin complex regulator [Source:HGNC Symbol;Acc:HGNC:26288]	null	2	null	0	244	0	0.15000000000000002	1.8186265000000001	0.15000000000000002
Q13131	PRKAA1	protein kinase AMP-activated catalytic subunit alpha 1 [Source:HGNC Symbol;Acc:HGNC:9376]	null	4	0	0	381	1	0.15000000000000002	2.9619615000000006	0.17436950000000007
Q9NYJ8	TAB2	TGF-beta activated kinase 1 (MAP3K7) binding protein 2 [Source:HGNC Symbol;Acc:HGNC:17075]	0	4	0	8	270	4	0.2881250000000001	1.9415025000000001	0.21324
Q3SXY8	ARL13B	ADP ribosylation factor like GTPase 13B [Source:HGNC Symbol;Acc:HGNC:25419]	null	4	null	0	60	0	0.15000000000000002	0.5832025000000001	0.15000000000000002
Q9UQ13	SHOC2	SHOC2 leucine rich repeat scaffold protein [Source:HGNC Symbol;Acc:HGNC:15454]	54	4	null	1	171	0	0.9667224999999998	1.5463034999999996	0.15000000000000002
Q86Y07	VRK2	VRK serine/threonine kinase 2 [Source:HGNC Symbol;Acc:HGNC:12719]	2	4	0	5	334	10	0.4969785000000001	2.3405009999999997	0.30873749999999994
Q8WUB8	PHF10	PHD finger protein 10 [Source:HGNC Symbol;Acc:HGNC:18250]	0	4	null	10	123	0	0.4625450000000001	1.123301	0.15000000000000002
P78362	SRPK2	SRSF protein kinase 2 [Source:HGNC Symbol;Acc:HGNC:11306]	7	4	0	12	152	1	0.4172315	1.2834495	0.2544310000000001
Q8N6G5	CSGALNACT2	chondroitin sulfate N-acetylgalactosaminyltransferase 2 [Source:HGNC Symbol;Acc:HGNC:24292]	null	7	null	0	358	0	0.15000000000000002	3.0791595	0.15000000000000002
Q96P16	RPRD1A	regulation of nuclear pre-mRNA domain containing 1A [Source:HGNC Symbol;Acc:HGNC:25560]	null	4	5	0	55	2	0.15000000000000002	0.6062715000000001	0.7707975
P33176	KIF5B	kinesin family member 5B [Source:HGNC Symbol;Acc:HGNC:6324]	0	4	null	13	83	0	0.3132255	0.7521739999999999	0.15000000000000002
Q8NEC7	GSTCD	glutathione S-transferase C-terminal domain containing [Source:HGNC Symbol;Acc:HGNC:25806]	2	4	0	12	260	2	0.426539	1.9126450000000002	0.18842000000000006
P35241	RDX	radixin [Source:HGNC Symbol;Acc:HGNC:9944]	null	4	0	0	134	3	0.15000000000000002	1.2231930000000002	0.1969285
Q9HCI6	KIAA1586	KIAA1586 [Source:HGNC Symbol;Acc:HGNC:21360]	null	4	null	0	365	0	0.15000000000000002	2.7016744999999993	0.15000000000000002
Q92930	RAB8B	RAB8B, member RAS oncogene family [Source:HGNC Symbol;Acc:HGNC:30273]	2	4	null	1	244	0	0.171743	1.8638549999999998	0.15000000000000002
P28482	MAPK1	mitogen-activated protein kinase 1 [Source:HGNC Symbol;Acc:HGNC:6871]	0	2	0	133	279	23	1.804015	2.1175629999999996	0.5631934999999999
Q9NWQ4	GPATCH2L	G-patch domain containing 2 like [Source:HGNC Symbol;Acc:HGNC:20210]	0	2	0	381	242	97	4.411678999999999	1.7743670000000005	1.7257384999999998
Q8TBM8	DNAJB14	DnaJ heat shock protein family (Hsp40) member B14 [Source:HGNC Symbol;Acc:HGNC:25881]	2	4	0	4	214	32	0.5163414999999999	1.9302825000000003	0.91415
Q92636	NSMAF	neutral sphingomyelinase activation associated factor [Source:HGNC Symbol;Acc:HGNC:8017]	null	4	null	0	256	0	0.15000000000000002	1.889797	0.15000000000000002
Q9BTA9	WAC	WW domain containing adaptor with coiled-coil [Source:HGNC Symbol;Acc:HGNC:17327]	0	2	0	176	374	8	2.3279634999999996	2.5850205	0.2959875
Q8NE31	FAM13C	family with sequence similarity 13 member C [Source:HGNC Symbol;Acc:HGNC:19371]	null	1	null	0	104	0	0.15000000000000002	1.0786589999999998	0.15000000000000002
Q92995	USP13	ubiquitin specific peptidase 13 [Source:HGNC Symbol;Acc:HGNC:12611]	0	2	null	10	133	0	0.29825699999999994	1.2149055	0.15000000000000002
Q5H9S7	DCAF17	DDB1 and CUL4 associated factor 17 [Source:HGNC Symbol;Acc:HGNC:25784]	null	4	0	0	302	2	0.15000000000000002	2.2911669999999997	0.18774000000000005
P27707	DCK	deoxycytidine kinase [Source:HGNC Symbol;Acc:HGNC:2704]	null	4	null	0	269	0	0.15000000000000002	2.3445555	0.15000000000000002
Q8WUF8	FAM172A	family with sequence similarity 172 member A [Source:HGNC Symbol;Acc:HGNC:25365]	null	4	null	0	128	0	0.15000000000000002	1.2958764999999999	0.15000000000000002
Q7Z6I8	C5orf24	chromosome 5 open reading frame 24 [Source:HGNC Symbol;Acc:HGNC:26746]	2	4	0	1	156	11	0.20510549999999994	1.433194	0.49079900000000015
Q9HCK0	ZBTB26	zinc finger and BTB domain containing 26 [Source:HGNC Symbol;Acc:HGNC:23383]	14	4	0	15	133	2	1.2512514999999997	1.2274940000000003	0.2463815
A0JNW5	UHRF1BP1L	UHRF1 binding protein 1 like [Source:HGNC Symbol;Acc:HGNC:29102]	0	4	0	165	256	24	2.16977	1.8002835000000001	0.5337069999999999
Q9Y3C5	RNF11	ring finger protein 11 [Source:HGNC Symbol;Acc:HGNC:10056]	null	4	null	0	95	0	0.15000000000000002	1.0530400000000002	0.15000000000000002
Q14964	RAB39A	RAB39A, member RAS oncogene family [Source:HGNC Symbol;Acc:HGNC:16521]	null	4	null	0	17	0	0.15000000000000002	0.3175009999999999	0.15000000000000002
P35659	DEK	DEK proto-oncogene [Source:HGNC Symbol;Acc:HGNC:2768]	2	4	0	1	219	2	0.19351150000000003	1.7093505000000002	0.20096600000000006
Q8WWH5	TRUB1	TruB pseudouridine synthase family member 1 [Source:HGNC Symbol;Acc:HGNC:16060]	2	4	0	14	275	22	0.910274	2.265649999999999	0.7716390000000001
Q9NUM4	TMEM106B	transmembrane protein 106B [Source:HGNC Symbol;Acc:HGNC:22407]	2	4	0	1	104	3	0.20510549999999994	0.9745765000000002	0.20117000000000007
Q9H074	PAIP1	poly(A) binding protein interacting protein 1 [Source:HGNC Symbol;Acc:HGNC:16945]	2	4	null	7	255	0	0.7009955	2.310377	0.15000000000000002
Q8N4C6	NIN	ninein [Source:HGNC Symbol;Acc:HGNC:14906]	0	2	null	42	241	0	0.7577840000000001	1.8419079999999999	0.15000000000000002
Q0VDG4	SCRN3	secernin 3 [Source:HGNC Symbol;Acc:HGNC:30382]	null	4	null	0	145	0	0.15000000000000002	1.2178889999999998	0.15000000000000002
O00471	EXOC5	exocyst complex component 5 [Source:HGNC Symbol;Acc:HGNC:10696]	2	4	0	39	274	81	1.3087285000000004	2.3009249999999994	2.6642064999999997
P42566	EPS15	epidermal growth factor receptor pathway substrate 15 [Source:HGNC Symbol;Acc:HGNC:3419]	1	4	null	2	301	0	0.18575950000000002	2.364284	0.15000000000000002
Q9BZF1	OSBPL8	oxysterol binding protein like 8 [Source:HGNC Symbol;Acc:HGNC:16396]	2	4	0	45	228	36	1.8449425000000004	2.0664864999999994	0.9291185
O94921	CDK14	cyclin dependent kinase 14 [Source:HGNC Symbol;Acc:HGNC:8883]	null	4	null	0	15	0	0.15000000000000002	0.33758649999999985	0.15000000000000002
Q9P270	SLAIN2	SLAIN motif family member 2 [Source:HGNC Symbol;Acc:HGNC:29282]	null	4	0	0	160	2	0.15000000000000002	1.4171459999999998	0.19372400000000012
O60296	TRAK2	trafficking kinesin protein 2 [Source:HGNC Symbol;Acc:HGNC:13206]	0	4	null	35	305	0	0.8293964999999999	2.1821375000000005	0.15000000000000002
O95260	ATE1	arginyltransferase 1 [Source:HGNC Symbol;Acc:HGNC:782]	2	4	0	2	312	1	0.233079	2.180684	0.16615
Q9UF33	EPHA6	EPH receptor A6 [Source:HGNC Symbol;Acc:HGNC:19296]	null	4	null	0	1	0	0.15000000000000002	0.15766700000000006	0.15000000000000002
Q5JTV8	TOR1AIP1	torsin 1A interacting protein 1 [Source:HGNC Symbol;Acc:HGNC:29456]	null	4	null	0	151	0	0.15000000000000002	1.2604655	0.15000000000000002
Q9UKB1	FBXW11	F-box and WD repeat domain containing 11 [Source:HGNC Symbol;Acc:HGNC:13607]	0	2	0	68	317	1	1.3923684999999997	2.2493980000000002	0.16734
Q9BRV8	SIKE1	suppressor of IKBKE 1 [Source:HGNC Symbol;Acc:HGNC:26119]	2	4	0	83	377	8	2.000263	2.956122	0.376967
Q9NRK6	ABCB10	ATP binding cassette subfamily B member 10 [Source:HGNC Symbol;Acc:HGNC:41]	2	4	null	1	176	0	0.37372	1.5768015000000004	0.15000000000000002
Q9NYB9	ABI2	abl interactor 2 [Source:HGNC Symbol;Acc:HGNC:24011]	0	4	null	13	70	0	0.351637	0.7938409999999998	0.15000000000000002
Q14156	EFR3A	EFR3 homolog A [Source:HGNC Symbol;Acc:HGNC:28970]	null	4	null	0	125	0	0.15000000000000002	1.0292315	0.15000000000000002
Q8NEZ2	VPS37A	VPS37A subunit of ESCRT-I [Source:HGNC Symbol;Acc:HGNC:24928]	12	4	27	2	62	2	0.9500454999999999	0.8065229999999998	0.921783
Q8TDX7	NEK7	NIMA related kinase 7 [Source:HGNC Symbol;Acc:HGNC:13386]	2	4	9	3	109	1	0.9900039999999999	1.2732665	0.19461650000000003
O00429	DNM1L	dynamin 1 like [Source:HGNC Symbol;Acc:HGNC:2973]	null	4	null	0	59	0	0.15000000000000002	0.6730049999999999	0.15000000000000002
Q96BJ3	AIDA	axin interactor, dorsalization associated [Source:HGNC Symbol;Acc:HGNC:25761]	null	4	null	0	64	0	0.15000000000000002	0.8316490000000001	0.15000000000000002
O15198	SMAD9	SMAD family member 9 [Source:HGNC Symbol;Acc:HGNC:6774]	null	4	null	0	16	0	0.15000000000000002	0.26108649999999994	0.15000000000000002
Q9HAV0	GNB4	G protein subunit beta 4 [Source:HGNC Symbol;Acc:HGNC:20731]	null	7	null	0	253	0	0.15000000000000002	1.8821215	0.15000000000000002
Q9Y657	SPIN1	spindlin 1 [Source:HGNC Symbol;Acc:HGNC:11243]	2	4	null	17	151	0	0.8043554999999999	1.516239	0.15000000000000002
Q8NB78	KDM1B	lysine demethylase 1B [Source:HGNC Symbol;Acc:HGNC:21577]	1	2	0	4	463	1	0.21461700000000003	3.142679999999999	0.16734
P48552	NRIP1	nuclear receptor interacting protein 1 [Source:HGNC Symbol;Acc:HGNC:8001]	0	4	null	21	193	0	0.5212205	1.4704665000000001	0.15000000000000002
Q53EL6	PDCD4	programmed cell death 4 [Source:HGNC Symbol;Acc:HGNC:8763]	null	0	null	0	1	0	0.15000000000000002	0.22876949999999996	0.15000000000000002
P36404	ARL2	ADP ribosylation factor like GTPase 2 [Source:HGNC Symbol;Acc:HGNC:693]	null	0	null	0	4	0	0.15000000000000002	0.3756325000000001	0.15000000000000002
Q96FX7	TRMT61A	tRNA methyltransferase 61A [Source:HGNC Symbol;Acc:HGNC:23790]	1	5	0	4	6	1	0.271244	0.6724439999999999	0.19102950000000007
Q96DH6	MSI2	musashi RNA binding protein 2 [Source:HGNC Symbol;Acc:HGNC:18585]	0	0	0	5	23	1	0.21975950000000008	1.6718909999999998	0.16722100000000004
Q70IA6	MOB2	MOB kinase activator 2 [Source:HGNC Symbol;Acc:HGNC:24904]	null	5	null	0	16	0	0.15000000000000002	0.8945065	0.15000000000000002
Q0IIM8	TBC1D8B	TBC1 domain family member 8B [Source:HGNC Symbol;Acc:HGNC:24715]	null	0	0	0	19	2	0.15000000000000002	1.517378	0.23280700000000004
Q96I51	RCC1L	RCC1 like [Source:HGNC Symbol;Acc:HGNC:14948]	null	0	null	0	7	0	0.15000000000000002	0.5099155000000002	0.15000000000000002
Q13424	SNTA1	syntrophin alpha 1 [Source:HGNC Symbol;Acc:HGNC:11167]	null	0	null	0	4	0	0.15000000000000002	0.616633	0.15000000000000002
O75460	ERN1	endoplasmic reticulum to nucleus signaling 1 [Source:HGNC Symbol;Acc:HGNC:3449]	10	0	0	1	13	2	0.40768600000000005	1.0089165	0.18398300000000006
Q9UBS9	SUCO	SUN domain containing ossification factor [Source:HGNC Symbol;Acc:HGNC:1240]	0	0	0	1	7	2	0.16877650000000005	0.7804365000000002	0.19173500000000007
Q9BWD3	RTL8A	retrotransposon Gag like 8A [Source:HGNC Symbol;Acc:HGNC:24514]	0	0	null	19	33	0	0.4039545000000001	1.1294125	0.15000000000000002
P09497	CLTB	clathrin light chain B [Source:HGNC Symbol;Acc:HGNC:2091]	0	0	0	126	13	20	1.944265	1.1127100000000003	0.5777455
Q13487	SNAPC2	small nuclear RNA activating complex polypeptide 2 [Source:HGNC Symbol;Acc:HGNC:11135]	20	0	null	1	4	0	0.34487950000000006	0.43934850000000003	0.15000000000000002
Q32MH5	FAM214A	family with sequence similarity 214 member A [Source:HGNC Symbol;Acc:HGNC:25609]	0	0	0	1	14	1	0.16100749999999997	1.1613555000000002	0.167
Q8TAS1	UHMK1	U2AF homology motif kinase 1 [Source:HGNC Symbol;Acc:HGNC:19683]	2	0	0	17	15	81	0.6258045	1.2206175	1.9007025
O95424	DEXI	Dexi homolog [Source:HGNC Symbol;Acc:HGNC:13267]	null	0	null	0	1	0	0.15000000000000002	0.22876949999999996	0.15000000000000002
A6ZKI3	RTL8C	retrotransposon Gag like 8C [Source:HGNC Symbol;Acc:HGNC:2569]	0	5	null	6	24	0	0.26346650000000016	1.4536109999999998	0.15000000000000002
O14735	CDIPT	CDP-diacylglycerol--inositol 3-phosphatidyltransferase [Source:HGNC Symbol;Acc:HGNC:1769]	null	0	null	0	15	0	0.15000000000000002	0.7855790000000001	0.15000000000000002
O60861	AC005747.1	growth arrest specific 7 [Source:NCBI gene;Acc:8522]	13	5	9	53	9	67	1.0729385000000002	0.5523899999999999	1.3839790000000003
Q9H0M5	ZNF700	zinc finger protein 700 [Source:HGNC Symbol;Acc:HGNC:25292]	14	4	2	40	83	2	1.3716285000000001	1.5393760000000003	0.371238
Q96K19	RNF170	ring finger protein 170 [Source:HGNC Symbol;Acc:HGNC:25358]	42	1	null	1	31	0	0.9667224999999998	0.6410110000000001	0.15000000000000002
Q13216	ERCC8	ERCC excision repair 8, CSA ubiquitin ligase complex subunit [Source:HGNC Symbol;Acc:HGNC:3439]	null	4	null	0	150	0	0.15000000000000002	1.1935364999999998	0.15000000000000002
Q70CQ3	USP30	ubiquitin specific peptidase 30 [Source:HGNC Symbol;Acc:HGNC:20065]	0	4	null	1	22	0	0.16904850000000005	0.31365900000000013	0.15000000000000002
P18433	PTPRA	protein tyrosine phosphatase receptor type A [Source:HGNC Symbol;Acc:HGNC:9664]	null	1	null	0	143	0	0.15000000000000002	1.4666670000000002	0.15000000000000002
P55197	MLLT10	MLLT10 histone lysine methyltransferase DOT1L cofactor [Source:HGNC Symbol;Acc:HGNC:16063]	0	2	0	170	232	11	3.2660235	2.330709000000001	0.8385680000000002
P04049	RAF1	Raf-1 proto-oncogene, serine/threonine kinase [Source:HGNC Symbol;Acc:HGNC:9829]	null	1	null	0	71	0	0.15000000000000002	0.944342	0.15000000000000002
Q96NG5	ZNF558	zinc finger protein 558 [Source:HGNC Symbol;Acc:HGNC:26422]	0	4	null	39	56	0	0.8669919999999999	0.7272179999999999	0.15000000000000002
Q9Y6K0	CEPT1	choline/ethanolamine phosphotransferase 1 [Source:HGNC Symbol;Acc:HGNC:24289]	0	4	null	90	180	0	1.3043935000000004	1.5736905	0.15000000000000002
A2RUC4	TYW5	tRNA-yW synthesizing protein 5 [Source:HGNC Symbol;Acc:HGNC:26754]	0	4	0	33	221	7	0.6652614999999998	2.1532885000000004	0.5266689999999998
Q9C099	LRRCC1	leucine rich repeat and coiled-coil centrosomal protein 1 [Source:HGNC Symbol;Acc:HGNC:29373]	null	4	null	0	165	0	0.15000000000000002	1.3613689999999998	0.15000000000000002
Q8N3J2	METTL4	methyltransferase like 4 [Source:HGNC Symbol;Acc:HGNC:24726]	null	4	null	0	119	0	0.15000000000000002	1.0682125000000002	0.15000000000000002
Q0P651	ABHD18	abhydrolase domain containing 18 [Source:HGNC Symbol;Acc:HGNC:26111]	null	4	null	0	65	0	0.15000000000000002	0.7658250000000001	0.15000000000000002
P19447	ERCC3	ERCC excision repair 3, TFIIH core complex helicase subunit [Source:HGNC Symbol;Acc:HGNC:3435]	2	4	null	2	57	0	0.7727440000000001	0.9422084999999999	0.15000000000000002
Q96Q45	TMEM237	transmembrane protein 237 [Source:HGNC Symbol;Acc:HGNC:14432]	6	1	null	17	15	0	0.786497	0.2925365	0.15000000000000002
Q9BQF6	SENP7	SUMO specific peptidase 7 [Source:HGNC Symbol;Acc:HGNC:30402]	14	2	2	12	112	1	0.6335139999999999	1.2925615	0.31010600000000016
Q9UBD5	ORC3	origin recognition complex subunit 3 [Source:HGNC Symbol;Acc:HGNC:8489]	2	4	34	5	137	1	0.7907725	1.2403205000000004	0.9667224999999998
P45985	MAP2K4	mitogen-activated protein kinase kinase 4 [Source:HGNC Symbol;Acc:HGNC:6844]	48	4	null	2	303	0	0.4858605	2.327683	0.15000000000000002
Q96DX4	RSPRY1	ring finger and SPRY domain containing 1 [Source:HGNC Symbol;Acc:HGNC:29420]	null	4	null	0	137	0	0.15000000000000002	1.200056	0.15000000000000002
Q9BWU0	SLC4A1AP	solute carrier family 4 member 1 adaptor protein [Source:HGNC Symbol;Acc:HGNC:13813]	null	4	null	0	112	0	0.15000000000000002	0.9767949999999999	0.15000000000000002
Q86SQ7	SDCCAG8	serologically defined colon cancer antigen 8 [Source:HGNC Symbol;Acc:HGNC:10671]	null	4	null	0	148	0	0.15000000000000002	1.6128925	0.15000000000000002
Q9UNL4	ING4	inhibitor of growth family member 4 [Source:HGNC Symbol;Acc:HGNC:19423]	null	1	null	0	55	0	0.15000000000000002	0.7664795	0.15000000000000002
Q03701	CEBPZ	CCAAT enhancer binding protein zeta [Source:HGNC Symbol;Acc:HGNC:24218]	0	4	null	1	296	0	0.16683850000000003	2.6284385	0.15000000000000002
Q9Y2K1	ZBTB1	zinc finger and BTB domain containing 1 [Source:HGNC Symbol;Acc:HGNC:20259]	null	4	null	0	272	0	0.15000000000000002	2.088731	0.15000000000000002
Q7Z3B4	NUP54	nucleoporin 54 [Source:HGNC Symbol;Acc:HGNC:17359]	2	4	null	4	169	0	1.1569949999999998	1.7222534999999999	0.15000000000000002
O95391	SLU7	SLU7 homolog, splicing factor [Source:HGNC Symbol;Acc:HGNC:16939]	9	4	null	1	138	0	0.2083865	1.2600490000000002	0.15000000000000002
Q9BSJ5	C17orf80	chromosome 17 open reading frame 80 [Source:HGNC Symbol;Acc:HGNC:29601]	0	4	null	4	285	0	0.21250049999999998	2.314218999999999	0.15000000000000002
Q6PF06	TRMT10B	tRNA methyltransferase 10B [Source:HGNC Symbol;Acc:HGNC:26454]	14	2	null	35	112	0	1.0863855	1.237915	0.15000000000000002
P49642	PRIM1	DNA primase subunit 1 [Source:HGNC Symbol;Acc:HGNC:9369]	null	4	null	0	82	0	0.15000000000000002	0.7417444999999998	0.15000000000000002
Q5VTY9	HHAT	hedgehog acyltransferase [Source:HGNC Symbol;Acc:HGNC:18270]	null	1	null	0	136	0	0.15000000000000002	1.4215914999999997	0.15000000000000002
Q09FC8	ZNF415	zinc finger protein 415 [Source:HGNC Symbol;Acc:HGNC:20636]	null	4	null	0	56	0	0.15000000000000002	0.6435184999999999	0.15000000000000002
Q8NB42	ZNF527	zinc finger protein 527 [Source:HGNC Symbol;Acc:HGNC:29385]	null	4	null	0	132	0	0.15000000000000002	1.476374	0.15000000000000002
Q9Y2T2	AP3M1	adaptor related protein complex 3 subunit mu 1 [Source:HGNC Symbol;Acc:HGNC:569]	0	1	0	7	244	1	0.23998950000000002	2.0290779999999997	0.16626050000000003
Q3YBR2	TBRG1	transforming growth factor beta regulator 1 [Source:HGNC Symbol;Acc:HGNC:29551]	null	4	null	0	57	0	0.15000000000000002	0.718497	0.15000000000000002
Q9Y462	ZNF711	zinc finger protein 711 [Source:HGNC Symbol;Acc:HGNC:13128]	null	2	null	0	68	0	0.15000000000000002	0.9785885000000001	0.15000000000000002
Q2TAY7	SMU1	SMU1 DNA replication regulator and spliceosomal factor [Source:HGNC Symbol;Acc:HGNC:18247]	null	4	null	0	93	0	0.15000000000000002	0.9149235	0.15000000000000002
Q4ZJI4	SLC9B1	solute carrier family 9 member B1 [Source:HGNC Symbol;Acc:HGNC:24244]	null	1	null	0	34	0	0.15000000000000002	0.43203850000000005	0.15000000000000002
O15111	CHUK	component of inhibitor of nuclear factor kappa B kinase complex [Source:HGNC Symbol;Acc:HGNC:1974]	0	4	0	11	240	1	0.8012784999999999	1.7552419999999997	0.236938
Q9NVX7	KBTBD4	kelch repeat and BTB domain containing 4 [Source:HGNC Symbol;Acc:HGNC:23761]	0	4	0	2	155	1	0.17814350000000004	1.231132	0.17516850000000006
P01111	NRAS	NRAS proto-oncogene, GTPase [Source:HGNC Symbol;Acc:HGNC:7989]	0	4	null	11	233	0	0.46082799999999996	1.8077125	0.15000000000000002
Q9H9L4	KANSL2	KAT8 regulatory NSL complex subunit 2 [Source:HGNC Symbol;Acc:HGNC:26024]	2	4	null	1	140	0	0.32216750000000016	1.8328725	0.15000000000000002
Q8N9N7	LRRC57	leucine rich repeat containing 57 [Source:HGNC Symbol;Acc:HGNC:26719]	null	1	null	0	241	0	0.15000000000000002	2.1098705	0.15000000000000002
Q9NVC6	MED17	mediator complex subunit 17 [Source:HGNC Symbol;Acc:HGNC:2375]	null	4	null	0	201	0	0.15000000000000002	1.5824540000000007	0.15000000000000002
Q92831	KAT2B	lysine acetyltransferase 2B [Source:HGNC Symbol;Acc:HGNC:8638]	null	2	null	0	37	0	0.15000000000000002	0.410151	0.15000000000000002
O75886	STAM2	signal transducing adaptor molecule 2 [Source:HGNC Symbol;Acc:HGNC:11358]	null	4	null	0	340	0	0.15000000000000002	2.6897404999999996	0.15000000000000002
Q9Y315	DERA	deoxyribose-phosphate aldolase [Source:HGNC Symbol;Acc:HGNC:24269]	null	4	null	0	118	0	0.15000000000000002	1.3016394999999994	0.15000000000000002
Q7Z5L2	R3HCC1L	R3H domain and coiled-coil containing 1 like [Source:HGNC Symbol;Acc:HGNC:23512]	0	4	null	4	41	0	0.2428455	0.5806100000000001	0.15000000000000002
P55081	MFAP1	microfibril associated protein 1 [Source:HGNC Symbol;Acc:HGNC:7032]	null	1	null	0	92	0	0.15000000000000002	1.1966815000000002	0.15000000000000002
A8K0R7	ZNF839	zinc finger protein 839 [Source:HGNC Symbol;Acc:HGNC:20345]	14	2	null	7	87	0	0.31707599999999997	1.0557515	0.15000000000000002
Q8NDZ6	TMEM161B	transmembrane protein 161B [Source:HGNC Symbol;Acc:HGNC:28483]	null	4	null	0	74	0	0.15000000000000002	0.9952484999999999	0.15000000000000002
Q96DP5	MTFMT	mitochondrial methionyl-tRNA formyltransferase [Source:HGNC Symbol;Acc:HGNC:29666]	null	4	null	0	90	0	0.15000000000000002	0.8846719999999999	0.15000000000000002
Q5TYW1	ZNF658	zinc finger protein 658 [Source:HGNC Symbol;Acc:HGNC:25226]	55	4	null	3	70	0	0.5325595000000001	0.6494770000000002	0.15000000000000002
Q8NA72	POC5	POC5 centriolar protein [Source:HGNC Symbol;Acc:HGNC:26658]	null	4	null	0	151	0	0.15000000000000002	1.6919594999999996	0.15000000000000002
Q96SU4	OSBPL9	oxysterol binding protein like 9 [Source:HGNC Symbol;Acc:HGNC:16386]	null	4	null	0	160	0	0.15000000000000002	1.2523139999999997	0.15000000000000002
Q9NXP7	GIN1	gypsy retrotransposon integrase 1 [Source:HGNC Symbol;Acc:HGNC:25959]	null	4	null	0	119	0	0.15000000000000002	1.2149819999999996	0.15000000000000002
Q8WTT2	NOC3L	NOC3 like DNA replication regulator [Source:HGNC Symbol;Acc:HGNC:24034]	0	4	null	11	239	0	0.3658999999999999	1.7312635000000003	0.15000000000000002
Q9H094	NBPF3	NBPF member 3 [Source:HGNC Symbol;Acc:HGNC:25076]	0	2	null	4	64	0	0.195084	0.6676670000000002	0.15000000000000002
Q8IWA4	MFN1	mitofusin 1 [Source:HGNC Symbol;Acc:HGNC:18262]	0	4	null	2	135	0	0.222437	1.2129675	0.15000000000000002
P32780	GTF2H1	general transcription factor IIH subunit 1 [Source:HGNC Symbol;Acc:HGNC:4655]	null	4	null	0	95	0	0.15000000000000002	0.9176435	0.15000000000000002
Q6IEG0	SNRNP48	small nuclear ribonucleoprotein U11/U12 subunit 48 [Source:HGNC Symbol;Acc:HGNC:21368]	14	4	null	1	107	0	0.2107155	1.1633784999999996	0.15000000000000002
Q5GLZ8	HERC4	HECT and RLD domain containing E3 ubiquitin protein ligase 4 [Source:HGNC Symbol;Acc:HGNC:24521]	0	4	null	31	363	0	0.9403554999999998	2.8702635000000005	0.15000000000000002
Q8N6Q8	METTL25	methyltransferase like 25 [Source:HGNC Symbol;Acc:HGNC:26228]	null	4	null	0	156	0	0.15000000000000002	1.6581720000000002	0.15000000000000002
Q9HAS0	C17orf75	chromosome 17 open reading frame 75 [Source:HGNC Symbol;Acc:HGNC:30173]	null	4	null	0	137	0	0.15000000000000002	1.2853109999999996	0.15000000000000002
Q8TBC4	UBA3	ubiquitin like modifier activating enzyme 3 [Source:HGNC Symbol;Acc:HGNC:12470]	56	4	null	1	194	0	0.9667224999999998	1.6516014999999997	0.15000000000000002
Q92521	PIGB	phosphatidylinositol glycan anchor biosynthesis class B [Source:HGNC Symbol;Acc:HGNC:8959]	null	1	null	0	164	0	0.15000000000000002	1.6210184999999995	0.15000000000000002
O75394	MRPL33	mitochondrial ribosomal protein L33 [Source:HGNC Symbol;Acc:HGNC:14487]	null	4	null	0	72	0	0.15000000000000002	0.7703384999999998	0.15000000000000002
Q8WXW3	PIBF1	progesterone immunomodulatory binding factor 1 [Source:HGNC Symbol;Acc:HGNC:23352]	1	4	23	4	133	1	1.2826674999999998	1.3050564999999998	0.9667224999999998
Q13868	EXOSC2	exosome component 2 [Source:HGNC Symbol;Acc:HGNC:17097]	null	4	null	0	74	0	0.15000000000000002	1.719474	0.15000000000000002
Q9UEY8	ADD3	adducin 3 [Source:HGNC Symbol;Acc:HGNC:245]	null	4	null	0	49	0	0.15000000000000002	0.989579	0.15000000000000002
Q6P9A1	ZNF530	zinc finger protein 530 [Source:HGNC Symbol;Acc:HGNC:29297]	11	4	null	1	36	0	0.9667224999999998	0.5354665	0.15000000000000002
Q9Y5T5	USP16	ubiquitin specific peptidase 16 [Source:HGNC Symbol;Acc:HGNC:12614]	16	4	null	3	288	0	0.7228914999999999	2.131401	0.15000000000000002
Q8IVU3	HERC6	HECT and RLD domain containing E3 ubiquitin protein ligase family member 6 [Source:HGNC Symbol;Acc:HGNC:26072]	null	1	null	0	107	0	0.15000000000000002	1.2824125000000002	0.15000000000000002
Q8TDG4	HELQ	helicase, POLQ like [Source:HGNC Symbol;Acc:HGNC:18536]	null	4	null	0	164	0	0.15000000000000002	1.5266939999999998	0.15000000000000002
P62191	PSMC1	proteasome 26S subunit, ATPase 1 [Source:HGNC Symbol;Acc:HGNC:9547]	49	4	null	1	68	0	0.9667224999999998	0.6746879999999998	0.15000000000000002
Q53F39	MPPE1	metallophosphoesterase 1 [Source:HGNC Symbol;Acc:HGNC:15988]	null	4	null	0	60	0	0.15000000000000002	0.6377895000000001	0.15000000000000002
P48729	CSNK1A1	casein kinase 1 alpha 1 [Source:HGNC Symbol;Acc:HGNC:2451]	0	4	0	31	376	13	0.5280289999999999	2.5745484999999997	0.3680335000000001
Q5JUX0	SPIN3	spindlin family member 3 [Source:HGNC Symbol;Acc:HGNC:27272]	0	2	0	62	125	7	1.4011999999999998	1.1790525	0.6636464999999999
Q9H7R5	ZNF665	zinc finger protein 665 [Source:HGNC Symbol;Acc:HGNC:25885]	null	4	null	0	203	0	0.15000000000000002	1.6764299999999999	0.15000000000000002
O95455	TGDS	TDP-glucose 4,6-dehydratase [Source:HGNC Symbol;Acc:HGNC:20324]	1	4	null	2	58	0	0.5930455	0.735514	0.15000000000000002
Q5JUW0	KRBOX4	KRAB box domain containing 4 [Source:HGNC Symbol;Acc:HGNC:26007]	null	4	null	0	52	0	0.15000000000000002	0.7586510000000002	0.15000000000000002
Q9Y324	FCF1	FCF1 rRNA-processing protein [Source:HGNC Symbol;Acc:HGNC:20220]	null	4	null	0	169	0	0.15000000000000002	1.3652110000000002	0.15000000000000002
Q9NYH9	UTP6	UTP6 small subunit processome component [Source:HGNC Symbol;Acc:HGNC:18279]	null	4	null	0	116	0	0.15000000000000002	1.827152	0.15000000000000002
Q6P9A3	ZNF549	zinc finger protein 549 [Source:HGNC Symbol;Acc:HGNC:26632]	0	2	21	21	144	3	0.5858715	1.3382744999999996	0.660561
Q9BUK0	CHCHD7	coiled-coil-helix-coiled-coil-helix domain containing 7 [Source:HGNC Symbol;Acc:HGNC:28314]	null	1	null	0	42	0	0.15000000000000002	0.5789950000000001	0.15000000000000002
Q8NBW4	SLC38A9	solute carrier family 38 member 9 [Source:HGNC Symbol;Acc:HGNC:26907]	null	4	null	0	38	0	0.15000000000000002	0.5697470000000001	0.15000000000000002
Q6PIY7	TENT2	terminal nucleotidyltransferase 2 [Source:HGNC Symbol;Acc:HGNC:26776]	2	2	null	7	164	0	0.9999575	1.705194	0.15000000000000002
O75436	VPS26A	VPS26, retromer complex component A [Source:HGNC Symbol;Acc:HGNC:12711]	2	4	null	3	296	0	0.31211199999999995	2.5205565	0.15000000000000002
O95273	CCNDBP1	cyclin D1 binding protein 1 [Source:HGNC Symbol;Acc:HGNC:1587]	null	4	null	0	32	0	0.15000000000000002	0.7307965	0.15000000000000002
Q9H0E9	BRD8	bromodomain containing 8 [Source:HGNC Symbol;Acc:HGNC:19874]	14	4	null	28	74	0	1.018037	0.9016124999999997	0.15000000000000002
Q9BSI4	AL096870.4	TERF1 interacting nuclear factor 2 [Source:NCBI gene;Acc:26277]	null	4	null	0	131	0	0.15000000000000002	1.2038215000000003	0.15000000000000002
Q5T0U0	CCDC122	coiled-coil domain containing 122 [Source:HGNC Symbol;Acc:HGNC:26478]	null	4	null	0	15	0	0.15000000000000002	0.28764899999999993	0.15000000000000002
Q86YS7	C2CD5	C2 calcium dependent domain containing 5 [Source:HGNC Symbol;Acc:HGNC:29062]	0	2	null	28	273	0	0.47874599999999995	2.3114225	0.15000000000000002
Q9BR77	CCDC77	coiled-coil domain containing 77 [Source:HGNC Symbol;Acc:HGNC:28203]	null	1	null	0	114	0	0.15000000000000002	1.2822170000000002	0.15000000000000002
Q13490	BIRC2	baculoviral IAP repeat containing 2 [Source:HGNC Symbol;Acc:HGNC:590]	0	4	null	5	341	0	0.24092450000000007	3.339641999999999	0.15000000000000002
Q86UD4	ZNF329	zinc finger protein 329 [Source:HGNC Symbol;Acc:HGNC:14209]	null	4	null	0	99	0	0.15000000000000002	1.0003484999999999	0.15000000000000002
Q9UM00	TMCO1	transmembrane and coiled-coil domains 1 [Source:HGNC Symbol;Acc:HGNC:18188]	null	1	null	0	40	0	0.15000000000000002	0.9554345	0.15000000000000002
Q8N5K1	CISD2	CDGSH iron sulfur domain 2 [Source:HGNC Symbol;Acc:HGNC:24212]	null	1	null	0	9	0	0.15000000000000002	0.41287950000000007	0.15000000000000002
Q9H5X1	CIAO2A	cytosolic iron-sulfur assembly component 2A [Source:HGNC Symbol;Acc:HGNC:26235]	null	1	null	0	32	0	0.15000000000000002	0.6266459999999999	0.15000000000000002
P33947	KDELR2	KDEL endoplasmic reticulum protein retention receptor 2 [Source:HGNC Symbol;Acc:HGNC:6305]	null	1	null	0	90	0	0.15000000000000002	1.2750429999999995	0.15000000000000002
Q9GZP9	DERL2	derlin 2 [Source:HGNC Symbol;Acc:HGNC:17943]	47	0	null	2	31	0	1.4079830000000002	0.7125895000000002	0.15000000000000002
O75348	ATP6V1G1	ATPase H+ transporting V1 subunit G1 [Source:HGNC Symbol;Acc:HGNC:864]	null	1	null	0	298	0	0.15000000000000002	3.4603675000000003	0.15000000000000002
Q9Y6X1	SERP1	stress associated endoplasmic reticulum protein 1 [Source:HGNC Symbol;Acc:HGNC:10759]	null	1	null	0	35	0	0.15000000000000002	0.709215	0.15000000000000002
Q15041	ARL6IP1	ADP ribosylation factor like GTPase 6 interacting protein 1 [Source:HGNC Symbol;Acc:HGNC:697]	null	1	null	0	23	0	0.15000000000000002	0.5283010000000001	0.15000000000000002
Q96F25	ALG14	ALG14 UDP-N-acetylglucosaminyltransferase subunit [Source:HGNC Symbol;Acc:HGNC:28287]	null	1	null	0	34	0	0.15000000000000002	0.6634850000000001	0.15000000000000002
Q9Y6B6	SAR1B	secretion associated Ras related GTPase 1B [Source:HGNC Symbol;Acc:HGNC:10535]	null	1	null	0	11	0	0.15000000000000002	0.29047100000000003	0.15000000000000002
Q8WV19	SFT2D1	SFT2 domain containing 1 [Source:HGNC Symbol;Acc:HGNC:21102]	null	1	null	0	195	0	0.15000000000000002	2.3547895	0.15000000000000002
Q5BJD5	TMEM41B	transmembrane protein 41B [Source:HGNC Symbol;Acc:HGNC:28948]	null	1	null	0	126	0	0.15000000000000002	1.3554444999999997	0.15000000000000002
Q96BY9	SARAF	store-operated calcium entry associated regulatory factor [Source:HGNC Symbol;Acc:HGNC:28789]	null	1	null	0	78	0	0.15000000000000002	1.2390964999999998	0.15000000000000002
O00238	BMPR1B	bone morphogenetic protein receptor type 1B [Source:HGNC Symbol;Acc:HGNC:1077]	null	1	null	0	2	0	0.15000000000000002	0.19488850000000002	0.15000000000000002
Q00765	REEP5	receptor accessory protein 5 [Source:HGNC Symbol;Acc:HGNC:30077]	null	1	null	0	23	0	0.15000000000000002	0.422595	0.15000000000000002
P55327	TPD52	tumor protein D52 [Source:HGNC Symbol;Acc:HGNC:12005]	null	1	null	0	216	0	0.15000000000000002	2.5564519999999997	0.15000000000000002
Q15363	TMED2	transmembrane p24 trafficking protein 2 [Source:HGNC Symbol;Acc:HGNC:16996]	null	1	null	0	151	0	0.15000000000000002	1.9611375000000006	0.15000000000000002
P23443	RPS6KB1	ribosomal protein S6 kinase B1 [Source:HGNC Symbol;Acc:HGNC:10436]	0	2	0	96	281	11	2.2596745	2.1581164999999998	0.4308825000000001
P46063	RECQL	RecQ like helicase [Source:HGNC Symbol;Acc:HGNC:9948]	0	4	0	49	403	20	0.9361564999999997	2.9709885000000003	0.5284795
Q96EB6	SIRT1	sirtuin 1 [Source:HGNC Symbol;Acc:HGNC:14929]	2	4	0	4	154	9	0.418413	1.2965224999999996	0.30693549999999997
Q9Y2C9	TLR6	toll like receptor 6 [Source:HGNC Symbol;Acc:HGNC:16711]	25	7	20	127	252	62	2.141992000000001	1.9494924999999999	1.1224680000000002
Q9GZR1	SENP6	SUMO specific peptidase 6 [Source:HGNC Symbol;Acc:HGNC:20944]	0	2	null	17	175	0	0.7571975000000001	1.456416	0.15000000000000002
Q70EL2	USP45	ubiquitin specific peptidase 45 [Source:HGNC Symbol;Acc:HGNC:20080]	null	4	null	0	81	0	0.15000000000000002	0.6682024999999999	0.15000000000000002
O95786	DDX58	DExD/H-box helicase 58 [Source:HGNC Symbol;Acc:HGNC:19102]	null	7	28	0	222	2	0.15000000000000002	1.7394235	0.6432380000000001
Q9UBK8	MTRR	5-methyltetrahydrofolate-homocysteine methyltransferase reductase [Source:HGNC Symbol;Acc:HGNC:7473]	0	4	null	4	362	0	0.4276695000000001	2.5824960000000003	0.15000000000000002
Q96KX1	C4orf36	chromosome 4 open reading frame 36 [Source:HGNC Symbol;Acc:HGNC:28386]	null	4	null	0	134	0	0.15000000000000002	1.1129904999999998	0.15000000000000002
Q13427	PPIG	peptidylprolyl isomerase G [Source:HGNC Symbol;Acc:HGNC:14650]	null	2	0	0	63	2	0.15000000000000002	0.5760964999999999	0.20933850000000004
Q9BX82	ZNF471	zinc finger protein 471 [Source:HGNC Symbol;Acc:HGNC:23226]	24	2	null	3	10	0	0.44021550000000004	0.21822949999999997	0.15000000000000002
Q6N043	ZNF280D	zinc finger protein 280D [Source:HGNC Symbol;Acc:HGNC:25953]	14	4	null	9	229	0	0.7418804999999998	1.8673230000000003	0.15000000000000002
Q13137	CALCOCO2	calcium binding and coiled-coil domain 2 [Source:HGNC Symbol;Acc:HGNC:29912]	null	4	null	0	68	0	0.15000000000000002	0.6732599999999999	0.15000000000000002
P46934	NEDD4	neural precursor cell expressed, developmentally down-regulated 4, E3 ubiquitin protein ligase [Source:HGNC Symbol;Acc:HGNC:7727]	1	4	null	1	281	0	0.21335050000000003	2.0866144999999996	0.15000000000000002
Q9NUQ7	UFSP2	UFM1 specific peptidase 2 [Source:HGNC Symbol;Acc:HGNC:25640]	null	4	null	0	95	0	0.15000000000000002	0.7679585000000002	0.15000000000000002
P08575	PTPRC	protein tyrosine phosphatase receptor type C [Source:HGNC Symbol;Acc:HGNC:9666]	25	7	20	204	464	132	3.2906479999999987	3.523071999999999	2.2911584999999994
O00444	PLK4	polo like kinase 4 [Source:HGNC Symbol;Acc:HGNC:11397]	null	2	40	0	134	2	0.15000000000000002	1.1275679999999997	0.2490335
Q9HCL3	ZFP14	ZFP14 zinc finger protein [Source:HGNC Symbol;Acc:HGNC:29312]	2	4	null	1	24	0	0.5133665000000001	0.3632990000000001	0.15000000000000002
Q6UWZ7	ABRAXAS1	abraxas 1, BRCA1 A complex subunit [Source:HGNC Symbol;Acc:HGNC:25829]	2	4	null	1	346	0	0.18473949999999997	2.5389505000000008	0.15000000000000002
Q8IUR7	ARMC8	armadillo repeat containing 8 [Source:HGNC Symbol;Acc:HGNC:24999]	2	4	0	4	274	1	0.23675100000000002	2.196171	0.19221950000000002
O60551	NMT2	N-myristoyltransferase 2 [Source:HGNC Symbol;Acc:HGNC:7858]	null	4	null	0	133	0	0.15000000000000002	1.146149	0.15000000000000002
Q567V2	MPV17L2	MPV17 mitochondrial inner membrane protein like 2 [Source:HGNC Symbol;Acc:HGNC:28177]	null	2	null	0	45	0	0.15000000000000002	0.4427570000000001	0.15000000000000002
P04839	CYBB	cytochrome b-245 beta chain [Source:HGNC Symbol;Acc:HGNC:2578]	25	7	20	132	341	94	2.108553	2.582801999999999	1.5556025000000002
Q8WUN7	UBTD2	ubiquitin domain containing 2 [Source:HGNC Symbol;Acc:HGNC:24463]	null	4	null	0	186	0	0.15000000000000002	1.4841685	0.15000000000000002
Q9BVS4	RIOK2	RIO kinase 2 [Source:HGNC Symbol;Acc:HGNC:18999]	null	4	null	0	217	0	0.15000000000000002	1.8171644999999996	0.15000000000000002
Q86XR8	CEP57	centrosomal protein 57 [Source:HGNC Symbol;Acc:HGNC:30794]	2	4	null	3	127	0	0.4770204999999999	1.1227399999999998	0.15000000000000002
Q96LW4	PRIMPOL	primase and DNA directed polymerase [Source:HGNC Symbol;Acc:HGNC:26575]	2	4	null	7	117	0	0.6467995	1.139638	0.15000000000000002
Q3KP31	ZNF791	zinc finger protein 791 [Source:HGNC Symbol;Acc:HGNC:26895]	0	4	null	5	72	0	0.2183655	0.6799494999999998	0.15000000000000002
Q8IZU2	WDR17	WD repeat domain 17 [Source:HGNC Symbol;Acc:HGNC:16661]	null	2	null	0	107	0	0.15000000000000002	0.977203	0.15000000000000002
A0AUZ9	KANSL1L	KAT8 regulatory NSL complex subunit 1 like [Source:HGNC Symbol;Acc:HGNC:26310]	null	2	null	0	47	0	0.15000000000000002	0.5632105000000002	0.15000000000000002
Q9BVC5	C2orf49	chromosome 2 open reading frame 49 [Source:HGNC Symbol;Acc:HGNC:28772]	2	4	null	2	56	0	0.3541870000000001	0.627394	0.15000000000000002
P41597	CCR2	C-C motif chemokine receptor 2 [Source:HGNC Symbol;Acc:HGNC:1603]	25	7	20	155	244	72	2.453534	1.9245025	1.1912755
Q4AE62	GTDC1	glycosyltransferase like domain containing 1 [Source:HGNC Symbol;Acc:HGNC:20887]	null	4	null	0	72	0	0.15000000000000002	0.8481474999999999	0.15000000000000002
P49757	NUMB	NUMB endocytic adaptor protein [Source:NCBI gene;Acc:8650]	0	2	null	27	424	0	0.5094225	2.802799	0.15000000000000002
Q96IY1	NSL1	NSL1 component of MIS12 kinetochore complex [Source:HGNC Symbol;Acc:HGNC:24548]	null	4	null	0	209	0	0.15000000000000002	1.7968919999999997	0.15000000000000002
P27540	ARNT	aryl hydrocarbon receptor nuclear translocator [Source:HGNC Symbol;Acc:HGNC:700]	0	2	0	63	195	10	0.8728059999999999	1.6249455000000002	0.4342655000000001
Q9NVK5	FGFR1OP2	FGFR1 oncogene partner 2 [Source:HGNC Symbol;Acc:HGNC:23098]	null	4	null	0	103	0	0.15000000000000002	1.3579434999999995	0.15000000000000002
Q99550	MPHOSPH9	M-phase phosphoprotein 9 [Source:HGNC Symbol;Acc:HGNC:7215]	0	2	null	23	267	0	0.38681850000000007	1.7632150000000002	0.15000000000000002
Q9Y4E8	USP15	ubiquitin specific peptidase 15 [Source:HGNC Symbol;Acc:HGNC:12613]	0	4	0	7	216	1	0.47303399999999995	1.8260555	0.18077849999999998
Q4G0J3	LARP7	La ribonucleoprotein domain family member 7 [Source:HGNC Symbol;Acc:HGNC:24912]	null	4	null	0	49	0	0.15000000000000002	0.6148564999999999	0.15000000000000002
Q9UNH7	SNX6	sorting nexin 6 [Source:HGNC Symbol;Acc:HGNC:14970]	2	4	0	4	344	14	0.3979705000000001	2.7403494999999998	0.49948600000000004
Q9HCG8	CWC22	CWC22 spliceosome associated protein homolog [Source:HGNC Symbol;Acc:HGNC:29322]	57	4	null	2	67	0	1.4079830000000002	0.8318530000000001	0.15000000000000002
P43246	MSH2	mutS homolog 2 [Source:HGNC Symbol;Acc:HGNC:7325]	2	4	null	1	56	0	0.23432849999999997	0.5082750000000001	0.15000000000000002
Q8TCQ1	MARCH1	membrane associated ring-CH-type finger 1 [Source:HGNC Symbol;Acc:HGNC:26077]	25	7	20	43	366	2	0.7586255000000002	2.7720035000000003	0.1789765
Q5SSJ5	HP1BP3	heterochromatin protein 1 binding protein 3 [Source:HGNC Symbol;Acc:HGNC:24973]	0	2	null	147	434	0	1.754715	2.9135964999999993	0.15000000000000002
Q8TF42	UBASH3B	ubiquitin associated and SH3 domain containing B [Source:HGNC Symbol;Acc:HGNC:29884]	null	7	null	0	76	0	0.15000000000000002	0.8051375000000001	0.15000000000000002
P13612	ITGA4	integrin subunit alpha 4 [Source:HGNC Symbol;Acc:HGNC:6140]	25	7	20	149	341	53	2.405117999999999	2.5743615000000006	1.1895329999999995
Q6PJT7	ZC3H14	zinc finger CCCH-type containing 14 [Source:HGNC Symbol;Acc:HGNC:20509]	0	2	0	209	232	63	2.5958069999999993	1.7067580000000002	1.1634975000000003
O43422	THAP12	THAP domain containing 12 [Source:HGNC Symbol;Acc:HGNC:9440]	null	4	null	0	230	0	0.15000000000000002	1.9710655000000004	0.15000000000000002
Q9H6T3	RPAP3	RNA polymerase II associated protein 3 [Source:HGNC Symbol;Acc:HGNC:26151]	56	4	null	1	317	0	0.9667224999999998	2.460657	0.15000000000000002
Q9NR97	TLR8	toll like receptor 8 [Source:HGNC Symbol;Acc:HGNC:15632]	25	7	20	109	335	45	1.7493005	2.447711499999999	0.8269740000000001
Q9H992	MARCH7	membrane associated ring-CH-type finger 7 [Source:HGNC Symbol;Acc:HGNC:17393]	2	4	0	1	250	1	0.2520595000000001	1.9649709999999998	0.174089
P01031	C5	complement C5 [Source:HGNC Symbol;Acc:HGNC:1331]	null	4	null	0	17	0	0.15000000000000002	0.366614	0.15000000000000002
Q86SE9	PCGF5	polycomb group ring finger 5 [Source:HGNC Symbol;Acc:HGNC:28264]	null	4	null	0	93	0	0.15000000000000002	0.9413414999999999	0.15000000000000002
Q6PID6	TTC33	tetratricopeptide repeat domain 33 [Source:HGNC Symbol;Acc:HGNC:29959]	2	4	0	3	85	1	1.0081005	0.9084889999999998	0.19013700000000006
O75317	USP12	ubiquitin specific peptidase 12 [Source:HGNC Symbol;Acc:HGNC:20485]	0	5	null	6	154	0	0.21818700000000002	1.4116125	0.15000000000000002
Q9H2G9	BLZF1	basic leucine zipper nuclear factor 1 [Source:HGNC Symbol;Acc:HGNC:1065]	2	4	null	1	79	0	0.4302535	0.9358930000000002	0.15000000000000002
Q147X3	NAA30	N(alpha)-acetyltransferase 30, NatC catalytic subunit [Source:HGNC Symbol;Acc:HGNC:19844]	0	4	0	4	103	1	0.219615	0.9684395000000003	0.17777800000000005
Q9NR56	MBNL1	muscleblind like splicing regulator 1 [Source:HGNC Symbol;Acc:HGNC:6923]	13	5	9	8	204	2	0.3417855	1.8176915	0.18213000000000001
Q9BTE3	MCMBP	minichromosome maintenance complex binding protein [Source:HGNC Symbol;Acc:HGNC:25782]	null	4	null	0	254	0	0.15000000000000002	2.2551525	0.15000000000000002
Q8IV48	ERI1	exoribonuclease 1 [Source:HGNC Symbol;Acc:HGNC:23994]	null	4	null	0	133	0	0.15000000000000002	1.1985939999999995	0.15000000000000002
Q96QD9	FYTTD1	forty-two-three domain containing 1 [Source:HGNC Symbol;Acc:HGNC:25407]	null	4	0	0	133	1	0.15000000000000002	1.5247050000000002	0.21692050000000002
Q15019	SEPT2	septin 2 [Source:HGNC Symbol;Acc:HGNC:7729]	null	4	null	0	154	0	0.15000000000000002	1.6893414999999998	0.15000000000000002
Q9Y371	SH3GLB1	SH3 domain containing GRB2 like, endophilin B1 [Source:HGNC Symbol;Acc:HGNC:10833]	null	5	null	0	22	0	0.15000000000000002	0.3646505000000001	0.15000000000000002
Q6P995	FAM171B	family with sequence similarity 171 member B [Source:HGNC Symbol;Acc:HGNC:29412]	null	5	null	0	61	0	0.15000000000000002	0.7802325	0.15000000000000002
Q13188	STK3	serine/threonine kinase 3 [Source:HGNC Symbol;Acc:HGNC:11406]	null	4	null	0	77	0	0.15000000000000002	0.8685814999999999	0.15000000000000002
Q8IVM0	CCDC50	coiled-coil domain containing 50 [Source:HGNC Symbol;Acc:HGNC:18111]	null	5	null	0	87	0	0.15000000000000002	0.9085400000000001	0.15000000000000002
Q99717	SMAD5	SMAD family member 5 [Source:HGNC Symbol;Acc:HGNC:6771]	2	4	0	7	132	48	0.9393865000000001	1.3175089999999996	1.0839885000000002
Q9H173	SIL1	SIL1 nucleotide exchange factor [Source:HGNC Symbol;Acc:HGNC:24624]	0	5	null	1	35	0	0.16369350000000002	0.6548235	0.15000000000000002
P54274	TERF1	telomeric repeat binding factor 1 [Source:HGNC Symbol;Acc:HGNC:11728]	null	4	null	0	31	0	0.15000000000000002	0.5029199999999999	0.15000000000000002
Q6PCB5	RSBN1L	round spermatid basic protein 1 like [Source:HGNC Symbol;Acc:HGNC:24765]	2	4	0	52	69	1	1.3941109999999999	0.8579055	0.28603400000000023
Q7Z7A4	PXK	PX domain containing serine/threonine kinase like [Source:HGNC Symbol;Acc:HGNC:23326]	25	5	null	9	99	0	0.30418999999999996	0.9757155	0.15000000000000002
O15400	STX7	syntaxin 7 [Source:HGNC Symbol;Acc:HGNC:11442]	13	5	9	28	182	1	0.6688909999999999	1.7114669999999998	0.20412799999999998
Q8N108	MIER1	MIER1 transcriptional regulator [Source:HGNC Symbol;Acc:HGNC:29657]	null	4	null	0	63	0	0.15000000000000002	0.7111104999999999	0.15000000000000002
Q8IY57	YAF2	YY1 associated factor 2 [Source:HGNC Symbol;Acc:HGNC:17363]	null	4	null	0	32	0	0.15000000000000002	0.6156215000000002	0.15000000000000002
Q8WUJ0	STYX	serine/threonine/tyrosine interacting protein [Source:HGNC Symbol;Acc:HGNC:11447]	2	4	null	1	59	0	0.18468850000000003	0.7475415	0.15000000000000002
Q9NZ01	TECR	trans-2,3-enoyl-CoA reductase [Source:HGNC Symbol;Acc:HGNC:4551]	2	5	null	3	20	0	0.2470105	0.479647	0.15000000000000002
Q96GG9	DCUN1D1	defective in cullin neddylation 1 domain containing 1 [Source:HGNC Symbol;Acc:HGNC:18184]	2	4	0	11	85	28	0.40766899999999995	0.8293880000000002	0.8578375
Q13620	CUL4B	cullin 4B [Source:HGNC Symbol;Acc:HGNC:2555]	2	4	0	75	78	3	2.2028604999999994	0.8512755	0.22481700000000002
Q5F1R6	DNAJC21	DnaJ heat shock protein family (Hsp40) member C21 [Source:HGNC Symbol;Acc:HGNC:27030]	2	4	null	46	59	0	1.6355365000000004	0.6781135000000001	0.15000000000000002
O00505	KPNA3	karyopherin subunit alpha 3 [Source:HGNC Symbol;Acc:HGNC:6396]	null	5	null	0	120	0	0.15000000000000002	1.3719089999999996	0.15000000000000002
Q14344	GNA13	G protein subunit alpha 13 [Source:HGNC Symbol;Acc:HGNC:4381]	2	2	0	39	33	49	1.602072	0.449914	1.2110975
Q96JP5	ZFP91	ZFP91 zinc finger protein [Source:HGNC Symbol;Acc:HGNC:14983]	0	2	0	113	74	109	2.2964795	0.8146064999999998	2.7111435000000004
O15397	IPO8	importin 8 [Source:HGNC Symbol;Acc:HGNC:9853]	0	2	null	21	248	0	0.43089950000000005	1.8279084999999997	0.15000000000000002
Q8WW12	PCNP	PEST proteolytic signal containing nuclear protein [Source:HGNC Symbol;Acc:HGNC:30023]	2	4	null	1	110	0	0.4353535000000001	1.292638	0.15000000000000002
Q8WXH5	SOCS4	suppressor of cytokine signaling 4 [Source:HGNC Symbol;Acc:HGNC:19392]	2	4	0	3	72	2	0.46138899999999994	0.6904385	0.19446350000000004
Q5SW79	CEP170	centrosomal protein 170 [Source:HGNC Symbol;Acc:HGNC:28920]	0	2	0	65	132	20	0.9846235	1.2671380000000003	0.5028435000000002
Q16537	PPP2R5E	protein phosphatase 2 regulatory subunit B'epsilon [Source:HGNC Symbol;Acc:HGNC:9313]	2	4	0	4	103	4	0.2616475000000001	1.0246245	0.23078399999999993
Q7Z6B0	CCDC91	coiled-coil domain containing 91 [Source:HGNC Symbol;Acc:HGNC:24855]	null	4	null	0	2	0	0.15000000000000002	0.1744375	0.15000000000000002
Q8TF46	DIS3L	DIS3 like exosome 3'-5' exoribonuclease [Source:HGNC Symbol;Acc:HGNC:28698]	0	4	null	1	29	0	0.1617555	0.42271400000000003	0.15000000000000002
O94826	TOMM70	translocase of outer mitochondrial membrane 70 [Source:HGNC Symbol;Acc:HGNC:11985]	2	4	null	2	83	0	0.19957200000000003	0.8415004999999999	0.15000000000000002
P45984	MAPK9	mitogen-activated protein kinase 9 [Source:HGNC Symbol;Acc:HGNC:6886]	null	4	null	0	16	0	0.15000000000000002	0.3274120000000001	0.15000000000000002
Q5MCW4	ZNF569	zinc finger protein 569 [Source:HGNC Symbol;Acc:HGNC:24737]	null	4	41	0	47	1	0.15000000000000002	0.6022935000000001	0.9667224999999998
O00410	IPO5	importin 5 [Source:HGNC Symbol;Acc:HGNC:6402]	2	4	null	1	94	0	0.1911825000000001	1.013158	0.15000000000000002
Q13362	PPP2R5C	protein phosphatase 2 regulatory subunit B'gamma [Source:HGNC Symbol;Acc:HGNC:9311]	2	4	null	1	124	0	0.1958065	1.1315375000000003	0.15000000000000002
Q6IA17	SIGIRR	single Ig and TIR domain containing [Source:HGNC Symbol;Acc:HGNC:30575]	null	0	null	0	2	0	0.15000000000000002	0.22979800000000003	0.15000000000000002
Q9H422	HIPK3	homeodomain interacting protein kinase 3 [Source:HGNC Symbol;Acc:HGNC:4915]	2	4	0	1	37	2	0.4302535	0.5264650000000001	0.18145000000000003
P68543	UBXN2A	UBX domain protein 2A [Source:HGNC Symbol;Acc:HGNC:27265]	null	4	null	0	188	0	0.15000000000000002	1.6212395	0.15000000000000002
O95373	IPO7	importin 7 [Source:HGNC Symbol;Acc:HGNC:9852]	2	4	0	17	162	11	0.7611245000000001	1.3859594999999998	0.4563825
O75159	SOCS5	suppressor of cytokine signaling 5 [Source:HGNC Symbol;Acc:HGNC:16852]	2	4	0	22	30	11	0.8945065	0.5349734999999999	0.3798315000000001
Q96L91	EP400	E1A binding protein p400 [Source:HGNC Symbol;Acc:HGNC:11958]	0	2	0	391	194	114	4.4437155	2.0405699999999998	2.1840414999999993
Q9NQS7	INCENP	inner centromere protein [Source:HGNC Symbol;Acc:HGNC:6058]	0	2	0	155	84	5	1.9529349999999999	0.8787389999999999	0.46399
Q92585	MAML1	mastermind like transcriptional coactivator 1 [Source:HGNC Symbol;Acc:HGNC:13632]	0	2	0	86	124	21	1.3747905	1.766768	1.1208105000000002
Q09328	MGAT5	alpha-1,6-mannosylglycoprotein 6-beta-N-acetylglucosaminyltransferase [Source:HGNC Symbol;Acc:HGNC:7049]	null	2	null	0	44	0	0.15000000000000002	0.7839384999999999	0.15000000000000002
O75643	SNRNP200	small nuclear ribonucleoprotein U5 subunit 200 [Source:HGNC Symbol;Acc:HGNC:30859]	0	2	0	142	210	88	1.8207430000000002	1.9364534999999996	1.5924245
Q92793	CREBBP	CREB binding protein [Source:HGNC Symbol;Acc:HGNC:2348]	0	2	0	296	272	94	3.600609	2.5145809999999993	2.0808175
Q07889	SOS1	SOS Ras/Rac guanine nucleotide exchange factor 1 [Source:HGNC Symbol;Acc:HGNC:11187]	0	2	0	299	301	120	3.6895105	2.2692710000000003	2.3222685000000003
P52746	ZNF142	zinc finger protein 142 [Source:HGNC Symbol;Acc:HGNC:12927]	0	2	0	31	194	1	0.5356790000000001	1.9760294999999999	0.16979650000000004
O15239	NDUFA1	NADH:ubiquinone oxidoreductase subunit A1 [Source:HGNC Symbol;Acc:HGNC:7683]	1	0	0	26	17	42	0.940619	0.5420285000000001	1.5264049999999998
P51610	HCFC1	host cell factor C1 [Source:HGNC Symbol;Acc:HGNC:4839]	0	2	0	48	69	20	1.3765584999999998	1.0714255000000001	0.755217
Q38SD2	LRRK1	leucine rich repeat kinase 1 [Source:HGNC Symbol;Acc:HGNC:18608]	null	2	null	0	148	0	0.15000000000000002	1.3246744999999995	0.15000000000000002
Q92610	ZNF592	zinc finger protein 592 [Source:HGNC Symbol;Acc:HGNC:28986]	0	2	0	55	297	5	0.9317875000000002	2.4487144999999995	0.24817499999999998
Q6ZRS2	SRCAP	Snf2 related CREBBP activator protein [Source:HGNC Symbol;Acc:HGNC:16974]	0	2	0	263	150	36	3.219537	1.5978305000000002	0.7615665000000001
Q9C0G0	ZNF407	zinc finger protein 407 [Source:HGNC Symbol;Acc:HGNC:19904]	0	2	0	53	219	5	1.152371	1.8996485	0.24962000000000004
O75438	NDUFB1	NADH:ubiquinone oxidoreductase subunit B1 [Source:HGNC Symbol;Acc:HGNC:7695]	1	2	0	22	27	16	1.1562214999999998	0.542275	0.6118559999999998
Q96Q06	PLIN4	perilipin 4 [Source:HGNC Symbol;Acc:HGNC:29393]	13	5	9	37	44	5	0.7609970000000003	0.6048519999999998	0.21894349999999999
Q6UVK1	CSPG4	chondroitin sulfate proteoglycan 4 [Source:HGNC Symbol;Acc:HGNC:2466]	13	5	9	20	113	47	0.5392575	1.1132199999999999	0.8590190000000001
Q9HCU0	CD248	CD248 molecule [Source:HGNC Symbol;Acc:HGNC:18219]	13	5	9	37	210	43	0.8507060000000001	1.8784155	0.823438
P23634	ATP2B4	ATPase plasma membrane Ca2+ transporting 4 [Source:HGNC Symbol;Acc:HGNC:817]	13	5	9	182	147	208	2.904051000000001	1.3149080000000002	3.3317965000000007
Q8N3D4	EHBP1L1	EH domain binding protein 1 like 1 [Source:HGNC Symbol;Acc:HGNC:30682]	13	5	9	68	211	11	1.3450914999999997	2.117104	0.3336
Q14934	NFATC4	nuclear factor of activated T cells 4 [Source:HGNC Symbol;Acc:HGNC:7778]	13	5	9	97	129	31	1.7518164999999999	1.3732690000000003	0.642881
Q63HR2	TNS2	tensin 2 [Source:HGNC Symbol;Acc:HGNC:19737]	null	5	null	0	199	0	0.15000000000000002	1.6616825000000004	0.15000000000000002
P11831	SRF	serum response factor [Source:HGNC Symbol;Acc:HGNC:11291]	58	5	null	1	203	0	0.4442445000000001	1.8163314999999998	0.15000000000000002
P12110	COL6A2	collagen type VI alpha 2 chain [Source:HGNC Symbol;Acc:HGNC:2212]	13	5	9	35	288	32	0.7025255	2.3427705	0.6723844999999999
Q5SZI1	LDLRAD2	low density lipoprotein receptor class A domain containing 2 [Source:HGNC Symbol;Acc:HGNC:32071]	null	5	null	0	52	0	0.15000000000000002	0.6684490000000001	0.15000000000000002
Q96RU3	FNBP1	formin binding protein 1 [Source:HGNC Symbol;Acc:HGNC:17069]	13	5	null	52	390	0	0.9984955000000001	3.142884	0.15000000000000002
Q08289	CACNB2	calcium voltage-gated channel auxiliary subunit beta 2 [Source:HGNC Symbol;Acc:HGNC:1402]	null	5	null	0	91	0	0.15000000000000002	0.8387379999999999	0.15000000000000002
Q9NWU1	OXSM	3-oxoacyl-ACP synthase, mitochondrial [Source:HGNC Symbol;Acc:HGNC:26063]	null	5	null	0	8	0	0.15000000000000002	0.267096	0.15000000000000002
Q16363	LAMA4	laminin subunit alpha 4 [Source:HGNC Symbol;Acc:HGNC:6484]	13	5	9	74	376	119	1.6555879999999998	2.9468230000000006	2.1558214999999996
Q9ULN7	PNMA8B	PNMA family member 8B [Source:HGNC Symbol;Acc:HGNC:29206]	13	5	9	72	195	50	1.3707955	1.8478579999999998	1.0050745
Q9UBG0	AC080038.1	mannose receptor C type 2 [Source:NCBI gene;Acc:9902]	13	5	9	160	138	72	3.2376930000000006	1.312256	1.5039479999999996
Q96JQ0	DCHS1	dachsous cadherin-related 1 [Source:HGNC Symbol;Acc:HGNC:13681]	13	5	9	20	339	6	0.4788055	2.740596	0.23712500000000003
P14543	NID1	nidogen 1 [Source:HGNC Symbol;Acc:HGNC:7821]	13	5	9	42	198	94	0.9439	1.6230585000000002	1.6658135
P12111	COL6A3	collagen type VI alpha 3 chain [Source:HGNC Symbol;Acc:HGNC:2213]	13	5	9	44	225	97	0.9430584999999999	1.8883604999999997	1.8088514999999998
Q93062	RBPMS	RNA binding protein, mRNA processing factor [Source:HGNC Symbol;Acc:HGNC:19097]	13	5	9	119	267	157	2.1001890000000003	2.2729600000000003	2.4923959999999994
P35749	MYH11	myosin heavy chain 11 [Source:HGNC Symbol;Acc:HGNC:7569]	13	5	9	168	213	171	2.6542445	1.7856634999999996	2.5548795
Q7LGC8	CHST3	carbohydrate sulfotransferase 3 [Source:HGNC Symbol;Acc:HGNC:1971]	13	5	9	121	147	89	2.1157864999999996	1.2692459999999999	1.4479329999999995
Q9HAP2	MLXIP	MLX interacting protein [Source:HGNC Symbol;Acc:HGNC:17055]	9	5	null	2	39	0	0.21965750000000003	0.6211464999999998	0.15000000000000002
O95622	ADCY5	adenylate cyclase 5 [Source:HGNC Symbol;Acc:HGNC:236]	13	5	9	238	470	211	3.852345	3.7486959999999985	3.229737
Q96DZ5	CLIP3	CAP-Gly domain containing linker protein 3 [Source:HGNC Symbol;Acc:HGNC:24314]	13	5	9	130	293	183	2.2372259999999993	2.4945635	2.9101795
P14415	ATP1B2	ATPase Na+/K+ transporting subunit beta 2 [Source:HGNC Symbol;Acc:HGNC:805]	13	5	9	3	15	6	0.21503350000000007	0.33274149999999986	0.254516
Q12809	KCNH2	potassium voltage-gated channel subfamily H member 2 [Source:HGNC Symbol;Acc:HGNC:6251]	13	5	9	20	304	2	0.4394760000000001	2.5777530000000004	0.17827100000000007
Q8IZ08	GPR135	G protein-coupled receptor 135 [Source:HGNC Symbol;Acc:HGNC:19991]	null	5	null	0	59	0	0.15000000000000002	0.672036	0.15000000000000002
P56696	KCNQ4	potassium voltage-gated channel subfamily Q member 4 [Source:HGNC Symbol;Acc:HGNC:6298]	13	5	9	61	156	3	1.1162545000000001	1.4585325	0.19129300000000002
Q96JK4	HHIPL1	HHIP like 1 [Source:HGNC Symbol;Acc:HGNC:19710]	null	5	null	0	60	0	0.15000000000000002	0.6912799999999998	0.15000000000000002
Q9Y490	TLN1	talin 1 [Source:HGNC Symbol;Acc:HGNC:11845]	13	5	9	112	243	70	2.192108	2.0813784999999996	1.3390565000000003
Q14315	FLNC	filamin C [Source:HGNC Symbol;Acc:HGNC:3756]	13	5	9	155	247	126	2.5218569999999993	2.0301660000000004	1.8855639999999996
P12109	COL6A1	collagen type VI alpha 1 chain [Source:HGNC Symbol;Acc:HGNC:2211]	13	5	9	31	266	36	0.8048569999999999	2.268030000000001	0.755608
A1X283	SH3PXD2B	SH3 and PX domains 2B [Source:HGNC Symbol;Acc:HGNC:29242]	13	5	9	96	157	80	1.8898140000000005	1.4070565000000004	1.4015569999999997
P51888	PRELP	proline and arginine rich end leucine rich repeat protein [Source:HGNC Symbol;Acc:HGNC:9357]	13	5	9	78	194	63	1.6347544999999999	1.669953	1.2018239999999998
P02462	COL4A1	collagen type IV alpha 1 chain [Source:HGNC Symbol;Acc:HGNC:2202]	13	5	9	20	149	24	0.674535	1.3232210000000002	0.7420590000000002
Q9Y6C2	EMILIN1	elastin microfibril interfacer 1 [Source:HGNC Symbol;Acc:HGNC:19880]	13	5	9	122	204	123	2.0274375	1.9626164999999998	2.0711444999999995
Q9H7P9	PLEKHG2	pleckstrin homology and RhoGEF domain containing G2 [Source:HGNC Symbol;Acc:HGNC:29515]	null	5	null	0	97	0	0.15000000000000002	0.8999550000000001	0.15000000000000002
Q96PE1	ADGRA2	adhesion G protein-coupled receptor A2 [Source:HGNC Symbol;Acc:HGNC:17849]	13	5	9	182	274	181	2.8839485	2.2615870000000005	2.91386
Q14721	KCNB1	potassium voltage-gated channel subfamily B member 1 [Source:HGNC Symbol;Acc:HGNC:6231]	13	5	9	22	204	1	0.59863	1.6848025	0.16524049999999998
Q14168	MPP2	membrane palmitoylated protein 2 [Source:HGNC Symbol;Acc:HGNC:7220]	13	5	9	165	251	162	2.722031999999999	2.088986	2.7723945000000003
Q9NSA2	KCND1	potassium voltage-gated channel subfamily D member 1 [Source:HGNC Symbol;Acc:HGNC:6237]	13	5	null	44	125	0	0.8996065000000001	1.358615	0.15000000000000002
Q8N8Z3	PRR26	proline rich 26 [Source:HGNC Symbol;Acc:HGNC:30724]	null	5	null	0	33	0	0.15000000000000002	0.4259610000000001	0.15000000000000002
O60331	PIP5K1C	phosphatidylinositol-4-phosphate 5-kinase type 1 gamma [Source:HGNC Symbol;Acc:HGNC:8996]	13	5	null	1	39	0	0.23453250000000003	0.6369989999999999	0.15000000000000002
Q15772	SPEG	striated muscle enriched protein kinase [Source:HGNC Symbol;Acc:HGNC:16901]	13	5	9	144	287	126	2.6024540000000003	2.532575500000001	2.1390255
P20908	COL5A1	collagen type V alpha 1 chain [Source:HGNC Symbol;Acc:HGNC:2209]	13	5	9	63	199	53	1.5522704999999999	1.8759164999999998	1.4094534999999997
O60241	ADGRB2	adhesion G protein-coupled receptor B2 [Source:HGNC Symbol;Acc:HGNC:944]	13	5	null	1	168	0	0.17243150000000007	1.3968990000000001	0.15000000000000002
Q96BF6	NACC2	NACC family member 2 [Source:HGNC Symbol;Acc:HGNC:23846]	13	5	null	7	149	0	0.6975020000000001	1.4198405	0.15000000000000002
Q07326	PIGF	phosphatidylinositol glycan anchor biosynthesis class F [Source:HGNC Symbol;Acc:HGNC:8962]	null	5	null	0	14	0	0.15000000000000002	0.4105589999999999	0.15000000000000002
P55058	PLTP	phospholipid transfer protein [Source:HGNC Symbol;Acc:HGNC:9093]	null	5	null	0	22	0	0.15000000000000002	0.33657499999999985	0.15000000000000002
P18206	VCL	vinculin [Source:HGNC Symbol;Acc:HGNC:12665]	13	5	9	127	337	162	2.1903484999999994	2.7137105	2.5763844999999996
Q96S97	MYADM	myeloid associated differentiation marker [Source:HGNC Symbol;Acc:HGNC:7544]	58	5	null	2	118	0	0.6938639999999998	1.2407795	0.15000000000000002
Q9NZN4	EHD2	EH domain containing 2 [Source:HGNC Symbol;Acc:HGNC:3243]	13	5	9	162	234	193	2.7916045	2.2709965000000008	3.1044555
Q13936	CACNA1C	calcium voltage-gated channel subunit alpha1 C [Source:HGNC Symbol;Acc:HGNC:1390]	13	5	9	14	202	7	0.41260749999999996	1.717638	0.2556040000000001
P48681	NES	nestin [Source:HGNC Symbol;Acc:HGNC:7756]	13	5	9	41	369	79	0.8165275000000001	2.9615024999999995	1.3608845
P08572	COL4A2	collagen type IV alpha 2 chain [Source:HGNC Symbol;Acc:HGNC:2203]	13	5	9	45	186	47	1.2035325000000003	1.6456855000000001	1.0784040000000001
P78559	MAP1A	microtubule associated protein 1A [Source:HGNC Symbol;Acc:HGNC:6835]	13	5	9	105	296	78	1.7939934999999998	2.4626205	1.2189940000000004
P21333	FLNA	filamin A [Source:HGNC Symbol;Acc:HGNC:3754]	13	5	9	187	244	209	2.8994609999999996	2.091043	3.1578015000000006
O43310	CTIF	cap binding complex dependent translation initiation factor [Source:HGNC Symbol;Acc:HGNC:23925]	null	5	null	0	227	0	0.15000000000000002	2.0704474999999998	0.15000000000000002
Q8N2Y8	RUSC2	RUN and SH3 domain containing 2 [Source:HGNC Symbol;Acc:HGNC:23625]	13	5	9	25	290	32	0.7856129999999998	2.4664709999999994	0.6385034999999998
Q8TEJ3	SH3RF3	SH3 domain containing ring finger 3 [Source:HGNC Symbol;Acc:HGNC:24699]	null	5	null	0	251	0	0.15000000000000002	2.054833	0.15000000000000002
Q16853	AOC3	amine oxidase copper containing 3 [Source:HGNC Symbol;Acc:HGNC:550]	13	5	9	151	222	204	2.471231	1.8680625000000004	3.1537725
O75084	FZD7	frizzled class receptor 7 [Source:HGNC Symbol;Acc:HGNC:4045]	13	5	9	138	335	173	2.445323	2.6659490000000003	2.628582999999999
Q13347	EIF3I	eukaryotic translation initiation factor 3 subunit I [Source:HGNC Symbol;Acc:HGNC:3272]	3	0	null	3	203	0	0.4781170000000001	2.7062985000000004	0.15000000000000002
P28827	PTPRM	protein tyrosine phosphatase receptor type M [Source:HGNC Symbol;Acc:HGNC:9675]	59	0	null	1	52	0	0.9667224999999998	0.9727489999999998	0.15000000000000002
Q9UNZ5	C19orf53	chromosome 19 open reading frame 53 [Source:HGNC Symbol;Acc:HGNC:24991]	1	0	0	162	167	104	2.6201340000000006	2.1856055	2.209295
Q9HA77	CARS2	cysteinyl-tRNA synthetase 2, mitochondrial [Source:HGNC Symbol;Acc:HGNC:25695]	null	0	null	0	31	0	0.15000000000000002	0.5409829999999999	0.15000000000000002
Q99714	HSD17B10	hydroxysteroid 17-beta dehydrogenase 10 [Source:HGNC Symbol;Acc:HGNC:4800]	1	0	42	22	205	3	1.0579954999999999	2.6945259999999998	0.586203
Q9UKK3	PARP4	poly(ADP-ribose) polymerase family member 4 [Source:HGNC Symbol;Acc:HGNC:271]	0	0	null	122	32	0	1.5377865000000002	1.6690010000000004	0.15000000000000002
Q86Y39	NDUFA11	NADH:ubiquinone oxidoreductase subunit A11 [Source:HGNC Symbol;Acc:HGNC:20371]	1	0	0	227	145	151	3.6567514999999995	1.9714990000000001	3.3441384999999997
P05387	RPLP2	ribosomal protein lateral stalk subunit P2 [Source:HGNC Symbol;Acc:HGNC:10377]	3	0	1	62	84	55	1.6256680000000001	1.2063885	1.4940710000000001
Q9HD47	RANGRF	RAN guanine nucleotide release factor [Source:HGNC Symbol;Acc:HGNC:17679]	null	0	null	0	78	0	0.15000000000000002	1.3349084999999998	0.15000000000000002
Q8NCW5	NAXE	NAD(P)HX epimerase [Source:HGNC Symbol;Acc:HGNC:18453]	1	0	null	1	125	0	0.34853449999999997	1.7463425	0.15000000000000002
P61081	UBE2M	ubiquitin conjugating enzyme E2 M [Source:HGNC Symbol;Acc:HGNC:12491]	0	0	0	70	81	15	1.1898050000000002	1.3665795000000003	0.4585585000000001
Q9BQ61	TRIR	telomerase RNA component interacting RNase [Source:HGNC Symbol;Acc:HGNC:28424]	1	0	0	98	78	81	1.8562135000000002	1.2125595	1.9452595
Q9P0J0	NDUFA13	NADH:ubiquinone oxidoreductase subunit A13 [Source:HGNC Symbol;Acc:HGNC:17194]	0	0	0	351	173	113	4.631420999999999	2.3352735	2.6742535000000003
P51970	NDUFA8	NADH:ubiquinone oxidoreductase subunit A8 [Source:HGNC Symbol;Acc:HGNC:7692]	1	0	43	13	119	1	0.7575884999999998	1.8519125000000003	0.34850899999999996
Q8NB15	ZNF511	zinc finger protein 511 [Source:HGNC Symbol;Acc:HGNC:28445]	null	0	null	0	177	0	0.15000000000000002	2.4184289999999997	0.15000000000000002
P82914	MRPS15	mitochondrial ribosomal protein S15 [Source:HGNC Symbol;Acc:HGNC:14504]	1	0	0	34	113	16	1.3899545000000004	1.5386705000000003	0.8169099999999998
Q9UGK8	SERGEF	secretion regulating guanine nucleotide exchange factor [Source:HGNC Symbol;Acc:HGNC:17499]	null	0	null	0	29	0	0.15000000000000002	0.6632555000000001	0.15000000000000002
P35398	RORA	RAR related orphan receptor A [Source:HGNC Symbol;Acc:HGNC:10258]	0	0	0	6	86	1	0.24127300000000002	1.9181359999999998	0.17017050000000003
Q9Y6V7	DDX49	DEAD-box helicase 49 [Source:HGNC Symbol;Acc:HGNC:18684]	1	0	42	2	124	1	0.3128005	1.9707085	0.26768250000000005
Q6NXT1	ANKRD54	ankyrin repeat domain 54 [Source:HGNC Symbol;Acc:HGNC:25185]	1	0	null	27	56	0	0.764873	0.9732080000000001	0.15000000000000002
Q9UKM9	RALY	RALY heterogeneous nuclear ribonucleoprotein [Source:HGNC Symbol;Acc:HGNC:15921]	1	0	0	2	30	2	0.23165950000000007	0.6452950000000002	0.19529650000000004
Q9Y3M2	CBY1	chibby family member 1, beta catenin antagonist [Source:HGNC Symbol;Acc:HGNC:1307]	1	0	null	6	32	0	0.415132	0.8539275	0.15000000000000002
O43427	FIBP	FGF1 intracellular binding protein [Source:HGNC Symbol;Acc:HGNC:3705]	null	0	null	0	107	0	0.15000000000000002	1.8241260000000001	0.15000000000000002
P61970	NUTF2	nuclear transport factor 2 [Source:HGNC Symbol;Acc:HGNC:13722]	1	0	44	2	50	1	0.21001000000000003	1.4332875000000003	0.7458754999999999
Q9Y255	PRELID1	PRELI domain containing 1 [Source:HGNC Symbol;Acc:HGNC:30255]	60	0	null	1	261	0	0.9667224999999998	3.215508	0.15000000000000002
P23528	CFL1	cofilin 1 [Source:HGNC Symbol;Acc:HGNC:1874]	null	0	null	0	12	0	0.15000000000000002	0.3597375000000001	0.15000000000000002
P49427	CDC34	cell division cycle 34 [Source:HGNC Symbol;Acc:HGNC:1734]	61	0	0	1	23	14	0.6722654999999997	0.6958615	0.4992649999999999
Q9Y230	RUVBL2	RuvB like AAA ATPase 2 [Source:HGNC Symbol;Acc:HGNC:10475]	1	0	0	1	144	1	0.17098650000000004	2.3884920000000003	0.16853000000000004
Q3ZCQ8	TIMM50	translocase of inner mitochondrial membrane 50 [Source:HGNC Symbol;Acc:HGNC:23656]	1	0	45	3	159	1	0.2561225	2.0465115000000007	0.9667224999999998
P41227	NAA10	N(alpha)-acetyltransferase 10, NatA catalytic subunit [Source:HGNC Symbol;Acc:HGNC:18704]	1	0	0	90	78	119	1.9428964999999994	1.2199204999999997	3.0827125000000004
Q9H467	CUEDC2	CUE domain containing 2 [Source:HGNC Symbol;Acc:HGNC:28352]	null	0	null	0	47	0	0.15000000000000002	1.005338	0.15000000000000002
O14957	UQCR11	ubiquinol-cytochrome c reductase, complex III subunit XI [Source:HGNC Symbol;Acc:HGNC:30862]	1	0	0	126	127	71	2.5372419999999996	1.8007765000000004	1.58497
O95865	DDAH2	dimethylarginine dimethylaminohydrolase 2 [Source:HGNC Symbol;Acc:HGNC:2716]	null	0	null	0	2	0	0.15000000000000002	0.2705385000000002	0.15000000000000002
Q14657	LAGE3	L antigen family member 3 [Source:HGNC Symbol;Acc:HGNC:26058]	1	0	42	6	128	1	0.47838050000000004	1.86564	0.3158775000000001
C9JLW8	MCRIP1	MAPK regulated corepressor interacting protein 1 [Source:HGNC Symbol;Acc:HGNC:28007]	1	0	null	9	60	0	0.389581	1.1427575	0.15000000000000002
O75531	BANF1	barrier to autointegration factor 1 [Source:HGNC Symbol;Acc:HGNC:17397]	1	0	0	65	160	30	2.358929	2.1311459999999998	1.0378165000000001
Q9Y3C7	MED31	mediator complex subunit 31 [Source:HGNC Symbol;Acc:HGNC:24260]	null	1	null	0	81	0	0.15000000000000002	0.982626	0.15000000000000002
Q99942	RNF5	ring finger protein 5 [Source:HGNC Symbol;Acc:HGNC:10068]	null	1	null	0	112	0	0.15000000000000002	1.2434314999999998	0.15000000000000002
Q9H6R6	ZDHHC6	zinc finger DHHC-type containing 6 [Source:HGNC Symbol;Acc:HGNC:19160]	null	1	null	0	17	0	0.15000000000000002	0.5259039999999999	0.15000000000000002
Q03393	PTS	6-pyruvoyltetrahydropterin synthase [Source:HGNC Symbol;Acc:HGNC:9689]	1	1	null	1	108	0	0.4220170000000001	1.3533279999999999	0.15000000000000002
Q96HT8	MRFAP1L1	Morf4 family associated protein 1 like 1 [Source:HGNC Symbol;Acc:HGNC:28796]	null	0	null	0	72	0	0.15000000000000002	1.0721225	0.15000000000000002
P0C7U1	ASAH2B	N-acylsphingosine amidohydrolase 2B [Source:HGNC Symbol;Acc:HGNC:23456]	null	1	null	0	212	0	0.15000000000000002	2.024471	0.15000000000000002
P09417	QDPR	quinoid dihydropteridine reductase [Source:HGNC Symbol;Acc:HGNC:9752]	null	1	null	0	141	0	0.15000000000000002	1.5285640000000003	0.15000000000000002
O00299	CLIC1	chloride intracellular channel 1 [Source:HGNC Symbol;Acc:HGNC:2062]	null	0	null	0	234	0	0.15000000000000002	2.7870230000000005	0.15000000000000002
Q5T036	FAM120AOS	family with sequence similarity 120A opposite strand [Source:HGNC Symbol;Acc:HGNC:23389]	null	4	null	0	137	0	0.15000000000000002	1.4784309999999996	0.15000000000000002
P62258	YWHAE	tyrosine 3-monooxygenase/tryptophan 5-monooxygenase activation protein epsilon [Source:HGNC Symbol;Acc:HGNC:12851]	null	1	null	0	197	0	0.15000000000000002	2.4416255000000002	0.15000000000000002
Q9UBW8	COPS7A	COP9 signalosome subunit 7A [Source:HGNC Symbol;Acc:HGNC:16758]	null	1	null	0	187	0	0.15000000000000002	2.3726479999999994	0.15000000000000002
Q0PNE2	ELP6	elongator acetyltransferase complex subunit 6 [Source:HGNC Symbol;Acc:HGNC:25976]	null	1	null	0	271	0	0.15000000000000002	3.0280489999999998	0.15000000000000002
Q12981	BNIP1	BCL2 interacting protein 1 [Source:HGNC Symbol;Acc:HGNC:1082]	1	0	null	2	43	0	0.6405265	0.6502420000000001	0.15000000000000002
Q9NPE3	NOP10	NOP10 ribonucleoprotein [Source:HGNC Symbol;Acc:HGNC:14378]	1	0	null	2	207	0	0.27817999999999987	2.44279	0.15000000000000002
Q7Z5W3	BCDIN3D	BCDIN3 domain containing RNA methyltransferase [Source:HGNC Symbol;Acc:HGNC:27050]	null	1	null	0	100	0	0.15000000000000002	1.2656164999999997	0.15000000000000002
Q9BRV3	SLC50A1	solute carrier family 50 member 1 [Source:HGNC Symbol;Acc:HGNC:30657]	null	1	null	0	200	0	0.15000000000000002	2.1157014999999997	0.15000000000000002
P62318	SNRPD3	small nuclear ribonucleoprotein D3 polypeptide [Source:HGNC Symbol;Acc:HGNC:11160]	null	1	null	0	189	0	0.15000000000000002	1.9152459999999996	0.15000000000000002
Q5JTJ3	COA6	cytochrome c oxidase assembly factor 6 [Source:HGNC Symbol;Acc:HGNC:18025]	1	0	null	3	156	0	0.320459	1.8391369999999998	0.15000000000000002
P32321	DCTD	dCMP deaminase [Source:HGNC Symbol;Acc:HGNC:2710]	null	1	null	0	126	0	0.15000000000000002	1.3271139999999997	0.15000000000000002
O95707	POP4	POP4 homolog, ribonuclease P/MRP subunit [Source:HGNC Symbol;Acc:HGNC:30081]	null	1	null	0	30	0	0.15000000000000002	0.5171914999999998	0.15000000000000002
Q56P03	EAPP	E2F associated phosphoprotein [Source:HGNC Symbol;Acc:HGNC:19312]	null	4	null	0	81	0	0.15000000000000002	0.8849184999999999	0.15000000000000002
Q8N511	TMEM199	transmembrane protein 199 [Source:HGNC Symbol;Acc:HGNC:18085]	null	1	null	0	151	0	0.15000000000000002	1.8358814999999997	0.15000000000000002
Q99816	TSG101	tumor susceptibility 101 [Source:HGNC Symbol;Acc:HGNC:15971]	null	1	null	0	186	0	0.15000000000000002	2.061667	0.15000000000000002
O95415	BRI3	brain protein I3 [Source:HGNC Symbol;Acc:HGNC:1109]	null	0	null	0	50	0	0.15000000000000002	0.6889085	0.15000000000000002
Q8WZ04	LRTOMT	leucine rich transmembrane and O-methyltransferase domain containing [Source:HGNC Symbol;Acc:HGNC:25033]	null	1	null	0	270	0	0.15000000000000002	3.0397534999999993	0.15000000000000002
Q96B77	TMEM186	transmembrane protein 186 [Source:HGNC Symbol;Acc:HGNC:24530]	62	1	null	1	98	0	0.9667224999999998	1.163455	0.15000000000000002
P53384	NUBP1	nucleotide binding protein 1 [Source:HGNC Symbol;Acc:HGNC:8041]	null	1	null	0	11	0	0.15000000000000002	0.2547285	0.15000000000000002
A0JLT2	MED19	mediator complex subunit 19 [Source:HGNC Symbol;Acc:HGNC:29600]	null	0	null	0	110	0	0.15000000000000002	1.3490525	0.15000000000000002
Q9Y421	FAM32A	family with sequence similarity 32 member A [Source:HGNC Symbol;Acc:HGNC:24563]	null	0	null	0	121	0	0.15000000000000002	1.6706329999999996	0.15000000000000002
O96011	PEX11B	peroxisomal biogenesis factor 11 beta [Source:HGNC Symbol;Acc:HGNC:8853]	null	1	null	0	35	0	0.15000000000000002	0.5036339999999999	0.15000000000000002
Q9C005	DPY30	dpy-30 histone methyltransferase complex regulatory subunit [Source:HGNC Symbol;Acc:HGNC:24590]	1	0	null	18	200	0	1.36975	2.4142384999999997	0.15000000000000002
P61923	COPZ1	coatomer protein complex subunit zeta 1 [Source:HGNC Symbol;Acc:HGNC:2243]	1	0	null	1	207	0	0.20049000000000008	2.5184995	0.15000000000000002
Q13042	CDC16	cell division cycle 16 [Source:HGNC Symbol;Acc:HGNC:1720]	null	4	null	0	10	0	0.15000000000000002	0.28315250000000003	0.15000000000000002
Q9BY41	HDAC8	histone deacetylase 8 [Source:HGNC Symbol;Acc:HGNC:13315]	null	1	null	0	103	0	0.15000000000000002	1.2350249999999998	0.15000000000000002
Q96S44	TP53RK	TP53 regulating kinase [Source:HGNC Symbol;Acc:HGNC:16197]	null	1	null	0	14	0	0.15000000000000002	0.29055600000000004	0.15000000000000002
P05204	HMGN2	high mobility group nucleosomal binding domain 2 [Source:HGNC Symbol;Acc:HGNC:4986]	null	1	null	0	36	0	0.15000000000000002	0.48696549999999994	0.15000000000000002
Q96A57	TMEM230	transmembrane protein 230 [Source:HGNC Symbol;Acc:HGNC:15876]	null	1	null	0	77	0	0.15000000000000002	1.2041445	0.15000000000000002
Q5HYK3	COQ5	coenzyme Q5, methyltransferase [Source:HGNC Symbol;Acc:HGNC:28722]	null	1	null	0	86	0	0.15000000000000002	1.0220745	0.15000000000000002
P37108	SRP14	signal recognition particle 14 [Source:HGNC Symbol;Acc:HGNC:11299]	1	0	null	3	153	0	0.382067	1.8614665000000001	0.15000000000000002
Q96NG8	ZNF582	zinc finger protein 582 [Source:HGNC Symbol;Acc:HGNC:26421]	null	1	null	0	31	0	0.15000000000000002	0.41974750000000005	0.15000000000000002
Q53HC9	EIPR1	EARP complex and GARP complex interacting protein 1 [Source:HGNC Symbol;Acc:HGNC:12383]	null	1	null	0	199	0	0.15000000000000002	2.3727075000000006	0.15000000000000002
P62820	RAB1A	RAB1A, member RAS oncogene family [Source:HGNC Symbol;Acc:HGNC:9758]	null	1	null	0	28	0	0.15000000000000002	0.39489350000000006	0.15000000000000002
Q9H9J2	MRPL44	mitochondrial ribosomal protein L44 [Source:HGNC Symbol;Acc:HGNC:16650]	null	1	null	0	147	0	0.15000000000000002	1.726835	0.15000000000000002
Q96E52	OMA1	OMA1 zinc metallopeptidase [Source:HGNC Symbol;Acc:HGNC:29661]	null	1	null	0	76	0	0.15000000000000002	1.012206	0.15000000000000002
Q5VUM1	SDHAF4	succinate dehydrogenase complex assembly factor 4 [Source:HGNC Symbol;Acc:HGNC:20957]	null	1	null	0	42	0	0.15000000000000002	0.6545089999999999	0.15000000000000002
Q15007	WTAP	WT1 associated protein [Source:HGNC Symbol;Acc:HGNC:16846]	null	1	null	0	149	0	0.15000000000000002	1.5068549999999998	0.15000000000000002
Q9BYD1	MRPL13	mitochondrial ribosomal protein L13 [Source:HGNC Symbol;Acc:HGNC:14278]	null	0	null	0	157	0	0.15000000000000002	2.0185465000000007	0.15000000000000002
Q9BQ49	SMIM7	small integral membrane protein 7 [Source:HGNC Symbol;Acc:HGNC:28419]	null	1	null	0	185	0	0.15000000000000002	2.0767205	0.15000000000000002
P55212	CASP6	caspase 6 [Source:HGNC Symbol;Acc:HGNC:1507]	null	1	null	0	119	0	0.15000000000000002	1.3309729999999997	0.15000000000000002
Q53G59	KLHL12	kelch like family member 12 [Source:HGNC Symbol;Acc:HGNC:19360]	null	1	null	0	304	0	0.15000000000000002	2.8333310000000007	0.15000000000000002
Q9NX40	OCIAD1	OCIA domain containing 1 [Source:HGNC Symbol;Acc:HGNC:16074]	null	1	null	0	37	0	0.15000000000000002	0.5695174999999999	0.15000000000000002
P82909	MRPS36	mitochondrial ribosomal protein S36 [Source:HGNC Symbol;Acc:HGNC:16631]	1	1	null	5	26	0	0.799383	0.42741450000000003	0.15000000000000002
P14550	AKR1A1	aldo-keto reductase family 1 member A1 [Source:HGNC Symbol;Acc:HGNC:380]	null	1	null	0	287	0	0.15000000000000002	3.4869300000000005	0.15000000000000002
Q16778	HIST2H2BE	histone cluster 2 H2B family member e [Source:HGNC Symbol;Acc:HGNC:4760]	null	1	null	0	205	0	0.15000000000000002	2.3134029999999997	0.15000000000000002
P62805.8	null	null	null	1	null	0	81	0	0.15000000000000002	0.9967189999999998	0.15000000000000002
Q9P0L0	VAPA	VAMP associated protein A [Source:HGNC Symbol;Acc:HGNC:12648]	null	1	null	0	79	0	0.15000000000000002	0.850519	0.15000000000000002
Q9H2U2	PPA2	pyrophosphatase (inorganic) 2 [Source:HGNC Symbol;Acc:HGNC:28883]	null	1	null	0	283	0	0.15000000000000002	2.994627000000001	0.15000000000000002
O75391	SPAG7	sperm associated antigen 7 [Source:HGNC Symbol;Acc:HGNC:11216]	1	0	46	1	64	1	0.34853449999999997	1.0374085000000002	0.6722654999999997
O95807	TMEM50A	transmembrane protein 50A [Source:HGNC Symbol;Acc:HGNC:30590]	null	1	null	0	207	0	0.15000000000000002	2.2185939999999995	0.15000000000000002
Q9P287	BCCIP	BRCA2 and CDKN1A interacting protein [Source:HGNC Symbol;Acc:HGNC:978]	null	0	null	0	161	0	0.15000000000000002	1.9818859999999998	0.15000000000000002
P24666	ACP1	acid phosphatase 1 [Source:HGNC Symbol;Acc:HGNC:122]	null	1	null	0	95	0	0.15000000000000002	1.4388975	0.15000000000000002
Q96BW1	UPRT	uracil phosphoribosyltransferase homolog [Source:HGNC Symbol;Acc:HGNC:28334]	null	1	null	0	63	0	0.15000000000000002	0.7868114999999998	0.15000000000000002
P48556	PSMD8	proteasome 26S subunit, non-ATPase 8 [Source:HGNC Symbol;Acc:HGNC:9566]	null	1	null	0	331	0	0.15000000000000002	3.4963904999999995	0.15000000000000002
Q8NC96	NECAP1	NECAP endocytosis associated 1 [Source:HGNC Symbol;Acc:HGNC:24539]	null	1	null	0	100	0	0.15000000000000002	1.136374	0.15000000000000002
Q96SY0	INTS14	integrator complex subunit 14 [Source:HGNC Symbol;Acc:HGNC:25372]	null	1	null	0	110	0	0.15000000000000002	1.4349705000000004	0.15000000000000002
Q8N5N7	MRPL50	mitochondrial ribosomal protein L50 [Source:HGNC Symbol;Acc:HGNC:16654]	null	0	null	0	149	0	0.15000000000000002	1.8741145	0.15000000000000002
P51580	TPMT	thiopurine S-methyltransferase [Source:HGNC Symbol;Acc:HGNC:12014]	null	1	null	0	148	0	0.15000000000000002	1.6073590000000002	0.15000000000000002
Q9BYC8	MRPL32	mitochondrial ribosomal protein L32 [Source:HGNC Symbol;Acc:HGNC:14035]	1	1	null	1	144	0	0.2640190000000001	1.6340744999999999	0.15000000000000002
Q9BRJ7	NUDT16L1	nudix hydrolase 16 like 1 [Source:HGNC Symbol;Acc:HGNC:28154]	null	1	null	0	97	0	0.15000000000000002	1.161993	0.15000000000000002
P30041	PRDX6	peroxiredoxin 6 [Source:HGNC Symbol;Acc:HGNC:16753]	null	1	null	0	64	0	0.15000000000000002	0.788554	0.15000000000000002
Q15013	MAD2L1BP	MAD2L1 binding protein [Source:HGNC Symbol;Acc:HGNC:21059]	null	1	null	0	73	0	0.15000000000000002	1.0524279999999997	0.15000000000000002
Q6ZNX1	SHLD3	shieldin complex subunit 3 [Source:HGNC Symbol;Acc:HGNC:53826]	null	1	null	0	102	0	0.15000000000000002	1.2879884999999998	0.15000000000000002
Q00688	FKBP3	FKBP prolyl isomerase 3 [Source:HGNC Symbol;Acc:HGNC:3719]	null	1	null	0	147	0	0.15000000000000002	1.7214799999999995	0.15000000000000002
Q15545	TAF7	TATA-box binding protein associated factor 7 [Source:HGNC Symbol;Acc:HGNC:11541]	null	4	null	0	86	0	0.15000000000000002	1.137802	0.15000000000000002
P28066	PSMA5	proteasome subunit alpha 5 [Source:HGNC Symbol;Acc:HGNC:9534]	1	0	null	2	144	0	0.6581470000000001	2.0581139999999998	0.15000000000000002
Q9P0S2	COX16	cytochrome c oxidase assembly factor COX16 [Source:HGNC Symbol;Acc:HGNC:20213]	null	1	null	0	204	0	0.15000000000000002	2.2762155	0.15000000000000002
P09234	SNRPC	small nuclear ribonucleoprotein polypeptide C [Source:HGNC Symbol;Acc:HGNC:11157]	1	0	null	30	206	0	2.5253419999999998	2.566992	0.15000000000000002
Q92968	PEX13	peroxisomal biogenesis factor 13 [Source:HGNC Symbol;Acc:HGNC:8855]	null	1	null	0	216	0	0.15000000000000002	2.1147324999999992	0.15000000000000002
Q9UH92	MLX	MAX dimerization protein MLX [Source:HGNC Symbol;Acc:HGNC:11645]	null	1	null	0	92	0	0.15000000000000002	1.0374595000000002	0.15000000000000002
Q96GC5	MRPL48	mitochondrial ribosomal protein L48 [Source:HGNC Symbol;Acc:HGNC:16653]	null	0	null	0	98	0	0.15000000000000002	1.3491374999999999	0.15000000000000002
Q96NL3	ZNF599	zinc finger protein 599 [Source:HGNC Symbol;Acc:HGNC:26408]	null	1	null	0	41	0	0.15000000000000002	0.513749	0.15000000000000002
Q9NRF2	SH2B1	SH2B adaptor protein 1 [Source:HGNC Symbol;Acc:HGNC:30417]	14	3	2	10	14	2	0.8956624999999999	0.9401769999999998	0.27618250000000005
Q16635	TAZ	tafazzin [Source:HGNC Symbol;Acc:HGNC:11577]	14	3	2	20	28	41	1.604384	1.9628799999999997	2.759559499999999
Q2NL67	PARP6	poly(ADP-ribose) polymerase family member 6 [Source:HGNC Symbol;Acc:HGNC:26921]	null	3	null	0	5	0	0.15000000000000002	0.48183149999999997	0.15000000000000002
P0DOY3	IGLC3	immunoglobulin lambda constant 3 (Kern-Oz+ marker) [Source:HGNC Symbol;Acc:HGNC:5857]	63	8	47	34	71	33	0.9236614999999997	1.3232549999999996	0.898034
A0A0B4J1V1	IGHV3-21	immunoglobulin heavy variable 3-21 [Source:HGNC Symbol;Acc:HGNC:5586]	63	8	47	65	79	58	1.6749000000000005	1.5235745	1.521679
P01704	IGLV2-14	immunoglobulin lambda variable 2-14 [Source:HGNC Symbol;Acc:HGNC:5888]	63	8	47	67	69	61	1.8409559999999998	1.3089749999999996	1.600661
P01619	IGKV3-20	immunoglobulin kappa variable 3-20 [Source:HGNC Symbol;Acc:HGNC:5817]	63	8	47	69	77	68	1.8090045000000003	1.4657065000000002	1.9527735
P01715	IGLV3-1	immunoglobulin lambda variable 3-1 [Source:HGNC Symbol;Acc:HGNC:5896]	63	8	47	49	80	52	1.2420544999999996	1.5235914999999998	1.3118224999999997
P80748	IGLV3-21	immunoglobulin lambda variable 3-21 [Source:HGNC Symbol;Acc:HGNC:5905]	63	8	47	56	61	46	1.4546309999999998	1.1880879999999996	1.1612109999999998
Q02223	TNFRSF17	TNF receptor superfamily member 17 [Source:HGNC Symbol;Acc:HGNC:11913]	63	8	47	15	56	9	0.479851	1.0627385	0.36005200000000004
P01762	IGHV3-11	immunoglobulin heavy variable 3-11 (gene/pseudogene) [Source:HGNC Symbol;Acc:HGNC:5580]	63	8	47	62	58	55	1.6265435000000004	1.1028840000000002	1.4157859999999998
A0A075B6I9	IGLV7-46	immunoglobulin lambda variable 7-46 (gene/pseudogene) [Source:HGNC Symbol;Acc:HGNC:5930]	63	8	47	2	44	5	0.19743000000000002	0.8592484999999997	0.260942
P01706	IGLV2-11	immunoglobulin lambda variable 2-11 [Source:HGNC Symbol;Acc:HGNC:5887]	63	8	47	52	59	52	1.3498260000000002	1.1197394999999997	1.3316019999999997
A0A075B6J9	IGLV2-18	immunoglobulin lambda variable 2-18 [Source:HGNC Symbol;Acc:HGNC:5889]	63	8	null	1	44	0	0.1751685000000001	0.8556444999999999	0.15000000000000002
P06312	IGKV4-1	immunoglobulin kappa variable 4-1 [Source:HGNC Symbol;Acc:HGNC:5834]	63	8	47	56	74	67	1.4524975000000002	1.3857640000000004	1.9482599999999997
A0A0B4J1V6	IGHV3-73	immunoglobulin heavy variable 3-73 [Source:HGNC Symbol;Acc:HGNC:5623]	63	8	47	1	55	12	0.17912100000000006	1.0721905000000003	0.4185065
P01721	IGLV6-57	immunoglobulin lambda variable 6-57 [Source:HGNC Symbol;Acc:HGNC:5927]	63	8	47	33	69	41	0.9100615000000001	1.293692	1.0497165000000002
A0A0B4J1V0	IGHV3-15	immunoglobulin heavy variable 3-15 [Source:HGNC Symbol;Acc:HGNC:5582]	63	8	47	45	72	48	1.3225325000000003	1.3688150000000001	1.2094825000000002
P01614	IGKV2D-40	immunoglobulin kappa variable 2D-40 [Source:HGNC Symbol;Acc:HGNC:5804]	null	8	null	0	27	0	0.15000000000000002	0.584945	0.15000000000000002
P01709	IGLV2-8	immunoglobulin lambda variable 2-8 [Source:HGNC Symbol;Acc:HGNC:5895]	63	8	47	51	61	48	1.3402804999999995	1.1415675000000003	1.3053200000000003
P23083	IGHV1-2	immunoglobulin heavy variable 1-2 [Source:HGNC Symbol;Acc:HGNC:5550]	63	8	47	38	41	19	1.0168045	0.8100674999999999	0.5712344999999999
P01701	IGLV1-51	immunoglobulin lambda variable 1-51 [Source:HGNC Symbol;Acc:HGNC:5882]	63	8	47	53	64	57	1.3728609999999999	1.2080290000000005	1.4760934999999995
P01703	IGLV1-40	immunoglobulin lambda variable 1-40 [Source:HGNC Symbol;Acc:HGNC:5877]	63	8	47	61	63	60	1.559912	1.1653590000000003	1.570894
A0A075B6K4	IGLV3-10	immunoglobulin lambda variable 3-10 [Source:HGNC Symbol;Acc:HGNC:5897]	63	8	47	7	82	2	0.31104950000000003	1.5498139999999998	0.19629950000000002
A0A0B4J2H0	IGHV1-69D	immunoglobulin heavy variable 1-69D [Source:HGNC Symbol;Acc:HGNC:49601]	63	8	47	43	68	37	1.180812	1.2754424999999996	0.9608574999999999
P01767	IGHV3-53	immunoglobulin heavy variable 3-53 [Source:HGNC Symbol;Acc:HGNC:5610]	63	8	47	41	39	33	1.0852125	0.7830205	0.9111579999999999
Q5TIA1	MEI1	meiotic double-stranded break formation protein 1 [Source:HGNC Symbol;Acc:HGNC:28613]	63	7	20	3	72	5	0.21933450000000002	0.9342949999999999	0.22375449999999997
P01699	IGLV1-44	immunoglobulin lambda variable 1-44 [Source:HGNC Symbol;Acc:HGNC:5879]	63	8	47	49	69	53	1.27251	1.3379515000000002	1.3309644999999997
Q96RD9	FCRL5	Fc receptor like 5 [Source:HGNC Symbol;Acc:HGNC:18508]	63	8	47	40	67	40	1.204221	1.2960465	1.2227339999999995
P04433	IGKV3-11	immunoglobulin kappa variable 3-11 [Source:HGNC Symbol;Acc:HGNC:5815]	63	8	47	62	81	66	1.6190805000000001	1.581077	1.9048250000000002
A0A0C4DH72	IGKV1-6	immunoglobulin kappa variable 1-6 [Source:HGNC Symbol;Acc:HGNC:5742]	63	8	47	64	66	49	1.661402	1.2224535	1.2338265
A0A075B6S5	IGKV1-27	immunoglobulin kappa variable 1-27 [Source:HGNC Symbol;Acc:HGNC:5735]	63	8	47	44	70	37	1.1523454999999996	1.3346450000000005	0.9610444999999999
P01743	IGHV1-46	immunoglobulin heavy variable 1-46 [Source:HGNC Symbol;Acc:HGNC:5554]	63	8	47	51	45	50	1.492966	0.8928659999999999	1.2759355
P0DOY2	IGLC2	immunoglobulin lambda constant 2 [Source:HGNC Symbol;Acc:HGNC:5856]	63	8	47	62	81	56	1.6678109999999997	1.5505195	1.5545229999999999
A0A0C4DH67	IGKV1-8	immunoglobulin kappa variable 1-8 [Source:HGNC Symbol;Acc:HGNC:5743]	63	8	47	45	62	18	1.1835575000000003	1.1620695	0.5516930000000001
P01859	IGHG2	immunoglobulin heavy constant gamma 2 (G2m marker) [Source:HGNC Symbol;Acc:HGNC:5526]	63	8	47	37	64	41	1.0046665	1.2054280000000002	1.099858
A0A0A0MS15	IGHV3-49	immunoglobulin heavy variable 3-49 [Source:HGNC Symbol;Acc:HGNC:5607]	63	8	47	30	70	48	0.8283680000000001	1.319668	1.2193340000000001
A0A0C4DH38	IGHV5-51	immunoglobulin heavy variable 5-51 [Source:HGNC Symbol;Acc:HGNC:5659]	63	8	47	51	56	54	1.321708	1.0615994999999998	1.3623974999999997
P01877	IGHA2	immunoglobulin heavy constant alpha 2 (A2m marker) [Source:HGNC Symbol;Acc:HGNC:5479]	63	8	47	26	70	20	0.7350974999999998	1.3647435	0.5988849999999998
P01857	IGHG1	immunoglobulin heavy constant gamma 1 (G1m marker) [Source:HGNC Symbol;Acc:HGNC:5525]	63	8	47	55	63	45	1.4273289999999996	1.1997244999999996	1.1834470000000001
P01825	IGHV4-59	immunoglobulin heavy variable 4-59 [Source:HGNC Symbol;Acc:HGNC:5654]	63	8	47	56	82	53	1.4403849999999998	1.6259060000000003	1.3712034999999998
P04430	IGKV1-16	immunoglobulin kappa variable 1-16 [Source:HGNC Symbol;Acc:HGNC:5732]	63	8	47	39	79	48	1.0670564999999996	1.6355790000000001	1.213724
P01714	IGLV3-19	immunoglobulin lambda variable 3-19 [Source:HGNC Symbol;Acc:HGNC:5903]	63	8	47	41	60	43	1.2246720000000002	1.1175890000000002	1.0992460000000002
P01591	JCHAIN	joining chain of multimeric IgA and IgM [Source:HGNC Symbol;Acc:HGNC:5713]	63	8	47	56	75	60	1.5046195	1.416789	1.5710215000000003
B9A064	IGLL5	immunoglobulin lambda like polypeptide 5 [Source:HGNC Symbol;Acc:HGNC:38476]	63	8	47	44	73	55	1.1414145	1.3557080000000004	1.3994064999999998
P06331	IGHV4-34	immunoglobulin heavy variable 4-34 [Source:HGNC Symbol;Acc:HGNC:5650]	63	8	47	38	70	48	0.9776790000000001	1.2859740000000002	1.2150330000000003
A0A0C4DH69	IGKV1-9	immunoglobulin kappa variable 1-9 [Source:HGNC Symbol;Acc:HGNC:5744]	63	8	47	51	77	50	1.4249150000000002	1.4512649999999994	1.2558839999999996
A0A0C4DH25	IGKV3D-20	immunoglobulin kappa variable 3D-20 [Source:HGNC Symbol;Acc:HGNC:5825]	63	8	47	12	11	26	0.4175630000000001	0.329231	0.722628
A0A075B6Q5	IGHV3-64	immunoglobulin heavy variable 3-64 [Source:HGNC Symbol;Acc:HGNC:5617]	null	8	null	0	12	0	0.15000000000000002	0.34296700000000013	0.15000000000000002
P01602	IGKV1-5	immunoglobulin kappa variable 1-5 [Source:HGNC Symbol;Acc:HGNC:5741]	63	8	47	65	75	59	1.7104299999999997	1.4106095000000005	1.5396395000000003
P01824	IGHV4-39	immunoglobulin heavy variable 4-39 [Source:HGNC Symbol;Acc:HGNC:5651]	63	8	47	41	52	34	1.0824075000000002	0.9921630000000002	0.9154164999999999
A0A0C4DH31	IGHV1-18	immunoglobulin heavy variable 1-18 [Source:HGNC Symbol;Acc:HGNC:5549]	63	8	47	61	73	59	1.5588835000000003	1.3660694999999996	1.5379565
A0A087WSZ0	IGKV1D-8	immunoglobulin kappa variable 1D-8 [Source:HGNC Symbol;Acc:HGNC:5759]	63	8	47	17	39	3	0.5304515	0.782893	0.2205075
P01876	IGHA1	immunoglobulin heavy constant alpha 1 [Source:HGNC Symbol;Acc:HGNC:5478]	63	8	47	49	76	44	1.2799985	1.4646865000000002	1.141814
P01764	IGHV3-23	immunoglobulin heavy variable 3-23 [Source:HGNC Symbol;Acc:HGNC:5588]	63	8	47	68	85	60	1.8126765	1.5898915000000002	1.601919
A0A0A0MRZ8	IGKV3D-11	immunoglobulin kappa variable 3D-11 [Source:HGNC Symbol;Acc:HGNC:5823]	null	8	47	0	45	9	0.15000000000000002	0.8751435	0.354884
A0A0C4DH39	IGHV1-58	immunoglobulin heavy variable 1-58 [Source:HGNC Symbol;Acc:HGNC:5555]	null	8	null	0	72	0	0.15000000000000002	1.3258474999999998	0.15000000000000002
P01700	IGLV1-47	immunoglobulin lambda variable 1-47 [Source:HGNC Symbol;Acc:HGNC:5880]	63	8	47	51	50	51	1.3104455	0.953063	1.2822509999999998
P01599	IGKV1-17	immunoglobulin kappa variable 1-17 [Source:HGNC Symbol;Acc:HGNC:5733]	63	8	47	35	65	40	0.938545	1.3319505	1.0286704999999998
A0A0B4J1Y9	IGHV3-72	immunoglobulin heavy variable 3-72 [Source:HGNC Symbol;Acc:HGNC:5622]	63	8	47	24	49	4	0.8273905000000003	0.9392760000000001	0.424873
A0A075B6H9	IGLV4-69	immunoglobulin lambda variable 4-69 [Source:HGNC Symbol;Acc:HGNC:5921]	63	8	47	12	70	37	0.42765250000000005	1.3281340000000001	0.9626169999999998
A0A0C4DH34	IGHV4-28	immunoglobulin heavy variable 4-28 [Source:HGNC Symbol;Acc:HGNC:5645]	63	8	47	38	54	40	1.1393235000000002	1.0277185	1.0318494999999996
P01772	IGHV3-33	immunoglobulin heavy variable 3-33 [Source:HGNC Symbol;Acc:HGNC:5596]	63	8	47	41	69	46	1.2192659999999997	1.3342455	1.1650019999999999
P01717	IGLV3-25	immunoglobulin lambda variable 3-25 [Source:HGNC Symbol;Acc:HGNC:5908]	63	8	47	52	75	52	1.3632389999999999	1.4354974999999999	1.3210534999999999
P01624	IGKV3-15	immunoglobulin kappa variable 3-15 [Source:HGNC Symbol;Acc:HGNC:5816]	63	8	47	62	77	58	1.6138870000000003	1.5707750000000003	1.531964
A0A0C4DH68	IGKV2-24	immunoglobulin kappa variable 2-24 [Source:HGNC Symbol;Acc:HGNC:5781]	63	8	47	51	66	32	1.3942045	1.2602615	0.8515559999999999
P01705	IGLV2-23	immunoglobulin lambda variable 2-23 [Source:HGNC Symbol;Acc:HGNC:5890]	63	8	47	69	72	55	1.809812	1.3370674999999996	1.4201635
O15016	TRIM66	tripartite motif containing 66 [Source:HGNC Symbol;Acc:HGNC:29005]	14	3	null	5	5	0	0.304887	0.6591669999999997	0.15000000000000002
Q0VGL1	LAMTOR4	late endosomal/lysosomal adaptor, MAPK and MTOR activator 4 [Source:HGNC Symbol;Acc:HGNC:33772]	1	0	0	31	154	69	0.9130025	2.177641	1.8029780000000002
Q8WUZ0	BCL7C	BAF chromatin remodeling complex subunit BCL7C [Source:HGNC Symbol;Acc:HGNC:1006]	1	0	0	20	44	2	0.9632204999999998	1.0830195000000005	0.4024160000000001
P28074	PSMB5	proteasome subunit beta 5 [Source:HGNC Symbol;Acc:HGNC:9542]	1	0	null	5	158	0	2.0494524999999997	1.9286674999999995	0.15000000000000002
P08134	RHOC	ras homolog family member C [Source:HGNC Symbol;Acc:HGNC:669]	1	0	null	1	3	0	0.22885450000000002	0.18539400000000006	0.15000000000000002
P31930	UQCRC1	ubiquinol-cytochrome c reductase core protein 1 [Source:HGNC Symbol;Acc:HGNC:12585]	1	0	null	3	21	0	0.5429719999999998	0.47258350000000005	0.15000000000000002
Q9BSH4	TACO1	translational activator of cytochrome c oxidase I [Source:HGNC Symbol;Acc:HGNC:24316]	2	0	null	1	16	0	0.3334045000000001	0.37782550000000004	0.15000000000000002
Q9BWJ5	SF3B5	splicing factor 3b subunit 5 [Source:HGNC Symbol;Acc:HGNC:21083]	1	0	0	30	149	2	1.2621315000000006	2.0678975000000004	0.20606600000000005
Q9P0P0	RNF181	ring finger protein 181 [Source:HGNC Symbol;Acc:HGNC:28037]	1	0	0	42	110	12	0.996804	1.4920479999999996	0.41495350000000003
Q8TAE8	GADD45GIP1	GADD45G interacting protein 1 [Source:HGNC Symbol;Acc:HGNC:29996]	1	0	0	109	125	198	2.7114495	1.6630000000000003	4.659165000000001
Q5XKP0	MICOS13	mitochondrial contact site and cristae organizing system subunit 13 [Source:HGNC Symbol;Acc:HGNC:33702]	1	0	0	50	99	41	1.4268699999999999	1.4042515000000002	1.1957974999999998
P17568	NDUFB7	NADH:ubiquinone oxidoreductase subunit B7 [Source:HGNC Symbol;Acc:HGNC:7702]	1	0	0	104	93	194	2.0416834999999995	1.5132979999999998	4.491086
Q9NWV8	BABAM1	BRISC and BRCA1 A complex member 1 [Source:HGNC Symbol;Acc:HGNC:25008]	1	0	0	8	135	14	1.1485375	1.9936925	0.5256319999999999
O43677	NDUFC1	NADH:ubiquinone oxidoreductase subunit C1 [Source:HGNC Symbol;Acc:HGNC:7705]	1	0	0	33	154	2	1.6133514999999998	1.9339545000000002	0.20792750000000002
Q99832	CCT7	chaperonin containing TCP1 subunit 7 [Source:HGNC Symbol;Acc:HGNC:1622]	1	0	null	2	60	0	0.9709724999999999	0.8485725000000002	0.15000000000000002
P17980	PSMC3	proteasome 26S subunit, ATPase 3 [Source:HGNC Symbol;Acc:HGNC:9549]	1	0	null	9	60	0	0.49937549999999986	1.1160335	0.15000000000000002
Q969M7	UBE2F	ubiquitin conjugating enzyme E2 F (putative) [Source:HGNC Symbol;Acc:HGNC:12480]	1	0	null	3	87	0	0.318538	1.1948539999999994	0.15000000000000002
Q86VX2	COMMD7	COMM domain containing 7 [Source:HGNC Symbol;Acc:HGNC:16223]	null	0	null	0	152	0	0.15000000000000002	1.9059214999999998	0.15000000000000002
O43805	SSNA1	SS nuclear autoantigen 1 [Source:HGNC Symbol;Acc:HGNC:11321]	1	0	0	99	218	37	2.04839	2.9406009999999996	1.006953
O43617	TRAPPC3	trafficking protein particle complex 3 [Source:HGNC Symbol;Acc:HGNC:19942]	1	0	null	30	161	0	1.63393	2.1060794999999994	0.15000000000000002
P55769	SNU13	small nuclear ribonucleoprotein 13 [Source:HGNC Symbol;Acc:HGNC:7819]	1	0	null	20	264	0	0.7237330000000001	3.3750785	0.15000000000000002
P62875	POLR2L	RNA polymerase II subunit L [Source:HGNC Symbol;Acc:HGNC:9199]	1	0	0	35	18	2	0.5838485000000001	0.417053	0.19708150000000005
Q9BRA0	NAA38	N(alpha)-acetyltransferase 38, NatC auxiliary subunit [Source:HGNC Symbol;Acc:HGNC:28212]	1	0	48	3	181	1	0.2987925	2.387829000000001	0.9667224999999998
Q15370	ELOB	elongin B [Source:HGNC Symbol;Acc:HGNC:11619]	1	0	0	313	137	156	4.570799	1.8483595000000002	3.6052415
O95169	NDUFB8	NADH:ubiquinone oxidoreductase subunit B8 [Source:HGNC Symbol;Acc:HGNC:7703]	1	0	0	6	43	2	0.24420550000000002	0.708195	0.18383850000000007
P60006	ANAPC15	anaphase promoting complex subunit 15 [Source:HGNC Symbol;Acc:HGNC:24531]	1	0	null	1	42	0	0.2718135	0.8079680000000001	0.15000000000000002
P60602	ROMO1	reactive oxygen species modulator 1 [Source:HGNC Symbol;Acc:HGNC:16185]	1	0	0	61	86	82	1.6483375	1.224961	2.4889195
P56378	ATP5MPL	ATP synthase membrane subunit 6.8PL [Source:HGNC Symbol;Acc:HGNC:1188]	1	0	0	36	86	41	1.5792750000000002	1.3184184999999997	1.3202289999999999
Q99497	PARK7	Parkinsonism associated deglycase [Source:HGNC Symbol;Acc:HGNC:16369]	1	0	null	40	198	0	2.0084655000000002	2.424064500000001	0.15000000000000002
O14561	NDUFAB1	NADH:ubiquinone oxidoreductase subunit AB1 [Source:HGNC Symbol;Acc:HGNC:7694]	1	0	null	1	13	0	0.378412	0.32047599999999987	0.15000000000000002
P49721	PSMB2	proteasome subunit beta 2 [Source:HGNC Symbol;Acc:HGNC:9539]	1	0	null	1	145	0	0.23469399999999999	1.7686719999999998	0.15000000000000002
P13073	COX4I1	cytochrome c oxidase subunit 4I1 [Source:HGNC Symbol;Acc:HGNC:2265]	0	0	49	43	21	1	0.7263084999999999	0.482911	0.7458754999999999
O75380	NDUFS6	NADH:ubiquinone oxidoreductase subunit S6 [Source:HGNC Symbol;Acc:HGNC:7713]	1	0	0	26	38	25	0.8151760000000001	0.7220670000000001	0.8816629999999999
Q12802	AKAP13	A-kinase anchoring protein 13 [Source:HGNC Symbol;Acc:HGNC:371]	0	0	0	119	97	9	1.9044424999999998	1.2682855000000002	0.324012
Q9Y3D0	CIAO2B	cytosolic iron-sulfur assembly component 2B [Source:HGNC Symbol;Acc:HGNC:24261]	1	0	44	7	137	2	0.348934	2.082815	1.4079830000000002
Q16795	NDUFA9	NADH:ubiquinone oxidoreductase subunit A9 [Source:HGNC Symbol;Acc:HGNC:7693]	null	0	null	0	21	0	0.15000000000000002	0.4253575	0.15000000000000002
Q9H0U6	MRPL18	mitochondrial ribosomal protein L18 [Source:HGNC Symbol;Acc:HGNC:14477]	1	0	null	24	147	0	1.4548520000000003	1.8634895000000005	0.15000000000000002
Q9P0M9	MRPL27	mitochondrial ribosomal protein L27 [Source:HGNC Symbol;Acc:HGNC:14483]	1	0	0	130	66	41	2.5834309999999996	0.9459654999999999	1.6066109999999998
P12074	COX6A1	cytochrome c oxidase subunit 6A1 [Source:HGNC Symbol;Acc:HGNC:2277]	1	0	0	2	165	1	0.5038975	2.0830699999999993	0.1843145
Q8N1B3	CCNQ	cyclin Q [Source:HGNC Symbol;Acc:HGNC:28434]	1	0	50	12	78	1	0.6945610000000002	1.3596009999999996	0.9667224999999998
Q9BYC9	MRPL20	mitochondrial ribosomal protein L20 [Source:HGNC Symbol;Acc:HGNC:14478]	1	0	0	38	110	3	2.0098595	1.5729000000000004	0.24020200000000008
P32119	PRDX2	peroxiredoxin 2 [Source:HGNC Symbol;Acc:HGNC:9353]	1	0	null	1	46	0	0.560635	0.7643884999999999	0.15000000000000002
O95178	NDUFB2	NADH:ubiquinone oxidoreductase subunit B2 [Source:HGNC Symbol;Acc:HGNC:7697]	1	0	null	7	33	0	0.4387705000000001	0.6017665000000001	0.15000000000000002
Q02978	SLC25A11	solute carrier family 25 member 11 [Source:HGNC Symbol;Acc:HGNC:10981]	1	0	46	3	29	1	0.6230080000000001	0.5712940000000001	0.6722654999999997
O60830	TIMM17B	translocase of inner mitochondrial membrane 17B [Source:HGNC Symbol;Acc:HGNC:17310]	1	0	0	38	258	2	1.0499715	3.3144309999999995	0.193911
P49720	PSMB3	proteasome subunit beta 3 [Source:HGNC Symbol;Acc:HGNC:9540]	1	0	0	135	138	14	3.0593205	1.8036155	0.648236
Q8WXC6	COPS9	COP9 signalosome subunit 9 [Source:HGNC Symbol;Acc:HGNC:21314]	1	0	0	80	99	58	2.4292579999999995	1.3670894999999996	1.4786180000000004
Q9UJZ1	STOML2	stomatin like 2 [Source:HGNC Symbol;Acc:HGNC:14559]	2	0	null	4	74	0	0.8653854999999999	1.1962309999999998	0.15000000000000002
P05496	ATP5MC1	ATP synthase membrane subunit c locus 1 [Source:HGNC Symbol;Acc:HGNC:841]	1	0	42	17	45	4	0.9430160000000001	0.7467765000000001	0.5876905000000001
Q9Y3D6	FIS1	fission, mitochondrial 1 [Source:HGNC Symbol;Acc:HGNC:21689]	null	0	0	0	66	3	0.15000000000000002	0.978053	0.2132145
Q9BQB6	VKORC1	vitamin K epoxide reductase complex subunit 1 [Source:HGNC Symbol;Acc:HGNC:23663]	0	0	null	44	23	0	0.6090850000000002	0.5002935000000001	0.15000000000000002
Q8NEZ4	KMT2C	lysine methyltransferase 2C [Source:HGNC Symbol;Acc:HGNC:13726]	0	2	0	261	84	63	3.2235999999999994	1.0456279999999996	1.1504670000000001
P10176	COX8A	cytochrome c oxidase subunit 8A [Source:HGNC Symbol;Acc:HGNC:2294]	1	0	51	5	68	4	0.2556805	1.1296760000000001	0.7161170000000001
O43678	NDUFA2	NADH:ubiquinone oxidoreductase subunit A2 [Source:HGNC Symbol;Acc:HGNC:7685]	1	0	0	119	138	95	2.6046725	2.0403999999999995	2.2803379999999995
P0C6T2	OST4	oligosaccharyltransferase complex subunit 4, non-catalytic [Source:HGNC Symbol;Acc:HGNC:32483]	1	0	null	33	48	0	1.74341	0.8404295	0.15000000000000002
Q15843	NEDD8	neural precursor cell expressed, developmentally down-regulated 8 [Source:HGNC Symbol;Acc:HGNC:7732]	1	0	52	24	146	1	1.4705854999999997	1.8944635000000003	0.9667224999999998
Q92664	GTF3A	general transcription factor IIIA [Source:HGNC Symbol;Acc:HGNC:4662]	null	0	null	0	40	0	0.15000000000000002	0.6685679999999999	0.15000000000000002
Q6P161	MRPL54	mitochondrial ribosomal protein L54 [Source:HGNC Symbol;Acc:HGNC:16685]	0	0	0	150	140	3	1.9066949999999996	1.8432169999999997	0.218153
O75489	NDUFS3	NADH:ubiquinone oxidoreductase core subunit S3 [Source:HGNC Symbol;Acc:HGNC:7710]	1	0	null	13	106	0	1.0509234999999997	1.5024604999999993	0.15000000000000002
P20674	COX5A	cytochrome c oxidase subunit 5A [Source:HGNC Symbol;Acc:HGNC:2267]	1	0	null	1	28	0	0.2043405	0.5314375	0.15000000000000002
P14854	COX6B1	cytochrome c oxidase subunit 6B1 [Source:HGNC Symbol;Acc:HGNC:2280]	1	0	0	132	167	113	2.7317390000000006	2.1871440000000004	2.580294499999999
O00244	ATOX1	antioxidant 1 copper chaperone [Source:HGNC Symbol;Acc:HGNC:798]	0	0	null	58	91	0	0.8102034999999999	1.2586975	0.15000000000000002
Q9UDW1	UQCR10	ubiquinol-cytochrome c reductase, complex III subunit X [Source:HGNC Symbol;Acc:HGNC:30863]	1	0	0	117	49	15	2.1334835	0.9709554999999999	0.7209620000000002
Q9NYG5	ANAPC11	anaphase promoting complex subunit 11 [Source:HGNC Symbol;Acc:HGNC:14452]	1	0	0	30	208	40	1.140488	2.634413999999999	1.6246225
Q86TS9	MRPL52	mitochondrial ribosomal protein L52 [Source:HGNC Symbol;Acc:HGNC:16655]	1	0	0	76	46	39	1.2059974999999998	0.8594864999999999	1.061982
Q14241	ELOA	elongin A [Source:HGNC Symbol;Acc:HGNC:11620]	null	1	null	0	70	0	0.15000000000000002	0.9413159999999998	0.15000000000000002
Q5T3J3	LRIF1	ligand dependent nuclear receptor interacting factor 1 [Source:HGNC Symbol;Acc:HGNC:30299]	null	1	null	0	3	0	0.15000000000000002	0.377936	0.15000000000000002
Q9UIU6	SIX4	SIX homeobox 4 [Source:HGNC Symbol;Acc:HGNC:10890]	null	2	null	0	25	0	0.15000000000000002	0.6844714999999999	0.15000000000000002
Q96CN7	ISOC1	isochorismatase domain containing 1 [Source:HGNC Symbol;Acc:HGNC:24254]	null	4	null	0	25	0	0.15000000000000002	0.6991765000000001	0.15000000000000002
P10768	ESD	esterase D [Source:HGNC Symbol;Acc:HGNC:3465]	41	4	null	1	36	0	0.6504035	1.1144014999999998	0.15000000000000002
Q05084	ICA1	islet cell autoantigen 1 [Source:HGNC Symbol;Acc:HGNC:5343]	null	1	null	0	141	0	0.15000000000000002	2.1880109999999995	0.15000000000000002
Q9BV36	MLPH	melanophilin [Source:HGNC Symbol;Acc:HGNC:29643]	null	1	null	0	66	0	0.15000000000000002	1.4841089999999997	0.15000000000000002
Q99674	CGREF1	cell growth regulator with EF-hand domain 1 [Source:HGNC Symbol;Acc:HGNC:16962]	null	1	null	0	73	0	0.15000000000000002	1.1371475000000006	0.15000000000000002
Q9H4F1	ST6GALNAC4	ST6 N-acetylgalactosaminide alpha-2,6-sialyltransferase 4 [Source:HGNC Symbol;Acc:HGNC:17846]	6	1	9	46	83	17	1.2717620000000003	1.3708975	0.548514
Q9BX69	CARD6	caspase recruitment domain family member 6 [Source:HGNC Symbol;Acc:HGNC:16394]	13	1	20	16	21	16	0.49714	1.102476	0.47821050000000004
P47712	PLA2G4A	phospholipase A2 group IVA [Source:HGNC Symbol;Acc:HGNC:9035]	null	1	null	0	39	0	0.15000000000000002	1.1688865	0.15000000000000002
Q9H2R5	KLK15	kallikrein related peptidase 15 [Source:HGNC Symbol;Acc:HGNC:20453]	null	0	null	0	57	0	0.15000000000000002	1.1852490000000002	0.15000000000000002
Q8N594	MPND	MPN domain containing [Source:HGNC Symbol;Acc:HGNC:25934]	null	0	null	0	79	0	0.15000000000000002	1.9309285000000003	0.15000000000000002
Q969P0	IGSF8	immunoglobulin superfamily member 8 [Source:HGNC Symbol;Acc:HGNC:17813]	null	1	null	0	62	0	0.15000000000000002	1.358632	0.15000000000000002
Q9BR76	CORO1B	coronin 1B [Source:HGNC Symbol;Acc:HGNC:2253]	64	1	null	1	159	0	0.9667224999999998	2.3230165	0.15000000000000002
Q6RUI8	C19orf48	chromosome 19 open reading frame 48 [Source:HGNC Symbol;Acc:HGNC:29667]	null	0	null	0	67	0	0.15000000000000002	1.276879	0.15000000000000002
P49005	POLD2	DNA polymerase delta 2, accessory subunit [Source:HGNC Symbol;Acc:HGNC:9176]	null	0	null	0	112	0	0.15000000000000002	2.284758000000001	0.15000000000000002
P50895	BCAM	basal cell adhesion molecule (Lutheran blood group) [Source:HGNC Symbol;Acc:HGNC:6722]	null	1	null	0	52	0	0.15000000000000002	1.2882349999999998	0.15000000000000002
P41440	SLC19A1	solute carrier family 19 member 1 [Source:HGNC Symbol;Acc:HGNC:10937]	null	1	null	0	13	0	0.15000000000000002	0.5934450000000001	0.15000000000000002
P27797	CALR	calreticulin [Source:HGNC Symbol;Acc:HGNC:1455]	null	1	null	0	95	0	0.15000000000000002	1.5178115	0.15000000000000002
Q8TD43	TRPM4	transient receptor potential cation channel subfamily M member 4 [Source:HGNC Symbol;Acc:HGNC:17993]	65	1	null	1	101	0	0.9667224999999998	2.050294	0.15000000000000002
Q9P0W2	HMG20B	high mobility group 20B [Source:HGNC Symbol;Acc:HGNC:5002]	null	0	null	0	74	0	0.15000000000000002	1.2936409999999996	0.15000000000000002
Q969X5	ERGIC1	endoplasmic reticulum-golgi intermediate compartment 1 [Source:HGNC Symbol;Acc:HGNC:29205]	null	1	null	0	193	0	0.15000000000000002	2.997245	0.15000000000000002
Q5VT66	MARC1	mitochondrial amidoxime reducing component 1 [Source:HGNC Symbol;Acc:HGNC:26189]	null	1	null	0	91	0	0.15000000000000002	1.3795419999999998	0.15000000000000002
Q16651	PRSS8	serine protease 8 [Source:HGNC Symbol;Acc:HGNC:9491]	null	1	null	0	171	0	0.15000000000000002	2.7021674999999994	0.15000000000000002
Q9NZ53	PODXL2	podocalyxin like 2 [Source:HGNC Symbol;Acc:HGNC:17936]	null	1	null	0	92	0	0.15000000000000002	1.8347765	0.15000000000000002
Q12929	EPS8	epidermal growth factor receptor pathway substrate 8 [Source:HGNC Symbol;Acc:HGNC:3420]	25	0	9	1	18	2	0.16856400000000002	0.7565175000000002	0.1866435
P13797	PLS3	plastin 3 [Source:HGNC Symbol;Acc:HGNC:9091]	13	1	9	37	21	13	1.299812	0.5517865000000001	0.3873540000000001
Q96GM1	PLPPR2	phospholipid phosphatase related 2 [Source:HGNC Symbol;Acc:HGNC:29566]	null	0	null	0	12	0	0.15000000000000002	0.438082	0.15000000000000002
Q3ZCQ3	FAM174B	family with sequence similarity 174 member B [Source:HGNC Symbol;Acc:HGNC:34339]	2	1	null	1	106	0	0.42738900000000013	1.872168	0.15000000000000002
Q8N205	SYNE4	spectrin repeat containing nuclear envelope family member 4 [Source:HGNC Symbol;Acc:HGNC:26703]	null	1	null	0	120	0	0.15000000000000002	2.1271085000000003	0.15000000000000002
Q9HA82	CERS4	ceramide synthase 4 [Source:HGNC Symbol;Acc:HGNC:23747]	null	1	null	0	191	0	0.15000000000000002	2.4482725000000003	0.15000000000000002
Q9GZM5	YIPF3	Yip1 domain family member 3 [Source:HGNC Symbol;Acc:HGNC:21023]	66	1	null	1	128	0	0.9667224999999998	2.115931	0.15000000000000002
Q6P1R4	DUS1L	dihydrouridine synthase 1 like [Source:HGNC Symbol;Acc:HGNC:30086]	null	1	null	0	17	0	0.15000000000000002	0.6777055000000001	0.15000000000000002
[truncated: 10,759 more rows]
