# Supplementary material for: Applying graph database technology for analyzing perturbed co-expression networks in cancer
Source: Database (Oxford). 2020 Dec 11;2020:baaa110. doi: 10.1093/database/baaa110 (PMC7731929; doi:10.1093/database/baaa110)
Supplement: baaa110_Supp [file baaa110_supp.zip › suppl_data/Suppl Table 6.csv]

n.uniprot	n.name	n.description	n.match_community	n.normal_community	n.primary_community	n.match_degree	n.normal_degree	n.primary_degree	n.pagerank_match	n.pagerank_normal	n.pagerank_primary
O95167	NDUFA3	NADH:ubiquinone oxidoreductase subunit A3 [Source:HGNC Symbol;Acc:HGNC:7686]	0	0	0	325	295	81	3.945998000000001	3.4148160000000005	2.7779195000000003
Q5BKU9	OXLD1	oxidoreductase like domain containing 1 [Source:HGNC Symbol;Acc:HGNC:27901]	0	0	0	213	103	77	2.9516085000000003	1.7855699999999999	3.464991500000001
P36404	ARL2	ADP ribosylation factor like GTPase 2 [Source:HGNC Symbol;Acc:HGNC:693]	0	0	null	44	190	0	0.6625245	2.343204000000001	0.15000000000000002
Q9NWT8	AURKAIP1	aurora kinase A interacting protein 1 [Source:HGNC Symbol;Acc:HGNC:24114]	0	0	0	430	257	63	4.835692999999999	3.2901635000000002	2.7968320000000007
Q8WY36	BBX	BBX high mobility group box domain containing [Source:HGNC Symbol;Acc:HGNC:14422]	1	1	1	372	120	144	4.083332499999999	1.9920095	3.3624475
O00217	NDUFS8	NADH:ubiquinone oxidoreductase core subunit S8 [Source:HGNC Symbol;Acc:HGNC:7715]	0	0	0	353	352	52	4.069503	4.217666500000001	1.5339445000000003
Q9UL15	BAG5	BCL2 associated athanogene 5 [Source:HGNC Symbol;Acc:HGNC:941]	0	1	null	99	63	0	1.2937090000000004	1.6683465000000002	0.15000000000000002
Q9BRQ3	NUDT22	nudix hydrolase 22 [Source:HGNC Symbol;Acc:HGNC:28189]	0	0	null	38	27	0	0.5725095000000001	0.4896175	0.15000000000000002
Q9NP97	DYNLRB1	dynein light chain roadblock-type 1 [Source:HGNC Symbol;Acc:HGNC:15468]	0	0	0	250	301	62	3.106045	3.592593499999999	2.231956
Q99871	HAUS7	HAUS augmin like complex subunit 7 [Source:HGNC Symbol;Acc:HGNC:32979]	0	null	null	19	0	0	0.7051179999999999	0.15000000000000002	0.15000000000000002
Q86T24	ZBTB33	zinc finger and BTB domain containing 33 [Source:HGNC Symbol;Acc:HGNC:16682]	1	1	null	37	40	0	0.6333610000000001	1.2075445000000002	0.15000000000000002
P52435	POLR2J	RNA polymerase II subunit J [Source:HGNC Symbol;Acc:HGNC:9197]	0	0	0	418	331	124	4.704121500000001	4.154299	4.2721089999999995
Q9BRA0	NAA38	N(alpha)-acetyltransferase 38, NatC auxiliary subunit [Source:HGNC Symbol;Acc:HGNC:28212]	0	0	0	260	349	92	3.2137994999999995	4.026408	3.3387664999999993
P56134	ATP5MF	ATP synthase membrane subunit f [Source:HGNC Symbol;Acc:HGNC:848]	0	0	0	233	198	38	2.9048755000000006	2.2986044999999993	1.4125305
Q9P0J0	NDUFA13	NADH:ubiquinone oxidoreductase subunit A13 [Source:HGNC Symbol;Acc:HGNC:17194]	0	0	0	315	330	95	3.5391965	3.8668459999999993	3.239087
Q9UBI6	GNG12	G protein subunit gamma 12 [Source:HGNC Symbol;Acc:HGNC:19663]	0	1	1	16	12	6	0.35001350000000003	0.5251729999999998	0.48856350000000004
Q9BVT8	TMUB1	transmembrane and ubiquitin like domain containing 1 [Source:HGNC Symbol;Acc:HGNC:21709]	0	0	0	37	102	13	0.6419545000000002	1.6020634999999999	0.822945
Q8NB15	ZNF511	zinc finger protein 511 [Source:HGNC Symbol;Acc:HGNC:28445]	0	0	0	93	253	28	1.3934819999999997	3.0690785000000007	1.553605
Q9P2B7	CFAP97	cilia and flagella associated protein 97 [Source:HGNC Symbol;Acc:HGNC:29276]	1	1	1	102	211	32	1.4038179999999998	3.8415245	1.1156085000000002
Q8N573	OXR1	oxidation resistance 1 [Source:HGNC Symbol;Acc:HGNC:15822]	0	1	0	15	28	2	0.33201899999999995	0.7702874999999997	0.32349350000000004
Q86YT6	MIB1	mindbomb E3 ubiquitin protein ligase 1 [Source:HGNC Symbol;Acc:HGNC:21086]	1	1	1	187	110	52	2.1983980000000005	2.300423500000001	1.5062090000000001
Q9C0D3	ZYG11B	zyg-11 family member B, cell cycle regulator [Source:HGNC Symbol;Acc:HGNC:25820]	0	1	1	38	55	1	0.6948245000000003	1.5590279999999999	0.1745565
Q15653	NFKBIB	NFKB inhibitor beta [Source:HGNC Symbol;Acc:HGNC:7798]	0	0	0	47	24	1	0.7890214999999999	0.5047219999999999	0.21420899999999998
O43257	ZNHIT1	zinc finger HIT-type containing 1 [Source:HGNC Symbol;Acc:HGNC:21688]	0	0	0	392	358	127	5.152334999999999	4.376506000000001	5.3502065
Q9NZN5	ARHGEF12	Rho guanine nucleotide exchange factor 12 [Source:HGNC Symbol;Acc:HGNC:14193]	1	1	1	255	167	56	3.116959000000001	3.4751320000000008	1.6343974999999997
Q16186	ADRM1	adhesion regulating molecule 1 [Source:HGNC Symbol;Acc:HGNC:15759]	0	0	0	57	85	3	0.8036075	1.4904584999999995	0.29304649999999993
Q567V2	MPV17L2	MPV17 mitochondrial inner membrane protein like 2 [Source:HGNC Symbol;Acc:HGNC:28177]	0	0	null	29	20	0	0.4754395	0.5774734999999999	0.15000000000000002
Q9BZE9	ASPSCR1	ASPSCR1 tether for SLC2A4, UBX domain containing [Source:HGNC Symbol;Acc:HGNC:13825]	0	0	0	89	113	15	1.4243625000000002	1.4929745	1.0720885
Q9Y5S2	CDC42BPB	CDC42 binding protein kinase beta [Source:HGNC Symbol;Acc:HGNC:1738]	0	1	1	282	11	29	3.2106884999999994	1.1985940000000002	0.9852185
O14579	COPE	coatomer protein complex subunit epsilon [Source:HGNC Symbol;Acc:HGNC:2234]	0	0	0	179	337	58	2.1915810000000002	4.2805325	2.3018685
Q9BW72	HIGD2A	HIG1 hypoxia inducible domain family member 2A [Source:HGNC Symbol;Acc:HGNC:28311]	0	0	0	105	278	13	1.358989	3.3405430000000003	0.557269
Q14296	FASTK	Fas activated serine/threonine kinase [Source:HGNC Symbol;Acc:HGNC:24676]	0	0	0	120	189	10	1.5500434999999995	3.1946149999999998	0.584265
P55196	AFDN	afadin, adherens junction formation factor [Source:HGNC Symbol;Acc:HGNC:7137]	0	0	0	39	50	5	1.0289425	1.3021409999999998	0.6654060000000003
O95182	NDUFA7	NADH:ubiquinone oxidoreductase subunit A7 [Source:HGNC Symbol;Acc:HGNC:7691]	0	0	0	250	27	42	2.7929985000000004	0.5021804999999999	1.4709680000000003
P49720	PSMB3	proteasome subunit beta 3 [Source:HGNC Symbol;Acc:HGNC:9540]	0	0	0	226	219	45	2.6074265	2.7458065	1.6576874999999998
Q13433	SLC39A6	solute carrier family 39 member 6 [Source:HGNC Symbol;Acc:HGNC:18607]	0	1	1	24	98	1	0.47736049999999997	2.53187	0.1910805
P78537	BLOC1S1	biogenesis of lysosomal organelles complex 1 subunit 1 [Source:HGNC Symbol;Acc:HGNC:4200]	0	0	0	374	210	73	4.449478499999999	2.4727525	2.569270000000001
Q86TN4	TRPT1	tRNA phosphotransferase 1 [Source:HGNC Symbol;Acc:HGNC:20316]	0	0	0	231	122	36	2.7581485	1.7115095	1.3732944999999996
O43678	NDUFA2	NADH:ubiquinone oxidoreductase subunit A2 [Source:HGNC Symbol;Acc:HGNC:7685]	0	0	0	359	365	111	4.4302174999999995	4.193075999999999	4.063561500000001
P41227	NAA10	N(alpha)-acetyltransferase 10, NatA catalytic subunit [Source:HGNC Symbol;Acc:HGNC:18704]	0	0	0	362	228	36	3.9385775	3.7685179999999994	1.4653239999999998
Q9Y4X5	ARIH1	ariadne RBR E3 ubiquitin protein ligase 1 [Source:HGNC Symbol;Acc:HGNC:689]	1	1	1	353	16	48	3.901543	0.885352	1.4494290000000003
Q6ZVN7	SEM1	SEM1 26S proteasome complex subunit [Source:HGNC Symbol;Acc:HGNC:10845]	0	0	0	165	78	33	2.0357844999999997	1.2079695000000001	1.4989329999999996
P19404	NDUFV2	NADH:ubiquinone oxidoreductase core subunit V2 [Source:HGNC Symbol;Acc:HGNC:7717]	0	0	0	180	2	11	2.0901419999999997	0.172304	0.4927709999999999
Q6P1R4	DUS1L	dihydrouridine synthase 1 like [Source:HGNC Symbol;Acc:HGNC:30086]	0	0	0	118	103	5	1.9560970000000002	1.5098215	0.38159100000000007
O43150	ASAP2	ArfGAP with SH3 domain, ankyrin repeat and PH domain 2 [Source:HGNC Symbol;Acc:HGNC:2721]	0	1	0	168	32	45	2.7744344999999995	0.8923815	3.184296
P53804	TTC3	tetratricopeptide repeat domain 3 [Source:HGNC Symbol;Acc:HGNC:12393]	0	1	1	88	45	1	1.1684869999999998	1.1413635000000002	0.179359
P14854	COX6B1	cytochrome c oxidase subunit 6B1 [Source:HGNC Symbol;Acc:HGNC:2280]	0	0	0	498	352	91	5.567245500000001	4.0847774999999995	3.043102499999999
O14957	UQCR11	ubiquinol-cytochrome c reductase, complex III subunit XI [Source:HGNC Symbol;Acc:HGNC:30862]	0	0	0	298	325	72	3.654966499999999	3.7935845	2.7916215
O75071	EFCAB14	EF-hand calcium binding domain 14 [Source:HGNC Symbol;Acc:HGNC:29051]	1	1	1	121	205	16	1.5872309999999998	4.3104525	0.49175099999999994
Q7L576	CYFIP1	cytoplasmic FMR1 interacting protein 1 [Source:HGNC Symbol;Acc:HGNC:13759]	0	1	1	85	2	1	1.3555464999999998	0.2734285000000001	0.17424200000000004
Q9NYG5	ANAPC11	anaphase promoting complex subunit 11 [Source:HGNC Symbol;Acc:HGNC:14452]	0	0	0	395	408	92	4.876816000000001	4.860037000000001	3.5079844999999996
O95373	IPO7	importin 7 [Source:HGNC Symbol;Acc:HGNC:9852]	0	1	1	81	109	29	1.7640990000000005	2.1301855000000005	1.64787
Q16630	CPSF6	cleavage and polyadenylation specific factor 6 [Source:HGNC Symbol;Acc:HGNC:13871]	2	2	2	20	11	2	0.652843	0.5070085	0.3219719999999999
P61927	RPL37	ribosomal protein L37 [Source:HGNC Symbol;Acc:HGNC:10347]	3	0	3	74	74	39	1.3625249999999995	1.3866310000000002	1.481882
P61353	RPL27	ribosomal protein L27 [Source:HGNC Symbol;Acc:HGNC:10328]	3	0	3	49	80	24	1.0705839999999995	1.5034379999999998	1.0342889999999998
P62263	RPS14	ribosomal protein S14 [Source:HGNC Symbol;Acc:HGNC:10387]	3	0	3	55	57	34	1.0473535	1.03723	1.3141770000000004
P08708	RPS17	ribosomal protein S17 [Source:HGNC Symbol;Acc:HGNC:10397]	3	0	3	55	68	44	1.106454	1.2545665000000001	1.8532129999999998
P63220	RPS21	ribosomal protein S21 [Source:HGNC Symbol;Acc:HGNC:10409]	3	0	3	66	69	39	1.2165035	1.1630469999999997	1.535092
P61513	RPL37A	ribosomal protein L37a [Source:HGNC Symbol;Acc:HGNC:10348]	3	0	3	62	75	44	1.1048730000000002	1.255731	1.7217009999999997
P62899	RPL31	ribosomal protein L31 [Source:HGNC Symbol;Acc:HGNC:10334]	3	0	3	65	70	39	1.3580624999999997	1.2385780000000002	1.575637
P20290	BTF3	basic transcription factor 3 [Source:HGNC Symbol;Acc:HGNC:1125]	3	0	null	24	29	0	0.6492049999999999	0.8216870000000001	0.15000000000000002
P62266	RPS23	ribosomal protein S23 [Source:HGNC Symbol;Acc:HGNC:10410]	3	0	3	31	18	8	0.7136094999999999	0.5066175000000003	0.43263350000000006
P27635	RPL10	ribosomal protein L10 [Source:HGNC Symbol;Acc:HGNC:10298]	3	0	3	26	63	12	0.6387415000000001	1.1268285	0.573113
P62277	RPS13	ribosomal protein S13 [Source:HGNC Symbol;Acc:HGNC:10386]	3	0	3	36	58	22	0.7837345000000001	1.1222214999999998	0.8985015000000001
Q9Y3U8	RPL36	ribosomal protein L36 [Source:HGNC Symbol;Acc:HGNC:13631]	3	0	3	73	63	30	1.3067055	1.078625	1.1854615
P46776	RPL27A	ribosomal protein L27a [Source:HGNC Symbol;Acc:HGNC:10329]	3	0	3	87	73	46	1.4087140000000002	1.4140945	1.7295209999999999
P62829	RPL23	ribosomal protein L23 [Source:HGNC Symbol;Acc:HGNC:10316]	3	0	3	58	72	47	1.068442	1.4404190000000001	1.8249675
P46781	RPS9	ribosomal protein S9 [Source:HGNC Symbol;Acc:HGNC:10442]	3	0	3	56	38	12	1.395709	0.721863	0.5788674999999999
P62917	RPL8	ribosomal protein L8 [Source:HGNC Symbol;Acc:HGNC:10368]	3	0	3	78	132	32	1.2956130000000003	1.8750155000000004	1.2747965
P62913	RPL11	ribosomal protein L11 [Source:HGNC Symbol;Acc:HGNC:10301]	3	0	3	76	74	50	1.5658789999999998	1.4342309999999998	2.0792194999999998
P62851	RPS25	ribosomal protein S25 [Source:HGNC Symbol;Acc:HGNC:10413]	3	0	3	46	42	21	0.9060070000000001	0.9595825	0.8923135000000001
P40429	RPL13A	ribosomal protein L13a [Source:HGNC Symbol;Acc:HGNC:10304]	3	0	3	55	75	35	1.466803	1.4281875000000008	1.6477935000000001
O75821	EIF3G	eukaryotic translation initiation factor 3 subunit G [Source:NCBI gene;Acc:8666]	3	0	null	18	22	0	0.5714555000000002	0.5007780000000001	0.15000000000000002
P22087	FBL	fibrillarin [Source:HGNC Symbol;Acc:HGNC:3599]	3	0	null	46	8	0	1.0259419999999997	0.279625	0.15000000000000002
P46783	RPS10	ribosomal protein S10 [Source:HGNC Symbol;Acc:HGNC:10383]	3	0	3	26	18	8	0.7206645	0.42226350000000007	0.47005049999999987
P18124	RPL7	ribosomal protein L7 [Source:HGNC Symbol;Acc:HGNC:10363]	3	0	3	13	14	6	0.597576	0.7067074999999998	0.7167205000000001
P62280	RPS11	ribosomal protein S11 [Source:HGNC Symbol;Acc:HGNC:10384]	3	0	3	77	76	53	1.4403849999999998	1.4162449999999993	2.084617
P61254	RPL26	ribosomal protein L26 [Source:HGNC Symbol;Acc:HGNC:10327]	3	0	3	32	26	6	0.8647140000000002	0.6266885000000002	0.44662450000000004
P18077	RPL35A	ribosomal protein L35a [Source:HGNC Symbol;Acc:HGNC:10345]	3	0	3	77	58	44	1.53278	1.248846	1.8940555
P23396	RPS3	ribosomal protein S3 [Source:HGNC Symbol;Acc:HGNC:10420]	3	0	3	54	47	25	1.1701020000000002	1.0989485	1.0721395
P61247	RPS3A	ribosomal protein S3A [Source:HGNC Symbol;Acc:HGNC:10421]	3	0	3	24	9	10	0.8190690000000002	0.3992030000000001	0.7792040000000001
P62906	RPL10A	ribosomal protein L10a [Source:HGNC Symbol;Acc:HGNC:10299]	3	0	3	17	36	3	0.721557	0.8249595000000003	0.46615750000000006
P62249	RPS16	ribosomal protein S16 [Source:HGNC Symbol;Acc:HGNC:10396]	3	0	3	72	51	24	1.3235949999999999	0.8716670000000001	1.0950469999999999
P42677	RPS27	ribosomal protein S27 [Source:HGNC Symbol;Acc:HGNC:10416]	3	0	3	16	14	2	0.6207809999999998	0.45164800000000005	0.2803475000000001
P05388	RPLP0	ribosomal protein lateral stalk subunit P0 [Source:HGNC Symbol;Acc:HGNC:10371]	3	0	3	24	37	1	0.8363750000000001	0.9214940000000001	0.189729
P46782	RPS5	ribosomal protein S5 [Source:HGNC Symbol;Acc:HGNC:10426]	3	0	3	26	61	2	0.7687829999999999	1.0757265	0.3386575
P62273	RPS29	ribosomal protein S29 [Source:HGNC Symbol;Acc:HGNC:10419]	3	0	3	14	11	9	0.5547190000000001	0.558714	0.7168055000000004
P62891	RPL39	ribosomal protein L39 [Source:HGNC Symbol;Acc:HGNC:10350]	3	0	3	32	5	10	0.6883645	0.23775400000000005	0.48712700000000003
P62987	UBA52	ubiquitin A-52 residue ribosomal protein fusion product 1 [Source:HGNC Symbol;Acc:HGNC:12458]	3	0	3	52	90	26	1.0442509999999998	1.4168144999999996	1.0364054999999999
P62979	RPS27A	ribosomal protein S27a [Source:HGNC Symbol;Acc:HGNC:10417]	3	0	3	21	25	6	0.7686045	0.698539	0.45812500000000006
Q6NZ67	MZT2B	mitotic spindle organizing protein 2B [Source:HGNC Symbol;Acc:HGNC:25886]	0	0	0	200	181	9	2.7200600000000006	2.4259684999999993	0.6606970000000001
Q96FX7	TRMT61A	tRNA methyltransferase 61A [Source:HGNC Symbol;Acc:HGNC:23790]	0	0	0	153	50	7	2.559665	1.062322	0.6456009999999999
Q8NEP7	KLHDC9	kelch domain containing 9 [Source:HGNC Symbol;Acc:HGNC:28489]	0	3	null	13	2	0	0.3497415	0.5702230000000001	0.15000000000000002
Q92506	HSD17B8	hydroxysteroid 17-beta dehydrogenase 8 [Source:HGNC Symbol;Acc:HGNC:3554]	0	0	0	8	3	1	0.4106865	0.3076155	0.3411990000000001
Q9BX68	HINT2	histidine triad nucleotide binding protein 2 [Source:HGNC Symbol;Acc:HGNC:18344]	0	0	0	215	127	30	3.4612004999999995	1.6894180000000005	1.4151485
Q9BRJ6	C7orf50	chromosome 7 open reading frame 50 [Source:HGNC Symbol;Acc:HGNC:22421]	0	0	0	70	144	6	1.3284740000000002	1.9262960000000002	0.7498874999999998
O43822	CFAP410	cilia and flagella associated protein 410 [Source:HGNC Symbol;Acc:HGNC:1260]	0	0	null	36	13	0	0.6619890000000002	0.321785	0.15000000000000002
Q9H469	FBXL15	F-box and leucine rich repeat protein 15 [Source:HGNC Symbol;Acc:HGNC:28155]	0	0	0	15	49	15	0.418209	1.6846239999999997	1.5546419999999996
Q15262	PTPRK	protein tyrosine phosphatase receptor type K [Source:HGNC Symbol;Acc:HGNC:9674]	0	0	0	84	140	11	1.7281270000000002	1.8747775	0.9686689999999999
P10176	COX8A	cytochrome c oxidase subunit 8A [Source:HGNC Symbol;Acc:HGNC:2294]	0	0	0	179	244	38	2.8961884999999996	3.187772500000001	2.3637995000000003
Q96LL9	DNAJC30	DnaJ heat shock protein family (Hsp40) member C30 [Source:HGNC Symbol;Acc:HGNC:16410]	0	0	null	12	13	0	0.393865	0.6200584999999998	0.15000000000000002
Q9BYN8	MRPS26	mitochondrial ribosomal protein S26 [Source:HGNC Symbol;Acc:HGNC:14045]	0	0	0	102	109	37	1.6119660000000002	1.8077804999999998	1.8686745
A0AVI4	TMEM129	transmembrane protein 129 [Source:HGNC Symbol;Acc:HGNC:25137]	0	3	null	14	4	0	0.8079680000000001	0.3273865	0.15000000000000002
Q6UW78	UQCC3	ubiquinol-cytochrome c reductase complex assembly factor 3 [Source:HGNC Symbol;Acc:HGNC:34399]	0	0	0	288	247	73	3.5690825000000004	3.1584645	3.1110770000000003
Q9BUT9	MCRIP2	MAPK regulated corepressor interacting protein 2 [Source:HGNC Symbol;Acc:HGNC:14142]	0	0	0	180	167	41	3.341835	2.1043114999999997	2.8691500000000008
Q969W8	ZNF566	zinc finger protein 566 [Source:HGNC Symbol;Acc:HGNC:25919]	2	1	2	20	74	4	0.5749745	1.9148209999999999	0.5418329999999999
Q08AN1	ZNF616	zinc finger protein 616 [Source:HGNC Symbol;Acc:HGNC:28062]	2	1	null	12	105	0	0.4523195000000001	2.9905384999999995	0.15000000000000002
Q6P3V2	ZNF585A	zinc finger protein 585A [Source:HGNC Symbol;Acc:HGNC:26305]	2	1	1	63	58	8	1.2102730000000002	1.7351225	0.7318505
Q76FK4	NOL8	nucleolar protein 8 [Source:HGNC Symbol;Acc:HGNC:23387]	2	1	null	30	48	0	0.9494335	1.2005235	0.15000000000000002
Q8IYI8	ZNF440	zinc finger protein 440 [Source:HGNC Symbol;Acc:HGNC:20874]	2	1	null	13	5	0	0.7580985	0.29260450000000005	0.15000000000000002
Q5JVG8	ZNF506	zinc finger protein 506 [Source:HGNC Symbol;Acc:HGNC:23780]	2	1	1	18	17	1	0.5868405	0.519172	0.23195700000000002
Q86Y25	ZNF354C	zinc finger protein 354C [Source:HGNC Symbol;Acc:HGNC:16736]	2	1	1	94	153	29	1.6340829999999997	3.482340000000001	1.2752810000000006
Q8N587	ZNF561	zinc finger protein 561 [Source:HGNC Symbol;Acc:HGNC:28684]	2	1	null	1	36	0	0.1810335	1.0483140000000002	0.15000000000000002
Q8TAF7	ZNF461	zinc finger protein 461 [Source:HGNC Symbol;Acc:HGNC:21629]	2	1	2	48	46	8	1.3761335000000003	1.3155285	0.9254040000000001
Q8NA42	ZNF383	zinc finger protein 383 [Source:HGNC Symbol;Acc:HGNC:18609]	2	1	2	24	129	14	0.887511	3.3866809999999994	1.7191934999999998
Q96JN0	LCOR	ligand dependent nuclear receptor corepressor [Source:HGNC Symbol;Acc:HGNC:29503]	2	1	1	71	93	3	1.4005625000000002	1.760172	0.25870650000000006
Q9HCL3	ZFP14	ZFP14 zinc finger protein [Source:HGNC Symbol;Acc:HGNC:29312]	2	1	2	71	100	18	1.9205330000000003	2.8610664999999997	2.0052865000000004
P52737	ZNF136	zinc finger protein 136 [Source:HGNC Symbol;Acc:HGNC:12920]	2	1	2	42	28	7	1.259284	0.8348365	0.932289
Q8TAM1	BBS10	Bardet-Biedl syndrome 10 [Source:HGNC Symbol;Acc:HGNC:26291]	2	1	null	13	57	0	0.433135	1.5757050000000001	0.15000000000000002
Q9UJU3	ZNF112	zinc finger protein 112 [Source:HGNC Symbol;Acc:HGNC:12892]	2	1	2	28	72	6	0.7798245000000001	2.1408869999999998	0.6870385000000001
O75346	ZNF253	zinc finger protein 253 [Source:HGNC Symbol;Acc:HGNC:13497]	2	1	2	16	114	6	0.7026955000000001	3.0752239999999995	0.7016754999999997
Q68DY1	ZNF626	zinc finger protein 626 [Source:HGNC Symbol;Acc:HGNC:30461]	2	1	2	13	39	2	0.6656865	1.3108534999999997	0.348135
Q68DI1	ZNF776	zinc finger protein 776 [Source:HGNC Symbol;Acc:HGNC:26765]	2	1	2	179	21	14	3.8517925	0.6494175000000003	1.3655425
Q05481	ZNF91	zinc finger protein 91 [Source:HGNC Symbol;Acc:HGNC:13166]	2	1	1	62	41	12	1.5667290000000005	1.236674	1.161041
Q9UK11	AC092072.1	zinc finger protein 223 [Source:NCBI gene;Acc:7766]	2	1	null	20	71	0	0.6041465000000001	2.0402555	0.15000000000000002
Q7Z3K6	MIER3	MIER family member 3 [Source:HGNC Symbol;Acc:HGNC:26678]	2	1	1	150	24	18	2.4179955	0.8560694999999998	0.8788834999999999
Q8N7M2	ZNF283	zinc finger protein 283 [Source:HGNC Symbol;Acc:HGNC:13077]	2	1	1	22	71	4	0.680077	1.9399469999999999	0.472983
Q86WZ6	ZNF227	zinc finger protein 227 [Source:HGNC Symbol;Acc:HGNC:13020]	2	1	null	28	79	0	1.0941885	2.0361245	0.15000000000000002
Q9H5V7	IKZF5	IKAROS family zinc finger 5 [Source:HGNC Symbol;Acc:HGNC:14283]	2	1	1	48	17	15	1.0252875	0.5909544999999998	0.8885564999999999
Q9H582	ZNF644	zinc finger protein 644 [Source:HGNC Symbol;Acc:HGNC:29222]	2	1	1	164	18	67	2.8986365	0.8327540000000002	2.5035224999999994
Q96CX3	ZNF501	zinc finger protein 501 [Source:HGNC Symbol;Acc:HGNC:23717]	2	1	null	2	50	0	0.21818700000000002	1.3556909999999998	0.15000000000000002
O15060	ZBTB39	zinc finger and BTB domain containing 39 [Source:HGNC Symbol;Acc:HGNC:29014]	2	1	null	33	53	0	0.7069030000000002	1.6184004999999997	0.15000000000000002
Q9Y2H8	ZNF510	zinc finger protein 510 [Source:HGNC Symbol;Acc:HGNC:29161]	2	1	1	103	140	43	2.4767815	3.282726	2.198449
O75373	AC008554.1	zinc finger protein 737 [Source:NCBI gene;Acc:100129842]	1	1	1	94	65	4	1.6471729999999996	1.9721704999999994	0.3979535
Q9UL59	ZNF214	zinc finger protein 214 [Source:HGNC Symbol;Acc:HGNC:13006]	2	1	2	16	114	2	0.7333209999999999	3.5483765	0.357162
Q6ZUT1	NKAPD1	NKAP domain containing 1 [Source:HGNC Symbol;Acc:HGNC:25569]	4	1	null	2	91	0	0.5799895000000002	2.5405314999999993	0.15000000000000002
O14981	BTAF1	B-TFIID TATA-box binding protein associated factor 1 [Source:HGNC Symbol;Acc:HGNC:17307]	2	2	2	52	60	4	1.3186565000000003	1.9771344999999998	0.5323215
Q9Y6X3	MAU2	MAU2 sister chromatid cohesion factor [Source:HGNC Symbol;Acc:HGNC:29140]	2	1	4	31	18	1	0.9132149999999999	0.9828639999999998	0.6722654999999997
A0A0C4DH33	IGHV1-24	immunoglobulin heavy variable 1-24 [Source:HGNC Symbol;Acc:HGNC:5551]	5	4	5	229	464	142	1.4580225	1.1071935	1.0882640000000001
A0A0B4J1X5	IGHV3-74	immunoglobulin heavy variable 3-74 [Source:HGNC Symbol;Acc:HGNC:5624]	5	4	5	233	513	155	1.5054099999999997	1.2296105000000002	1.1835660000000001
Q96Q27	ASB2	ankyrin repeat and SOCS box containing 2 [Source:HGNC Symbol;Acc:HGNC:16012]	5	4	6	80	497	6	0.6598894999999999	1.32589	0.19676700000000005
Q7Z6A9	BTLA	B and T lymphocyte associated [Source:HGNC Symbol;Acc:HGNC:21087]	5	4	6	363	706	209	2.5018990000000003	1.6727665	1.7031539999999994
P0DOY3	IGLC3	immunoglobulin lambda constant 3 (Kern-Oz+ marker) [Source:HGNC Symbol;Acc:HGNC:5857]	5	4	5	270	486	167	1.7544174999999997	1.1630554999999996	1.2718470000000002
P42768	WAS	WASP actin nucleation promoting factor [Source:HGNC Symbol;Acc:HGNC:12731]	5	4	6	400	911	266	2.9324069999999995	2.2877840000000007	2.4449235
P17947	SPI1	Spi-1 proto-oncogene [Source:HGNC Symbol;Acc:HGNC:11241]	5	4	6	264	784	215	2.204994	2.015478	2.0417175
A0A0B4J1V1	IGHV3-21	immunoglobulin heavy variable 3-21 [Source:HGNC Symbol;Acc:HGNC:5586]	5	4	5	270	490	172	1.7286795	1.1553969999999996	1.3105560000000003
Q96PP8	GBP5	guanylate binding protein 5 [Source:HGNC Symbol;Acc:HGNC:19895]	5	4	6	364	817	288	2.7003995000000005	1.9555955000000007	2.469803
O14626	GPR171	G protein-coupled receptor 171 [Source:HGNC Symbol;Acc:HGNC:30057]	5	4	6	204	579	133	1.5568434999999998	1.4739600000000006	1.1603354999999997
Q9BT23	LIMD2	LIM domain containing 2 [Source:HGNC Symbol;Acc:HGNC:28142]	5	4	6	116	888	85	1.3718069999999996	2.2228524999999992	1.0620499999999997
P01704	IGLV2-14	immunoglobulin lambda variable 2-14 [Source:HGNC Symbol;Acc:HGNC:5888]	5	4	5	243	600	166	1.5539279999999995	1.4209965000000002	1.2658630000000004
P78325	ADAM8	ADAM metallopeptidase domain 8 [Source:HGNC Symbol;Acc:HGNC:215]	5	4	6	201	683	89	1.6732509999999998	1.8621974999999995	0.9024455000000001
O43586	PSTPIP1	proline-serine-threonine phosphatase interacting protein 1 [Source:HGNC Symbol;Acc:HGNC:9580]	5	4	6	225	854	229	1.6655075000000001	2.128196499999999	2.0743915000000004
P01594	IGKV1-33	immunoglobulin kappa variable 1-33 [Source:HGNC Symbol;Acc:HGNC:5737]	5	4	5	193	174	99	1.2362915	0.596454	0.9274355
P01619	IGKV3-20	immunoglobulin kappa variable 3-20 [Source:HGNC Symbol;Acc:HGNC:5817]	5	4	5	246	557	174	1.5711830000000002	1.3086605	1.32504
P01715	IGLV3-1	immunoglobulin lambda variable 3-1 [Source:HGNC Symbol;Acc:HGNC:5896]	5	4	5	288	532	165	1.8894314999999995	1.2535549999999998	1.2552125
P80748	IGLV3-21	immunoglobulin lambda variable 3-21 [Source:HGNC Symbol;Acc:HGNC:5905]	5	4	5	230	581	145	1.471529	1.3505740000000002	1.11169
P01817	IGHV2-5	immunoglobulin heavy variable 2-5 [Source:HGNC Symbol;Acc:HGNC:5576]	5	4	5	141	160	114	0.9283705000000001	0.4947175	0.890503
P19971	TYMP	thymidine phosphorylase [Source:HGNC Symbol;Acc:HGNC:3148]	5	4	6	73	337	4	0.5985195000000001	1.2557734999999999	0.18077849999999998
A0A075B6S2	IGKV2D-29	immunoglobulin kappa variable 2D-29 [Source:HGNC Symbol;Acc:HGNC:5800]	5	4	5	159	312	116	1.045424	0.7978274999999999	0.9046129999999999
Q07325	CXCL9	C-X-C motif chemokine ligand 9 [Source:HGNC Symbol;Acc:HGNC:7098]	5	4	5	237	706	142	1.6333520000000004	1.7089424999999998	1.160191
P30511	HLA-F	major histocompatibility complex, class I, F [Source:HGNC Symbol;Acc:HGNC:4963]	5	4	6	214	672	50	1.481593	1.5871544999999998	0.755931
Q96LA5	FCRL2	Fc receptor like 2 [Source:HGNC Symbol;Acc:HGNC:14875]	5	4	5	242	586	78	1.568157	1.411434	0.6637059999999999
P43403	ZAP70	zeta chain of T cell receptor associated protein kinase 70 [Source:HGNC Symbol;Acc:HGNC:12858]	5	4	6	251	842	128	1.9635599999999995	2.224620499999999	1.201399
P01762	IGHV3-11	immunoglobulin heavy variable 3-11 (gene/pseudogene) [Source:HGNC Symbol;Acc:HGNC:5580]	5	4	5	242	529	172	1.5439575	1.2395554999999998	1.3109810000000002
Q06643	LTB	lymphotoxin beta [Source:HGNC Symbol;Acc:HGNC:6711]	5	4	6	221	838	124	1.8869919999999996	2.1620349999999995	1.3436974999999998
O14836	TNFRSF13B	TNF receptor superfamily member 13B [Source:HGNC Symbol;Acc:HGNC:18153]	5	4	5	250	514	159	1.6566419999999997	1.2302989999999998	1.249458
Q9Y3P8	SIT1	signaling threshold regulating transmembrane adaptor 1 [Source:HGNC Symbol;Acc:HGNC:17710]	5	4	6	369	802	274	2.529745	1.9716690000000001	2.3080225
P01706	IGLV2-11	immunoglobulin lambda variable 2-11 [Source:HGNC Symbol;Acc:HGNC:5887]	5	4	5	226	367	149	1.4457399999999998	0.8976005	1.1371985000000002
P01861	IGHG4	immunoglobulin heavy constant gamma 4 (G4m marker) [Source:HGNC Symbol;Acc:HGNC:5528]	5	4	5	116	172	75	0.7931865000000001	0.4949895	0.6309215000000001
Q9UL19	PLAAT4	phospholipase A and acyltransferase 4 [Source:HGNC Symbol;Acc:HGNC:9869]	5	4	6	110	537	10	1.3578670000000002	1.4146385000000004	0.429259
Q15669	RHOH	ras homolog family member H [Source:HGNC Symbol;Acc:HGNC:686]	5	4	6	383	888	307	2.7685014999999993	2.1437260000000005	2.4680690000000003
Q5VYY1	ANKRD22	ankyrin repeat domain 22 [Source:HGNC Symbol;Acc:HGNC:28321]	5	4	7	13	316	2	0.37230050000000003	0.833196	0.44691349999999996
Q9HC29	NOD2	nucleotide binding oligomerization domain containing 2 [Source:HGNC Symbol;Acc:HGNC:5331]	5	4	6	276	904	207	2.4012675	2.2156359999999995	1.9552554999999998
Q8IZS7	CLECL1	C-type lectin like 1 [Source:HGNC Symbol;Acc:HGNC:24462]	5	4	6	180	804	125	1.3732179999999996	1.9047399999999999	1.0988804999999997
Q5R3K3	CALHM6	calcium homeostasis modulator family member 6 [Source:HGNC Symbol;Acc:HGNC:33391]	5	4	6	211	702	67	1.4824344999999999	1.6680830000000002	0.661785
Q8WU39	MZB1	marginal zone B and B1 cell specific protein [Source:HGNC Symbol;Acc:HGNC:30125]	5	4	5	275	640	178	1.7998245000000002	1.5092010000000002	1.3730309999999997
P06312	IGKV4-1	immunoglobulin kappa variable 4-1 [Source:HGNC Symbol;Acc:HGNC:5834]	5	4	5	241	620	183	1.5436344999999998	1.4631395000000003	1.3923515
A0A0B4J1V6	IGHV3-73	immunoglobulin heavy variable 3-73 [Source:HGNC Symbol;Acc:HGNC:5623]	5	4	5	188	306	132	1.2049519999999998	0.7864289999999999	1.0170425
P04233	CD74	CD74 molecule [Source:HGNC Symbol;Acc:HGNC:1697]	5	4	6	259	787	122	1.8051964999999994	1.878016	1.2497809999999998
P01721	IGLV6-57	immunoglobulin lambda variable 6-57 [Source:HGNC Symbol;Acc:HGNC:5927]	5	4	5	248	385	148	1.5890585	0.9360460000000002	1.134198
O15205	UBD	ubiquitin D [Source:HGNC Symbol;Acc:HGNC:18795]	5	4	6	291	848	172	1.9612140000000002	2.0170165	1.383078
A0A0B4J1V0	IGHV3-15	immunoglobulin heavy variable 3-15 [Source:HGNC Symbol;Acc:HGNC:5582]	5	4	5	250	494	174	1.5959435000000004	1.1700595	1.3237990000000002
P18627	LAG3	lymphocyte activating 3 [Source:HGNC Symbol;Acc:HGNC:6476]	5	4	6	80	681	43	0.6133010000000001	1.7231120000000004	0.4684610000000001
P09086	POU2F2	POU class 2 homeobox 2 [Source:HGNC Symbol;Acc:HGNC:9213]	5	4	6	93	805	66	0.8643825000000002	1.9204989999999997	0.6520354999999998
P01614	IGKV2D-40	immunoglobulin kappa variable 2D-40 [Source:HGNC Symbol;Acc:HGNC:5804]	5	4	5	197	274	103	1.269076	0.7095889999999999	0.8158475000000001
Q92482	AQP3	aquaporin 3 (Gill blood group) [Source:HGNC Symbol;Acc:HGNC:636]	5	4	6	136	14	42	1.2822255	0.1824445	0.47816800000000004
Q9Y6W8	ICOS	inducible T cell costimulator [Source:HGNC Symbol;Acc:HGNC:5351]	5	4	6	402	838	270	3.0897505	2.0062895	2.4047524999999994
P04234	CD3D	CD3d molecule [Source:HGNC Symbol;Acc:HGNC:1673]	5	4	6	361	772	266	2.4751325	1.8166714999999993	2.245216
P01718	IGLV3-27	immunoglobulin lambda variable 3-27 [Source:HGNC Symbol;Acc:HGNC:5910]	5	4	5	268	340	109	1.7459515000000005	0.8462265	0.8561035000000001
Q9UBK5	HCST	hematopoietic cell signal transducer [Source:HGNC Symbol;Acc:HGNC:16977]	5	4	6	178	652	83	1.3883395	1.7704654999999998	0.9917975
Q29974	HLA-DRB1	major histocompatibility complex, class II, DR beta 1 [Source:HGNC Symbol;Acc:HGNC:4948]	5	4	6	224	763	116	1.5614590000000004	1.789769	1.227868
A0A0B4J1V2	IGHV2-26	immunoglobulin heavy variable 2-26 [Source:HGNC Symbol;Acc:HGNC:5575]	5	4	5	201	266	122	1.284597	0.6942635000000001	0.9493144999999998
P57075	UBASH3A	ubiquitin associated and SH3 domain containing A [Source:HGNC Symbol;Acc:HGNC:12462]	5	4	6	315	760	215	2.1951255	1.8374115	1.920023
Q9HBE5	IL21R	interleukin 21 receptor [Source:HGNC Symbol;Acc:HGNC:6006]	5	4	6	222	892	48	1.6587839999999998	2.129735	0.50955
A0A075B6I4	IGLV10-54	immunoglobulin lambda variable 10-54 [Source:HGNC Symbol;Acc:HGNC:5884]	5	4	5	243	166	77	1.5680125000000003	0.48453449999999987	0.6430850000000001
P28067	HLA-DMA	major histocompatibility complex, class II, DM alpha [Source:HGNC Symbol;Acc:HGNC:4934]	5	4	6	228	821	83	1.5720924999999997	2.0199575000000003	0.8889985000000001
Q9Y2R2	PTPN22	protein tyrosine phosphatase non-receptor type 22 [Source:HGNC Symbol;Acc:HGNC:9652]	5	4	6	335	849	241	2.5237779999999996	2.1716485000000003	2.2102639999999996
P01709	IGLV2-8	immunoglobulin lambda variable 2-8 [Source:HGNC Symbol;Acc:HGNC:5895]	5	4	5	263	506	148	1.7257129999999996	1.216869	1.1335859999999998
Q99731	CCL19	C-C motif chemokine ligand 19 [Source:HGNC Symbol;Acc:HGNC:10617]	5	4	6	266	736	24	1.949807	1.8497195000000002	0.48121099999999994
P16410	CTLA4	cytotoxic T-lymphocyte associated protein 4 [Source:HGNC Symbol;Acc:HGNC:2505]	5	4	6	329	847	225	2.5573869999999994	2.022261	2.005448
A0A0B4J1U7	IGHV6-1	immunoglobulin heavy variable 6-1 [Source:HGNC Symbol;Acc:HGNC:5662]	5	4	5	201	393	102	1.2848009999999999	0.9839519999999998	0.8080529999999999
P34910	EVI2B	ecotropic viral integration site 2B [Source:HGNC Symbol;Acc:HGNC:3500]	5	4	6	386	918	302	2.7891395000000005	2.213698	2.6040775000000003
P01040	CSTA	cystatin A [Source:HGNC Symbol;Acc:HGNC:2481]	5	4	6	158	693	143	1.6873354999999999	1.6885425000000003	1.5397669999999997
Q6F5E8	CARMIL2	capping protein regulator and myosin 1 linker 2 [Source:HGNC Symbol;Acc:HGNC:27089]	5	4	6	152	826	133	1.4162875000000001	2.0574934999999996	1.1631575000000003
P12544	GZMA	granzyme A [Source:HGNC Symbol;Acc:HGNC:4708]	5	4	6	171	744	118	1.2917965000000002	1.768502	1.1548615
P01701	IGLV1-51	immunoglobulin lambda variable 1-51 [Source:HGNC Symbol;Acc:HGNC:5882]	5	4	5	241	485	154	1.5406935	1.1638035	1.1750574999999999
P40306	PSMB10	proteasome subunit beta 10 [Source:HGNC Symbol;Acc:HGNC:9538]	5	4	6	56	266	11	0.6235350000000002	1.1465655000000003	0.5972360000000001
Q9P1W8	SIRPG	signal regulatory protein gamma [Source:HGNC Symbol;Acc:HGNC:15757]	5	4	6	409	820	322	2.870255	1.9789534999999998	2.702312
P09564	CD7	CD7 molecule [Source:HGNC Symbol;Acc:HGNC:1695]	5	4	6	314	784	187	2.1748870000000005	1.8998610000000005	1.68221
P01871	IGHM	immunoglobulin heavy constant mu [Source:HGNC Symbol;Acc:HGNC:5541]	5	4	5	272	649	171	1.7617275	1.5630484999999996	1.3005175
O00398	P2RY10	P2Y receptor family member 10 [Source:HGNC Symbol;Acc:HGNC:19906]	5	4	6	381	874	279	2.7686715	2.1643215	2.321086999999999
P01703	IGLV1-40	immunoglobulin lambda variable 1-40 [Source:HGNC Symbol;Acc:HGNC:5877]	5	4	5	276	468	162	1.7742905	1.1131265	1.2338945
Q13291	SLAMF1	signaling lymphocytic activation molecule family member 1 [Source:HGNC Symbol;Acc:HGNC:10903]	5	4	6	373	827	282	2.6907009999999993	1.9839939999999998	2.349579
Q96RQ9	IL4I1	interleukin 4 induced 1 [Source:HGNC Symbol;Acc:HGNC:19094]	5	4	6	187	626	131	1.6331055000000003	1.587775	1.4384895000000002
Q15080	NCF4	neutrophil cytosolic factor 4 [Source:HGNC Symbol;Acc:HGNC:7662]	5	4	6	224	786	195	2.0967125	2.0648375000000003	1.89097
Q16520	BATF	basic leucine zipper ATF-like transcription factor [Source:HGNC Symbol;Acc:HGNC:958]	5	4	6	161	770	161	1.386665	2.0859769999999997	1.5020524999999998
A0A0B4J2H0	IGHV1-69D	immunoglobulin heavy variable 1-69D [Source:HGNC Symbol;Acc:HGNC:49601]	5	4	5	172	500	140	1.1165265000000002	1.1825290000000002	1.0729555
A0A075B6K5	IGLV3-9	immunoglobulin lambda variable 3-9 (gene/pseudogene) [Source:HGNC Symbol;Acc:HGNC:5918]	5	4	5	241	278	135	1.5491935000000001	0.7223815	1.0398310000000002
P01767	IGHV3-53	immunoglobulin heavy variable 3-53 [Source:HGNC Symbol;Acc:HGNC:5610]	5	4	5	244	545	132	1.5667375000000003	1.3033055	1.0159799999999999
P20036	HLA-DPA1	major histocompatibility complex, class II, DP alpha 1 [Source:HGNC Symbol;Acc:HGNC:4938]	5	4	6	208	733	134	1.4550134999999997	1.774843	1.2652595
A0A087WSY6	IGKV3D-15	immunoglobulin kappa variable 3D-15 (gene/pseudogene) [Source:HGNC Symbol;Acc:HGNC:5824]	5	4	5	156	586	128	1.0256020000000001	1.3749689999999999	0.990208
Q9UN19	DAPP1	dual adaptor of phosphotyrosine and 3-phosphoinositides 1 [Source:HGNC Symbol;Acc:HGNC:16500]	5	4	6	351	895	216	2.8621630000000002	2.1799275000000002	2.074468
P06729	CD2	CD2 molecule [Source:HGNC Symbol;Acc:HGNC:1639]	5	4	6	401	770	318	2.814307999999999	1.8255115000000002	2.7401284999999995
A0A0B4J1U3	IGLV1-36	immunoglobulin lambda variable 1-36 [Source:HGNC Symbol;Acc:HGNC:5876]	5	4	5	228	328	117	1.4763059999999997	0.852678	0.9114300000000001
P20963	CD247	CD247 molecule [Source:HGNC Symbol;Acc:HGNC:1677]	5	4	6	273	835	189	2.0019035	1.9934290000000001	1.6940505000000003
Q5TIA1	MEI1	meiotic double-stranded break formation protein 1 [Source:HGNC Symbol;Acc:HGNC:28613]	5	4	5	213	759	131	1.5587645	1.8380745	1.0793135000000003
P01374	LTA	lymphotoxin alpha [Source:HGNC Symbol;Acc:HGNC:6709]	5	4	6	239	689	137	1.769743	1.7412254999999996	1.2541499999999999
P01766	IGHV3-13	immunoglobulin heavy variable 3-13 [Source:HGNC Symbol;Acc:HGNC:5581]	5	4	5	198	464	116	1.2716175	1.103258	0.9039245
Q6PIZ9	TRAT1	T cell receptor associated transmembrane adaptor 1 [Source:HGNC Symbol;Acc:HGNC:30698]	5	4	6	359	807	179	2.5395879999999984	1.9079444999999997	1.4572575
P01699	IGLV1-44	immunoglobulin lambda variable 1-44 [Source:HGNC Symbol;Acc:HGNC:5879]	5	4	5	286	529	174	1.8481555000000003	1.2483445000000006	1.3252439999999999
O00453	LST1	leukocyte specific transcript 1 [Source:HGNC Symbol;Acc:HGNC:14189]	5	4	6	129	807	119	1.2143104999999998	2.011695499999999	1.2580939999999998
Q96RD9	FCRL5	Fc receptor like 5 [Source:HGNC Symbol;Acc:HGNC:18508]	5	4	5	238	682	120	1.5436599999999998	1.6373385	0.9431775
P51575	P2RX1	purinergic receptor P2X 1 [Source:HGNC Symbol;Acc:HGNC:8533]	5	4	null	124	657	0	0.9165130000000001	1.6241635000000003	0.15000000000000002
Q96S99	PLEKHF1	pleckstrin homology and FYVE domain containing 1 [Source:HGNC Symbol;Acc:HGNC:20764]	5	1	null	2	29	0	0.16275	0.6074105000000001	0.15000000000000002
P04433	IGKV3-11	immunoglobulin kappa variable 3-11 [Source:HGNC Symbol;Acc:HGNC:5815]	5	4	5	254	666	179	1.6380780000000004	1.561629	1.3709995000000001
A0A0C4DH42	IGHV3-66	immunoglobulin heavy variable 3-66 [Source:HGNC Symbol;Acc:HGNC:5619]	5	4	5	208	465	120	1.3339224999999997	1.1075845000000002	0.9334195000000001
A2RU30	TESPA1	thymocyte expressed, positive selection associated 1 [Source:HGNC Symbol;Acc:HGNC:29109]	5	4	6	110	695	38	0.8447900000000002	1.7102939999999998	0.42078449999999995
Q6UWD8	C16orf54	chromosome 16 open reading frame 54 [Source:HGNC Symbol;Acc:HGNC:26649]	5	4	6	321	859	280	2.3050815000000004	2.042933	2.327989
P33076	CIITA	class II major histocompatibility complex transactivator [Source:HGNC Symbol;Acc:HGNC:7067]	5	4	6	288	755	104	2.0083634999999997	1.984988500000001	0.9987080000000002
Q03519	TAP2	transporter 2, ATP binding cassette subfamily B member [Source:HGNC Symbol;Acc:HGNC:44]	5	4	6	339	652	34	2.3166585000000004	1.5427334999999998	0.4241165
A0A0C4DH72	IGKV1-6	immunoglobulin kappa variable 1-6 [Source:HGNC Symbol;Acc:HGNC:5742]	5	4	5	184	381	148	1.1810925000000003	0.9309459999999999	1.132549
P01743	IGHV1-46	immunoglobulin heavy variable 1-46 [Source:HGNC Symbol;Acc:HGNC:5554]	5	4	5	201	534	132	1.2899435	1.2588080000000001	1.0175100000000001
Q9UBL6	CPNE7	copine 7 [Source:HGNC Symbol;Acc:HGNC:2320]	5	4	6	19	137	16	0.2762675	0.5145820000000001	0.2675125000000001
Q9GZY6	LAT2	linker for activation of T cells family member 2 [Source:HGNC Symbol;Acc:HGNC:12749]	5	4	6	248	868	182	1.8341815000000001	2.0864445	1.6494510000000002
P15509	CSF2RA	colony stimulating factor 2 receptor alpha subunit [Source:HGNC Symbol;Acc:HGNC:2435]	5	4	6	262	730	212	2.3646325	1.7664279999999999	1.9106220000000007
Q14088	RAB33A	RAB33A, member RAS oncogene family [Source:HGNC Symbol;Acc:HGNC:9773]	5	4	null	110	622	0	0.9941265000000001	1.5801164999999997	0.15000000000000002
A0A0C4DH29	IGHV1-3	immunoglobulin heavy variable 1-3 [Source:HGNC Symbol;Acc:HGNC:5552]	5	4	5	130	258	86	0.8912254999999998	0.677901	0.7024405
P0DOY2	IGLC2	immunoglobulin lambda constant 2 [Source:HGNC Symbol;Acc:HGNC:5856]	5	4	5	275	591	170	1.7702529999999999	1.416177	1.3045465000000003
Q14242	SELPLG	selectin P ligand [Source:HGNC Symbol;Acc:HGNC:10722]	5	4	6	357	880	200	2.5795209999999997	2.111698	1.9510055
A0A0C4DH67	IGKV1-8	immunoglobulin kappa variable 1-8 [Source:HGNC Symbol;Acc:HGNC:5743]	5	4	5	286	372	166	1.8408029999999997	0.9243075000000002	1.2659225
P01859	IGHG2	immunoglobulin heavy constant gamma 2 (G2m marker) [Source:HGNC Symbol;Acc:HGNC:5526]	5	4	5	273	625	177	1.7734914999999998	1.4647034999999997	1.3642164999999995
Q0VD83	APOBR	apolipoprotein B receptor [Source:HGNC Symbol;Acc:HGNC:24087]	5	4	6	274	655	172	2.2401755	1.6446315000000002	1.6355620000000002
Q9H171	ZBP1	Z-DNA binding protein 1 [Source:HGNC Symbol;Acc:HGNC:16176]	5	4	6	312	805	215	2.1268450000000003	1.8921600000000005	1.7264439999999996
Q01892	SPIB	Spi-B transcription factor [Source:HGNC Symbol;Acc:HGNC:11242]	5	4	6	249	779	38	1.8058934999999998	1.8845695	0.4341465
A6NEN9	CXorf65	chromosome X open reading frame 65 [Source:HGNC Symbol;Acc:HGNC:33713]	5	4	6	82	548	8	0.6968985	1.4228494999999999	0.21041800000000002
Q9BZS1	FOXP3	forkhead box P3 [Source:HGNC Symbol;Acc:HGNC:6106]	5	4	6	120	500	75	1.2741335	1.2117094999999998	0.834403
O00160	MYO1F	myosin IF [Source:HGNC Symbol;Acc:HGNC:7600]	5	4	6	375	861	250	2.73859	2.1481120000000002	2.2900705000000006
O14931	NCR3	natural cytotoxicity triggering receptor 3 [Source:HGNC Symbol;Acc:HGNC:19077]	5	4	6	70	700	31	0.5902829999999999	1.7513150000000002	0.3756155000000001
A0A0B4J1Y8	IGLV9-49	immunoglobulin lambda variable 9-49 [Source:HGNC Symbol;Acc:HGNC:5933]	5	4	5	128	228	90	0.848326	0.6202964999999998	0.7282464999999998
P35236	PTPN7	protein tyrosine phosphatase non-receptor type 7 [Source:HGNC Symbol;Acc:HGNC:9659]	5	4	6	421	906	323	2.9666024999999996	2.1819505000000006	2.7677705
A0A0A0MS15	IGHV3-49	immunoglobulin heavy variable 3-49 [Source:HGNC Symbol;Acc:HGNC:5607]	5	4	5	236	489	149	1.5420110000000005	1.1582615000000003	1.1397315
P11912	CD79A	CD79a molecule [Source:HGNC Symbol;Acc:HGNC:1698]	5	4	5	264	688	187	1.6957504999999997	1.6428295	1.4663270000000004
P07766	CD3E	CD3e molecule [Source:HGNC Symbol;Acc:HGNC:1674]	5	4	6	393	816	315	2.766368	1.9661269999999997	2.7001275000000002
P55008	AIF1	allograft inflammatory factor 1 [Source:HGNC Symbol;Acc:HGNC:352]	5	4	6	188	734	167	1.6201089999999996	1.7986004999999998	1.5497629999999998
A0A0C4DH38	IGHV5-51	immunoglobulin heavy variable 5-51 [Source:HGNC Symbol;Acc:HGNC:5659]	5	4	5	237	570	166	1.5198685000000003	1.3491290000000002	1.265455
P01877	IGHA2	immunoglobulin heavy constant alpha 2 (A2m marker) [Source:HGNC Symbol;Acc:HGNC:5479]	5	4	5	186	357	126	1.2142850000000003	0.8802689999999999	0.976081
P01857	IGHG1	immunoglobulin heavy constant gamma 1 (G1m marker) [Source:HGNC Symbol;Acc:HGNC:5525]	5	4	5	222	525	157	1.4203165000000002	1.2469419999999998	1.1986364999999997
O60880	SH2D1A	SH2 domain containing 1A [Source:HGNC Symbol;Acc:HGNC:10820]	5	4	6	399	850	291	2.7564144999999995	2.034246	2.432760000000001
Q9BRR9	ARHGAP9	Rho GTPase activating protein 9 [Source:HGNC Symbol;Acc:HGNC:14130]	5	4	6	186	934	222	1.4587959999999995	2.2863219999999997	1.9533090000000006
Q9HBI0	PARVG	parvin gamma [Source:HGNC Symbol;Acc:HGNC:14654]	5	4	6	266	924	248	2.0545440000000004	2.2891014999999997	2.3155109999999994
P01825	IGHV4-59	immunoglobulin heavy variable 4-59 [Source:HGNC Symbol;Acc:HGNC:5654]	5	4	5	208	429	169	1.327896	1.0267410000000003	1.288711
A0A087WSX0	IGLV5-45	immunoglobulin lambda variable 5-45 [Source:HGNC Symbol;Acc:HGNC:5924]	5	4	5	208	244	115	1.3439865	0.6631109999999998	0.8969884999999999
P01814	IGHV2-70	immunoglobulin heavy variable 2-70 [Source:HGNC Symbol;Acc:HGNC:5577]	5	4	5	191	177	105	1.2395299999999998	0.511386	0.8306630000000002
A0A075B6N2	TRBV20-1	T cell receptor beta variable 20-1 [Source:HGNC Symbol;Acc:HGNC:12196]	5	4	6	314	686	179	2.3569145000000002	1.6343635	1.5916935000000003
P04430	IGKV1-16	immunoglobulin kappa variable 1-16 [Source:HGNC Symbol;Acc:HGNC:5732]	5	4	5	183	367	151	1.1775479999999998	0.9060495000000001	1.1550229999999997
O14625	CXCL11	C-X-C motif chemokine ligand 11 [Source:HGNC Symbol;Acc:HGNC:10638]	5	4	6	154	679	37	1.0733039999999998	1.5967085000000005	0.42901250000000013
P49863	GZMK	granzyme K [Source:HGNC Symbol;Acc:HGNC:4711]	5	4	6	317	760	159	2.1149025000000004	1.8020770000000004	1.328134
Q9NQ25	SLAMF7	SLAM family member 7 [Source:HGNC Symbol;Acc:HGNC:21394]	5	4	5	326	867	265	2.2034129999999994	2.0626105000000003	2.071204
Q8WVN6	SECTM1	secreted and transmembrane 1 [Source:HGNC Symbol;Acc:HGNC:10707]	5	4	6	165	309	56	1.2360110000000006	0.9289740000000002	0.6161399999999999
P01714	IGLV3-19	immunoglobulin lambda variable 3-19 [Source:HGNC Symbol;Acc:HGNC:5903]	5	4	5	224	449	156	1.4346900000000005	1.080835	1.1875525
P01903	HLA-DRA	major histocompatibility complex, class II, DR alpha [Source:HGNC Symbol;Acc:HGNC:4947]	5	4	6	324	868	173	2.2482334999999996	2.0979620000000003	1.6779854999999997
P01591	JCHAIN	joining chain of multimeric IgA and IgM [Source:HGNC Symbol;Acc:HGNC:5713]	5	4	5	184	502	177	1.1893205000000004	1.1892354999999994	1.3463919999999998
A0A087WSY4	AC234301.4	Immunoglobulin heavy variable 4-30-2 [Source:UniProtKB/Swiss-Prot;Acc:A0A087WSY4]	5	4	5	243	437	135	1.5589515000000003	1.0543915	1.0368135
P0DP03	IGHV3-30	immunoglobulin heavy variable 3-30 [Source:HGNC Symbol;Acc:HGNC:5591]	5	4	5	220	565	170	1.4051355	1.3394560000000002	1.2926634999999995
B9A064	IGLL5	immunoglobulin lambda like polypeptide 5 [Source:HGNC Symbol;Acc:HGNC:38476]	5	4	5	268	477	170	1.7287219999999996	1.1321154999999996	1.2947034999999993
P04211	IGLV7-43	immunoglobulin lambda variable 7-43 [Source:HGNC Symbol;Acc:HGNC:5929]	5	4	5	215	406	130	1.3915184999999999	0.978648	1.0031705
P01909	HLA-DQA1	major histocompatibility complex, class II, DQ alpha 1 [Source:HGNC Symbol;Acc:HGNC:4942]	5	4	6	314	776	185	2.1287744999999996	1.8170624999999998	1.6561914999999998
P09693	CD3G	CD3g molecule [Source:HGNC Symbol;Acc:HGNC:1675]	5	4	6	287	770	245	2.0576039999999995	1.8823254999999997	2.1289105000000004
A0A0B4J1X8	IGHV3-43	immunoglobulin heavy variable 3-43 [Source:HGNC Symbol;Acc:HGNC:5604]	5	4	5	290	490	125	1.893061	1.1738590000000004	0.9682185000000001
Q86YV0	RASAL3	RAS protein activator like 3 [Source:HGNC Symbol;Acc:HGNC:26129]	5	4	6	120	886	21	0.9157055000000002	2.205028	0.36465049999999993
P06331	IGHV4-34	immunoglobulin heavy variable 4-34 [Source:HGNC Symbol;Acc:HGNC:5650]	5	4	5	253	441	174	1.6199815	1.100096	1.3255499999999998
Q6P589	TNFAIP8L2	TNF alpha induced protein 8 like 2 [Source:HGNC Symbol;Acc:HGNC:26277]	5	4	6	185	726	160	1.6520604999999995	1.7783790000000002	1.750958
P02778	CXCL10	C-X-C motif chemokine ligand 10 [Source:HGNC Symbol;Acc:HGNC:10637]	5	4	6	218	743	105	1.5303234999999997	1.7630620000000004	0.9577549999999999
A0A0C4DH69	IGKV1-9	immunoglobulin kappa variable 1-9 [Source:HGNC Symbol;Acc:HGNC:5744]	5	4	5	184	250	152	1.1798684999999993	0.6617424999999999	1.1585334999999999
P14598	NCF1	neutrophil cytosolic factor 1 [Source:HGNC Symbol;Acc:HGNC:7660]	5	4	6	274	677	126	2.00657	1.6912965000000006	1.1469224999999996
A0A075B6P5	IGKV2-28	immunoglobulin kappa variable 2-28 [Source:HGNC Symbol;Acc:HGNC:5783]	5	4	5	167	525	103	1.0830195	1.347667	0.826022
Q86YT9	JAML	junction adhesion molecule like [Source:HGNC Symbol;Acc:HGNC:19084]	5	4	6	188	773	177	1.6967705	1.8581005000000006	1.7379955000000002
A0A0C4DH73	IGKV1-12	immunoglobulin kappa variable 1-12 [Source:HGNC Symbol;Acc:HGNC:5730]	5	4	5	192	154	114	1.2304775000000001	0.46514600000000006	0.88984
P29466	CASP1	caspase 1 [Source:HGNC Symbol;Acc:HGNC:1499]	5	4	6	283	820	104	2.0032635	2.0743660000000004	1.1198585
P20701	ITGAL	integrin subunit alpha L [Source:HGNC Symbol;Acc:HGNC:6148]	5	4	6	331	866	256	2.356557500000001	2.174207	2.163871
A0A5B6	TRBV28	T cell receptor beta variable 28 [Source:HGNC Symbol;Acc:HGNC:12209]	5	4	6	327	814	232	2.262938499999999	1.9843339999999996	2.0126985
P14317	HCLS1	hematopoietic cell-specific Lyn substrate 1 [Source:HGNC Symbol;Acc:HGNC:4844]	5	4	6	363	916	211	2.7186575	2.2291679999999996	1.9142344999999996
A0A0C4DH25	IGKV3D-20	immunoglobulin kappa variable 3D-20 [Source:HGNC Symbol;Acc:HGNC:5825]	5	4	5	271	544	154	1.7443704999999998	1.2847499999999998	1.1743689999999998
P23109	AMPD1	adenosine monophosphate deaminase 1 [Source:HGNC Symbol;Acc:HGNC:468]	5	4	5	211	115	128	1.3548324999999999	0.3889265000000001	1.0005695000000001
A0A075B6Q5	IGHV3-64	immunoglobulin heavy variable 3-64 [Source:HGNC Symbol;Acc:HGNC:5617]	5	4	5	198	154	126	1.2741335	0.4651290000000001	0.9740580000000001
Q96DU3	SLAMF6	SLAM family member 6 [Source:HGNC Symbol;Acc:HGNC:21392]	5	4	6	245	765	248	1.8733580000000003	1.8773955	2.005499
P13765	HLA-DOB	major histocompatibility complex, class II, DO beta [Source:HGNC Symbol;Acc:HGNC:4937]	5	4	6	239	801	92	1.6919595000000005	1.9367254999999999	0.8917695000000001
P31146	CORO1A	coronin 1A [Source:HGNC Symbol;Acc:HGNC:2252]	5	4	6	161	893	152	1.3860104999999998	2.1842965	1.6040525
P42701	IL12RB1	interleukin 12 receptor subunit beta 1 [Source:HGNC Symbol;Acc:HGNC:5971]	5	4	6	412	911	219	3.010981	2.2037699999999996	1.8848840000000002
P33241	LSP1	lymphocyte specific protein 1 [Source:HGNC Symbol;Acc:HGNC:6707]	5	4	6	398	579	260	2.9968624999999993	1.632655	2.501185
P01602	IGKV1-5	immunoglobulin kappa variable 1-5 [Source:HGNC Symbol;Acc:HGNC:5741]	5	4	5	247	556	180	1.5742770000000004	1.3164974999999994	1.3698774999999999
O14862	AIM2	absent in melanoma 2 [Source:HGNC Symbol;Acc:HGNC:357]	5	4	6	398	814	213	2.7766530000000005	1.9595989999999999	1.6987849999999995
Q6K0P9	PYHIN1	pyrin and HIN domain family member 1 [Source:HGNC Symbol;Acc:HGNC:28894]	5	4	6	343	814	162	2.453602	1.9498155	1.4747249999999994
P22794	EVI2A	ecotropic viral integration site 2A [Source:HGNC Symbol;Acc:HGNC:3499]	5	4	6	394	883	261	2.948378499999999	2.142825	2.4260025000000005
P04435	TRBV7-9	T cell receptor beta variable 7-9 [Source:HGNC Symbol;Acc:HGNC:12243]	5	4	6	192	427	87	1.349741	1.0454834999999998	0.8026470000000001
P04440	HLA-DPB1	major histocompatibility complex, class II, DP beta 1 [Source:HGNC Symbol;Acc:HGNC:4940]	5	4	6	301	811	182	2.0644549999999997	1.9249785	1.7250414999999997
Q9Y5U5	TNFRSF18	TNF receptor superfamily member 18 [Source:HGNC Symbol;Acc:HGNC:11914]	5	4	6	43	738	12	0.6888829999999998	2.0253380000000005	0.3133699999999999
P13501	CCL5	C-C motif chemokine ligand 5 [Source:HGNC Symbol;Acc:HGNC:10632]	5	4	6	253	683	115	1.8155325	1.6354174999999997	1.1437519999999999
P01824	IGHV4-39	immunoglobulin heavy variable 4-39 [Source:HGNC Symbol;Acc:HGNC:5651]	5	4	5	227	402	160	1.4447029999999998	0.97756	1.2199035
A0A0C4DH31	IGHV1-18	immunoglobulin heavy variable 1-18 [Source:HGNC Symbol;Acc:HGNC:5549]	5	4	5	284	427	174	1.8242194999999997	1.053448	1.3251335
A0A075B6I0	IGLV8-61	immunoglobulin lambda variable 8-61 [Source:HGNC Symbol;Acc:HGNC:5931]	5	4	5	184	205	92	1.1912755	0.5675625000000001	0.7411920000000002
P98171	ARHGAP4	Rho GTPase activating protein 4 [Source:HGNC Symbol;Acc:HGNC:674]	5	4	6	105	810	25	1.2239155000000002	2.2068810000000005	0.40803449999999997
A0A087WSZ0	IGKV1D-8	immunoglobulin kappa variable 1D-8 [Source:HGNC Symbol;Acc:HGNC:5759]	5	4	5	227	355	145	1.4574274999999999	0.8885649999999999	1.1126675000000001
Q9P1W9	PIM2	Pim-2 proto-oncogene, serine/threonine kinase [Source:HGNC Symbol;Acc:HGNC:8987]	5	4	6	280	741	91	1.885836	1.7545704999999998	0.8066505
P01876	IGHA1	immunoglobulin heavy constant alpha 1 [Source:HGNC Symbol;Acc:HGNC:5478]	5	4	5	227	498	158	1.4827235	1.182036	1.2097375000000001
P01764	IGHV3-23	immunoglobulin heavy variable 3-23 [Source:HGNC Symbol;Acc:HGNC:5588]	5	4	5	225	587	171	1.4345965000000003	1.3869965000000004	1.3033565
P01611	IGKV1D-12	immunoglobulin kappa variable 1D-12 [Source:HGNC Symbol;Acc:HGNC:5746]	5	4	5	208	203	96	1.3236800000000002	0.5856675	0.7692930000000001
O95977	S1PR4	sphingosine-1-phosphate receptor 4 [Source:HGNC Symbol;Acc:HGNC:3170]	5	4	null	69	443	0	0.6142105000000001	1.336175	0.15000000000000002
Q495A1	TIGIT	T cell immunoreceptor with Ig and ITIM domains [Source:HGNC Symbol;Acc:HGNC:26838]	5	4	6	433	867	328	3.1582265000000005	2.1133215000000005	2.7809285000000004
Q93033	CD101	CD101 molecule [Source:HGNC Symbol;Acc:HGNC:5949]	5	4	6	152	148	56	1.0997135	0.45278700000000005	0.586492
P01780	IGHV3-7	immunoglobulin heavy variable 3-7 [Source:HGNC Symbol;Acc:HGNC:5620]	5	4	5	160	183	121	1.0376210000000001	0.5295335000000003	0.9395139999999996
P11049	CD37	CD37 molecule [Source:HGNC Symbol;Acc:HGNC:1666]	5	4	6	382	905	271	2.8206065000000007	2.2117685000000002	2.390362
A0A0A0MRZ8	IGKV3D-11	immunoglobulin kappa variable 3D-11 [Source:HGNC Symbol;Acc:HGNC:5823]	5	4	5	248	534	150	1.5892455	1.2607460000000001	1.1573945
Q13342	SP140	SP140 nuclear body protein [Source:HGNC Symbol;Acc:HGNC:17133]	5	4	6	437	902	348	3.1023644999999993	2.1863195	2.9124235
A0A0C4DH39	IGHV1-58	immunoglobulin heavy variable 1-58 [Source:HGNC Symbol;Acc:HGNC:5555]	5	4	5	233	400	115	1.4831739999999998	1.023511	0.897796
P06127	CD5	CD5 molecule [Source:HGNC Symbol;Acc:HGNC:1685]	5	4	6	401	831	325	2.9322285	2.0108965	2.784932
P01700	IGLV1-47	immunoglobulin lambda variable 1-47 [Source:HGNC Symbol;Acc:HGNC:5880]	5	4	5	260	557	158	1.6636885	1.3145764999999996	1.2022319999999997
Q9NP31	SH2D2A	SH2 domain containing 2A [Source:HGNC Symbol;Acc:HGNC:10821]	5	4	6	199	856	129	1.3727675	2.1587539999999987	1.1269220000000006
Q9Y275	TNFSF13B	TNF superfamily member 13b [Source:HGNC Symbol;Acc:HGNC:11929]	5	4	6	308	751	191	2.1418644999999996	1.8468380000000002	1.6408999999999998
P31785	IL2RG	interleukin 2 receptor subunit gamma [Source:HGNC Symbol;Acc:HGNC:6010]	5	4	6	431	884	365	3.0887985000000002	2.1476360000000003	3.1606744999999994
A8MVS5	C19orf38	chromosome 19 open reading frame 38 [Source:HGNC Symbol;Acc:HGNC:34073]	5	4	6	87	663	13	0.7465130000000002	1.6072399999999996	0.25362349999999995
A0A0B4J235	TRAV13-2	T cell receptor alpha variable 13-2 [Source:HGNC Symbol;Acc:HGNC:12109]	5	4	6	190	297	12	1.3752834999999999	0.7783795	0.23561200000000002
P01599	IGKV1-17	immunoglobulin kappa variable 1-17 [Source:HGNC Symbol;Acc:HGNC:5733]	5	4	5	271	381	146	1.7401205000000002	0.9335470000000001	1.1156935
Q93086	P2RX5	purinergic receptor P2X 5 [Source:HGNC Symbol;Acc:HGNC:8536]	5	4	6	293	558	45	2.1809475	1.3746715	0.4737395000000001
Q9H6Q3	SLA2	Src like adaptor 2 [Source:HGNC Symbol;Acc:HGNC:17329]	5	4	6	361	825	241	2.5342245	2.0048105000000005	2.1124289999999997
O60496	DOK2	docking protein 2 [Source:HGNC Symbol;Acc:HGNC:2991]	5	4	6	309	737	202	2.6982065	1.9926470000000003	2.018011
A0A075B6H9	IGLV4-69	immunoglobulin lambda variable 4-69 [Source:HGNC Symbol;Acc:HGNC:5921]	5	4	5	180	514	142	1.1531785	1.2215609999999997	1.0869465000000003
Q9H2W1	MS4A6A	membrane spanning 4-domains A6A [Source:HGNC Symbol;Acc:HGNC:13375]	5	4	6	264	777	213	2.1344185	1.8802175000000003	1.959225
P28065	PSMB9	proteasome subunit beta 9 [Source:HGNC Symbol;Acc:HGNC:9546]	5	4	6	241	750	60	1.6836974999999998	1.840293	0.8359584999999998
A0A0C4DH34	IGHV4-28	immunoglobulin heavy variable 4-28 [Source:HGNC Symbol;Acc:HGNC:5645]	5	4	5	217	446	148	1.3871750000000003	1.0834275	1.1317160000000002
P01772	IGHV3-33	immunoglobulin heavy variable 3-33 [Source:HGNC Symbol;Acc:HGNC:5596]	5	4	5	229	480	146	1.4616689999999997	1.168572	1.1172235000000001
O75995	SASH3	SAM and SH3 domain containing 3 [Source:HGNC Symbol;Acc:HGNC:15975]	5	4	6	394	911	304	2.791715	2.2039909999999994	2.6113025000000007
P15391	CD19	CD19 molecule [Source:HGNC Symbol;Acc:HGNC:1633]	5	4	5	91	755	15	0.8610589999999998	1.8979655000000004	0.28626349999999995
Q13761	RUNX3	runt related transcription factor 3 [Source:HGNC Symbol;Acc:HGNC:10473]	5	4	6	325	896	209	2.3741439999999994	2.2919235	1.7237154999999997
Q9Y228	TRAF3IP3	TRAF3 interacting protein 3 [Source:HGNC Symbol;Acc:HGNC:30766]	5	4	6	388	849	293	2.7927945	2.0577400000000003	2.5897295000000002
P10914	IRF1	interferon regulatory factor 1 [Source:HGNC Symbol;Acc:HGNC:6116]	5	4	6	312	568	33	2.1190080000000004	1.4068610000000004	0.4772839999999999
Q7Z614	SNX20	sorting nexin 20 [Source:HGNC Symbol;Acc:HGNC:30390]	5	4	6	418	907	278	3.1416004999999996	2.199061	2.6335045
P01717	IGLV3-25	immunoglobulin lambda variable 3-25 [Source:HGNC Symbol;Acc:HGNC:5908]	5	4	5	259	469	155	1.6724265	1.1205045	1.1844924999999997
O43927	CXCL13	C-X-C motif chemokine ligand 13 [Source:HGNC Symbol;Acc:HGNC:10639]	5	4	5	186	676	96	1.2706315000000001	1.603738	0.7914440000000004
O76096	CST7	cystatin F [Source:HGNC Symbol;Acc:HGNC:2479]	5	4	6	236	796	198	1.7431124999999996	1.9203799999999998	1.726529
Q49MI3	CERKL	ceramide kinase like [Source:HGNC Symbol;Acc:HGNC:21699]	5	4	6	51	856	64	0.5598615	2.0489850000000005	0.654101
Q07011	TNFRSF9	TNF receptor superfamily member 9 [Source:HGNC Symbol;Acc:HGNC:11924]	5	4	6	352	791	186	2.4861060000000004	1.8978464999999998	1.6248265000000002
P01624	IGKV3-15	immunoglobulin kappa variable 3-15 [Source:HGNC Symbol;Acc:HGNC:5816]	5	4	5	224	548	176	1.4337720000000003	1.294219	1.3395325
A0A0C4DH68	IGKV2-24	immunoglobulin kappa variable 2-24 [Source:HGNC Symbol;Acc:HGNC:5781]	5	4	5	247	431	134	1.5791560000000002	1.0338045	1.0305744999999997
Q9UIA0	CYTH4	cytohesin 4 [Source:HGNC Symbol;Acc:HGNC:9505]	5	4	6	221	890	199	1.6807480000000001	2.184526	1.7738994999999995
P01705	IGLV2-23	immunoglobulin lambda variable 2-23 [Source:HGNC Symbol;Acc:HGNC:5890]	5	4	5	260	500	159	1.6716615	1.1918875	1.2110125
Q9NVN3	RIC8B	RIC8 guanine nucleotide exchange factor B [Source:HGNC Symbol;Acc:HGNC:25555]	4	1	8	91	4	16	5.644178999999998	0.22512300000000007	2.5932144999999998
Q9NTJ5	SACM1L	SAC1 like phosphatidylinositide phosphatase [Source:HGNC Symbol;Acc:HGNC:17059]	4	1	8	28	2	15	1.5690580000000005	0.20042199999999993	1.5758919999999998
Q8NE35	CPEB3	cytoplasmic polyadenylation element binding protein 3 [Source:HGNC Symbol;Acc:HGNC:21746]	4	null	null	1	0	0	0.2334275000000001	0.15000000000000002	0.15000000000000002
P04035	HMGCR	3-hydroxy-3-methylglutaryl-CoA reductase [Source:HGNC Symbol;Acc:HGNC:5006]	4	5	8	12	3	5	1.0561850000000002	1.3245554999999996	0.9333175
P27824	CANX	calnexin [Source:HGNC Symbol;Acc:HGNC:1473]	4	1	8	58	17	17	3.2226395	0.9112089999999998	2.3668935
Q9Y2K2	SIK3	SIK family kinase 3 [Source:HGNC Symbol;Acc:HGNC:29165]	4	1	1	63	4	1	1.5868570000000002	0.22769850000000005	0.21001850000000005
Q93099	HGD	homogentisate 1,2-dioxygenase [Source:HGNC Symbol;Acc:HGNC:4892]	4	null	8	17	0	14	1.8250779999999998	0.15000000000000002	2.0690109999999997
Q8NHW6	OTOS	otospiralin [Source:HGNC Symbol;Acc:HGNC:22644]	4	0	8	5	1	2	0.5936575000000001	0.20561550000000003	0.4978625
P27797	CALR	calreticulin [Source:HGNC Symbol;Acc:HGNC:1455]	4	0	8	11	5	12	1.331619	0.8396474999999998	2.204246
O76074	PDE5A	phosphodiesterase 5A [Source:HGNC Symbol;Acc:HGNC:8784]	0	null	0	32	0	12	1.8974810000000002	0.15000000000000002	2.269968000000001
Q04721	NOTCH2	notch receptor 2 [Source:HGNC Symbol;Acc:HGNC:7882]	0	0	0	116	221	20	1.9451149999999997	2.9019005	1.4223395
Q9BZ29	DOCK9	dedicator of cytokinesis 9 [Source:HGNC Symbol;Acc:HGNC:14132]	0	0	0	89	49	32	2.2224530000000002	0.754299	4.328081500000001
P36897	TGFBR1	transforming growth factor beta receptor 1 [Source:HGNC Symbol;Acc:HGNC:11772]	0	1	0	8	14	4	0.7462069999999998	0.5742774999999999	0.9799145000000004
P10586	PTPRF	protein tyrosine phosphatase receptor type F [Source:HGNC Symbol;Acc:HGNC:9670]	0	null	0	41	0	8	1.8570634999999998	0.15000000000000002	1.0537625
Q9H8G1	ZNF430	zinc finger protein 430 [Source:HGNC Symbol;Acc:HGNC:20808]	0	0	0	11	1	6	1.0351729999999997	0.1982035	1.3726655
P54727	RAD23B	RAD23 homolog B, nucleotide excision repair protein [Source:HGNC Symbol;Acc:HGNC:9813]	0	1	8	6	7	2	0.6083795	0.4310610000000001	0.4726345
O60830	TIMM17B	translocase of inner mitochondrial membrane 17B [Source:HGNC Symbol;Acc:HGNC:17310]	0	0	0	38	217	4	1.4072690000000003	2.606636	0.665916
Q9UHN1	POLG2	DNA polymerase gamma 2, accessory subunit [Source:HGNC Symbol;Acc:HGNC:9180]	2	2	2	24	4	14	1.5131875	0.42467750000000004	0.9409079999999996
Q8IUH3	RBM45	RNA binding motif protein 45 [Source:HGNC Symbol;Acc:HGNC:24468]	2	2	null	1	1	0	0.24503000000000005	0.35597200000000007	0.15000000000000002
Q9NUP7	TRMT13	tRNA methyltransferase 13 homolog [Source:HGNC Symbol;Acc:HGNC:25502]	2	2	2	68	53	25	2.250758	1.6498335000000002	1.8020600000000004
Q8NDD1	C1orf131	chromosome 1 open reading frame 131 [Source:HGNC Symbol;Acc:HGNC:25332]	2	null	null	8	0	0	0.746445	0.15000000000000002	0.15000000000000002
Q9UJX5	ANAPC4	anaphase promoting complex subunit 4 [Source:HGNC Symbol;Acc:HGNC:19990]	2	2	2	58	8	22	2.892677999999999	0.6994145	1.2465765000000002
Q0VGL1	LAMTOR4	late endosomal/lysosomal adaptor, MAPK and MTOR activator 4 [Source:HGNC Symbol;Acc:HGNC:33772]	0	0	0	296	297	92	3.8055354999999995	3.5169179999999995	3.6619024999999996
Q9Y3C1	NOP16	NOP16 nucleolar protein [Source:HGNC Symbol;Acc:HGNC:26934]	0	0	null	67	9	0	0.9893750000000001	0.366257	0.15000000000000002
Q9NWU5	MRPL22	mitochondrial ribosomal protein L22 [Source:HGNC Symbol;Acc:HGNC:14480]	0	0	0	270	96	44	3.3737185000000007	1.4771135000000004	1.5991735
Q9Y6D6	ARFGEF1	ADP ribosylation factor guanine nucleotide exchange factor 1 [Source:HGNC Symbol;Acc:HGNC:15772]	0	1	1	90	132	48	1.4727955	2.1089015	2.0223035
P36954	POLR2I	RNA polymerase II subunit I [Source:HGNC Symbol;Acc:HGNC:9196]	0	0	0	364	369	70	4.026892499999999	4.6351695	2.5539615
Q9NY93	DDX56	DEAD-box helicase 56 [Source:HGNC Symbol;Acc:HGNC:18193]	0	2	2	29	9	5	0.9478099999999999	0.5525939999999998	0.6794820000000001
Q9BVV8	C19orf24	chromosome 19 open reading frame 24 [Source:HGNC Symbol;Acc:HGNC:26073]	0	0	0	324	341	19	3.534954999999999	4.287196500000001	0.8028085000000001
Q709C8	VPS13C	vacuolar protein sorting 13 homolog C [Source:HGNC Symbol;Acc:HGNC:23594]	0	0	1	120	152	12	1.5981364999999998	2.4189475000000007	0.5162054999999998
Q9H6Q4	CIAO3	cytosolic iron-sulfur assembly component 3 [Source:HGNC Symbol;Acc:HGNC:14179]	0	0	0	80	66	4	1.1327359999999997	1.7109739999999993	0.37328650000000013
O60869	EDF1	endothelial differentiation related factor 1 [Source:HGNC Symbol;Acc:HGNC:3164]	0	0	0	232	410	53	2.89771	4.843002999999999	2.0522915000000004
Q13011	ECH1	enoyl-CoA hydratase 1 [Source:HGNC Symbol;Acc:HGNC:3149]	0	0	0	50	65	2	0.9554345	0.8286060000000002	0.2402700000000001
Q9BRP8	PYM1	PYM homolog 1, exon junction complex associated factor [Source:HGNC Symbol;Acc:HGNC:30258]	0	0	0	114	111	20	2.0599160000000003	2.2551270000000003	1.1528895000000001
Q9NZL4	HSPBP1	HSPA (Hsp70) binding protein 1 [Source:HGNC Symbol;Acc:HGNC:24989]	0	0	0	83	243	26	1.2672655	3.0553340000000007	1.4316725
P01112	HRAS	HRas proto-oncogene, GTPase [Source:HGNC Symbol;Acc:HGNC:5173]	0	0	0	93	152	7	1.1541219999999996	1.8687509999999996	0.41118800000000005
Q9UNX3	RPL26L1	ribosomal protein L26 like 1 [Source:HGNC Symbol;Acc:HGNC:17050]	0	0	0	105	95	2	1.8756615000000005	1.5519645	0.25488150000000015
P42336	PIK3CA	phosphatidylinositol-4,5-bisphosphate 3-kinase catalytic subunit alpha [Source:HGNC Symbol;Acc:HGNC:8975]	0	0	0	265	124	103	3.5620784999999993	2.496187	4.13803
P17568	NDUFB7	NADH:ubiquinone oxidoreductase subunit B7 [Source:HGNC Symbol;Acc:HGNC:7702]	0	0	0	253	297	91	2.9751619999999996	3.5618405	3.270996
O43709	BUD23	BUD23 rRNA methyltransferase and ribosome maturation factor [Source:HGNC Symbol;Acc:HGNC:16405]	0	0	0	117	112	7	1.6061945000000002	1.3418700000000001	0.4505345000000001
Q13098	GPS1	G protein pathway suppressor 1 [Source:HGNC Symbol;Acc:HGNC:4549]	0	0	0	108	213	20	2.1058499999999998	2.717578	1.1453159999999996
Q9UI09	NDUFA12	NADH:ubiquinone oxidoreductase subunit A12 [Source:HGNC Symbol;Acc:HGNC:23987]	0	0	0	205	155	43	2.9250800000000003	1.9724934999999992	1.7256280000000002
Q9UMX5	NENF	neudesin neurotrophic factor [Source:HGNC Symbol;Acc:HGNC:30384]	0	0	0	273	153	4	2.959505	1.7996035	0.29864800000000014
Q8N5I9	C12orf45	chromosome 12 open reading frame 45 [Source:HGNC Symbol;Acc:HGNC:28628]	0	1	null	26	2	0	0.527859	0.2885245000000001	0.15000000000000002
Q8WWY3	PRPF31	pre-mRNA processing factor 31 [Source:HGNC Symbol;Acc:HGNC:15446]	0	0	0	47	117	17	1.1525835	1.7288919999999999	1.1622225000000002
Q9BT49	THAP7	THAP domain containing 7 [Source:HGNC Symbol;Acc:HGNC:23190]	0	0	0	140	92	4	2.079075	1.7730155	0.8575145
Q15370	ELOB	elongin B [Source:HGNC Symbol;Acc:HGNC:11619]	0	0	0	417	337	104	4.7250145	3.962887500000001	3.6710315
Q9NNZ3	DNAJC4	DnaJ heat shock protein family (Hsp40) member C4 [Source:HGNC Symbol;Acc:HGNC:5271]	0	0	0	81	92	11	1.087907	1.3366935	0.581664
Q96A35	MRPL24	mitochondrial ribosomal protein L24 [Source:HGNC Symbol;Acc:HGNC:14037]	0	0	0	255	310	21	3.076397	3.6707170000000002	0.833689
Q96BZ8	LENG1	leukocyte receptor cluster member 1 [Source:HGNC Symbol;Acc:HGNC:15502]	0	0	0	36	18	13	0.791393	0.6017750000000001	0.7614474999999999
Q9UQ80	PA2G4	proliferation-associated 2G4 [Source:HGNC Symbol;Acc:HGNC:8550]	0	0	null	17	5	0	0.4327015	0.24446050000000003	0.15000000000000002
Q9NYJ1	COA4	cytochrome c oxidase assembly factor 4 homolog [Source:HGNC Symbol;Acc:HGNC:24604]	0	0	0	180	226	10	2.484559	2.7720884999999997	0.662601
O60828	PQBP1	polyglutamine binding protein 1 [Source:HGNC Symbol;Acc:HGNC:9330]	0	0	0	104	65	20	1.7557434999999997	1.106216	1.0306340000000003
P15531	NME1	NME/NM23 nucleoside diphosphate kinase 1 [Source:HGNC Symbol;Acc:HGNC:7849]	0	0	null	96	147	0	1.161228	1.8332549999999999	0.15000000000000002
P00441	SOD1	superoxide dismutase 1 [Source:HGNC Symbol;Acc:HGNC:11179]	0	0	null	56	20	0	0.939378	0.39752850000000006	0.15000000000000002
Q8TCD5	NT5C	5', 3'-nucleotidase, cytosolic [Source:HGNC Symbol;Acc:HGNC:17144]	0	0	0	198	218	11	2.541203	2.704607	0.6114735
Q9HCU9	BRMS1	BRMS1 transcriptional repressor and anoikis regulator [Source:HGNC Symbol;Acc:HGNC:17262]	0	0	0	204	272	29	2.554182500000001	3.4694455	1.239275
P60602	ROMO1	reactive oxygen species modulator 1 [Source:HGNC Symbol;Acc:HGNC:16185]	0	0	0	244	255	77	2.7583014999999986	3.0463409999999995	2.8173169999999996
Q9BXR0	QTRT1	queuine tRNA-ribosyltransferase catalytic subunit 1 [Source:HGNC Symbol;Acc:HGNC:23797]	0	0	0	12	20	1	0.294602	0.6972299999999999	0.2077915
P61326	MAGOH	mago homolog, exon junction complex subunit [Source:HGNC Symbol;Acc:HGNC:6815]	0	0	0	40	5	6	0.7761269999999999	0.26788649999999997	0.6825760000000002
Q8WTW4	NPRL2	NPR2 like, GATOR1 complex subunit [Source:HGNC Symbol;Acc:HGNC:24969]	0	0	0	123	32	13	2.0299024999999995	1.0563295000000004	0.9556895000000002
Q96HJ9	FMC1	formation of mitochondrial complex V assembly factor 1 homolog [Source:HGNC Symbol;Acc:HGNC:26946]	0	0	0	172	92	77	3.014143	1.2500445	3.7357334999999994
Q9NPD3	EXOSC4	exosome component 4 [Source:HGNC Symbol;Acc:HGNC:18189]	0	0	0	339	159	34	3.766784	2.1679765	1.3859
Q9Y5Y2	NUBP2	nucleotide binding protein 2 [Source:HGNC Symbol;Acc:HGNC:8042]	0	0	0	254	221	37	3.196281	2.883302499999999	1.982464
P06756	ITGAV	integrin subunit alpha V [Source:HGNC Symbol;Acc:HGNC:6150]	0	1	0	18	11	1	0.5386795000000001	0.5721525000000001	0.23584149999999995
O43633	CHMP2A	charged multivesicular body protein 2A [Source:HGNC Symbol;Acc:HGNC:30216]	0	0	0	238	350	60	2.846166	4.342454999999999	2.2635164999999993
P18615	NELFE	negative elongation factor complex member E [Source:HGNC Symbol;Acc:HGNC:13974]	0	0	3	82	121	2	1.1710880000000001	1.6115409999999997	0.218731
Q9Y5U2	TSSC4	tumor suppressing subtransferable candidate 4 [Source:HGNC Symbol;Acc:HGNC:12386]	0	0	0	104	41	3	1.5812895000000002	0.6262975000000001	0.3311350000000001
Q9Y6I9	TEX264	testis expressed 264 [Source:HGNC Symbol;Acc:HGNC:30247]	0	0	0	189	118	33	2.6121354999999995	2.396150499999999	1.580771
Q6NS38	ALKBH2	alkB homolog 2, alpha-ketoglutarate dependent dioxygenase [Source:HGNC Symbol;Acc:HGNC:32487]	0	0	0	15	40	1	0.3581820000000001	0.863167	0.21392849999999997
P11717	IGF2R	insulin like growth factor 2 receptor [Source:HGNC Symbol;Acc:HGNC:5467]	0	0	0	55	95	10	1.0823395	1.230741	0.901723
P62195	PSMC5	proteasome 26S subunit, ATPase 5 [Source:HGNC Symbol;Acc:HGNC:9552]	0	0	0	123	114	10	2.1166875	1.5006415000000002	0.600058
Q9NZ01	TECR	trans-2,3-enoyl-CoA reductase [Source:HGNC Symbol;Acc:HGNC:4551]	0	0	0	54	3	2	0.8359074999999997	0.186465	0.3108794999999999
Q9P0M9	MRPL27	mitochondrial ribosomal protein L27 [Source:HGNC Symbol;Acc:HGNC:14483]	0	0	0	305	334	80	3.8170189999999997	3.8835229999999994	3.0336165000000004
P46939	UTRN	utrophin [Source:HGNC Symbol;Acc:HGNC:12635]	0	0	1	203	164	16	2.3722825000000007	2.6071374999999994	0.7723444999999999
Q5VZ89	DENND4C	DENN domain containing 4C [Source:HGNC Symbol;Acc:HGNC:26079]	1	1	1	392	223	144	4.258917	3.5019750000000003	3.7428565000000003
Q96BP2	CHCHD1	coiled-coil-helix-coiled-coil-helix domain containing 1 [Source:HGNC Symbol;Acc:HGNC:23518]	0	0	0	329	294	75	4.237887999999999	3.4536780000000005	2.9476815
Q9Y266	NUDC	nuclear distribution C, dynein complex regulator [Source:HGNC Symbol;Acc:HGNC:8045]	0	0	0	24	32	2	0.5461255000000002	0.49050150000000015	0.24187649999999997
Q7L5N1	COPS6	COP9 signalosome subunit 6 [Source:HGNC Symbol;Acc:HGNC:21749]	0	0	0	85	246	30	1.29138	3.0212490000000005	1.4651964999999996
Q9Y230	RUVBL2	RuvB like AAA ATPase 2 [Source:HGNC Symbol;Acc:HGNC:10475]	0	0	0	100	239	29	1.4891324999999995	3.0740084999999993	1.4518515000000003
Q5T653	MRPL2	mitochondrial ribosomal protein L2 [Source:HGNC Symbol;Acc:HGNC:14056]	0	0	0	274	147	74	3.1507295	2.0013765	2.761472
Q06055	ATP5MC2	ATP synthase membrane subunit c locus 2 [Source:HGNC Symbol;Acc:HGNC:842]	0	0	0	200	158	23	2.326425	2.601009	0.9293140000000001
A0PJW6	TMEM223	transmembrane protein 223 [Source:NCBI gene;Acc:79064]	0	0	0	177	95	27	2.2336815	1.4542909999999998	1.0238425
Q8WUD4	CCDC12	coiled-coil domain containing 12 [Source:HGNC Symbol;Acc:HGNC:28332]	0	0	0	246	142	67	3.9138170000000003	1.9617920000000002	3.5991385000000005
O96000	NDUFB10	NADH:ubiquinone oxidoreductase subunit B10 [Source:HGNC Symbol;Acc:HGNC:7696]	0	0	0	277	334	91	3.3751975	3.9865260000000005	3.4468269999999994
Q9HB07	C12orf10	chromosome 12 open reading frame 10 [Source:HGNC Symbol;Acc:HGNC:17590]	0	0	0	82	60	23	1.3863674999999995	1.5697379999999994	1.7385735
P41223	BUD31	BUD31 homolog [Source:HGNC Symbol;Acc:HGNC:29629]	0	0	null	103	101	0	1.4153185000000006	1.3637405	0.15000000000000002
P0C7X2	ZNF688	zinc finger protein 688 [Source:HGNC Symbol;Acc:HGNC:30489]	0	0	0	222	41	23	2.7219214999999997	0.814683	1.4096320000000002
Q9Y5Y5	PEX16	peroxisomal biogenesis factor 16 [Source:HGNC Symbol;Acc:HGNC:8857]	0	0	0	264	170	51	3.042941	2.702371500000001	2.6301639999999993
O94766	B3GAT3	beta-1,3-glucuronyltransferase 3 [Source:HGNC Symbol;Acc:HGNC:923]	0	0	0	99	271	12	1.264282	3.3580615000000003	0.6183245000000002
Q9H467	CUEDC2	CUE domain containing 2 [Source:HGNC Symbol;Acc:HGNC:28352]	0	0	0	61	245	7	1.1486565000000002	2.9805595	0.5526194999999999
O60232	ZNRD2	zinc ribbon domain containing 2 [Source:HGNC Symbol;Acc:HGNC:11328]	0	0	0	304	291	48	3.6868415000000003	3.5523035	1.9732925000000001
Q9Y314	NOSIP	nitric oxide synthase interacting protein [Source:HGNC Symbol;Acc:HGNC:17946]	0	0	0	174	176	38	2.4114674999999997	2.4961274999999996	2.2087509999999995
Q7Z7F7	MRPL55	mitochondrial ribosomal protein L55 [Source:HGNC Symbol;Acc:HGNC:16686]	0	0	0	400	328	60	4.6185944999999995	3.9104170000000003	2.2944565
Q9BY32	ITPA	inosine triphosphatase [Source:HGNC Symbol;Acc:HGNC:6176]	0	0	null	125	85	0	1.5821139999999996	1.0185385	0.15000000000000002
Q8IYH5	AC118549.1	zinc finger ZZ-type containing 3 [Source:NCBI gene;Acc:26009]	2	1	1	49	193	24	1.3947825000000005	4.0729455	1.1441685000000001
A8K979	ERI2	ERI1 exoribonuclease family member 2 [Source:HGNC Symbol;Acc:HGNC:30541]	2	1	null	24	3	0	0.739475	0.23790700000000006	0.15000000000000002
O15042	U2SURP	U2 snRNP associated SURP domain containing [Source:HGNC Symbol;Acc:HGNC:30855]	2	1	2	168	63	26	3.7415475000000002	1.9056920000000006	2.3882539999999994
Q0P651	ABHD18	abhydrolase domain containing 18 [Source:HGNC Symbol;Acc:HGNC:26111]	2	1	2	51	27	3	1.3545775000000002	0.8155925000000003	0.38961499999999993
Q96CQ1	SLC25A36	solute carrier family 25 member 36 [Source:HGNC Symbol;Acc:HGNC:25554]	2	1	2	121	57	28	3.022184	1.7650170000000003	2.5833205000000006
Q8IXW5	RPAP2	RNA polymerase II associated protein 2 [Source:HGNC Symbol;Acc:HGNC:25791]	2	1	1	91	72	16	2.941935499999999	1.5630654999999998	1.564485
Q86W11	ZSCAN30	zinc finger and SCAN domain containing 30 [Source:HGNC Symbol;Acc:HGNC:33517]	2	1	2	126	38	9	3.5142150000000005	1.3155795000000003	1.0604605000000005
Q86T29	ZNF605	zinc finger protein 605 [Source:HGNC Symbol;Acc:HGNC:28068]	2	1	2	27	12	2	1.0076074999999998	0.45611050000000003	0.40801750000000003
Q92574	TSC1	TSC complex subunit 1 [Source:HGNC Symbol;Acc:HGNC:12362]	2	1	1	88	35	2	2.0030425000000003	1.3648965000000004	0.604886
Q05BQ5	MBTD1	mbt domain containing 1 [Source:HGNC Symbol;Acc:HGNC:19866]	2	1	2	82	59	12	2.0145175	1.6752740000000002	1.284257
Q9NSI6	BRWD1	bromodomain and WD repeat domain containing 1 [Source:HGNC Symbol;Acc:HGNC:12760]	2	1	2	144	53	21	3.0523504999999997	1.3559714999999999	1.65348
Q9UBW7	ZMYM2	zinc finger MYM-type containing 2 [Source:HGNC Symbol;Acc:HGNC:12989]	2	1	1	116	18	18	2.5902480000000008	0.6400930000000001	1.141457
O14709	ZNF197	zinc finger protein 197 [Source:HGNC Symbol;Acc:HGNC:12988]	2	1	1	42	62	1	1.1020594999999997	1.5444674999999997	0.23279000000000005
Q96JF6	ZNF594	zinc finger protein 594 [Source:HGNC Symbol;Acc:HGNC:29392]	2	1	2	115	92	7	3.2681314999999995	2.7727345	1.1181074999999998
O94898	LRIG2	leucine rich repeats and immunoglobulin like domains 2 [Source:HGNC Symbol;Acc:HGNC:20889]	2	1	2	79	113	12	2.1218725000000003	3.0513815	1.5153634999999996
Q86UE3	ZNF546	zinc finger protein 546 [Source:HGNC Symbol;Acc:HGNC:28671]	2	1	2	27	34	6	1.0422875	1.3970265000000004	0.757546
Q92802	N4BP2L2	NEDD4 binding protein 2 like 2 [Source:HGNC Symbol;Acc:HGNC:26916]	2	2	2	147	65	12	3.8899744999999997	2.226125	0.8166975000000002
Q58A45	PAN3	poly(A) specific ribonuclease subunit PAN3 [Source:HGNC Symbol;Acc:HGNC:29991]	2	1	2	91	15	12	2.2713705	0.4646360000000001	1.0217515000000004
Q6ZWE6	PLEKHM3	pleckstrin homology domain containing M3 [Source:HGNC Symbol;Acc:HGNC:34006]	1	0	1	344	20	128	3.770991499999999	0.4533735	2.9447490000000003
Q99996	AKAP9	A-kinase anchoring protein 9 [Source:HGNC Symbol;Acc:HGNC:379]	1	0	1	280	226	38	2.946074999999999	3.2022395	0.9025559999999999
Q70CQ2	USP34	ubiquitin specific peptidase 34 [Source:HGNC Symbol;Acc:HGNC:20066]	1	1	1	596	265	283	6.334378999999998	3.6631860000000005	6.9506375
Q05BV3	AL121768.1	EMAP like 5 [Source:NCBI gene;Acc:161436]	1	1	1	236	22	13	2.494402	0.5650465	0.41133250000000005
Q99828	CIB1	calcium and integrin binding 1 [Source:HGNC Symbol;Acc:HGNC:16920]	0	0	0	29	178	1	0.4927539999999999	2.1768675000000006	0.18035350000000003
Q9UHB7	AFF4	AF4/FMR2 family member 4 [Source:HGNC Symbol;Acc:HGNC:17869]	1	0	1	448	139	204	4.815853999999999	2.5068289999999998	4.875515499999999
Q96Q42	ALS2	alsin Rho guanine nucleotide exchange factor ALS2 [Source:HGNC Symbol;Acc:HGNC:443]	1	1	1	99	50	3	1.1363145000000003	1.4117910000000002	0.21032450000000008
Q9UL63	MKLN1	muskelin 1 [Source:HGNC Symbol;Acc:HGNC:7109]	1	1	1	482	125	215	5.246387499999999	2.0785139999999998	4.935771999999999
Q5HYC2	KIAA2026	KIAA2026 [Source:HGNC Symbol;Acc:HGNC:23378]	1	1	1	360	69	38	3.8377505000000003	1.3410965	0.892203
P46100	ATRX	ATRX chromatin remodeler [Source:HGNC Symbol;Acc:HGNC:886]	1	0	1	418	239	157	4.443027	3.2903675000000008	3.4567125
Q9Y6X4	FAM169A	family with sequence similarity 169 member A [Source:HGNC Symbol;Acc:HGNC:29138]	1	1	1	221	55	58	2.6026155000000006	1.8429535	1.3006364999999998
Q96IZ5	RBM41	RNA binding motif protein 41 [Source:HGNC Symbol;Acc:HGNC:25617]	1	1	1	212	110	40	2.665507	2.6921630000000003	1.0402135000000003
Q149N8	SHPRH	SNF2 histone linker PHD RING helicase [Source:HGNC Symbol;Acc:HGNC:19336]	1	1	1	465	140	188	4.983729	3.088364999999999	4.6411195
P53992	SEC24C	SEC24 homolog C, COPII coat complex component [Source:HGNC Symbol;Acc:HGNC:10705]	1	1	1	351	4	75	4.0401525000000005	0.3659254999999999	1.8456990000000002
Q86T82	USP37	ubiquitin specific peptidase 37 [Source:HGNC Symbol;Acc:HGNC:20063]	1	1	1	419	266	226	4.382677	3.729825999999999	5.2762905
P21675	TAF1	TATA-box binding protein associated factor 1 [Source:HGNC Symbol;Acc:HGNC:11535]	1	1	1	423	157	158	4.500316999999999	2.7621264999999995	3.5930694999999995
Q8IZQ1	WDFY3	WD repeat and FYVE domain containing 3 [Source:HGNC Symbol;Acc:HGNC:20751]	1	1	1	415	183	211	4.7003475	3.843437	5.0623455
Q9UJX2	CDC23	cell division cycle 23 [Source:HGNC Symbol;Acc:HGNC:1724]	4	1	null	10	4	0	1.183685	0.39399249999999997	0.15000000000000002
Q96A61	TRIM52	tripartite motif containing 52 [Source:HGNC Symbol;Acc:HGNC:19024]	2	2	2	52	79	12	1.8636085	2.7686035	1.1578875
P28072	PSMB6	proteasome subunit beta 6 [Source:HGNC Symbol;Acc:HGNC:9543]	0	0	0	202	347	28	2.499697499999999	4.253511	1.111044
Q9UGL1	KDM5B	lysine demethylase 5B [Source:HGNC Symbol;Acc:HGNC:18039]	0	0	1	57	7	1	1.812158	0.427916	0.19249999999999998
Q8TAQ2	SMARCC2	SWI/SNF related, matrix associated, actin dependent regulator of chromatin subfamily c member 2 [Source:HGNC Symbol;Acc:HGNC:11105]	1	1	1	245	36	8	2.8945225000000008	1.411417	0.4184895
Q92922	SMARCC1	SWI/SNF related, matrix associated, actin dependent regulator of chromatin subfamily c member 1 [Source:HGNC Symbol;Acc:HGNC:11104]	0	1	1	106	154	16	1.5235915000000002	2.5635410000000003	0.8047634999999997
P08069	IGF1R	insulin like growth factor 1 receptor [Source:HGNC Symbol;Acc:HGNC:5465]	0	1	null	35	62	0	0.6979609999999999	1.716584	0.15000000000000002
Q9NVV2	C19orf73	chromosome 19 open reading frame 73 [Source:HGNC Symbol;Acc:HGNC:25534]	0	null	null	83	0	0	1.1043375000000002	0.15000000000000002	0.15000000000000002
Q9HCE3	ZNF532	zinc finger protein 532 [Source:HGNC Symbol;Acc:HGNC:30940]	0	1	null	73	55	0	1.163149	1.7214715000000003	0.15000000000000002
Q15678	PTPN14	protein tyrosine phosphatase non-receptor type 14 [Source:HGNC Symbol;Acc:HGNC:9647]	0	0	null	50	41	0	1.1091825	0.9819034999999999	0.15000000000000002
Q9Y4A5	TRRAP	transformation/transcription domain associated protein [Source:HGNC Symbol;Acc:HGNC:12347]	1	1	1	293	144	42	3.1995194999999996	2.53391	1.0476765
P08574	CYC1	cytochrome c1 [Source:HGNC Symbol;Acc:HGNC:2579]	0	0	0	74	252	9	1.5713105	2.9989619999999997	0.9450049999999999
Q8NCU8	MTLN	mitoregulin [Source:HGNC Symbol;Acc:HGNC:27339]	0	0	null	147	108	0	1.6641219999999997	1.3137349999999999	0.15000000000000002
Q92585	MAML1	mastermind like transcriptional coactivator 1 [Source:HGNC Symbol;Acc:HGNC:13632]	2	1	null	179	11	0	2.5594354999999998	0.42936100000000005	0.15000000000000002
Q5XKP0	MICOS13	mitochondrial contact site and cristae organizing system subunit 13 [Source:HGNC Symbol;Acc:HGNC:33702]	0	0	0	377	387	81	4.103987500000001	4.577547999999999	2.7202129999999993
P18859	ATP5PF	ATP synthase peripheral stalk subunit F6 [Source:HGNC Symbol;Acc:HGNC:847]	0	0	0	155	193	36	2.4200185000000003	2.6214684999999998	1.6578320000000002
Q14202	ZMYM3	zinc finger MYM-type containing 3 [Source:HGNC Symbol;Acc:HGNC:13054]	2	1	null	47	16	0	0.9649800000000002	0.7061124999999998	0.15000000000000002
Q9BZJ4	SLC25A39	solute carrier family 25 member 39 [Source:HGNC Symbol;Acc:HGNC:24279]	0	0	0	110	165	15	1.5037525000000003	2.1239464999999997	0.75758
Q03164	KMT2A	lysine methyltransferase 2A [Source:HGNC Symbol;Acc:HGNC:7132]	2	1	1	267	217	39	3.2953655	3.4537715	1.4302275
Q86VX2	COMMD7	COMM domain containing 7 [Source:HGNC Symbol;Acc:HGNC:16223]	0	0	0	88	127	5	1.7149945	1.5943625	0.3715609999999999
Q9BWU1	CDK19	cyclin dependent kinase 19 [Source:HGNC Symbol;Acc:HGNC:19338]	2	1	0	41	106	2	0.9993455	1.6955550000000004	0.268456
Q16775	HAGH	hydroxyacylglutathione hydrolase [Source:HGNC Symbol;Acc:HGNC:4805]	0	0	null	10	8	0	0.25972649999999997	0.24785200000000002	0.15000000000000002
O43676	NDUFB3	NADH:ubiquinone oxidoreductase subunit B3 [Source:HGNC Symbol;Acc:HGNC:7698]	0	0	0	54	91	3	1.8237179999999997	1.567834	0.3807155
Q96EH3	MALSU1	mitochondrial assembly of ribosomal large subunit 1 [Source:HGNC Symbol;Acc:HGNC:21721]	0	0	null	43	1	0	1.069428	0.18420400000000003	0.15000000000000002
Q9Y6M9	NDUFB9	NADH:ubiquinone oxidoreductase subunit B9 [Source:HGNC Symbol;Acc:HGNC:7704]	0	0	0	161	204	1	2.246338	2.6401684999999993	0.18955049999999998
Q9UPN3	MACF1	microtubule actin crosslinking factor 1 [Source:HGNC Symbol;Acc:HGNC:13664]	0	1	0	273	50	25	3.6105454999999997	0.788843	1.3478455000000003
P56378	ATP5MPL	ATP synthase membrane subunit 6.8PL [Source:HGNC Symbol;Acc:HGNC:1188]	0	0	0	277	203	74	3.5867539999999987	2.4425265	2.797291
Q99497	PARK7	Parkinsonism associated deglycase [Source:HGNC Symbol;Acc:HGNC:16369]	0	0	0	233	222	70	3.5584830000000007	3.0154009999999993	3.4343744999999997
Q9HD15	SRA1	steroid receptor RNA activator 1 [Source:HGNC Symbol;Acc:HGNC:11281]	0	0	0	162	179	7	1.8900435000000002	2.1581505	0.525853
P24311	COX7B	cytochrome c oxidase subunit 7B [Source:HGNC Symbol;Acc:HGNC:2291]	0	0	0	166	173	29	2.5926534999999995	2.1677639999999996	1.2830755
P82914	MRPS15	mitochondrial ribosomal protein S15 [Source:HGNC Symbol;Acc:HGNC:14504]	0	0	0	305	233	22	3.6275114999999998	3.034271	0.8782375
P30044	PRDX5	peroxiredoxin 5 [Source:HGNC Symbol;Acc:HGNC:9355]	0	0	0	209	241	24	2.628583	3.04221	1.0059244999999999
Q14197	MRPL58	mitochondrial ribosomal protein L58 [Source:HGNC Symbol;Acc:HGNC:5359]	0	0	0	205	258	2	2.585454000000001	3.1867440000000005	0.21403049999999998
P56385	ATP5ME	ATP synthase membrane subunit e [Source:HGNC Symbol;Acc:HGNC:846]	0	0	0	248	167	46	2.9525265000000007	1.9330790000000002	1.6716615
P43686	PSMC4	proteasome 26S subunit, ATPase 4 [Source:HGNC Symbol;Acc:HGNC:9551]	0	0	0	39	138	1	0.7098354999999998	1.8466594999999997	0.21351199999999998
Q9BQ48	MRPL34	mitochondrial ribosomal protein L34 [Source:HGNC Symbol;Acc:HGNC:14488]	0	0	0	39	16	3	0.7504145	0.36120799999999986	0.30451300000000003
P13073	COX4I1	cytochrome c oxidase subunit 4I1 [Source:HGNC Symbol;Acc:HGNC:2265]	0	0	0	342	320	101	3.8839735000000006	3.8792814999999985	3.761752
O15239	NDUFA1	NADH:ubiquinone oxidoreductase subunit A1 [Source:HGNC Symbol;Acc:HGNC:7683]	0	0	0	225	162	56	3.129012	2.0564565	2.1394335000000004
Q14118	DAG1	dystroglycan 1 [Source:HGNC Symbol;Acc:HGNC:2666]	0	1	0	22	3	4	0.7597220000000002	0.5039060000000001	0.5006335000000001
O75380	NDUFS6	NADH:ubiquinone oxidoreductase subunit S6 [Source:HGNC Symbol;Acc:HGNC:7713]	0	0	0	225	240	43	3.0208240000000006	2.831274	1.6388855
Q5T5Y3	CAMSAP1	calmodulin regulated spectrin associated protein 1 [Source:HGNC Symbol;Acc:HGNC:19946]	0	1	0	49	4	5	1.1835745	0.24033799999999997	0.7215060000000002
Q9NW61	PLEKHJ1	pleckstrin homology domain containing J1 [Source:HGNC Symbol;Acc:HGNC:18211]	0	0	null	61	37	0	1.3543905	0.6459155	0.15000000000000002
P53680	AP2S1	adaptor related protein complex 2 subunit sigma 1 [Source:HGNC Symbol;Acc:HGNC:565]	0	0	0	144	72	1	1.7807079999999997	0.9818694999999998	0.181892
Q16795	NDUFA9	NADH:ubiquinone oxidoreductase subunit A9 [Source:HGNC Symbol;Acc:HGNC:7693]	0	0	0	65	173	5	1.2310045000000003	2.3495535	0.32595000000000024
P78549	NTHL1	nth like DNA glycosylase 1 [Source:HGNC Symbol;Acc:HGNC:8028]	0	0	0	202	17	1	2.2481485	0.47962999999999995	0.185513
Q9BSY4	CHCHD5	coiled-coil-helix-coiled-coil-helix domain containing 5 [Source:HGNC Symbol;Acc:HGNC:17840]	0	0	0	126	280	7	1.7717915000000002	3.4166434999999997	0.44472049999999996
Q8N668	COMMD1	copper metabolism domain containing 1 [Source:HGNC Symbol;Acc:HGNC:23024]	0	0	0	83	93	5	1.4239119999999996	1.2688804999999999	0.33338750000000006
Q9P086	MED11	mediator complex subunit 11 [Source:HGNC Symbol;Acc:HGNC:32687]	0	0	0	118	241	23	1.565369	3.022702499999999	0.8877914999999998
Q9GZT3	SLIRP	SRA stem-loop interacting RNA binding protein [Source:HGNC Symbol;Acc:HGNC:20495]	0	0	0	378	192	43	4.1681539999999995	2.5142749999999996	1.4959494999999998
P12074	COX6A1	cytochrome c oxidase subunit 6A1 [Source:HGNC Symbol;Acc:HGNC:2277]	0	0	0	289	248	79	3.8372915	2.9019684999999997	3.018614
Q8N1B3	CCNQ	cyclin Q [Source:HGNC Symbol;Acc:HGNC:28434]	0	0	0	73	259	17	0.9601094999999997	3.1722005	0.6850919999999998
Q53S33	BOLA3	bolA family member 3 [Source:HGNC Symbol;Acc:HGNC:24415]	0	0	0	151	218	15	2.1815850000000006	2.5162979999999995	0.6490095000000001
Q9Y255	PRELID1	PRELI domain containing 1 [Source:HGNC Symbol;Acc:HGNC:30255]	0	0	null	95	163	0	1.2001155000000001	2.534301	0.15000000000000002
Q02880	TOP2B	DNA topoisomerase II beta [Source:HGNC Symbol;Acc:HGNC:11990]	0	1	1	85	58	21	1.4257139999999995	1.1955425	0.9423529999999999
P60468	SEC61B	Sec61 translocon beta subunit [Source:HGNC Symbol;Acc:HGNC:16993]	0	0	0	91	303	9	1.6722310000000007	3.7907539999999997	0.4948705
O95178	NDUFB2	NADH:ubiquinone oxidoreductase subunit B2 [Source:HGNC Symbol;Acc:HGNC:7697]	0	0	0	97	133	17	2.2614169999999993	1.6599314999999997	1.269127
O95139	NDUFB6	NADH:ubiquinone oxidoreductase subunit B6 [Source:HGNC Symbol;Acc:HGNC:7701]	0	0	0	66	123	7	1.0613955	1.6507429999999998	0.6297825000000001
P09132	SRP19	signal recognition particle 19 [Source:HGNC Symbol;Acc:HGNC:11300]	0	0	null	26	13	0	0.9621495000000001	0.4991119999999999	0.15000000000000002
Q9UIA9	XPO7	exportin 7 [Source:HGNC Symbol;Acc:HGNC:14108]	2	1	1	122	81	8	1.9655660000000001	1.6529955000000003	0.375998
O75947	ATP5PD	ATP synthase peripheral stalk subunit d [Source:HGNC Symbol;Acc:HGNC:845]	0	0	0	208	98	44	3.2288275	1.3657720000000004	1.7503884999999995
Q9BRT3	MIEN1	migration and invasion enhancer 1 [Source:HGNC Symbol;Acc:HGNC:28230]	0	0	0	170	389	56	2.2248414999999997	4.629619	1.9898335
O95168	NDUFB4	NADH:ubiquinone oxidoreductase subunit B4 [Source:HGNC Symbol;Acc:HGNC:7699]	0	0	0	239	279	34	2.9007359999999993	3.3859414999999995	1.2709630000000003
O95271	TNKS	tankyrase [Source:HGNC Symbol;Acc:HGNC:11941]	2	1	1	146	216	13	2.3836385	4.022565999999999	0.506694
Q96IX5	ATP5MD	ATP synthase membrane subunit DAPIT [Source:HGNC Symbol;Acc:HGNC:30889]	0	0	0	261	156	44	2.9203539999999997	2.1076945	1.6525789999999996
Q8WXC6	COPS9	COP9 signalosome subunit 9 [Source:HGNC Symbol;Acc:HGNC:21314]	0	0	0	220	275	65	2.7586075000000005	3.1945129999999993	2.639497
A1L188	NDUFAF8	NADH:ubiquinone oxidoreductase complex assembly factor 8 [Source:HGNC Symbol;Acc:HGNC:33551]	0	0	0	66	63	7	0.9267810000000001	0.8746419999999999	0.3713485
Q9Y5J9	TIMM8B	translocase of inner mitochondrial membrane 8 homolog B [Source:HGNC Symbol;Acc:HGNC:11818]	0	0	0	211	210	21	2.7625174999999995	2.5178364999999987	0.9295180000000001
Q7Z2W9	MRPL21	mitochondrial ribosomal protein L21 [Source:HGNC Symbol;Acc:HGNC:14479]	0	0	null	164	10	0	2.1942245000000002	0.25051249999999997	0.15000000000000002
Q9BRT2	UQCC2	ubiquinol-cytochrome c reductase complex assembly factor 2 [Source:HGNC Symbol;Acc:HGNC:21237]	0	0	0	135	148	32	2.2676304999999997	1.7767469999999996	1.4538915000000001
O00483	NDUFA4	NDUFA4 mitochondrial complex associated [Source:HGNC Symbol;Acc:HGNC:7687]	0	0	null	125	85	0	2.1974970000000003	1.1002660000000002	0.15000000000000002
Q86VU5	COMTD1	catechol-O-methyltransferase domain containing 1 [Source:HGNC Symbol;Acc:HGNC:26309]	0	0	0	34	36	5	0.664029	0.8784500000000001	0.4022630000000001
Q8TCU4	ALMS1	ALMS1 centrosome and basal body associated protein [Source:HGNC Symbol;Acc:HGNC:428]	1	1	1	339	90	56	3.9423004999999995	1.6008735	1.4038944999999998
P82930	MRPS34	mitochondrial ribosomal protein S34 [Source:HGNC Symbol;Acc:HGNC:16618]	0	0	0	281	177	43	3.312986000000001	2.4853070000000006	1.7792035000000002
P05496	ATP5MC1	ATP synthase membrane subunit c locus 1 [Source:HGNC Symbol;Acc:HGNC:841]	0	0	0	221	258	38	3.2968955	3.0563370000000005	1.6899279999999997
Q92934	BAD	BCL2 associated agonist of cell death [Source:HGNC Symbol;Acc:HGNC:936]	0	0	0	187	172	28	2.9207874999999994	2.3913395	1.5726620000000002
P09669	COX6C	cytochrome c oxidase subunit 6C [Source:HGNC Symbol;Acc:HGNC:2285]	0	0	0	263	103	75	3.662761000000001	1.3173645	2.9580855
Q16540	MRPL23	mitochondrial ribosomal protein L23 [Source:HGNC Symbol;Acc:HGNC:10322]	0	0	null	271	112	0	3.2274164999999986	1.3495625	0.15000000000000002
O14949	UQCRQ	ubiquinol-cytochrome c reductase complex III subunit VII [Source:HGNC Symbol;Acc:HGNC:29594]	0	0	0	353	290	89	4.3361055	3.4079819999999996	3.196570000000001
Q9NX14	NDUFB11	NADH:ubiquinone oxidoreductase subunit B11 [Source:HGNC Symbol;Acc:HGNC:20372]	0	0	0	217	251	65	3.206294	3.1292074999999997	2.963687
Q99437	ATP6V0B	ATPase H+ transporting V0 subunit b [Source:HGNC Symbol;Acc:HGNC:861]	0	0	0	66	193	2	1.0936615	2.4617364999999998	0.24098400000000006
Q9ULH0	KIDINS220	kinase D interacting substrate 220 [Source:HGNC Symbol;Acc:HGNC:29508]	1	0	1	426	154	36	4.855072999999999	2.347632499999999	1.1955935000000002
Q6P161	MRPL54	mitochondrial ribosomal protein L54 [Source:HGNC Symbol;Acc:HGNC:16685]	0	0	0	157	290	49	1.9358330000000004	3.3475300000000003	1.8189410000000004
O75489	NDUFS3	NADH:ubiquinone oxidoreductase core subunit S3 [Source:HGNC Symbol;Acc:HGNC:7710]	0	0	0	274	198	72	3.5690739999999996	2.698512499999999	2.8272704999999996
Q9H061	TMEM126A	transmembrane protein 126A [Source:HGNC Symbol;Acc:HGNC:25382]	0	0	0	122	131	1	2.0183170000000006	1.9734200000000002	0.22616000000000003
P20674	COX5A	cytochrome c oxidase subunit 5A [Source:HGNC Symbol;Acc:HGNC:2267]	0	0	0	134	99	2	1.9109789999999995	1.4373845000000003	0.22684000000000007
P56381	ATP5F1E	ATP synthase F1 subunit epsilon [Source:HGNC Symbol;Acc:HGNC:838]	0	0	0	163	151	24	2.2916260000000004	1.9730969999999999	0.9334194999999998
Q8IWT0	ZBTB8OS	zinc finger and BTB domain containing 8 opposite strand [Source:HGNC Symbol;Acc:HGNC:24094]	0	0	0	116	22	7	1.5250364999999997	0.6403224999999998	0.4055355000000001
O43148	RNMT	RNA guanine-7 methyltransferase [Source:HGNC Symbol;Acc:HGNC:10075]	1	1	1	118	151	33	1.4037244999999998	3.1745040000000007	0.9585114999999997
P83876	TXNL4A	thioredoxin like 4A [Source:HGNC Symbol;Acc:HGNC:30551]	0	0	0	207	154	29	2.8414655	1.9341500000000003	1.176902
O75438	NDUFB1	NADH:ubiquinone oxidoreductase subunit B1 [Source:HGNC Symbol;Acc:HGNC:7695]	0	0	0	250	208	75	3.3305724999999993	2.4889195	2.8067770000000003
Q9NRX4	PHPT1	phosphohistidine phosphatase 1 [Source:HGNC Symbol;Acc:HGNC:30033]	0	0	0	102	324	15	1.487883	3.9805164999999993	0.6245295
P52815	MRPL12	mitochondrial ribosomal protein L12 [Source:HGNC Symbol;Acc:HGNC:10378]	0	0	0	301	183	17	3.6397174999999993	2.4272264999999997	0.8934525
P15954	COX7C	cytochrome c oxidase subunit 7C [Source:HGNC Symbol;Acc:HGNC:2292]	0	0	0	179	218	28	2.0939415000000006	2.7149599999999996	1.312936
Q9BSG0	PRADC1	protease associated domain containing 1 [Source:HGNC Symbol;Acc:HGNC:16047]	0	0	0	118	165	9	2.9817069999999997	2.2369540000000003	0.8537830000000002
O94888	UBXN7	UBX domain protein 7 [Source:HGNC Symbol;Acc:HGNC:29119]	2	1	1	370	274	88	4.5193485	4.1338395000000006	2.332247500000001
Q9NRP2	CMC2	C-X9-C motif containing 2 [Source:HGNC Symbol;Acc:HGNC:24447]	0	1	null	20	57	0	0.5731554999999999	1.6138785000000004	0.15000000000000002
Q86TS9	MRPL52	mitochondrial ribosomal protein L52 [Source:HGNC Symbol;Acc:HGNC:16655]	0	0	0	270	350	60	3.1847974999999997	4.058045	2.1858095
Q96I36	COX14	cytochrome c oxidase assembly factor COX14 [Source:HGNC Symbol;Acc:HGNC:28216]	0	0	0	67	146	19	1.4952949999999998	1.841313	0.8177344999999998
Q9NVP2	ASF1B	anti-silencing function 1B histone chaperone [Source:HGNC Symbol;Acc:HGNC:20996]	6	4	9	19	148	16	1.4806155	0.6554865000000004	1.7706780000000006
P20248	CCNA2	cyclin A2 [Source:HGNC Symbol;Acc:HGNC:1578]	6	4	9	68	631	46	2.3606629999999997	1.605931	1.3657294999999998
Q14680	MELK	maternal embryonic leucine zipper kinase [Source:HGNC Symbol;Acc:HGNC:16870]	6	4	9	64	257	48	2.6199895	0.9005924999999999	1.7991105
Q9BW19	KIFC1	kinesin family member C1 [Source:HGNC Symbol;Acc:HGNC:6389]	6	4	9	64	369	52	2.0150445	1.0620245	1.6805780000000001
Q9Y5N6	ORC6	origin recognition complex subunit 6 [Source:HGNC Symbol;Acc:HGNC:17151]	6	4	9	26	134	6	1.5943199999999997	0.5474939999999997	0.7937135
P54803	GALC	galactosylceramidase [Source:HGNC Symbol;Acc:HGNC:4115]	4	1	null	63	60	0	1.871267	1.700434	0.15000000000000002
Q9BUW7	C9orf16	chromosome 9 open reading frame 16 [Source:HGNC Symbol;Acc:HGNC:17823]	4	0	1	35	152	2	0.9817335000000001	2.4346555000000003	0.220057
P06703	S100A6	S100 calcium binding protein A6 [Source:HGNC Symbol;Acc:HGNC:10496]	4	0	8	25	25	9	1.644895	0.4636074999999999	1.4290289999999999
Q8IVJ1	SLC41A1	solute carrier family 41 member 1 [Source:HGNC Symbol;Acc:HGNC:19429]	4	0	null	31	1	0	1.0144925	0.16772249999999997	0.15000000000000002
Q15102	PAFAH1B3	platelet activating factor acetylhydrolase 1b catalytic subunit 3 [Source:HGNC Symbol;Acc:HGNC:8576]	1	0	8	21	12	1	0.5694750000000003	0.30096	0.297067
Q9Y2M0	FAN1	FANCD2 and FANCI associated nuclease 1 [Source:HGNC Symbol;Acc:HGNC:29170]	1	1	1	97	117	5	2.5061489999999997	3.084871500000001	0.4558385
Q01968	OCRL	OCRL inositol polyphosphate-5-phosphatase [Source:HGNC Symbol;Acc:HGNC:8108]	4	1	null	85	12	0	1.8473310000000003	1.1005464999999997	0.15000000000000002
P28370	SMARCA1	SWI/SNF related, matrix associated, actin dependent regulator of chromatin, subfamily a, member 1 [Source:HGNC Symbol;Acc:HGNC:11097]	4	1	null	78	5	0	2.2569290000000004	1.0192355	0.15000000000000002
Q9UBR5	CKLF	chemokine like factor [Source:HGNC Symbol;Acc:HGNC:13253]	4	1	null	3	8	0	0.5043224999999999	0.30363750000000006	0.15000000000000002
O00154	ACOT7	acyl-CoA thioesterase 7 [Source:HGNC Symbol;Acc:HGNC:24157]	4	1	null	5	51	0	0.49997049999999993	0.4050424999999999	0.15000000000000002
Q9H299	SH3BGRL3	SH3 domain binding glutamate rich protein like 3 [Source:HGNC Symbol;Acc:HGNC:15568]	4	1	8	16	195	9	0.9961240000000001	2.2812815000000004	1.166277
O75882	ATRN	attractin [Source:HGNC Symbol;Acc:HGNC:885]	4	1	1	110	80	19	2.9181695	1.855117	1.3033394999999994
O95251	KAT7	lysine acetyltransferase 7 [Source:HGNC Symbol;Acc:HGNC:17016]	4	1	2	102	58	3	2.482145	1.3969415	0.9680655
O14907	TAX1BP3	Tax1 binding protein 3 [Source:HGNC Symbol;Acc:HGNC:30684]	4	null	8	13	0	2	0.995733	0.15000000000000002	0.42021500000000006
Q15326	ZMYND11	zinc finger MYND-type containing 11 [Source:HGNC Symbol;Acc:HGNC:16966]	4	1	8	139	66	30	4.484413500000001	1.8582790000000005	2.6068315
P45954	ACADSB	acyl-CoA dehydrogenase short/branched chain [Source:HGNC Symbol;Acc:HGNC:91]	4	1	8	55	1	17	2.9167330000000002	0.2281405	2.244315
P31949	S100A11	S100 calcium binding protein A11 [Source:HGNC Symbol;Acc:HGNC:10488]	4	1	8	31	38	17	2.0043175	0.9608319999999999	2.4755915
Q6P9G0	CYB5D1	cytochrome b5 domain containing 1 [Source:HGNC Symbol;Acc:HGNC:26516]	1	1	1	153	3	10	2.9331294999999993	0.4439640000000001	0.7094019999999999
Q02252	ALDH6A1	aldehyde dehydrogenase 6 family member A1 [Source:HGNC Symbol;Acc:HGNC:7179]	4	1	8	19	18	5	1.1097179999999998	0.5381865	0.7019814999999999
Q9H8M5	CNNM2	cyclin and CBS domain divalent metal cation transport mediator 2 [Source:HGNC Symbol;Acc:HGNC:103]	4	null	null	10	0	0	0.7077360000000001	0.15000000000000002	0.15000000000000002
P63313	TMSB10	thymosin beta 10 [Source:HGNC Symbol;Acc:HGNC:11879]	4	1	8	28	113	12	2.2798619999999996	2.4674315000000004	1.6886445
Q9NX07	TRNAU1AP	tRNA selenocysteine 1 associated protein 1 [Source:HGNC Symbol;Acc:HGNC:30813]	4	0	null	4	4	0	0.6163355	0.42776299999999995	0.15000000000000002
Q9BW60	ELOVL1	ELOVL fatty acid elongase 1 [Source:HGNC Symbol;Acc:HGNC:14418]	7	null	null	1	0	0	0.9667224999999998	0.15000000000000002	0.15000000000000002
P31994	FCGR2B	Fc fragment of IgG receptor IIb [Source:HGNC Symbol;Acc:HGNC:3618]	5	4	6	255	513	157	1.9594034999999996	1.2419270000000002	1.392598
Q13651	IL10RA	interleukin 10 receptor subunit alpha [Source:HGNC Symbol;Acc:HGNC:5964]	5	4	6	165	914	79	1.2037365000000002	2.2568524999999995	0.7520719999999999
P25089	FPR3	formyl peptide receptor 3 [Source:HGNC Symbol;Acc:HGNC:3828]	5	4	6	246	612	169	1.9186545	1.5097279999999997	1.5253424999999998
Q02223	TNFRSF17	TNF receptor superfamily member 17 [Source:HGNC Symbol;Acc:HGNC:11913]	5	4	5	141	567	97	0.9284724999999998	1.333863	0.7760930000000001
A0A0C4DH43	IGHV2-70D	immunoglobulin heavy variable 2-70D [Source:HGNC Symbol;Acc:HGNC:49602]	5	4	5	123	213	32	0.8265575000000001	0.5750424999999999	0.35423800000000005
Q02556	IRF8	interferon regulatory factor 8 [Source:HGNC Symbol;Acc:HGNC:5358]	5	4	6	309	601	158	2.4007915	1.4956945	1.3970349999999998
A0A0C4DH32	IGHV3-20	immunoglobulin heavy variable 3-20 [Source:HGNC Symbol;Acc:HGNC:5585]	5	4	5	181	193	114	1.1678325000000003	0.5472645	0.8920839999999999
A0A075B6I9	IGLV7-46	immunoglobulin lambda variable 7-46 (gene/pseudogene) [Source:HGNC Symbol;Acc:HGNC:5930]	5	4	5	153	433	121	1.0091714999999999	1.063172	0.9392589999999998
P78410	BTN3A2	butyrophilin subfamily 3 member A2 [Source:HGNC Symbol;Acc:HGNC:1139]	5	4	6	174	269	2	1.1826225	0.7035540000000001	0.20296350000000007
A0A075B6J9	IGLV2-18	immunoglobulin lambda variable 2-18 [Source:HGNC Symbol;Acc:HGNC:5889]	5	4	5	231	339	115	1.4728975	0.8418999999999999	0.900006
Q92608	DOCK2	dedicator of cytokinesis 2 [Source:HGNC Symbol;Acc:HGNC:2988]	5	4	6	302	920	222	2.6305465	2.28911	2.0841749999999997
A0A0C4DH41	IGHV4-61	immunoglobulin heavy variable 4-61 [Source:HGNC Symbol;Acc:HGNC:5655]	5	4	5	213	428	131	1.3639444999999997	1.0292825	1.0095964999999998
P04432	IGKV1D-39	immunoglobulin kappa variable 1D-39 [Source:HGNC Symbol;Acc:HGNC:5756]	5	4	5	143	499	108	0.9785629999999997	1.2270690000000004	0.8593164999999999
P23083	IGHV1-2	immunoglobulin heavy variable 1-2 [Source:HGNC Symbol;Acc:HGNC:5550]	5	4	5	193	239	118	1.2402779999999998	0.6371265	0.918179
A0A0A0MS14	IGHV1-45	immunoglobulin heavy variable 1-45 [Source:HGNC Symbol;Acc:HGNC:5553]	5	4	5	121	386	100	0.8088179999999997	0.9394885000000001	0.7955325
Q6ZNK6	TIFAB	TIFA inhibitor [Source:HGNC Symbol;Acc:HGNC:34024]	5	4	6	303	826	144	2.099645	2.1205380000000003	1.2498744999999998
A0A075B6K4	IGLV3-10	immunoglobulin lambda variable 3-10 [Source:HGNC Symbol;Acc:HGNC:5897]	5	4	5	169	370	113	1.093364	0.90565	0.8829210000000001
A0A0B4J1Z2	IGKV1D-43	immunoglobulin kappa variable 1D-43 [Source:HGNC Symbol;Acc:HGNC:5758]	5	4	5	151	383	86	0.9955545	0.9949935	0.703996
A0A075B6K0	IGLV3-16	immunoglobulin lambda variable 3-16 [Source:HGNC Symbol;Acc:HGNC:5901]	5	4	5	141	345	96	0.9243329999999998	0.8709699999999998	0.7690210000000001
Q7L513	FCRLA	Fc receptor like A [Source:HGNC Symbol;Acc:HGNC:18504]	5	4	5	209	586	130	1.3796439999999999	1.422535	1.059925
P06315	IGKV5-2	immunoglobulin kappa variable 5-2 [Source:HGNC Symbol;Acc:HGNC:5835]	5	4	5	105	264	52	0.718463	0.7138135000000001	0.481976
A0A0K0K1G6	TRBV10-3	T cell receptor beta variable 10-3 [Source:HGNC Symbol;Acc:HGNC:12179]	5	4	6	244	242	13	1.6704119999999996	0.7492245	0.24384850000000005
A0A0B4J241	TRAV13-1	T cell receptor alpha variable 13-1 [Source:HGNC Symbol;Acc:HGNC:12108]	5	4	6	269	510	79	1.8923555	1.2974234999999998	0.7361600000000001
P01601	IGKV1D-16	immunoglobulin kappa variable 1D-16 [Source:HGNC Symbol;Acc:HGNC:5748]	5	4	5	220	198	109	1.4195004999999998	0.5843159999999997	0.8568345000000002
A0A075B6S5	IGKV1-27	immunoglobulin kappa variable 1-27 [Source:HGNC Symbol;Acc:HGNC:5735]	5	4	5	154	369	143	0.9997365	0.9053864999999999	1.097886
A0A0C4DH62	IGHJ1	immunoglobulin heavy joining 1 [Source:HGNC Symbol;Acc:HGNC:5532]	5	4	5	143	448	101	0.9404405	1.1117920000000001	0.8130000000000003
P01597	IGKV1-39	immunoglobulin kappa variable 1-39 (gene/pseudogene) [Source:HGNC Symbol;Acc:HGNC:5740]	5	4	5	147	491	129	0.9616735	1.1655204999999997	1.008041
A0A0A0MT36	IGKV6D-21	immunoglobulin kappa variable 6D-21 (non-functional) [Source:HGNC Symbol;Acc:HGNC:5837]	5	4	5	118	183	37	0.8292094999999998	0.5259465000000001	0.38627449999999997
O00574	CXCR6	C-X-C motif chemokine receptor 6 [Source:HGNC Symbol;Acc:HGNC:16647]	5	4	6	232	488	162	1.6292974999999994	1.1601825	1.440181
A0A075B6S4	IGKV1D-17	immunoglobulin kappa variable 1D-17 [Source:HGNC Symbol;Acc:HGNC:5749]	5	4	5	97	167	36	0.6804764999999999	0.4845855	0.38015449999999995
P32942	ICAM3	intercellular adhesion molecule 3 [Source:HGNC Symbol;Acc:HGNC:5346]	5	4	6	325	804	273	2.3464679999999998	1.9339969999999993	2.2521774999999997
Q8IWV1	LAX1	lymphocyte transmembrane adaptor 1 [Source:HGNC Symbol;Acc:HGNC:26005]	5	4	5	269	810	185	1.8840424999999996	1.9367679999999996	1.4469555000000003
O95727	CRTAM	cytotoxic and regulatory T cell molecule [Source:HGNC Symbol;Acc:HGNC:24313]	5	4	6	279	849	237	2.0078534999999995	2.067634	1.9722214999999998
P01593	IGKV1D-33	immunoglobulin kappa variable 1D-33 [Source:HGNC Symbol;Acc:HGNC:5753]	5	4	5	80	296	1	0.5821059999999998	0.8480795	0.15783700000000003
P01615	IGKV2D-28	immunoglobulin kappa variable 2D-28 [Source:HGNC Symbol;Acc:HGNC:5799]	5	4	5	127	349	11	0.8475184999999998	0.8915909999999998	0.22310850000000007
P01742	IGHV1-69	immunoglobulin heavy variable 1-69 [Source:HGNC Symbol;Acc:HGNC:5558]	5	4	5	130	563	113	0.8584835	1.311763	0.8851990000000001
A0A075B6I1	IGLV4-60	immunoglobulin lambda variable 4-60 [Source:HGNC Symbol;Acc:HGNC:5920]	5	4	5	149	126	78	0.9747804999999999	0.4114345	0.6498
Q93091	RNASE6	ribonuclease A family member k6 [Source:HGNC Symbol;Acc:HGNC:10048]	5	4	6	170	653	155	1.2892720000000002	1.5367834999999999	1.4217275000000005
Q9NSI8	SAMSN1	SAM domain, SH3 domain and nuclear localization signals 1 [Source:HGNC Symbol;Acc:HGNC:10528]	5	4	6	286	863	237	2.1733229999999994	2.201305	2.062602
O60759	CYTIP	cytohesin 1 interacting protein [Source:HGNC Symbol;Acc:HGNC:9506]	5	4	6	299	791	259	2.1383029999999996	1.936377	2.1997834999999997
P55160	NCKAP1L	NCK associated protein 1 like [Source:HGNC Symbol;Acc:HGNC:4862]	5	4	6	342	900	271	2.5567070000000003	2.2183985	2.478685499999999
Q9HBG7	LY9	lymphocyte antigen 9 [Source:HGNC Symbol;Acc:HGNC:6730]	5	4	6	368	868	291	2.5131360000000003	2.0832059999999997	2.3417334999999997
P01763	IGHV3-48	immunoglobulin heavy variable 3-48 [Source:HGNC Symbol;Acc:HGNC:5606]	5	4	5	150	396	154	0.976285	0.9585965	1.1770464999999999
A0A075B6R2	IGHV4-4	immunoglobulin heavy variable 4-4 [Source:HGNC Symbol;Acc:HGNC:5652]	5	4	5	134	263	102	0.8828020000000001	0.6830689999999999	0.8074919999999999
P06310	IGKV2-30	immunoglobulin kappa variable 2-30 [Source:HGNC Symbol;Acc:HGNC:5785]	5	4	5	185	233	124	1.3165314999999997	0.6508880000000001	0.9610700000000001
P19397	CD53	CD53 molecule [Source:HGNC Symbol;Acc:HGNC:1686]	5	4	6	362	908	317	2.7762450000000007	2.205776	2.8328719999999996
Q13519	PNOC	prepronociceptin [Source:HGNC Symbol;Acc:HGNC:9163]	5	4	5	85	408	72	0.6853809999999999	1.0045645	0.6317035000000002
P51681	CCR5	C-C motif chemokine receptor 5 (gene/pseudogene) [Source:HGNC Symbol;Acc:HGNC:1606]	5	4	6	295	749	231	2.1393315000000004	1.7738485	2.0150105
Q13422	IKZF1	IKAROS family zinc finger 1 [Source:HGNC Symbol;Acc:HGNC:13176]	5	4	6	268	801	306	2.0662145	2.0697164999999997	2.6651160000000003
Q03518	TAP1	transporter 1, ATP binding cassette subfamily B member [Source:HGNC Symbol;Acc:HGNC:43]	5	4	6	279	738	81	2.0241565000000006	1.7765090000000001	1.2249185
Q7Z6I6	ARHGAP30	Rho GTPase activating protein 30 [Source:HGNC Symbol;Acc:HGNC:27414]	5	4	6	347	930	253	2.5819859999999997	2.3202625	2.2389005000000006
O75791	GRAP2	GRB2 related adaptor protein 2 [Source:HGNC Symbol;Acc:HGNC:4563]	5	4	6	204	673	105	1.5716249999999998	1.6544829999999997	0.9670880000000002
P42081	CD86	CD86 molecule [Source:HGNC Symbol;Acc:HGNC:1705]	5	4	6	309	822	251	2.4769514999999998	1.9981379999999997	2.30203
A0A0B4J1Y9	IGHV3-72	immunoglobulin heavy variable 3-72 [Source:HGNC Symbol;Acc:HGNC:5622]	5	4	5	183	436	131	1.182631	1.0466735	1.0095285
P06340	HLA-DOA	major histocompatibility complex, class II, DO alpha [Source:HGNC Symbol;Acc:HGNC:4936]	5	4	6	273	740	153	1.8610839999999995	1.782629	1.456824
P0DP09	IGKV1D-13	immunoglobulin kappa variable 1D-13 [Source:HGNC Symbol;Acc:HGNC:5747]	5	4	5	109	121	67	0.7413535000000001	0.398744	0.5785955
P30203	CD6	CD6 molecule [Source:HGNC Symbol;Acc:HGNC:1691]	5	4	6	145	833	100	1.2836110000000003	2.0366260000000005	1.0221425
A0A0C4DH24	IGKV6-21	immunoglobulin kappa variable 6-21 (non-functional) [Source:HGNC Symbol;Acc:HGNC:5836]	5	4	5	165	280	109	1.1039465000000004	0.7362875	0.8560609999999998
Q08881	ITK	IL2 inducible T cell kinase [Source:HGNC Symbol;Acc:HGNC:6171]	5	4	6	264	745	254	2.0300045	1.9536745	2.1572155
P14927	UQCRB	ubiquinol-cytochrome c reductase binding protein [Source:HGNC Symbol;Acc:HGNC:12582]	0	0	0	131	96	11	1.5657259999999997	1.4157689999999996	0.519495
Q9H0A8	COMMD4	COMM domain containing 4 [Source:HGNC Symbol;Acc:HGNC:26027]	1	0	0	248	170	11	2.6322379999999996	2.2969215000000003	0.5752040000000002
Q96CD2	PPCDC	phosphopantothenoylcysteine decarboxylase [Source:HGNC Symbol;Acc:HGNC:28107]	0	null	null	58	0	0	0.8077555	0.15000000000000002	0.15000000000000002
Q9BSH4	TACO1	translational activator of cytochrome c oxidase I [Source:HGNC Symbol;Acc:HGNC:24316]	0	0	null	48	51	0	0.9070695000000003	1.0862835	0.15000000000000002
Q9BWJ5	SF3B5	splicing factor 3b subunit 5 [Source:HGNC Symbol;Acc:HGNC:21083]	0	0	0	64	355	16	1.1104999999999998	4.1872535	0.721489
Q9Y2Q5	LAMTOR2	late endosomal/lysosomal adaptor, MAPK and MTOR activator 2 [Source:HGNC Symbol;Acc:HGNC:29796]	0	0	0	205	234	13	2.4299720000000002	3.1305080000000007	0.5549739999999999
Q9H2Q1	ARHGAP42	Rho GTPase activating protein 42 [Source:HGNC Symbol;Acc:HGNC:26545]	1	0	null	142	22	0	1.524739	0.5091930000000001	0.15000000000000002
P48047	ATP5PO	ATP synthase peripheral stalk subunit OSCP [Source:HGNC Symbol;Acc:HGNC:850]	0	0	0	315	150	45	3.868019	2.0906095	1.6924439999999998
Q9P0P0	RNF181	ring finger protein 181 [Source:HGNC Symbol;Acc:HGNC:28037]	0	0	0	111	200	2	1.3030590000000002	2.4492329999999995	0.5586970000000001
Q8TAE8	GADD45GIP1	GADD45G interacting protein 1 [Source:HGNC Symbol;Acc:HGNC:29996]	0	0	0	271	283	90	3.046477	3.2687519999999997	3.6351445
Q969H6	POP5	POP5 homolog, ribonuclease P/MRP subunit [Source:HGNC Symbol;Acc:HGNC:17689]	0	0	0	167	75	25	2.362363	1.153629	1.4012255000000005
A0A096LP01	SMIM26	small integral membrane protein 26 [Source:HGNC Symbol;Acc:HGNC:43430]	0	0	0	136	38	16	1.805001	0.7657230000000002	0.7163889999999998
Q99714	HSD17B10	hydroxysteroid 17-beta dehydrogenase 10 [Source:HGNC Symbol;Acc:HGNC:4800]	0	0	0	51	138	3	0.90684	1.6214095000000004	0.339856
P84101	SERF2	small EDRK-rich factor 2 [Source:HGNC Symbol;Acc:HGNC:10757]	0	0	0	234	212	48	2.8553885	2.4817625	1.6126800000000001
Q86Y39	NDUFA11	NADH:ubiquinone oxidoreductase subunit A11 [Source:HGNC Symbol;Acc:HGNC:20371]	1	0	0	419	299	87	4.4460275000000005	3.6902245	3.1223820000000004
Q86WX3	RPS19BP1	ribosomal protein S19 binding protein 1 [Source:HGNC Symbol;Acc:HGNC:28749]	0	0	0	145	231	9	2.4586170000000007	2.9991234999999996	1.7408854999999996
O94916	NFAT5	nuclear factor of activated T cells 5 [Source:HGNC Symbol;Acc:HGNC:7774]	1	1	1	379	107	125	4.111883999999999	1.880362	2.9381445
P17980	PSMC3	proteasome 26S subunit, ATPase 3 [Source:HGNC Symbol;Acc:HGNC:9549]	0	0	0	46	166	6	0.9064915	2.0779444999999996	0.44810350000000015
Q9UBK9	UXT	ubiquitously expressed prefoldin like chaperone [Source:HGNC Symbol;Acc:HGNC:12641]	0	0	0	183	145	11	2.4249824999999996	2.1297094999999997	0.679618
Q9Y3B2	EXOSC1	exosome component 1 [Source:HGNC Symbol;Acc:HGNC:17286]	0	0	0	228	142	2	2.5075855	2.0467835	0.23293450000000007
O43805	SSNA1	SS nuclear autoantigen 1 [Source:HGNC Symbol;Acc:HGNC:11321]	0	0	0	190	274	18	2.3730899999999995	3.468085500000001	0.8895510000000001
Q9NVW2	RLIM	ring finger protein, LIM domain interacting [Source:HGNC Symbol;Acc:HGNC:13429]	1	1	1	221	42	21	2.449267	1.2833645000000005	0.589348
Q969L4	LSM10	LSM10, U7 small nuclear RNA associated [Source:HGNC Symbol;Acc:HGNC:17562]	0	0	0	59	67	13	1.1508154999999998	1.0851275000000002	0.7004090000000002
O14727	APAF1	apoptotic peptidase activating factor 1 [Source:HGNC Symbol;Acc:HGNC:576]	1	0	1	217	81	48	2.5783565	1.3694524999999997	1.2584934999999997
Q4U2R6	MRPL51	mitochondrial ribosomal protein L51 [Source:HGNC Symbol;Acc:HGNC:14044]	0	0	0	112	157	13	2.2062689999999994	2.2725265	0.9759790000000003
Q16774	GUK1	guanylate kinase 1 [Source:HGNC Symbol;Acc:HGNC:4693]	0	0	null	104	246	0	1.3339055000000002	3.1606744999999994	0.15000000000000002
O00165	HAX1	HCLS1 associated protein X-1 [Source:HGNC Symbol;Acc:HGNC:16915]	0	0	null	31	119	0	0.4812365	1.5191799999999995	0.15000000000000002
O95169	NDUFB8	NADH:ubiquinone oxidoreductase subunit B8 [Source:HGNC Symbol;Acc:HGNC:7703]	0	0	0	323	249	85	3.9772525000000005	3.1554895	3.0332339999999998
Q9UII2	ATP5IF1	ATP synthase inhibitory factor subunit 1 [Source:HGNC Symbol;Acc:HGNC:871]	0	0	0	211	74	35	2.7078284999999997	1.066793	1.3347640000000005
Q9BW66	CINP	cyclin dependent kinase 2 interacting protein [Source:HGNC Symbol;Acc:HGNC:23789]	0	0	0	60	18	8	1.1076695000000003	0.76047	0.534166
Q86XT9	TMEM219	transmembrane protein 219 [Source:HGNC Symbol;Acc:HGNC:25201]	1	0	0	322	282	42	3.388704	3.5145465000000002	1.513009
P51970	NDUFA8	NADH:ubiquinone oxidoreductase subunit A8 [Source:HGNC Symbol;Acc:HGNC:7692]	0	0	0	123	232	44	1.7713495	2.8511555	1.9860765000000005
Q9HCK1	ZDBF2	zinc finger DBF-type containing 2 [Source:HGNC Symbol;Acc:HGNC:29313]	2	0	1	92	52	1	1.1996140000000002	0.8325925000000002	0.17112250000000004
Q99622	C12orf57	chromosome 12 open reading frame 57 [Source:HGNC Symbol;Acc:HGNC:29521]	0	0	0	143	131	1	1.6980709999999997	1.7070979999999998	0.1998355
Q9UNM6	PSMD13	proteasome 26S subunit, non-ATPase 13 [Source:HGNC Symbol;Acc:HGNC:9558]	0	0	0	122	74	7	1.7886299999999997	1.3221755	0.735752
Q13084	MRPL28	mitochondrial ribosomal protein L28 [Source:HGNC Symbol;Acc:HGNC:14484]	0	0	0	76	328	55	1.1741819999999994	3.9478085000000007	2.1206739999999993
Q8N2U0	TMEM256	transmembrane protein 256 [Source:HGNC Symbol;Acc:HGNC:28618]	0	0	0	301	245	16	3.324529	2.9477155	0.6262209999999999
Q6GMV3	PTRHD1	peptidyl-tRNA hydrolase domain containing 1 [Source:HGNC Symbol;Acc:HGNC:33782]	0	0	null	14	77	0	0.37695850000000003	1.0184705	0.15000000000000002
O15084	ANKRD28	ankyrin repeat domain 28 [Source:HGNC Symbol;Acc:HGNC:29024]	0	1	1	18	43	1	0.3337615	1.2471544999999997	0.1805745
P28070	PSMB4	proteasome subunit beta 4 [Source:HGNC Symbol;Acc:HGNC:9541]	0	0	0	250	248	15	3.1790855	3.0976554999999992	0.9524680000000002
Q9HCE0	EPG5	ectopic P-granules autophagy protein 5 homolog [Source:HGNC Symbol;Acc:HGNC:29331]	1	0	1	34	124	1	0.4823584999999999	1.9023344999999998	0.1718365
Q5JSZ5	PRRC2B	proline rich coiled-coil 2B [Source:HGNC Symbol;Acc:HGNC:28121]	1	1	1	556	69	148	5.918788500000001	1.9720175000000009	3.9250879999999997
Q9Y2R0	COA3	cytochrome c oxidase assembly factor 3 [Source:HGNC Symbol;Acc:HGNC:24990]	0	0	0	238	297	56	3.4959569999999998	3.994533	2.2585355000000003
Q9Y4Z0	LSM4	LSM4 homolog, U6 small nuclear RNA and mRNA degradation associated [Source:NCBI gene;Acc:25804]	0	0	0	187	230	6	2.1304319999999994	2.8851215	0.36208350000000017
Q9P0J6	MRPL36	mitochondrial ribosomal protein L36 [Source:HGNC Symbol;Acc:HGNC:14490]	0	0	null	92	252	0	1.224196	2.9739804999999992	0.15000000000000002
P36542	ATP5F1C	ATP synthase F1 subunit gamma [Source:HGNC Symbol;Acc:HGNC:833]	0	0	0	101	124	12	2.1449415	1.8415679999999999	0.6217415
P63241	EIF5A	eukaryotic translation initiation factor 5A [Source:HGNC Symbol;Acc:HGNC:3300]	0	0	null	45	168	0	0.6129865000000001	2.315018	0.15000000000000002
Q9BTX3	TMEM208	transmembrane protein 208 [Source:HGNC Symbol;Acc:HGNC:25015]	0	0	0	368	319	30	3.857997499999999	3.8129135	1.1128205
Q9H840	GEMIN7	gem nuclear organelle associated protein 7 [Source:HGNC Symbol;Acc:HGNC:20045]	0	0	null	90	23	0	1.267359	0.4741135	0.15000000000000002
Q92979	EMG1	EMG1 N1-specific pseudouridine methyltransferase [Source:HGNC Symbol;Acc:HGNC:16912]	0	0	null	111	43	0	1.2933690000000004	0.8947784999999999	0.15000000000000002
P20618	PSMB1	proteasome subunit beta 1 [Source:HGNC Symbol;Acc:HGNC:9537]	0	0	0	135	189	9	1.7827904999999997	2.6676235000000004	0.8498729999999999
Q9BYC9	MRPL20	mitochondrial ribosomal protein L20 [Source:HGNC Symbol;Acc:HGNC:14478]	0	0	0	58	169	4	1.1835404999999997	2.384089	0.32238849999999997
P82675	MRPS5	mitochondrial ribosomal protein S5 [Source:HGNC Symbol;Acc:HGNC:14498]	0	0	null	42	31	0	0.6255325	0.571532	0.15000000000000002
P26885	FKBP2	FKBP prolyl isomerase 2 [Source:HGNC Symbol;Acc:HGNC:3718]	0	0	0	201	204	30	3.005235	2.5560949999999996	1.6894519999999997
Q6PKH6	DHRS4L2	dehydrogenase/reductase 4 like 2 [Source:HGNC Symbol;Acc:HGNC:19731]	0	0	null	24	8	0	0.42090350000000004	0.422663	0.15000000000000002
Q9UL33	TRAPPC2L	trafficking protein particle complex 2 like [Source:HGNC Symbol;Acc:HGNC:30887]	0	0	0	265	80	22	2.9131374999999995	1.8281039999999997	0.8574295000000001
Q96H20	SNF8	SNF8 subunit of ESCRT-II [Source:HGNC Symbol;Acc:HGNC:17028]	0	0	null	95	112	0	1.3292560000000004	1.4403425	0.15000000000000002
Q76L83	ASXL2	ASXL transcriptional regulator 2 [Source:HGNC Symbol;Acc:HGNC:23805]	1	1	1	454	235	192	5.036242	3.5196635000000005	4.867466
Q8N5L8	RPP25L	ribonuclease P/MRP subunit p25 like [Source:HGNC Symbol;Acc:HGNC:19909]	0	0	0	133	157	17	2.4475329999999995	2.149693	1.0665295
Q9NX18	SDHAF2	succinate dehydrogenase complex assembly factor 2 [Source:HGNC Symbol;Acc:HGNC:26034]	0	0	0	168	188	9	2.1278394999999994	2.3409684999999993	0.4521920000000001
Q8N5C8	TAB3	TGF-beta activated kinase 1 (MAP3K7) binding protein 3 [Source:HGNC Symbol;Acc:HGNC:30681]	1	1	1	168	27	26	2.0242415	0.6188855	0.9427355000000001
O60281	ZNF292	zinc finger protein 292 [Source:HGNC Symbol;Acc:HGNC:18410]	0	1	1	82	226	55	1.1005379999999998	4.271531	1.3769665
Q6P1K2	PMF1	polyamine modulated factor 1 [Source:HGNC Symbol;Acc:HGNC:9112]	0	0	0	136	113	3	1.8952199999999997	1.5756115	0.256471
O76095	JTB	jumping translocation breakpoint [Source:HGNC Symbol;Acc:HGNC:6201]	0	0	null	63	168	0	1.4309244999999997	2.328991999999999	0.15000000000000002
O75391	SPAG7	sperm associated antigen 7 [Source:HGNC Symbol;Acc:HGNC:11216]	0	0	null	5	225	0	0.246084	2.721488	0.15000000000000002
Q15126	PMVK	phosphomevalonate kinase [Source:HGNC Symbol;Acc:HGNC:9141]	0	0	null	27	4	0	0.562743	0.22965350000000007	0.15000000000000002
Q15596	NCOA2	nuclear receptor coactivator 2 [Source:HGNC Symbol;Acc:HGNC:7669]	1	1	1	387	166	82	4.248241	2.5508674999999994	1.9739299999999997
Q9Y5L4	TIMM13	translocase of inner mitochondrial membrane 13 [Source:HGNC Symbol;Acc:HGNC:11816]	0	0	0	205	221	42	2.6075200000000005	2.716762	1.9733774999999996
O15304	SIVA1	SIVA1 apoptosis inducing factor [Source:HGNC Symbol;Acc:HGNC:17712]	0	0	0	176	167	27	2.2379825	2.0994664999999997	1.4357609999999998
O75352	MPDU1	mannose-P-dolichol utilization defect 1 [Source:HGNC Symbol;Acc:HGNC:7207]	0	0	null	6	127	0	0.29594499999999996	1.6865025000000002	0.15000000000000002
Q5XKL5	BTBD8	BTB domain containing 8 [Source:HGNC Symbol;Acc:HGNC:21019]	1	0	1	179	44	40	1.968048	0.7161169999999998	0.9299175000000002
Q9UJK0	TSR3	TSR3 ribosome maturation factor [Source:HGNC Symbol;Acc:HGNC:14175]	0	0	0	20	229	1	0.402807	2.8680365000000005	0.19524550000000002
Q9UIF9	BAZ2A	bromodomain adjacent to zinc finger domain 2A [Source:HGNC Symbol;Acc:HGNC:962]	1	1	1	366	47	44	4.0749685	1.650794	1.4943429999999995
Q3L8U1	CHD9	chromodomain helicase DNA binding protein 9 [Source:HGNC Symbol;Acc:HGNC:25701]	1	1	1	368	107	154	3.924238	1.9592504999999996	3.583014
O75964	ATP5MG	ATP synthase membrane subunit g [Source:HGNC Symbol;Acc:HGNC:14247]	0	0	0	119	240	21	1.6188085000000003	3.1287909999999997	0.899411
Q9NV31	IMP3	IMP U3 small nucleolar ribonucleoprotein 3 [Source:HGNC Symbol;Acc:HGNC:14497]	0	0	null	108	51	0	1.523005	1.1713684999999998	0.15000000000000002
Q15843	NEDD8	neural precursor cell expressed, developmentally down-regulated 8 [Source:HGNC Symbol;Acc:HGNC:7732]	0	0	0	150	298	9	2.3254814999999995	3.5105175000000006	0.47005899999999995
Q9H0F6	SHARPIN	SHANK associated RH domain interactor [Source:HGNC Symbol;Acc:HGNC:25321]	0	0	0	140	285	16	1.9584004999999998	3.7369745	0.667123
P59998	ARPC4	actin related protein 2/3 complex subunit 4 [Source:HGNC Symbol;Acc:HGNC:707]	0	0	0	83	76	1	1.3422100000000001	1.6009924999999996	0.23901200000000003
Q9UKA4	AKAP11	A-kinase anchoring protein 11 [Source:HGNC Symbol;Acc:HGNC:369]	1	1	1	339	211	121	3.7313985	3.0373820000000005	3.042584
P25787	PSMA2	proteasome subunit alpha 2 [Source:HGNC Symbol;Acc:HGNC:9531]	0	0	null	142	24	0	1.9323820000000005	1.1277295000000003	0.15000000000000002
P09234	SNRPC	small nuclear ribonucleoprotein polypeptide C [Source:HGNC Symbol;Acc:HGNC:11157]	0	0	0	117	315	1	2.1227225	3.9490579999999995	0.2134865
Q9GZQ3	COMMD5	COMM domain containing 5 [Source:HGNC Symbol;Acc:HGNC:17902]	0	0	0	149	165	3	1.7878565000000002	2.211488	0.24354250000000008
Q9Y2B0	CNPY2	canopy FGF signaling regulator 2 [Source:HGNC Symbol;Acc:HGNC:13529]	0	0	0	283	183	37	3.3177630000000002	2.543821	1.5176925
Q9NZ42	PSENEN	presenilin enhancer, gamma-secretase subunit [Source:HGNC Symbol;Acc:HGNC:30100]	0	0	0	266	231	33	3.224365	2.7024394999999997	1.336634
O14734	ACOT8	acyl-CoA thioesterase 8 [Source:HGNC Symbol;Acc:HGNC:15919]	0	0	0	84	166	1	1.086972	2.1136530000000002	0.1821385000000001
O00244	ATOX1	antioxidant 1 copper chaperone [Source:HGNC Symbol;Acc:HGNC:798]	0	0	0	66	109	3	1.0913494999999998	1.4057985000000006	0.3408165000000001
P07741	APRT	adenine phosphoribosyltransferase [Source:HGNC Symbol;Acc:HGNC:626]	0	0	0	175	240	25	1.9934375000000002	3.172991	0.9848020000000002
Q9UDW1	UQCR10	ubiquinol-cytochrome c reductase, complex III subunit X [Source:HGNC Symbol;Acc:HGNC:30863]	0	0	0	151	310	7	2.7404089999999997	3.7538385	0.7956005000000002
C9JLW8	MCRIP1	MAPK regulated corepressor interacting protein 1 [Source:HGNC Symbol;Acc:HGNC:28007]	0	0	0	114	153	9	1.5056395000000005	1.869788	0.5257680000000001
Q69YL0	NCBP2AS2	NCBP2 antisense 2 (head to head) [Source:HGNC Symbol;Acc:HGNC:25121]	0	0	0	123	66	13	1.9684814999999998	1.0233835	0.6310319999999999
Q9Y284	WDR83OS	WD repeat domain 83 opposite strand [Source:HGNC Symbol;Acc:HGNC:30203]	0	0	0	140	245	33	2.038734	3.0336250000000002	1.9472825000000002
Q9UDX5	MTFP1	mitochondrial fission process 1 [Source:HGNC Symbol;Acc:HGNC:26945]	0	1	null	23	17	0	0.4986359999999999	0.9685330000000002	0.15000000000000002
Q9BZL1	UBL5	ubiquitin like 5 [Source:HGNC Symbol;Acc:HGNC:13736]	0	0	0	359	231	63	3.9552460000000007	2.7502095	2.4422800000000002
Q96GC5	MRPL48	mitochondrial ribosomal protein L48 [Source:HGNC Symbol;Acc:HGNC:16653]	0	0	0	76	189	1	1.3661375	2.2904275000000003	0.20600649999999998
Q8NCN4	RNF169	ring finger protein 169 [Source:HGNC Symbol;Acc:HGNC:26961]	1	1	1	488	274	203	5.210993499999999	4.188452	4.8814994999999985
A6NFY7	SDHAF1	succinate dehydrogenase complex assembly factor 1 [Source:HGNC Symbol;Acc:HGNC:33867]	0	0	0	75	70	11	1.124661	1.2206514999999998	0.7763225000000002
O60315	ZEB2	zinc finger E-box binding homeobox 2 [Source:HGNC Symbol;Acc:HGNC:14881]	8	3	10	10	31	5	1.3478199999999996	1.1956615000000002	1.2722124999999997
Q96PE1	ADGRA2	adhesion G protein-coupled receptor A2 [Source:HGNC Symbol;Acc:HGNC:17849]	8	3	10	15	37	5	1.877727	3.3033299999999994	0.9345415
Q02153	GUCY1B1	guanylate cyclase 1 soluble subunit beta 1 [Source:HGNC Symbol;Acc:HGNC:4687]	8	3	null	1	5	0	0.334824	0.390601	0.15000000000000002
Q7Z340	ZNF551	zinc finger protein 551 [Source:HGNC Symbol;Acc:HGNC:25108]	2	1	2	92	49	4	2.604783	1.5109689999999998	0.5149730000000001
Q5VVJ2	MYSM1	Myb like, SWIRM and MPN domains 1 [Source:HGNC Symbol;Acc:HGNC:29401]	2	2	2	137	96	19	2.8175549999999987	2.7672265	1.4706535000000003
P30414	NKTR	natural killer cell triggering receptor [Source:HGNC Symbol;Acc:HGNC:7833]	2	2	2	137	122	50	3.566252	3.7968824999999997	3.6155859999999995
Q96N20	ZNF75A	zinc finger protein 75a [Source:HGNC Symbol;Acc:HGNC:13146]	2	2	null	38	7	0	1.3975960000000003	0.858067	0.15000000000000002
Q15047	SETDB1	SET domain bifurcated histone lysine methyltransferase 1 [Source:HGNC Symbol;Acc:HGNC:10761]	2	1	2	129	40	1	2.7229925	1.2724930000000003	0.24540400000000004
Q9BQF6	SENP7	SUMO specific peptidase 7 [Source:HGNC Symbol;Acc:HGNC:30402]	2	2	2	127	68	17	2.5874854999999997	2.207450499999999	1.3749775
Q6IN85	PPP4R3A	protein phosphatase 4 regulatory subunit 3A [Source:HGNC Symbol;Acc:HGNC:20219]	2	3	2	49	2	2	1.5249855	0.448707	0.3107265
Q7Z6E9	RBBP6	RB binding protein 6, ubiquitin ligase [Source:HGNC Symbol;Acc:HGNC:9889]	2	2	2	50	35	9	1.4173585	1.480029	0.8167995000000001
P49756	RBM25	RNA binding motif protein 25 [Source:HGNC Symbol;Acc:HGNC:23244]	2	2	2	139	82	29	3.6545414999999997	2.6177624999999995	2.0752330000000003
Q49AM3	TTC31	tetratricopeptide repeat domain 31 [Source:HGNC Symbol;Acc:HGNC:25759]	2	2	null	4	2	0	0.2614349999999999	0.26639050000000003	0.15000000000000002
Q5T011	SZT2	SZT2 subunit of KICSTOR complex [Source:HGNC Symbol;Acc:HGNC:29040]	2	1	2	68	22	1	1.5699079999999999	0.979821	0.23564599999999997
Q5W0Q7	USPL1	ubiquitin specific peptidase like 1 [Source:HGNC Symbol;Acc:HGNC:20294]	2	2	2	33	3	5	1.0193205000000003	0.24293900000000002	0.5326445
Q96N46	TTC14	tetratricopeptide repeat domain 14 [Source:HGNC Symbol;Acc:HGNC:24697]	2	2	2	96	79	66	3.229329	2.341504	3.740893
Q53TQ3	INO80D	INO80 complex subunit D [Source:HGNC Symbol;Acc:HGNC:25997]	2	1	2	55	6	11	1.2248929999999998	0.4318430000000001	0.9535135000000001
Q49AG3	ZBED5	zinc finger BED-type containing 5 [Source:HGNC Symbol;Acc:HGNC:30803]	2	null	2	41	0	8	1.5756624999999997	0.15000000000000002	0.622362
Q07955	SRSF1	serine and arginine rich splicing factor 1 [Source:HGNC Symbol;Acc:HGNC:10780]	2	null	2	41	0	1	2.0185124999999995	0.15000000000000002	0.28231950000000006
Q8TF45	ZNF418	zinc finger protein 418 [Source:HGNC Symbol;Acc:HGNC:20647]	2	1	2	78	17	6	1.8992659999999997	0.8640509999999999	0.6483039999999999
O95104	SCAF4	SR-related CTD associated factor 4 [Source:HGNC Symbol;Acc:HGNC:19304]	2	1	null	27	1	0	0.763037	0.20550500000000005	0.15000000000000002
Q8N684	CPSF7	cleavage and polyadenylation specific factor 7 [Source:HGNC Symbol;Acc:HGNC:30098]	2	2	2	103	38	6	2.5608635000000004	1.8020769999999995	0.5832620000000001
O15151	MDM4	MDM4 regulator of p53 [Source:HGNC Symbol;Acc:HGNC:6974]	2	null	2	50	0	2	1.6946369999999995	0.15000000000000002	0.2993450000000001
Q7Z3K3	POGZ	pogo transposable element derived with ZNF domain [Source:HGNC Symbol;Acc:HGNC:18801]	2	2	2	121	52	9	2.9787234999999996	1.8273729999999997	1.0146030000000001
O60583	CCNT2	cyclin T2 [Source:HGNC Symbol;Acc:HGNC:1600]	2	1	2	99	14	14	2.401267499999999	0.6062884999999998	1.0956420000000002
Q9NR11	ZNF302	zinc finger protein 302 [Source:HGNC Symbol;Acc:HGNC:13848]	2	1	2	26	20	15	0.9552135000000003	1.3249549999999999	1.0273529999999997
Q13247	SRSF6	serine and arginine rich splicing factor 6 [Source:HGNC Symbol;Acc:HGNC:10788]	2	null	2	67	0	12	2.2150070000000004	0.15000000000000002	0.782944
Q92833	JARID2	jumonji and AT-rich interaction domain containing 2 [Source:HGNC Symbol;Acc:HGNC:6196]	2	3	null	1	2	0	0.1752365	0.7836239999999998	0.15000000000000002
Q9H307	PNN	pinin, desmosome associated protein [Source:HGNC Symbol;Acc:HGNC:9162]	2	2	2	56	65	9	1.8168414999999996	2.189167	0.6892484999999999
Q14498	RBM39	RNA binding motif protein 39 [Source:HGNC Symbol;Acc:HGNC:15923]	2	2	2	85	46	50	2.778795	1.6478105000000003	3.0290264999999996
O60502	OGA	O-GlcNAcase [Source:HGNC Symbol;Acc:HGNC:7056]	2	null	null	99	0	0	2.4112465	0.15000000000000002	0.15000000000000002
Q9Y5B6	PAXBP1	PAX3 and PAX7 binding protein 1 [Source:HGNC Symbol;Acc:HGNC:13579]	2	2	2	136	70	53	3.806589499999999	2.2685655000000002	3.3581975
Q8NDV7	TNRC6A	trinucleotide repeat containing adaptor 6A [Source:HGNC Symbol;Acc:HGNC:11969]	2	1	2	129	25	12	3.102526	0.8923389999999999	1.215067
O14776	TCERG1	transcription elongation regulator 1 [Source:HGNC Symbol;Acc:HGNC:15630]	2	2	2	102	35	20	2.8035639999999993	1.2942954999999996	1.2493135000000002
Q96BU1	S100PBP	S100P binding protein [Source:HGNC Symbol;Acc:HGNC:25768]	2	1	null	13	6	0	0.4868465	0.5482845	0.15000000000000002
Q9NZN8	AC092881.1	CCR4-NOT transcription complex subunit 2 [Source:NCBI gene;Acc:4848]	2	1	null	22	2	0	0.7666665000000001	0.20661000000000004	0.15000000000000002
P52756	RBM5	RNA binding motif protein 5 [Source:HGNC Symbol;Acc:HGNC:9902]	2	2	2	90	72	61	3.0834859999999993	2.168052999999999	3.3316179999999997
O75494	SRSF10	serine and arginine rich splicing factor 10 [Source:HGNC Symbol;Acc:HGNC:16713]	2	2	2	75	36	27	2.0272419999999998	1.2509369999999995	1.997305
Q14585	ZNF345	zinc finger protein 345 [Source:HGNC Symbol;Acc:HGNC:16367]	2	2	2	58	25	11	1.7267075000000003	1.1560430000000002	0.8230299999999999
P48380	RFX3	regulatory factor X3 [Source:HGNC Symbol;Acc:HGNC:9984]	2	null	2	90	0	5	2.5328815	0.15000000000000002	0.48438149999999996
Q96JJ7	TMX3	thioredoxin related transmembrane protein 3 [Source:HGNC Symbol;Acc:HGNC:24718]	2	1	null	17	1	0	0.5734019999999999	0.2236695000000001	0.15000000000000002
Q9C0A6	SETD5	SET domain containing 5 [Source:HGNC Symbol;Acc:HGNC:25566]	2	1	1	169	28	4	3.5409985000000006	0.7694374999999998	0.3829680000000001
Q5TB80	CEP162	centrosomal protein 162 [Source:HGNC Symbol;Acc:HGNC:21107]	2	2	2	43	15	1	1.2360959999999999	0.6570164999999999	0.24059300000000006
Q9ULI0	ATAD2B	ATPase family AAA domain containing 2B [Source:HGNC Symbol;Acc:HGNC:29230]	2	1	2	101	25	10	2.082951	0.7834795000000002	0.8242200000000001
Q5HYJ3	FAM76B	family with sequence similarity 76 member B [Source:HGNC Symbol;Acc:HGNC:28492]	2	2	2	46	26	18	1.3547390000000004	0.9502070000000002	1.1284775000000002
Q14929	ZNF169	zinc finger protein 169 [Source:HGNC Symbol;Acc:HGNC:12957]	2	2	2	34	10	8	1.002278	0.9232280000000002	0.8445944999999999
Q8NDX9	LY6G5B	lymphocyte antigen 6 family member G5B [Source:HGNC Symbol;Acc:HGNC:13931]	2	2	2	48	80	16	1.94996	2.4195934999999995	0.92554
Q9NZL3	ZNF224	zinc finger protein 224 [Source:HGNC Symbol;Acc:HGNC:13017]	2	1	2	24	13	19	1.0411059999999999	1.631346	1.0731084999999998
Q8IWY9	CDAN1	codanin 1 [Source:HGNC Symbol;Acc:HGNC:1713]	2	1	null	19	3	0	0.5762069999999999	0.4387535000000001	0.15000000000000002
Q8NEM7	SUPT20H	SPT20 homolog, SAGA complex component [Source:HGNC Symbol;Acc:HGNC:20596]	2	2	2	52	33	8	1.4491315000000002	1.369835	0.5452075000000001
Q9Y222	DMTF1	cyclin D binding myb like transcription factor 1 [Source:HGNC Symbol;Acc:HGNC:14603]	2	2	2	151	122	88	4.433481500000001	3.7066804999999996	5.629380500000002
Q5T8P6	RBM26	RNA binding motif protein 26 [Source:HGNC Symbol;Acc:HGNC:20327]	2	1	2	40	34	11	1.072165	1.2097375	0.9465349999999998
O15294	OGT	O-linked N-acetylglucosamine (GlcNAc) transferase [Source:HGNC Symbol;Acc:HGNC:8127]	2	2	2	59	39	7	1.7155469999999997	1.3422779999999999	0.509431
O14920	IKBKB	inhibitor of nuclear factor kappa B kinase subunit beta [Source:HGNC Symbol;Acc:HGNC:5960]	2	2	null	22	2	0	1.0535500000000002	0.20900699999999997	0.15000000000000002
Q96BD5	PHF21A	PHD finger protein 21A [Source:HGNC Symbol;Acc:HGNC:24156]	2	1	null	85	10	0	2.2908015	0.4804970000000001	0.15000000000000002
Q8NDM7	CFAP43	cilia and flagella associated protein 43 [Source:HGNC Symbol;Acc:HGNC:26684]	4	2	2	30	10	7	2.3633064999999993	0.7153179999999997	1.4748100000000002
Q6P2C0	WDR93	WD repeat domain 93 [Source:HGNC Symbol;Acc:HGNC:26924]	4	1	2	13	3	5	1.2099244999999998	0.9118210000000001	1.102238
Q96M91	CFAP53	cilia and flagella associated protein 53 [Source:HGNC Symbol;Acc:HGNC:26530]	4	null	null	21	0	0	1.9978915000000006	0.15000000000000002	0.15000000000000002
Q9UQ07	MOK	MOK protein kinase [Source:HGNC Symbol;Acc:HGNC:9833]	4	2	2	32	11	8	2.7337875000000005	0.6698005000000001	2.01082
Q8WZ04	LRTOMT	leucine rich transmembrane and O-methyltransferase domain containing [Source:HGNC Symbol;Acc:HGNC:25033]	4	6	2	17	2	1	1.5367325000000003	1.4079830000000002	0.48435600000000006
Q96L03	SPATA17	spermatogenesis associated 17 [Source:HGNC Symbol;Acc:HGNC:25184]	4	7	2	5	1	1	0.549925	0.9667224999999998	0.48435600000000006
Q8N443	RIBC1	RIB43A domain with coiled-coils 1 [Source:HGNC Symbol;Acc:HGNC:26537]	4	8	2	23	3	1	1.9765055000000002	0.9069760000000002	0.328262
Q9UPM9	B9D1	B9 domain containing 1 [Source:HGNC Symbol;Acc:HGNC:24123]	4	0	0	15	13	1	1.2452250000000002	0.5279355	0.24221650000000006
A6QL63	BTBD11	BTB domain containing 11 [Source:HGNC Symbol;Acc:HGNC:23844]	4	null	8	31	0	13	2.2163160000000004	0.15000000000000002	1.7459259999999999
Q9H069	DRC3	dynein regulatory complex subunit 3 [Source:HGNC Symbol;Acc:HGNC:25384]	4	1	2	22	1	9	2.010361	0.4078475000000001	1.8971324999999999
Q6TDU7	CASC1	cancer susceptibility 1 [Source:HGNC Symbol;Acc:HGNC:29599]	4	1	null	26	4	0	2.0543145000000003	0.4588475000000001	0.15000000000000002
Q6NXP0	EFCAB12	EF-hand calcium binding domain 12 [Source:HGNC Symbol;Acc:HGNC:28061]	4	2	2	21	3	3	1.88485	0.5508175000000002	0.710048
Q96FV9	THOC1	THO complex 1 [Source:HGNC Symbol;Acc:HGNC:19070]	2	2	2	63	62	45	3.2546250000000003	2.489574	2.4944444999999997
O14559	ARHGAP33	Rho GTPase activating protein 33 [Source:HGNC Symbol;Acc:HGNC:23085]	2	2	2	25	55	11	1.4522510000000002	1.8314445	0.7937305000000001
Q504Q3	PAN2	poly(A) specific ribonuclease subunit PAN2 [Source:HGNC Symbol;Acc:HGNC:20074]	2	2	2	48	46	13	1.6725370000000002	1.4502790000000003	1.110279
P55916	UCP3	uncoupling protein 3 [Source:HGNC Symbol;Acc:HGNC:12519]	2	null	null	1	0	0	0.20286150000000003	0.15000000000000002	0.15000000000000002
O75078	ADAM11	ADAM metallopeptidase domain 11 [Source:HGNC Symbol;Acc:HGNC:189]	2	2	null	4	4	0	0.4979390000000001	0.2630075	0.15000000000000002
A7E2Y1	MYH7B	myosin heavy chain 7B [Source:HGNC Symbol;Acc:HGNC:15906]	2	2	2	1	32	6	0.20286150000000003	1.2874529999999997	0.42676
Q8TF01	PNISR	PNN interacting serine and arginine rich protein [Source:HGNC Symbol;Acc:HGNC:21222]	2	2	2	99	131	70	3.4215054999999994	3.9102555	3.7123584999999997
Q6PIV7	SLC25A34	solute carrier family 25 member 34 [Source:HGNC Symbol;Acc:HGNC:27653]	2	2	null	10	1	0	0.9587070000000001	0.18392350000000007	0.15000000000000002
F5GYI3	UBAP1L	ubiquitin associated protein 1 like [Source:HGNC Symbol;Acc:HGNC:40028]	2	2	2	70	59	15	2.5259199999999997	2.0319425	1.0274635000000003
Q99944	EGFL8	EGF like domain multiple 8 [Source:HGNC Symbol;Acc:HGNC:13944]	2	2	2	34	75	29	1.6867405	2.5138585000000004	1.432497
O95232	LUC7L3	LUC7 like 3 pre-mRNA splicing factor [Source:HGNC Symbol;Acc:HGNC:24309]	2	2	2	71	63	35	2.5980170000000005	1.9073664999999997	1.8751854999999997
A6XGL0	YJEFN3	YjeF N-terminal domain containing 3 [Source:HGNC Symbol;Acc:HGNC:24785]	2	2	2	19	38	35	0.9631014999999999	1.2295679999999998	1.8081715
P78332	RBM6	RNA binding motif protein 6 [Source:HGNC Symbol;Acc:HGNC:9903]	2	2	2	61	15	57	2.894293	0.7074980000000002	2.8025865000000008
A0A1B0GVN3	C2orf92	chromosome 2 open reading frame 92 [Source:HGNC Symbol;Acc:HGNC:49272]	2	2	2	18	91	45	0.794232	2.7164134999999994	2.3822529999999995
Q8NAA4	ATG16L2	autophagy related 16 like 2 [Source:HGNC Symbol;Acc:HGNC:25464]	2	2	2	30	83	42	1.5656155	2.7451690000000006	2.1290804999999997
Q9NX55	HYPK	huntingtin interacting protein K [Source:HGNC Symbol;Acc:HGNC:18418]	2	2	2	36	61	12	1.4724640000000004	1.9178639999999998	0.6743395
Q9Y600	CSAD	cysteine sulfinic acid decarboxylase [Source:HGNC Symbol;Acc:HGNC:18966]	2	2	2	32	129	48	1.3680329999999996	3.9168515000000004	2.4358709999999997
Q14624	ITIH4	inter-alpha-trypsin inhibitor heavy chain 4 [Source:HGNC Symbol;Acc:HGNC:6169]	2	2	2	10	4	1	0.6674459999999999	0.292766	0.19731949999999995
Q96LX7	CCDC17	coiled-coil domain containing 17 [Source:HGNC Symbol;Acc:HGNC:26574]	2	2	2	19	63	17	1.1799620000000002	1.9314725	1.0323085000000003
Q9Y215	COLQ	collagen like tail subunit of asymmetric acetylcholinesterase [Source:HGNC Symbol;Acc:HGNC:2226]	2	null	null	8	0	0	0.4832425	0.15000000000000002	0.15000000000000002
Q96JP2	MYO15B	myosin XVB [Source:HGNC Symbol;Acc:HGNC:14083]	2	2	2	58	102	58	2.481805	3.2331200000000004	2.9116840000000006
A2RRH5	WDR27	WD repeat domain 27 [Source:HGNC Symbol;Acc:HGNC:21248]	2	2	2	91	116	51	3.234573499999999	3.5361024999999997	2.603134
Q9NQ29	LUC7L	LUC7 like [Source:HGNC Symbol;Acc:HGNC:6723]	2	2	2	32	83	68	2.2389940000000004	2.7561765000000005	3.765857499999999
O60733	PLA2G6	phospholipase A2 group VI [Source:HGNC Symbol;Acc:HGNC:9039]	2	2	2	28	115	21	1.451673	3.6978405	1.1704079999999997
Q02224	CENPE	centromere protein E [Source:HGNC Symbol;Acc:HGNC:1856]	6	4	9	30	51	35	1.0014874999999996	0.42876600000000004	1.115872
P51955	NEK2	NIMA related kinase 2 [Source:HGNC Symbol;Acc:HGNC:7745]	6	4	9	52	55	53	1.5066255000000002	0.399288	1.5518540000000003
Q96KB5	PBK	PDZ binding kinase [Source:HGNC Symbol;Acc:HGNC:18282]	6	4	9	42	41	35	1.2310979999999998	0.332716	1.0460104999999997
Q15398	DLGAP5	DLG associated protein 5 [Source:HGNC Symbol;Acc:HGNC:16864]	6	4	9	64	256	56	1.9156625	0.8837624999999999	1.6477510000000002
P33981	TTK	TTK protein kinase [Source:HGNC Symbol;Acc:HGNC:12401]	6	4	9	39	53	12	1.1653504999999995	0.3084230000000001	0.4557365000000001
P11388	TOP2A	DNA topoisomerase II alpha [Source:HGNC Symbol;Acc:HGNC:11989]	6	4	9	61	106	57	1.9020199999999998	0.49529549999999994	1.8465320000000005
Q96BD8	SKA1	spindle and kinetochore associated complex subunit 1 [Source:HGNC Symbol;Acc:HGNC:28109]	6	4	9	48	74	40	1.4243540000000001	0.44431249999999994	1.1854785
Q5TB30	DEPDC1	DEP domain containing 1 [Source:HGNC Symbol;Acc:HGNC:22949]	6	4	9	36	161	36	1.1004275000000003	0.6187325000000001	1.0780555000000003
O75417	POLQ	DNA polymerase theta [Source:HGNC Symbol;Acc:HGNC:9186]	6	4	9	46	275	35	1.7649829999999995	0.990582	1.194072
P49450	CENPA	centromere protein A [Source:HGNC Symbol;Acc:HGNC:1851]	6	4	9	40	263	36	1.2057935000000004	0.8451639999999999	1.0764234999999998
P49454	CENPF	centromere protein F [Source:HGNC Symbol;Acc:HGNC:1857]	6	4	9	56	86	48	1.6767189999999998	0.4747425	1.4229175000000003
Q9ULW0	TPX2	TPX2 microtubule nucleation factor [Source:HGNC Symbol;Acc:HGNC:1249]	6	4	9	57	221	55	1.6744919999999999	0.8030124999999999	1.6282860000000001
Q69YH5	CDCA2	cell division cycle associated 2 [Source:HGNC Symbol;Acc:HGNC:14623]	6	4	9	32	189	30	0.9661104999999999	0.675198	0.9169635000000002
Q96AY2	EME1	essential meiotic structure-specific endonuclease 1 [Source:HGNC Symbol;Acc:HGNC:24965]	6	null	9	20	0	1	0.7561350000000001	0.15000000000000002	0.21111500000000005
O14777	NDC80	NDC80 kinetochore complex component [Source:HGNC Symbol;Acc:HGNC:16909]	6	4	9	39	371	23	1.1893120000000001	1.1517675	0.7359304999999999
P53350	PLK1	polo like kinase 1 [Source:HGNC Symbol;Acc:HGNC:9077]	6	4	9	47	172	9	1.3654914999999996	0.7350890000000001	0.5247480000000001
Q9NYZ3	GTSE1	G2 and S-phase expressed 1 [Source:HGNC Symbol;Acc:HGNC:13698]	6	4	9	56	471	53	1.6441725	1.3196595	1.5731889999999997
P31350	RRM2	ribonucleotide reductase regulatory subunit M2 [Source:HGNC Symbol;Acc:HGNC:10452]	6	4	9	57	454	58	1.7024059999999996	1.290564	1.780742
Q8IZT6	ASPM	abnormal spindle microtubule assembly [Source:HGNC Symbol;Acc:HGNC:19048]	6	4	9	60	392	49	1.854743	1.1425025000000002	1.4376565000000001
O95239	KIF4A	kinesin family member 4A [Source:HGNC Symbol;Acc:HGNC:13339]	6	4	9	58	182	51	1.7470054999999998	0.789217	1.5201575000000005
Q8TAT5	NEIL3	nei like DNA glycosylase 3 [Source:HGNC Symbol;Acc:HGNC:24573]	6	4	9	38	106	30	1.1357874999999997	0.48899700000000007	0.9094409999999999
P46013	MKI67	marker of proliferation Ki-67 [Source:HGNC Symbol;Acc:HGNC:7107]	6	4	9	49	335	53	1.4927789999999996	1.0045050000000002	1.5599544999999995
P30307	CDC25C	cell division cycle 25C [Source:HGNC Symbol;Acc:HGNC:1727]	6	4	9	38	48	19	1.1308744999999998	0.3309990000000001	0.6394130000000001
Q14674	ESPL1	extra spindle pole bodies like 1, separase [Source:HGNC Symbol;Acc:HGNC:16856]	6	4	9	45	410	47	1.3631879999999998	1.2135455	1.4088244999999995
Q8NCD3	HJURP	Holliday junction recognition protein [Source:HGNC Symbol;Acc:HGNC:25444]	6	4	9	59	475	47	1.7515529999999997	1.2923745	1.403376
P10244	MYBL2	MYB proto-oncogene like 2 [Source:HGNC Symbol;Acc:HGNC:7548]	6	4	9	12	616	2	0.6373985000000001	1.7449569999999996	0.2073495
Q15645	TRIP13	thyroid hormone receptor interactor 13 [Source:HGNC Symbol;Acc:HGNC:12307]	6	4	9	31	5	24	0.9946109999999999	0.16628600000000007	0.796731
A0AVK6	E2F8	E2F transcription factor 8 [Source:HGNC Symbol;Acc:HGNC:24727]	6	4	9	30	95	17	0.955256	0.4878495	0.5847155
Q9UQ84	EXO1	exonuclease 1 [Source:HGNC Symbol;Acc:HGNC:3511]	6	4	9	45	8	21	1.9962595000000003	0.18837750000000003	1.2066350000000001
Q9NQW6	ANLN	anillin actin binding protein [Source:HGNC Symbol;Acc:HGNC:14082]	6	4	9	37	60	37	1.1485120000000002	0.40849350000000006	1.1568845
O00762	UBE2C	ubiquitin conjugating enzyme E2 C [Source:HGNC Symbol;Acc:HGNC:15937]	6	4	9	34	381	33	1.1025440000000002	1.171921	1.0039099999999999
Q96FF9	CDCA5	cell division cycle associated 5 [Source:HGNC Symbol;Acc:HGNC:14626]	6	4	9	36	43	26	1.3027530000000003	0.4029345000000001	0.9301639999999999
Q08050	FOXM1	forkhead box M1 [Source:HGNC Symbol;Acc:HGNC:3818]	6	4	9	45	168	37	1.3564219999999996	0.627343	1.1473135
O75330	HMMR	hyaluronan mediated motility receptor [Source:HGNC Symbol;Acc:HGNC:5012]	6	4	9	47	189	45	1.3735835	0.8390695	1.3431110000000004
Q12815	TROAP	trophinin associated protein [Source:HGNC Symbol;Acc:HGNC:12327]	6	4	9	38	226	24	1.1789419999999997	0.8980085	0.8228005
Q16667	CDKN3	cyclin dependent kinase inhibitor 3 [Source:HGNC Symbol;Acc:HGNC:1791]	6	4	9	25	177	25	0.798261	0.6738295000000003	0.7927699999999999
O95067	CCNB2	cyclin B2 [Source:HGNC Symbol;Acc:HGNC:1580]	6	4	9	40	266	14	1.2092529999999997	0.8473825000000001	0.5116325
Q15003	NCAPH	non-SMC condensin I complex subunit H [Source:HGNC Symbol;Acc:HGNC:1112]	6	4	9	18	509	26	0.6491709999999998	1.4953205000000003	0.8510205000000002
Q02241	AC027237.1	kinesin family member 23 [Source:NCBI gene;Acc:9493]	6	4	9	34	81	37	1.0459765	0.4294800000000001	1.1372155
Q9BXS6	NUSAP1	nucleolar and spindle associated protein 1 [Source:HGNC Symbol;Acc:HGNC:18538]	6	4	9	65	248	61	1.9503679999999997	0.9159095	1.8829545
Q9BSJ6	PIMREG	PICALM interacting mitotic regulator [Source:HGNC Symbol;Acc:HGNC:25483]	6	4	9	31	8	15	0.9482095000000001	0.17999650000000006	0.5343019999999999
Q56NI9	ESCO2	establishment of sister chromatid cohesion N-acetyltransferase 2 [Source:HGNC Symbol;Acc:HGNC:27230]	6	4	9	27	157	45	1.0502095	0.6931244999999997	1.5643235000000004
Q53HL2	CDCA8	cell division cycle associated 8 [Source:HGNC Symbol;Acc:HGNC:14629]	6	4	9	47	9	23	1.3863589999999997	0.184459	0.7367294999999999
P20700	LMNB1	lamin B1 [Source:HGNC Symbol;Acc:HGNC:6637]	6	4	9	40	549	31	1.4307205	1.5485985000000004	1.2438395000000004
Q8IYA6	CKAP2L	cytoskeleton associated protein 2 like [Source:HGNC Symbol;Acc:HGNC:26877]	6	4	9	61	104	55	1.891854	0.4841010000000001	1.6868680000000003
Q8IX90	SKA3	spindle and kinetochore associated complex subunit 3 [Source:HGNC Symbol;Acc:HGNC:20262]	6	4	9	56	86	51	1.6530635000000002	0.415761	1.4980915
Q9BZD4	NUF2	NUF2 component of NDC80 kinetochore complex [Source:HGNC Symbol;Acc:HGNC:14621]	6	4	9	48	635	39	1.4740705	1.6411295000000004	1.163455
Q53EZ4	CEP55	centrosomal protein 55 [Source:HGNC Symbol;Acc:HGNC:1161]	6	4	9	47	403	52	1.371824	1.2330105000000002	1.5277055000000002
Q9HBM1	SPC25	SPC25 component of NDC80 kinetochore complex [Source:HGNC Symbol;Acc:HGNC:24031]	6	4	9	18	143	2	0.6156555	0.5551439999999999	0.20134000000000002
O95235	KIF20A	kinesin family member 20A [Source:HGNC Symbol;Acc:HGNC:9787]	6	4	9	44	87	41	1.2957064999999997	0.47009300000000004	1.229891
Q8NEM2	SHCBP1	SHC binding and spindle associated 1 [Source:HGNC Symbol;Acc:HGNC:29547]	6	4	9	23	478	34	0.87165	1.2939809999999994	1.0842265000000004
Q86Y91	KIF18B	kinesin family member 18B [Source:HGNC Symbol;Acc:HGNC:27102]	6	4	9	54	454	55	1.5811449999999996	1.3047759999999997	1.6314225
Q15058	KIF14	kinesin family member 14 [Source:HGNC Symbol;Acc:HGNC:19181]	6	4	9	44	164	44	1.316217	0.6058975	1.2956555000000003
Q2NKX8	ERCC6L	ERCC excision repair 6 like, spindle assembly checkpoint helicase [Source:HGNC Symbol;Acc:HGNC:20794]	6	4	null	19	12	0	0.6795160000000001	0.19005200000000005	0.15000000000000002
Q9NS87	KIF15	kinesin family member 15 [Source:HGNC Symbol;Acc:HGNC:17273]	6	4	9	25	485	5	0.8525250000000001	1.2593095	0.2800925
O43663	PRC1	protein regulator of cytokinesis 1 [Source:HGNC Symbol;Acc:HGNC:9341]	6	4	9	43	45	36	1.3593035	0.34192150000000004	1.2028695
Q5FBB7	SGO1	shugoshin 1 [Source:HGNC Symbol;Acc:HGNC:25088]	6	4	9	57	132	34	1.691152	0.4834125000000001	1.042551
O15392	BIRC5	baculoviral IAP repeat containing 5 [Source:HGNC Symbol;Acc:HGNC:593]	6	4	9	45	149	43	1.3438760000000003	0.6607225	1.2905894999999994
Q96GD4	AURKB	aurora kinase B [Source:HGNC Symbol;Acc:HGNC:11390]	6	4	9	32	536	26	1.1319285	1.437614	0.8310879999999999
Q9H8L6	MMRN2	multimerin 2 [Source:HGNC Symbol;Acc:HGNC:19888]	8	3	10	40	4	59	2.438489	1.2091934999999998	2.5621385000000005
Q9NY91	SLC5A4	solute carrier family 5 member 4 [Source:HGNC Symbol;Acc:HGNC:11039]	8	null	10	7	0	4	0.52944	0.15000000000000002	0.309834
Q8WZA2	RAPGEF4	Rap guanine nucleotide exchange factor 4 [Source:HGNC Symbol;Acc:HGNC:16626]	8	3	10	27	1	33	1.7176890000000002	0.346656	1.486693
P33151	CDH5	cadherin 5 [Source:HGNC Symbol;Acc:HGNC:1764]	8	null	10	38	0	58	2.359881	0.15000000000000002	2.4784815000000004
Q96J86	CYYR1	cysteine and tyrosine rich 1 [Source:HGNC Symbol;Acc:HGNC:16274]	8	3	10	50	3	58	3.2682165000000007	0.64606	2.5010915000000002
Q16602	CALCRL	calcitonin receptor like receptor [Source:HGNC Symbol;Acc:HGNC:16709]	8	3	10	16	3	28	1.1376320000000002	0.8529755000000002	1.346902
O00592	PODXL	podocalyxin like [Source:HGNC Symbol;Acc:HGNC:9171]	8	3	10	26	10	41	1.7745709999999997	2.0761425	1.8269650000000002
Q99814	EPAS1	endothelial PAS domain protein 1 [Source:HGNC Symbol;Acc:HGNC:3374]	8	3	10	12	4	13	1.1228590000000003	0.907877	0.6718915000000001
Q8TEK3	DOT1L	DOT1 like histone lysine methyltransferase [Source:HGNC Symbol;Acc:HGNC:24948]	9	2	null	1	1	0	0.9667224999999998	0.18263150000000003	0.15000000000000002
P03973	SLPI	secretory leukocyte peptidase inhibitor [Source:HGNC Symbol;Acc:HGNC:11092]	4	null	8	39	0	11	2.427048	0.15000000000000002	1.2659565
Q9NRS4	TMPRSS4	transmembrane serine protease 4 [Source:HGNC Symbol;Acc:HGNC:11878]	4	9	8	82	1	31	5.0326295	0.9667224999999998	3.289372999999999
Q9Y2A9	B3GNT3	UDP-GlcNAc:betaGal beta-1,3-N-acetylglucosaminyltransferase 3 [Source:HGNC Symbol;Acc:HGNC:13528]	4	9	8	66	1	33	4.2146235	0.9667224999999998	3.683365
Q9HCL2	GPAM	glycerol-3-phosphate acyltransferase, mitochondrial [Source:HGNC Symbol;Acc:HGNC:24865]	4	null	8	25	0	4	1.9123560000000002	0.15000000000000002	0.8012784999999999
P15941	MUC1	mucin 1, cell surface associated [Source:HGNC Symbol;Acc:HGNC:7508]	4	null	8	41	0	18	2.579912	0.15000000000000002	2.209788
Q16690	DUSP5	dual specificity phosphatase 5 [Source:HGNC Symbol;Acc:HGNC:3071]	4	1	8	20	24	3	1.6681595000000002	1.3246915	0.6148905000000001
P07355	ANXA2	annexin A2 [Source:HGNC Symbol;Acc:HGNC:537]	4	10	8	76	1	35	4.6133074999999995	0.9667224999999998	3.8559319999999997
P78545	ELF3	E74 like ETS transcription factor 3 [Source:HGNC Symbol;Acc:HGNC:3318]	4	null	8	65	0	18	4.1603085	0.15000000000000002	2.05111
P17931	LGALS3	galectin 3 [Source:HGNC Symbol;Acc:HGNC:6563]	4	1	8	23	13	2	1.8800134999999998	0.6013584999999999	0.402841
P28325	CST5	cystatin D [Source:HGNC Symbol;Acc:HGNC:2477]	4	null	8	27	0	7	1.8237179999999997	0.15000000000000002	0.8393245000000001
P08727	KRT19	keratin 19 [Source:HGNC Symbol;Acc:HGNC:6436]	4	null	8	50	0	31	3.5374115	0.15000000000000002	3.786997
O95571	ETHE1	ETHE1 persulfide dioxygenase [Source:HGNC Symbol;Acc:HGNC:23287]	4	1	8	12	9	4	0.9570069999999999	0.38430250000000016	0.696584
Q07817	BCL2L1	BCL2 like 1 [Source:HGNC Symbol;Acc:HGNC:992]	4	null	8	51	0	7	3.1483410000000007	0.15000000000000002	0.8518875
P30408	TM4SF1	transmembrane 4 L six family member 1 [Source:HGNC Symbol;Acc:HGNC:11853]	4	null	null	16	0	0	0.998028	0.15000000000000002	0.15000000000000002
P12273	PIP	prolactin induced protein [Source:HGNC Symbol;Acc:HGNC:8993]	4	null	null	1	0	0	0.44747449999999994	0.15000000000000002	0.15000000000000002
O75712	GJB3	gap junction protein beta 3 [Source:HGNC Symbol;Acc:HGNC:4285]	4	null	11	9	0	1	1.8324050000000003	0.15000000000000002	0.9667224999999998
Q96NA2	RILP	Rab interacting lysosomal protein [Source:HGNC Symbol;Acc:HGNC:30266]	0	0	0	9	3	1	0.557388	0.906976	0.2358415
Q3T8J9	GON4L	gon-4 like [Source:HGNC Symbol;Acc:HGNC:25973]	2	1	1	72	70	1	1.2031924999999999	1.4587450000000002	0.17861950000000004
P30043	BLVRB	biliverdin reductase B [Source:HGNC Symbol;Acc:HGNC:1063]	0	0	null	33	278	0	1.3766265	3.3935404999999994	0.15000000000000002
O00512	BCL9	BCL9 transcription coactivator [Source:HGNC Symbol;Acc:HGNC:1008]	2	1	null	30	1	0	1.3585385	0.2349915	0.15000000000000002
P0C7P0	CISD3	CDGSH iron sulfur domain 3 [Source:NCBI gene;Acc:284106]	0	0	0	38	209	13	1.2842825000000002	2.5964869999999998	1.3184695
Q8N6U8	GPR161	G protein-coupled receptor 161 [Source:HGNC Symbol;Acc:HGNC:23694]	4	11	null	9	1	0	1.06035	0.7458754999999999	0.15000000000000002
Q9H175	CSRNP2	cysteine and serine rich nuclear protein 2 [Source:HGNC Symbol;Acc:HGNC:16006]	0	1	null	2	1	0	0.19996299999999997	0.21834	0.15000000000000002
P27708	CAD	carbamoyl-phosphate synthetase 2, aspartate transcarbamylase, and dihydroorotase [Source:HGNC Symbol;Acc:HGNC:1424]	0	1	12	8	5	1	0.756543	0.33875949999999994	0.9667224999999998
Q13424	SNTA1	syntrophin alpha 1 [Source:HGNC Symbol;Acc:HGNC:11167]	4	0	0	26	3	1	3.2745405	0.2768115000000001	0.3060515
Q9P2B4	CTTNBP2NL	CTTNBP2 N-terminal like [Source:HGNC Symbol;Acc:HGNC:25330]	0	0	0	58	4	2	1.5906479999999998	0.34376599999999996	0.29252800000000007
P53597	SUCLG1	succinate-CoA ligase alpha subunit [Source:HGNC Symbol;Acc:HGNC:11449]	0	0	0	34	9	9	2.090091	0.5084704999999998	1.6016215
Q9H792	PEAK1	pseudopodium enriched atypical kinase 1 [Source:HGNC Symbol;Acc:HGNC:29431]	0	0	null	16	3	0	0.9725365	0.35377900000000023	0.15000000000000002
Q9Y520	PRRC2C	proline rich coiled-coil 2C [Source:HGNC Symbol;Acc:HGNC:24903]	1	0	1	144	47	6	1.7654590000000003	1.0270385000000002	0.315478
Q13233	MAP3K1	mitogen-activated protein kinase kinase kinase 1 [Source:HGNC Symbol;Acc:HGNC:6848]	0	1	null	18	36	0	0.914847	0.6976549999999999	0.15000000000000002
Q9BSH5	HDHD3	haloacid dehalogenase like hydrolase domain containing 3 [Source:HGNC Symbol;Acc:HGNC:28171]	0	0	null	4	1	0	0.287598	0.20087250000000006	0.15000000000000002
P16219	ACADS	acyl-CoA dehydrogenase short chain [Source:HGNC Symbol;Acc:HGNC:90]	0	0	null	6	6	0	0.3287720000000002	0.3053035000000001	0.15000000000000002
Q5U5Q3	MEX3C	mex-3 RNA binding family member C [Source:HGNC Symbol;Acc:HGNC:28040]	0	0	0	34	24	12	1.5134169999999998	1.510901	1.8646794999999998
Q4LE39	ARID4B	AT-rich interaction domain 4B [Source:HGNC Symbol;Acc:HGNC:15550]	2	1	1	203	111	16	3.2048745000000003	1.8734684999999998	0.6855255000000001
O94876	TMCC1	transmembrane and coiled-coil domain family 1 [Source:HGNC Symbol;Acc:HGNC:29116]	0	1	null	10	1	0	0.31223950000000006	0.19841599999999995	0.15000000000000002
O75251	NDUFS7	NADH:ubiquinone oxidoreductase core subunit S7 [Source:HGNC Symbol;Acc:HGNC:7714]	0	0	0	55	338	23	0.9258460000000002	4.221338500000001	1.1681214999999998
Q8WWQ0	PHIP	pleckstrin homology domain interacting protein [Source:HGNC Symbol;Acc:HGNC:15673]	2	1	1	31	127	10	0.8113849999999999	2.1955164999999996	0.5668569999999998
Q9NP50	SINHCAF	SIN3-HDAC complex associated factor [Source:HGNC Symbol;Acc:HGNC:30702]	0	null	0	10	0	1	0.4604965000000001	0.15000000000000002	0.2816225
P29353	SHC1	SHC adaptor protein 1 [Source:HGNC Symbol;Acc:HGNC:10840]	0	null	null	1	0	0	0.17684300000000003	0.15000000000000002	0.15000000000000002
P48552	NRIP1	nuclear receptor interacting protein 1 [Source:HGNC Symbol;Acc:HGNC:8001]	0	0	0	23	61	7	1.9697480000000003	1.1393149999999996	1.289391
Q8N2H4	SYS1	SYS1 golgi trafficking protein [Source:HGNC Symbol;Acc:HGNC:16162]	4	null	null	1	0	0	0.5727644999999998	0.15000000000000002	0.15000000000000002
Q9BU70	TRMO	tRNA methyltransferase O [Source:HGNC Symbol;Acc:HGNC:30967]	4	null	null	2	0	0	0.8542079999999999	0.15000000000000002	0.15000000000000002
O15379	HDAC3	histone deacetylase 3 [Source:HGNC Symbol;Acc:HGNC:4854]	10	null	null	1	0	0	0.9667224999999998	0.15000000000000002	0.15000000000000002
P23443	RPS6KB1	ribosomal protein S6 kinase B1 [Source:HGNC Symbol;Acc:HGNC:10436]	2	1	1	179	57	8	2.8343849999999997	1.89369	0.570189
Q5VUA4	ZNF318	zinc finger protein 318 [Source:HGNC Symbol;Acc:HGNC:13578]	1	null	1	167	0	22	2.0816419999999995	0.15000000000000002	0.6087790000000001
Q9UQ35	SRRM2	serine/arginine repetitive matrix 2 [Source:HGNC Symbol;Acc:HGNC:16639]	2	2	1	122	29	6	2.0655259999999998	1.4979895	0.9703349999999998
Q96BY7	ATG2B	autophagy related 2B [Source:HGNC Symbol;Acc:HGNC:20187]	2	0	1	178	121	46	3.0757425	2.0667245	1.815711
Q15776	ZKSCAN8	zinc finger with KRAB and SCAN domains 8 [Source:HGNC Symbol;Acc:HGNC:12983]	2	1	1	179	59	26	2.999395500000001	1.5372340000000002	1.6027775
P55197	MLLT10	MLLT10 histone lysine methyltransferase DOT1L cofactor [Source:HGNC Symbol;Acc:HGNC:16063]	1	1	1	61	59	11	0.9398455000000002	1.7251690000000004	0.600959
Q8N187	CARF	calcium responsive transcription factor [Source:HGNC Symbol;Acc:HGNC:14435]	2	1	2	63	75	3	1.3356225000000002	2.274439	0.7106515000000002
Q09472	EP300	E1A binding protein p300 [Source:HGNC Symbol;Acc:HGNC:3373]	1	1	13	122	80	6	1.6021485000000004	1.7446340000000002	0.7558630000000001
Q5TC79	ZBTB37	zinc finger and BTB domain containing 37 [Source:HGNC Symbol;Acc:HGNC:28365]	2	1	1	82	70	1	1.6166069999999995	2.0894365	0.38849300000000014
Q9Y3M9	ZNF337	zinc finger protein 337 [Source:HGNC Symbol;Acc:HGNC:15809]	2	2	2	98	56	9	2.092301	1.9469424999999998	0.9972885000000001
Q8TD19	NEK9	NIMA related kinase 9 [Source:HGNC Symbol;Acc:HGNC:18591]	2	1	1	87	75	7	1.9090069999999997	1.5463545000000003	0.8530179999999998
Q6SA08	TSSK4	testis specific serine kinase 4 [Source:HGNC Symbol;Acc:HGNC:19825]	2	1	14	77	11	1	1.3121880000000001	0.7938240000000001	0.9667224999999998
Q9UK61	TASOR	transcription activation suppressor [Source:HGNC Symbol;Acc:HGNC:30314]	2	1	1	214	102	87	2.8011925	1.8511560000000002	2.1459700000000006
Q9UKJ3	GPATCH8	G-patch domain containing 8 [Source:HGNC Symbol;Acc:HGNC:29066]	2	1	1	254	121	50	3.1433429999999993	2.9379574999999996	1.6914494999999998
Q8NFJ9	BBS1	Bardet-Biedl syndrome 1 [Source:HGNC Symbol;Acc:HGNC:966]	2	1	null	37	14	0	0.8941410000000001	0.6380785000000001	0.15000000000000002
Q9H9G7	AGO3	argonaute RISC catalytic component 3 [Source:HGNC Symbol;Acc:HGNC:18421]	2	1	1	181	68	25	3.0524014999999993	1.2140894999999998	1.3051924999999998
Q86XP3	DDX42	DEAD-box helicase 42 [Source:HGNC Symbol;Acc:HGNC:18676]	2	1	1	105	48	2	1.6768125	1.0147305000000002	0.5054020000000001
Q7Z6K3	PTAR1	protein prenyltransferase alpha subunit repeat containing 1 [Source:HGNC Symbol;Acc:HGNC:30449]	2	1	1	198	154	85	2.5110789999999996	2.5070754999999996	2.1894815
Q96L73	NSD1	nuclear receptor binding SET domain protein 1 [Source:HGNC Symbol;Acc:HGNC:14234]	1	1	1	312	167	83	3.7926835	3.2368089999999996	2.3238155
Q969G2	LHX4	LIM homeobox 4 [Source:HGNC Symbol;Acc:HGNC:21734]	2	2	2	47	38	3	1.0028134999999998	1.4949550000000003	0.5684210000000001
Q9BZ95	NSD3	nuclear receptor binding SET domain protein 3 [Source:HGNC Symbol;Acc:HGNC:12767]	2	1	1	220	189	92	3.259291499999999	3.3676070000000005	3.2164090000000005
Q8IXT5	RBM12B	RNA binding motif protein 12B [Source:HGNC Symbol;Acc:HGNC:32310]	2	1	1	184	18	61	2.5547435000000007	0.447432	1.8270074999999995
Q9BTC0	DIDO1	death inducer-obliterator 1 [Source:HGNC Symbol;Acc:HGNC:2680]	2	1	4	70	13	1	1.1912755000000002	0.8646715	0.6722654999999997
Q6P2I7	EBLN2	endogenous Bornavirus like nucleoprotein 2 [Source:HGNC Symbol;Acc:HGNC:25493]	2	2	2	42	26	1	1.0234855	0.9777894999999998	0.3106415
Q13627	DYRK1A	dual specificity tyrosine phosphorylation regulated kinase 1A [Source:HGNC Symbol;Acc:HGNC:3091]	2	1	1	146	2	7	2.8196884999999994	0.18366849999999996	0.5566825
Q9NWQ4	GPATCH2L	G-patch domain containing 2 like [Source:HGNC Symbol;Acc:HGNC:20210]	1	1	1	279	193	84	3.477800999999999	3.2476039999999995	2.4088750000000005
Q96JK2	DCAF5	DDB1 and CUL4 associated factor 5 [Source:HGNC Symbol;Acc:HGNC:20224]	2	1	1	164	83	3	2.805995	2.2676985000000003	0.4981769999999999
Q9UJW7	ZNF229	zinc finger protein 229 [Source:HGNC Symbol;Acc:HGNC:13022]	2	1	1	121	60	7	2.4358794999999995	1.6232794999999998	0.6011969999999999
Q5TAG4	NBPF12	NBPF member 12 [Source:HGNC Symbol;Acc:HGNC:24297]	2	1	2	24	34	1	0.6278445000000001	0.8632775	0.24972200000000003
Q9Y4F4	TOGARAM1	TOG array regulator of axonemal microtubules 1 [Source:HGNC Symbol;Acc:HGNC:19959]	2	1	1	185	155	91	2.9608565000000002	3.563412999999999	4.363824000000001
Q9P2D1	CHD7	chromodomain helicase DNA binding protein 7 [Source:HGNC Symbol;Acc:HGNC:20626]	2	1	null	8	2	0	0.264359	0.2274265	0.15000000000000002
P0CK97	SLC35E2A	solute carrier family 35 member E2A [Source:HGNC Symbol;Acc:HGNC:20863]	2	1	null	16	5	0	0.40219499999999986	0.3018950000000001	0.15000000000000002
Q14689	DIP2A	disco interacting protein 2 homolog A [Source:HGNC Symbol;Acc:HGNC:17217]	2	2	null	60	31	0	1.286093	1.4319615	0.15000000000000002
O14686	KMT2D	lysine methyltransferase 2D [Source:HGNC Symbol;Acc:HGNC:7133]	1	1	1	254	32	43	3.138107	1.398412	1.399007
Q96T58	SPEN	spen family transcriptional repressor [Source:HGNC Symbol;Acc:HGNC:17575]	2	1	1	369	95	51	4.379991	1.718607	1.3851179999999998
Q6P4R8	NFRKB	nuclear factor related to kappaB binding protein [Source:HGNC Symbol;Acc:HGNC:7802]	2	1	null	41	31	0	1.009724	1.173264	0.15000000000000002
Q9NYF5	FAM13B	family with sequence similarity 13 member B [Source:HGNC Symbol;Acc:HGNC:1335]	2	1	null	4	29	0	0.2505975	0.5844435000000001	0.15000000000000002
Q9BYW2	SETD2	SET domain containing 2, histone lysine methyltransferase [Source:HGNC Symbol;Acc:HGNC:18420]	1	1	1	375	225	140	4.418487499999999	3.843717500000001	3.9467119999999993
Q6EMB2	TTLL5	tubulin tyrosine ligase like 5 [Source:HGNC Symbol;Acc:HGNC:19963]	2	1	null	87	2	0	1.192321	0.19238950000000002	0.15000000000000002
Q5SSJ5	HP1BP3	heterochromatin protein 1 binding protein 3 [Source:HGNC Symbol;Acc:HGNC:24973]	2	1	2	159	14	1	2.2215095000000007	0.569645	0.26040650000000004
A8MPX8	PP2D1	protein phosphatase 2C like domain containing 1 [Source:HGNC Symbol;Acc:HGNC:28406]	2	null	null	1	0	0	0.16780750000000003	0.15000000000000002	0.15000000000000002
Q8TF68	ZNF384	zinc finger protein 384 [Source:HGNC Symbol;Acc:HGNC:11955]	1	1	1	205	46	11	2.3620485	2.010854	0.885335
Q6PJT7	ZC3H14	zinc finger CCCH-type containing 14 [Source:HGNC Symbol;Acc:HGNC:20509]	1	1	1	68	37	32	1.1904765000000002	1.1036829999999997	1.0392615000000005
Q96AE4	FUBP1	far upstream element binding protein 1 [Source:HGNC Symbol;Acc:HGNC:4004]	2	2	2	93	16	5	1.3806724999999997	0.9614610000000001	0.5563425000000002
Q6P9A3	ZNF549	zinc finger protein 549 [Source:HGNC Symbol;Acc:HGNC:26632]	2	1	1	23	39	3	0.5844605	1.1978715000000002	0.48577549999999997
Q96SQ5	ZNF587	zinc finger protein 587 [Source:HGNC Symbol;Acc:HGNC:30955]	2	1	null	129	19	0	2.1129814999999996	0.8513859999999999	0.15000000000000002
Q14588	ZNF234	zinc finger protein 234 [Source:HGNC Symbol;Acc:HGNC:13027]	2	1	1	27	25	2	0.5124399999999999	0.7988985000000002	0.27997350000000004
Q7Z4K8	TRIM46	tripartite motif containing 46 [Source:HGNC Symbol;Acc:HGNC:19019]	4	4	8	20	225	3	1.7912480000000004	0.8579395000000001	0.40033349999999995
P00846	MT-ATP6	mitochondrially encoded ATP synthase membrane subunit 6 [Source:HGNC Symbol;Acc:HGNC:7414]	11	12	15	8	6	10	1.1424684999999994	0.9535900000000002	1.254048
P00414	MT-CO3	mitochondrially encoded cytochrome c oxidase III [Source:HGNC Symbol;Acc:HGNC:7422]	11	12	15	7	5	8	1.0060775	0.838993	1.0044030000000002
P00156	MT-CYB	mitochondrially encoded cytochrome b [Source:HGNC Symbol;Acc:HGNC:7427]	11	12	15	7	7	9	1.0060775	1.0971889999999995	1.1289704999999997
P03891	MT-ND2	mitochondrially encoded NADH:ubiquinone oxidoreductase core subunit 2 [Source:HGNC Symbol;Acc:HGNC:7456]	11	12	15	7	8	10	1.0060775	1.2545069999999998	1.254048
P00395	MT-CO1	mitochondrially encoded cytochrome c oxidase I [Source:HGNC Symbol;Acc:HGNC:7419]	11	12	15	4	7	8	0.6420904999999999	1.0971889999999995	1.0170425
P03897	MT-ND3	mitochondrially encoded NADH:ubiquinone oxidoreductase core subunit 3 [Source:HGNC Symbol;Acc:HGNC:7458]	11	12	15	7	3	6	1.0060775	0.5586374999999999	0.7852474999999998
P00403	MT-CO2	mitochondrially encoded cytochrome c oxidase II [Source:HGNC Symbol;Acc:HGNC:7421]	11	12	15	8	7	8	1.1424684999999994	1.114682	1.0044030000000002
P03905	MT-ND4	mitochondrially encoded NADH:ubiquinone oxidoreductase core subunit 4 [Source:HGNC Symbol;Acc:HGNC:7459]	11	12	15	10	6	10	1.5442719999999999	0.9535900000000002	1.254048
Q9BU76	C1orf35	chromosome 1 open reading frame 35 [Source:HGNC Symbol;Acc:HGNC:19032]	0	2	0	45	27	3	1.1210995	1.057511	0.3640725000000001
P52434	POLR2H	RNA polymerase II subunit H [Source:HGNC Symbol;Acc:HGNC:9195]	0	0	2	46	36	10	1.2006595000000002	0.985737	0.8739959999999998
Q86YD1	PTOV1	PTOV1 extended AT-hook containing adaptor protein [Source:HGNC Symbol;Acc:HGNC:9632]	0	0	0	32	109	11	1.5327035000000002	1.6103085000000001	0.9002525000000001
O75648	TRMU	tRNA 5-methylaminomethyl-2-thiouridylate methyltransferase [Source:HGNC Symbol;Acc:HGNC:25481]	12	2	2	8	49	4	0.7579880000000002	1.5621135000000002	0.9548309999999999
Q3MIX3	ADCK5	aarF domain containing kinase 5 [Source:HGNC Symbol;Acc:HGNC:21738]	12	2	2	18	66	14	1.0779619999999999	1.746895	1.2213399999999999
Q16854	DGUOK	deoxyguanosine kinase [Source:HGNC Symbol;Acc:HGNC:2858]	0	0	0	166	77	9	2.252109499999999	1.2657610000000004	0.5982815
Q9BU19	ZNF692	zinc finger protein 692 [Source:HGNC Symbol;Acc:HGNC:26049]	12	2	2	22	87	44	1.6732254999999998	2.7201109999999993	2.7047175000000006
Q13232	NME3	NME/NM23 nucleoside diphosphate kinase 3 [Source:HGNC Symbol;Acc:HGNC:7851]	0	0	0	42	90	12	0.970505	1.7201454999999999	1.1869914999999998
Q96T60	PNKP	polynucleotide kinase 3'-phosphatase [Source:HGNC Symbol;Acc:HGNC:9154]	12	2	null	4	27	0	0.4811685000000001	0.8429624999999998	0.15000000000000002
Q9UGY1	NOL12	nucleolar protein 12 [Source:HGNC Symbol;Acc:HGNC:28585]	12	2	2	21	30	2	1.3644374999999995	1.0253045	0.7489355000000002
P10606	COX5B	cytochrome c oxidase subunit 5B [Source:HGNC Symbol;Acc:HGNC:2269]	0	0	0	149	130	47	1.9698499999999999	1.941868	2.0046065
O75477	ERLIN1	ER lipid raft associated 1 [Source:HGNC Symbol;Acc:HGNC:16947]	1	1	null	5	26	0	0.4337385000000001	0.679057	0.15000000000000002
Q92896	GLG1	golgi glycoprotein 1 [Source:HGNC Symbol;Acc:HGNC:4316]	2	1	null	6	26	0	0.26248049999999995	0.7093679999999999	0.15000000000000002
Q9Y5B9	SUPT16H	SPT16 homolog, facilitates chromatin remodeling subunit [Source:HGNC Symbol;Acc:HGNC:11465]	1	1	1	116	67	38	1.419526	1.7375875	1.1751170000000002
Q9Y2W1	THRAP3	thyroid hormone receptor associated protein 3 [Source:HGNC Symbol;Acc:HGNC:22964]	1	1	1	206	52	22	2.4293685000000007	1.04658	0.6649639999999998
Q8IXM3	MRPL41	mitochondrial ribosomal protein L41 [Source:HGNC Symbol;Acc:HGNC:14492]	0	0	0	89	81	9	1.4895064999999998	1.4462585000000001	0.665899
O95625	ZBTB11	zinc finger and BTB domain containing 11 [Source:HGNC Symbol;Acc:HGNC:16740]	1	0	1	83	15	35	1.284614	0.44342850000000006	1.1567995
Q4ADV7	RIC1	RIC1 homolog, RAB6A GEF complex partner 1 [Source:HGNC Symbol;Acc:HGNC:17686]	1	1	1	101	42	23	1.4606489999999999	0.9823030000000003	0.658419
Q9Y2M5	KLHL20	kelch like family member 20 [Source:HGNC Symbol;Acc:HGNC:25056]	1	1	null	14	53	0	0.3292224999999999	1.6487029999999996	0.15000000000000002
Q05086	UBE3A	ubiquitin protein ligase E3A [Source:HGNC Symbol;Acc:HGNC:12496]	2	1	1	189	75	45	3.1419489999999994	1.8987475000000005	1.3516875
Q9NQV6	PRDM10	PR/SET domain 10 [Source:HGNC Symbol;Acc:HGNC:13995]	2	1	1	208	28	24	2.5642039999999997	0.7362534999999999	0.7048544999999999
Q8IWI9	MGA	MAX dimerization protein MGA [Source:HGNC Symbol;Acc:HGNC:14010]	1	1	1	272	218	94	3.2514119999999993	3.5551595000000016	2.3855085
Q9C0E2	XPO4	exportin 4 [Source:HGNC Symbol;Acc:HGNC:17796]	1	1	1	239	42	97	2.5632349999999997	0.954372	2.195253
Q9HAU5	UPF2	UPF2 regulator of nonsense mediated mRNA decay [Source:HGNC Symbol;Acc:HGNC:17854]	1	1	null	103	56	0	1.5454365	1.066147	0.15000000000000002
Q7L622	G2E3	G2/M-phase specific E3 ubiquitin protein ligase [Source:HGNC Symbol;Acc:HGNC:20338]	2	1	1	32	9	20	0.8704685000000001	0.41494500000000006	1.0961859999999999
Q96L91	EP400	E1A binding protein p400 [Source:HGNC Symbol;Acc:HGNC:11958]	2	1	1	170	61	34	2.7374000000000005	1.6763109999999999	1.2438565
Q9NXG2	THUMPD1	THUMP domain containing 1 [Source:HGNC Symbol;Acc:HGNC:23807]	2	1	2	36	48	1	1.0368729999999997	1.4212004999999996	0.331764
Q8IZD2	KMT2E	lysine methyltransferase 2E [Source:HGNC Symbol;Acc:HGNC:18541]	2	1	1	228	105	24	3.072725	2.1061985	0.8914975000000002
Q9HCP0	CSNK1G1	casein kinase 1 gamma 1 [Source:HGNC Symbol;Acc:HGNC:2454]	1	1	1	193	45	12	2.3761585000000003	1.0065279999999999	0.5722545000000002
Q9GZR1	SENP6	SUMO specific peptidase 6 [Source:HGNC Symbol;Acc:HGNC:20944]	2	1	1	86	58	8	2.1691665	3.0239945000000006	0.6321709999999999
Q9NR09	BIRC6	baculoviral IAP repeat containing 6 [Source:HGNC Symbol;Acc:HGNC:13516]	1	1	1	402	131	193	4.3591405000000005	2.2398184999999993	4.5439305
Q8NBF2	NHLRC2	NHL repeat containing 2 [Source:HGNC Symbol;Acc:HGNC:24731]	2	1	1	112	22	2	1.9552640000000001	0.5688884999999999	0.23855300000000002
Q86UW6	N4BP2	NEDD4 binding protein 2 [Source:HGNC Symbol;Acc:HGNC:29851]	1	1	1	104	1	42	1.2626839999999997	0.18893850000000004	1.1487500000000004
Q6UB99	ANKRD11	ankyrin repeat domain 11 [Source:HGNC Symbol;Acc:HGNC:21316]	1	1	1	278	11	8	3.0497324999999997	0.9904630000000001	0.333294
Q9UPY3	DICER1	dicer 1, ribonuclease III [Source:HGNC Symbol;Acc:HGNC:17098]	2	1	1	55	39	15	1.4392374999999997	0.872976	0.820412
Q9HCK8	CHD8	chromodomain helicase DNA binding protein 8 [Source:HGNC Symbol;Acc:HGNC:20153]	1	1	1	223	161	72	2.789275500000001	3.1505679999999994	1.9613669999999996
Q06546	GABPA	GA binding protein transcription factor subunit alpha [Source:HGNC Symbol;Acc:HGNC:4071]	2	1	1	35	57	21	0.8822409999999999	1.3406375000000001	1.0676005
Q9UFW8	CGGBP1	CGG triplet repeat binding protein 1 [Source:HGNC Symbol;Acc:HGNC:1888]	2	1	1	66	20	6	1.2383485000000003	0.5535715000000001	0.4374869999999999
P59923	ZNF445	zinc finger protein 445 [Source:HGNC Symbol;Acc:HGNC:21018]	2	1	1	133	164	23	2.098948	3.3681509999999997	0.9255994999999999
Q9Y4K3	TRAF6	TNF receptor associated factor 6 [Source:HGNC Symbol;Acc:HGNC:12036]	2	1	1	27	8	1	0.7543330000000001	0.3909495000000001	0.249926
Q5FWF5	ESCO1	establishment of sister chromatid cohesion N-acetyltransferase 1 [Source:HGNC Symbol;Acc:HGNC:24645]	2	1	1	69	7	1	1.2955789999999998	0.27541750000000004	0.18140749999999997
Q92879	CELF1	CUGBP Elav-like family member 1 [Source:HGNC Symbol;Acc:HGNC:2549]	2	1	null	42	3	0	1.0065705	0.1988325	0.15000000000000002
Q8WXA3	RUFY2	RUN and FYVE domain containing 2 [Source:HGNC Symbol;Acc:HGNC:19761]	2	1	null	35	34	0	0.768562	1.3591249999999997	0.15000000000000002
Q8IXS8	FAM126B	family with sequence similarity 126 member B [Source:HGNC Symbol;Acc:HGNC:28593]	2	1	1	19	90	10	0.6193105000000001	1.5818504999999998	0.6460685
Q12830	BPTF	bromodomain PHD finger transcription factor [Source:HGNC Symbol;Acc:HGNC:3581]	1	1	1	415	243	192	4.526208	3.363663	4.605037
Q6N043	ZNF280D	zinc finger protein 280D [Source:HGNC Symbol;Acc:HGNC:25953]	2	1	2	86	78	12	2.5784839999999996	2.5680204999999994	1.2187729999999999
Q8NDX5	PHC3	polyhomeotic homolog 3 [Source:HGNC Symbol;Acc:HGNC:15682]	1	1	1	425	244	168	4.788441499999999	3.2518880000000006	3.7539404999999992
Q96T23	RSF1	remodeling and spacing factor 1 [Source:HGNC Symbol;Acc:HGNC:18118]	1	1	1	448	308	167	5.043399	4.9618075	4.030734499999999
Q6IQ55	TTBK2	tau tubulin kinase 2 [Source:HGNC Symbol;Acc:HGNC:19141]	2	1	1	29	135	1	0.7191514999999999	2.1905525000000003	0.183303
Q71F56	MED13L	mediator complex subunit 13 like [Source:HGNC Symbol;Acc:HGNC:22962]	1	0	1	250	192	64	3.157690999999999	2.7599674999999997	1.8594435000000005
Q96K76	USP47	ubiquitin specific peptidase 47 [Source:HGNC Symbol;Acc:HGNC:20076]	2	1	1	132	102	18	2.154232	1.8643480000000003	0.7174174999999999
Q6AI39	BICRAL	BRD4 interacting chromatin remodeling complex associated protein like [Source:HGNC Symbol;Acc:HGNC:21111]	2	1	1	293	166	92	3.9124740000000005	2.8087915	2.785306
Q9NZ71	RTEL1	regulator of telomere elongation helicase 1 [Source:HGNC Symbol;Acc:HGNC:15888]	2	1	1	51	23	2	0.837497	1.3112189999999997	0.35538550000000013
Q02446	SP4	Sp4 transcription factor [Source:HGNC Symbol;Acc:HGNC:11209]	2	1	1	81	100	22	1.356354	2.0015124999999996	1.082841
Q92793	CREBBP	CREB binding protein [Source:HGNC Symbol;Acc:HGNC:2348]	2	1	1	286	14	80	3.4742395000000004	0.48378650000000006	2.518525
Q8NFD5	ARID1B	AT-rich interaction domain 1B [Source:HGNC Symbol;Acc:HGNC:18040]	2	1	1	231	33	26	3.054092999999999	1.0163795000000002	0.8674339999999998
Q86UV5	USP48	ubiquitin specific peptidase 48 [Source:HGNC Symbol;Acc:HGNC:18533]	2	null	1	35	0	1	0.6088129999999999	0.15000000000000002	0.17946099999999998
Q9UPS6	SETD1B	SET domain containing 1B, histone lysine methyltransferase [Source:HGNC Symbol;Acc:HGNC:29187]	2	1	1	37	8	1	0.7833519999999999	0.6959805000000001	0.3383175
Q6ZU65	UBN2	ubinuclein 2 [Source:HGNC Symbol;Acc:HGNC:21931]	2	1	2	80	85	3	1.948974	2.4567555	0.380605
Q14CX7	NAA25	N(alpha)-acetyltransferase 25, NatB auxiliary subunit [Source:HGNC Symbol;Acc:HGNC:25783]	2	1	1	73	51	19	1.357969	1.2773805	0.9081235
Q6NSZ9	ZSCAN25	zinc finger and SCAN domain containing 25 [Source:HGNC Symbol;Acc:HGNC:21961]	2	1	1	13	16	1	0.9290674999999999	0.6929799999999998	0.25332599999999994
Q9Y3P9	RABGAP1	RAB GTPase activating protein 1 [Source:HGNC Symbol;Acc:HGNC:17155]	2	1	1	147	63	2	2.0714930000000003	1.6824140000000003	0.20057499999999998
Q9UBZ9	REV1	REV1 DNA directed polymerase [Source:HGNC Symbol;Acc:HGNC:14060]	2	1	2	52	51	14	1.2869684999999995	1.8953049999999996	1.8243129999999996
Q9UL36	ZNF236	zinc finger protein 236 [Source:HGNC Symbol;Acc:HGNC:13028]	2	1	1	233	129	32	3.0774340000000002	2.6821415	1.0468435
Q96SE7	ZNF347	zinc finger protein 347 [Source:HGNC Symbol;Acc:HGNC:16447]	2	1	1	130	96	42	2.0591255	1.8434634999999997	1.4819584999999997
Q9NXF1	TEX10	testis expressed 10 [Source:HGNC Symbol;Acc:HGNC:25988]	2	1	null	18	2	0	0.43424850000000004	0.502716	0.15000000000000002
Q7Z3U7	MON2	MON2 homolog, regulator of endosome-to-Golgi trafficking [Source:HGNC Symbol;Acc:HGNC:29177]	2	1	1	86	35	28	1.8778035000000004	1.3262640000000003	1.8351164999999996
Q9H974	QTRT2	queuine tRNA-ribosyltransferase accessory subunit 2 [Source:HGNC Symbol;Acc:HGNC:25771]	2	null	1	161	0	10	2.1683080000000006	0.15000000000000002	0.3989565000000001
P49750	YLPM1	YLP motif containing 1 [Source:HGNC Symbol;Acc:HGNC:17798]	1	1	1	380	19	106	4.112538500000001	0.6730305000000001	2.4717070000000003
Q8NFC6	BOD1L1	biorientation of chromosomes in cell division 1 like 1 [Source:HGNC Symbol;Acc:HGNC:31792]	1	1	1	499	282	221	5.294361499999999	4.3929705000000006	5.056225500000001
O15063	KIAA0355	KIAA0355 [Source:HGNC Symbol;Acc:HGNC:29016]	2	1	null	74	9	0	1.14348	0.3817440000000001	0.15000000000000002
O43303	CCP110	centriolar coiled-coil protein 110 [Source:HGNC Symbol;Acc:HGNC:24342]	2	1	1	61	82	1	0.9956820000000002	2.0770095	0.17946099999999998
Q9NZQ0	DNAJC27	DnaJ heat shock protein family (Hsp40) member C27 [Source:HGNC Symbol;Acc:HGNC:30290]	2	1	null	41	2	0	1.0770354999999996	0.20685650000000005	0.15000000000000002
Q07889	SOS1	SOS Ras/Rac guanine nucleotide exchange factor 1 [Source:HGNC Symbol;Acc:HGNC:11187]	1	0	1	336	211	124	3.8949979999999997	3.042618	3.304443500000001
Q6GYQ0	RALGAPA1	Ral GTPase activating protein catalytic alpha subunit 1 [Source:HGNC Symbol;Acc:HGNC:17770]	1	1	1	118	34	26	1.6407979999999998	1.0665975000000003	0.8540975
Q96Q15	SMG1	SMG1 nonsense mediated mRNA decay associated PI3K related kinase [Source:HGNC Symbol;Acc:HGNC:30045]	1	1	1	185	97	61	2.1907225	2.025168	1.6615379999999995
Q9H0H0	INTS2	integrator complex subunit 2 [Source:HGNC Symbol;Acc:HGNC:29241]	1	1	1	109	16	26	1.276573	0.414027	0.7898205
Q13523	PRPF4B	pre-mRNA processing factor 4B [Source:HGNC Symbol;Acc:HGNC:17346]	1	1	1	202	78	106	2.5929594999999996	1.6725965000000005	3.2643404999999994
Q8IWY8	ZSCAN29	zinc finger and SCAN domain containing 29 [Source:HGNC Symbol;Acc:HGNC:26673]	2	1	1	120	44	10	2.536766	1.1420775000000003	0.6684659999999999
Q9UPN6	SCAF8	SR-related CTD associated factor 8 [Source:HGNC Symbol;Acc:HGNC:20959]	1	1	1	268	88	153	3.3028540000000004	1.6200494999999995	3.910195999999999
Q5VWQ0	RSBN1	round spermatid basic protein 1 [Source:HGNC Symbol;Acc:HGNC:25642]	2	1	1	250	131	59	3.544424	2.6351280000000004	2.4732285000000003
Q92794	KAT6A	lysine acetyltransferase 6A [Source:HGNC Symbol;Acc:HGNC:13013]	1	1	1	496	226	222	5.275125999999999	3.258705000000001	5.244670500000001
Q7Z417	NUFIP2	nuclear FMR1 interacting protein 2 [Source:HGNC Symbol;Acc:HGNC:17634]	1	1	1	227	7	49	2.4745800000000004	0.4791625	1.2421989999999998
Q9P203	BTBD7	BTB domain containing 7 [Source:HGNC Symbol;Acc:HGNC:18269]	2	1	1	146	190	120	2.0490105000000005	3.9233455000000004	3.178668999999999
Q12769	NUP160	nucleoporin 160 [Source:HGNC Symbol;Acc:HGNC:18017]	1	0	1	143	78	20	1.7023804999999996	1.7800364999999996	0.6224895
Q8TD26	CHD6	chromodomain helicase DNA binding protein 6 [Source:HGNC Symbol;Acc:HGNC:19057]	1	1	1	243	159	78	3.0734984999999995	2.9197589999999995	2.486565
O94913	PCF11	PCF11 cleavage and polyadenylation factor subunit [Source:HGNC Symbol;Acc:HGNC:30097]	2	1	2	56	23	6	1.473399	1.0366605	0.6783175
Q9UPN9	TRIM33	tripartite motif containing 33 [Source:HGNC Symbol;Acc:HGNC:16290]	2	1	1	110	107	8	1.6285835	1.9656509999999998	0.37037100000000006
Q2NL68	PROSER3	proline and serine rich 3 [Source:HGNC Symbol;Acc:HGNC:25204]	1	1	1	140	12	5	1.7142549999999999	0.7417104999999999	0.508122
O94822	LTN1	listerin E3 ubiquitin protein ligase 1 [Source:HGNC Symbol;Acc:HGNC:13082]	1	1	1	224	141	129	2.6627615	2.4522844999999993	3.0656189999999994
Q9H6S0	YTHDC2	YTH domain containing 2 [Source:HGNC Symbol;Acc:HGNC:24721]	2	2	null	52	18	0	0.9347964999999999	0.7046165	0.15000000000000002
Q2QGD7	ZXDC	ZXD family zinc finger C [Source:HGNC Symbol;Acc:HGNC:28160]	2	1	null	35	10	0	0.8188479999999999	0.6896225	0.15000000000000002
Q9NXF7	DCAF16	DDB1 and CUL4 associated factor 16 [Source:HGNC Symbol;Acc:HGNC:25987]	2	null	null	101	0	0	1.5640599999999998	0.15000000000000002	0.15000000000000002
Q86XK2	FBXO11	F-box protein 11 [Source:HGNC Symbol;Acc:HGNC:13590]	1	0	1	472	224	157	5.215634500000001	3.1806835	3.5500594999999993
Q9H6R0	DHX33	DEAH-box helicase 33 [Source:HGNC Symbol;Acc:HGNC:16718]	2	1	null	21	13	0	0.716253	0.4257230000000001	0.15000000000000002
Q96QT6	PHF12	PHD finger protein 12 [Source:HGNC Symbol;Acc:HGNC:20816]	2	1	1	106	9	3	2.1124545	0.6533444999999999	0.6656525000000001
Q5T200	ZC3H13	zinc finger CCCH-type containing 13 [Source:HGNC Symbol;Acc:HGNC:20368]	1	1	1	503	53	62	5.399557500000001	0.9694934999999999	1.3955899999999999
Q8IYD8	FANCM	FA complementation group M [Source:HGNC Symbol;Acc:HGNC:23168]	2	1	null	80	7	0	1.128061	0.27305450000000003	0.15000000000000002
Q9HCK0	ZBTB26	zinc finger and BTB domain containing 26 [Source:HGNC Symbol;Acc:HGNC:23383]	2	1	1	44	140	3	1.2571675000000002	3.050752499999999	0.2752645000000002
Q9NXS3	KLHL28	kelch like family member 28 [Source:HGNC Symbol;Acc:HGNC:19741]	2	1	1	108	76	51	1.4235125000000002	1.3716710000000003	1.574821
Q96MU7	YTHDC1	YTH domain containing 1 [Source:HGNC Symbol;Acc:HGNC:30626]	2	2	2	112	14	7	2.034501	0.6706675	0.8598520000000001
Q9ULK4	MED23	mediator complex subunit 23 [Source:HGNC Symbol;Acc:HGNC:2372]	1	1	1	138	96	69	1.7197544999999992	1.6759370000000002	1.8356095000000001
Q02447	SP3	Sp3 transcription factor [Source:HGNC Symbol;Acc:HGNC:11208]	1	1	1	213	92	73	3.1080000000000005	2.0167444999999997	2.4292664999999998
Q13416	ORC2	origin recognition complex subunit 2 [Source:HGNC Symbol;Acc:HGNC:8488]	2	1	2	24	23	4	0.6265185000000001	0.5844605	0.5191720000000001
Q68DE3	USF3	upstream transcription factor family member 3 [Source:HGNC Symbol;Acc:HGNC:30494]	1	1	1	392	131	117	4.459975999999999	1.9871984999999999	2.6994135000000004
Q93073	SECISBP2L	SECIS binding protein 2 like [Source:HGNC Symbol;Acc:HGNC:28997]	2	1	1	91	233	27	1.2891784999999998	3.8601055000000004	0.8479349999999999
Q9C0D2	CEP295	centrosomal protein 295 [Source:HGNC Symbol;Acc:HGNC:29366]	1	1	1	76	136	14	0.9882274999999999	2.8340959999999993	0.5035065
Q6N021	TET2	tet methylcytosine dioxygenase 2 [Source:HGNC Symbol;Acc:HGNC:25941]	2	1	1	163	168	29	2.7882385000000003	2.862418	1.2368865
Q7Z589	EMSY	EMSY transcriptional repressor, BRCA2 interacting [Source:HGNC Symbol;Acc:HGNC:18071]	2	1	1	208	33	25	2.849005	0.68873	0.7628415000000001
Q86VV8	RTTN	rotatin [Source:HGNC Symbol;Acc:HGNC:18654]	2	1	null	19	11	0	0.5180245000000001	0.43204699999999996	0.15000000000000002
Q9H7Z3	NRDE2	NRDE-2, necessary for RNA interference, domain containing [Source:HGNC Symbol;Acc:HGNC:20186]	2	1	null	44	18	0	0.7777164999999998	0.5554245000000003	0.15000000000000002
Q15652	JMJD1C	jumonji domain containing 1C [Source:HGNC Symbol;Acc:HGNC:12313]	1	1	1	319	42	69	3.6542269999999997	1.1424344999999998	1.7921064999999996
Q6RI45	BRWD3	bromodomain and WD repeat domain containing 3 [Source:HGNC Symbol;Acc:HGNC:17342]	2	1	1	197	100	29	2.9589355	2.0183595	1.0622454999999997
Q13404	UBE2V1	ubiquitin conjugating enzyme E2 V1 [Source:HGNC Symbol;Acc:HGNC:12494]	2	0	null	31	1	0	0.6370330000000001	0.18261449999999999	0.15000000000000002
Q93074	MED12	mediator complex subunit 12 [Source:HGNC Symbol;Acc:HGNC:11957]	2	1	1	127	32	3	2.0968655000000003	1.114988	0.230257
Q05D32	CTDSPL2	CTD small phosphatase like 2 [Source:HGNC Symbol;Acc:HGNC:26936]	2	1	1	170	101	48	2.4928210000000006	2.0431115	1.653293
Q9P2N6	KANSL3	KAT8 regulatory NSL complex subunit 3 [Source:HGNC Symbol;Acc:HGNC:25473]	2	1	null	68	11	0	1.8490224999999998	0.47786200000000006	0.15000000000000002
Q9UPS8	ANKRD26	ankyrin repeat domain 26 [Source:HGNC Symbol;Acc:HGNC:29186]	1	1	null	145	29	0	1.9200825000000004	0.9502834999999998	0.15000000000000002
Q5JWR5	DOP1A	DOP1 leucine zipper like protein A [Source:HGNC Symbol;Acc:HGNC:21194]	2	1	2	125	95	4	2.3986750000000003	2.2355429999999994	0.4474745
P42694	HELZ	helicase with zinc finger [Source:HGNC Symbol;Acc:HGNC:16878]	1	1	1	169	110	50	2.309968999999999	1.7795435000000002	1.4847124999999999
O75152	ZC3H11A	zinc finger CCCH-type containing 11A [Source:HGNC Symbol;Acc:HGNC:29093]	2	1	1	91	84	12	1.4018374999999998	1.6835190000000007	0.48637050000000004
Q63HM2	PCNX4	pecanex 4 [Source:HGNC Symbol;Acc:HGNC:20349]	2	1	1	138	40	30	1.8234629999999996	1.2882009999999997	1.06086
Q8NEZ4	KMT2C	lysine methyltransferase 2C [Source:HGNC Symbol;Acc:HGNC:13726]	1	1	1	322	111	156	3.6897995000000003	1.8575139999999994	3.5174194999999995
O14497	ARID1A	AT-rich interaction domain 1A [Source:HGNC Symbol;Acc:HGNC:11110]	1	1	1	324	24	55	3.626772	0.9519155	1.586942
Q9Y2I7	PIKFYVE	phosphoinositide kinase, FYVE-type zinc finger containing [Source:HGNC Symbol;Acc:HGNC:23785]	1	1	1	192	153	151	2.0989055	2.4713415000000003	3.5446704999999996
Q7Z3B3	KANSL1	KAT8 regulatory NSL complex subunit 1 [Source:HGNC Symbol;Acc:HGNC:24565]	2	1	1	160	37	7	2.5611780000000004	0.8625465000000002	0.7224325000000001
O75151	PHF2	PHD finger protein 2 [Source:HGNC Symbol;Acc:HGNC:8920]	2	1	null	93	3	0	1.3517299999999997	0.4686310000000001	0.15000000000000002
Q8TF74	WIPF2	WAS/WASL interacting protein family member 2 [Source:HGNC Symbol;Acc:HGNC:30923]	1	1	1	192	38	13	2.364233	0.6805444999999998	0.4334665
Q14004	CDK13	cyclin dependent kinase 13 [Source:HGNC Symbol;Acc:HGNC:1733]	2	1	1	94	63	9	1.4330155	1.259012	0.3899465
P19174	PLCG1	phospholipase C gamma 1 [Source:HGNC Symbol;Acc:HGNC:9065]	2	1	null	32	16	0	0.9252340000000001	0.9426930000000001	0.15000000000000002
Q9NXL9	MCM9	minichromosome maintenance 9 homologous recombination repair factor [Source:HGNC Symbol;Acc:HGNC:21484]	2	1	1	92	74	21	1.406844	1.5482075000000002	0.7713840000000001
Q6R327	RICTOR	RPTOR independent companion of MTOR complex 2 [Source:HGNC Symbol;Acc:HGNC:28611]	2	1	1	39	100	4	0.6512195000000001	1.7611664999999999	0.30039899999999997
Q8IZM8	ZNF654	zinc finger protein 654 [Source:HGNC Symbol;Acc:HGNC:25612]	2	1	1	184	88	28	2.6575935000000004	1.8714115000000004	1.1670504999999998
Q9UPW0	FOXJ3	forkhead box J3 [Source:HGNC Symbol;Acc:HGNC:29178]	2	1	1	134	78	40	2.0130385	1.6241379999999999	1.29223
Q8NHV5	MOSMO	modulator of smoothened [Source:HGNC Symbol;Acc:HGNC:27087]	2	1	1	42	9	1	1.20604	0.6346189999999999	0.19634200000000002
Q16513	PKN2	protein kinase N2 [Source:HGNC Symbol;Acc:HGNC:9406]	2	1	1	78	137	66	1.3150864999999998	3.1124795	2.4809975
Q9H2F5	EPC1	enhancer of polycomb homolog 1 [Source:HGNC Symbol;Acc:HGNC:19876]	2	1	2	86	1	11	2.4972750000000006	0.22169750000000005	1.3042150000000001
Q9ULH7	MRTFB	myocardin related transcription factor B [Source:HGNC Symbol;Acc:HGNC:29819]	2	1	1	67	120	34	1.0579445	2.001997	1.1297015
P17028	ZNF24	zinc finger protein 24 [Source:HGNC Symbol;Acc:HGNC:13032]	2	1	1	75	42	47	1.4414049999999996	1.0893944999999998	1.6272660000000005
Q68CP9	ARID2	AT-rich interaction domain 2 [Source:HGNC Symbol;Acc:HGNC:18037]	2	1	1	197	148	55	2.8935280000000003	2.3968985	1.7343574999999996
Q9P267	MBD5	methyl-CpG binding domain protein 5 [Source:HGNC Symbol;Acc:HGNC:20444]	1	0	1	309	138	22	3.4416249999999997	2.7512805000000005	0.6252179999999999
Q6KC79	NIPBL	NIPBL cohesin loading factor [Source:HGNC Symbol;Acc:HGNC:28862]	1	1	1	341	285	213	3.631209	4.1008425	5.1246079999999985
P49788	RARRES1	retinoic acid receptor responder 1 [Source:HGNC Symbol;Acc:HGNC:9867]	5	4	6	43	31	17	0.6647599999999998	0.3239865	0.3889180000000002
P00751	CFB	complement factor B [Source:HGNC Symbol;Acc:HGNC:1037]	5	4	null	93	658	0	0.8468979999999998	1.6026839999999998	0.15000000000000002
O95711	LY86	lymphocyte antigen 86 [Source:HGNC Symbol;Acc:HGNC:16837]	5	4	6	113	788	148	0.97994	1.8992915000000001	1.3946635000000003
O14948	TFEC	transcription factor EC [Source:HGNC Symbol;Acc:HGNC:11754]	5	4	6	112	822	158	1.1165775	2.0838435000000004	1.53941
Q9NQ75	CASS4	Cas scaffold protein family member 4 [Source:HGNC Symbol;Acc:HGNC:15878]	5	4	6	73	563	34	0.8482664999999999	1.4679845000000002	0.4845174999999999
P05162	LGALS2	galectin 2 [Source:HGNC Symbol;Acc:HGNC:6562]	5	4	6	121	708	11	1.1119534999999998	1.7360404999999999	0.239488
Q4KMG9	TMEM52B	transmembrane protein 52B [Source:HGNC Symbol;Acc:HGNC:26438]	5	4	6	30	330	76	0.3679824999999999	0.835049	0.7574270000000001
P36888	FLT3	fms related tyrosine kinase 3 [Source:HGNC Symbol;Acc:HGNC:3765]	5	4	6	130	741	86	1.008279	1.7620760000000002	0.8182699999999999
O15117	FYB1	FYN binding protein 1 [Source:HGNC Symbol;Acc:HGNC:4036]	5	4	6	204	838	211	1.9156795	2.1001805	1.9026235
Q6GTX8	LAIR1	leukocyte associated immunoglobulin like receptor 1 [Source:HGNC Symbol;Acc:HGNC:6477]	5	4	6	178	761	173	1.4736965	1.8720999999999997	1.7577664999999996
P20138	CD33	CD33 molecule [Source:HGNC Symbol;Acc:HGNC:1659]	5	4	6	123	729	170	1.076228	1.7421690000000003	1.563278
Q8N228	SCML4	Scm polycomb group protein like 4 [Source:HGNC Symbol;Acc:HGNC:21397]	5	4	6	123	463	96	0.9908285000000002	1.1714704999999999	0.8753305
Q12918	KLRB1	killer cell lectin like receptor B1 [Source:HGNC Symbol;Acc:HGNC:6373]	5	4	6	141	396	66	1.0482545	0.9901995	0.6362425
Q07108	CD69	CD69 molecule [Source:HGNC Symbol;Acc:HGNC:1694]	5	4	6	88	577	62	0.8263535000000001	1.4542230000000005	0.6759970000000001
Q9BZW8	CD244	CD244 molecule [Source:HGNC Symbol;Acc:HGNC:18171]	5	4	6	103	689	37	0.8088775	1.6602969999999997	0.45191999999999993
Q8IY34	SLC15A3	solute carrier family 15 member 3 [Source:HGNC Symbol;Acc:HGNC:18068]	5	4	6	122	571	88	1.3788109999999996	1.5305275	1.2545154999999997
Q6ZS81	WDFY4	WDFY family member 4 [Source:HGNC Symbol;Acc:HGNC:29323]	5	4	6	163	848	151	1.6511425	2.089683	1.3392435
Q86UX7	FERMT3	fermitin family member 3 [Source:HGNC Symbol;Acc:HGNC:23151]	5	4	6	301	891	240	2.4597050000000005	2.2882175	2.1740879999999994
Q9BPV8	P2RY13	purinergic receptor P2Y13 [Source:HGNC Symbol;Acc:HGNC:4537]	5	4	6	17	327	37	0.262081	0.8502809999999998	0.44310550000000004
Q8IYL9	GPR65	G protein-coupled receptor 65 [Source:HGNC Symbol;Acc:HGNC:4517]	5	4	6	136	836	136	1.2327725000000003	2.0025919999999995	1.2481149999999996
P11215	ITGAM	integrin subunit alpha M [Source:HGNC Symbol;Acc:HGNC:6149]	5	4	6	197	732	165	1.7763135000000003	1.8776590000000004	1.5915065000000002
Q13094	LCP2	lymphocyte cytosolic protein 2 [Source:HGNC Symbol;Acc:HGNC:6529]	5	4	6	218	848	69	2.038088	2.1062409999999994	0.6701320000000001
Q99467	CD180	CD180 molecule [Source:HGNC Symbol;Acc:HGNC:6726]	5	4	6	179	787	169	1.4317659999999997	1.9054455	1.4819839999999997
P24557	TBXAS1	thromboxane A synthase 1 [Source:HGNC Symbol;Acc:HGNC:11609]	5	4	6	129	764	132	1.0882724999999998	1.8418145	1.2681835
Q5QGZ9	CLEC12A	C-type lectin domain family 12 member A [Source:HGNC Symbol;Acc:HGNC:31713]	5	4	6	92	388	37	0.9236444999999999	0.9691789999999999	0.45169050000000005
Q9HAI6	CXorf21	chromosome X open reading frame 21 [Source:HGNC Symbol;Acc:HGNC:25667]	5	4	6	171	841	151	1.3711525000000004	2.0546629999999997	1.3486445
P29965	CD40LG	CD40 ligand [Source:HGNC Symbol;Acc:HGNC:11935]	5	4	6	183	508	127	1.4094025	1.342465	1.100079
P12318	FCGR2A	Fc fragment of IgG receptor IIa [Source:HGNC Symbol;Acc:HGNC:3616]	5	4	6	197	508	146	1.7455774999999998	1.2485825000000004	1.3768985000000005
A0A0B4J275	TRAV17	T cell receptor alpha variable 17 [Source:HGNC Symbol;Acc:HGNC:12113]	5	4	6	167	519	61	1.3365575	1.2866369999999998	0.5938444999999999
Q8N423	LILRB2	leukocyte immunoglobulin like receptor B2 [Source:HGNC Symbol;Acc:HGNC:6606]	5	4	6	130	735	123	1.1000875	1.8652235	1.13447
P09326	CD48	CD48 molecule [Source:HGNC Symbol;Acc:HGNC:1683]	5	4	6	294	837	250	2.180276	1.9897059999999995	2.1375550000000003
Q9ULZ2	STAP1	signal transducing adaptor family member 1 [Source:HGNC Symbol;Acc:HGNC:24133]	5	4	6	130	548	27	1.0307785	1.312511	0.34255050000000004
P10747	CD28	CD28 molecule [Source:HGNC Symbol;Acc:HGNC:1653]	5	4	6	290	863	191	2.2977374999999993	2.1192714999999995	1.6437389999999996
Q8TD46	CD200R1	CD200 receptor 1 [Source:HGNC Symbol;Acc:HGNC:24235]	5	4	6	192	581	103	1.5122099999999998	1.6327314999999998	0.9322550000000001
P08575	PTPRC	protein tyrosine phosphatase receptor type C [Source:HGNC Symbol;Acc:HGNC:9666]	5	4	6	245	860	233	2.2352114999999997	2.3642329999999996	2.3044610000000003
Q8TDQ1	CD300LF	CD300 molecule like family member f [Source:HGNC Symbol;Acc:HGNC:29883]	5	4	6	95	586	112	1.008228	1.4602835	1.2898500000000004
P08567	PLEK	pleckstrin [Source:HGNC Symbol;Acc:HGNC:9070]	5	4	6	182	883	218	1.6317625	2.2265839999999995	2.0862659999999997
Q8TDQ0	HAVCR2	hepatitis A virus cellular receptor 2 [Source:HGNC Symbol;Acc:HGNC:18437]	5	4	6	205	732	224	1.806684	1.7796285	2.1187955000000005
P32971	TNFSF8	TNF superfamily member 8 [Source:HGNC Symbol;Acc:HGNC:11938]	5	4	6	66	587	70	0.8008619999999999	1.6019019999999997	0.693133
P41218	MNDA	myeloid cell nuclear differentiation antigen [Source:HGNC Symbol;Acc:HGNC:7183]	5	4	6	269	689	177	2.320322	1.682941	1.805545
P12314	FCGR1A	Fc fragment of IgG receptor Ia [Source:HGNC Symbol;Acc:HGNC:3613]	5	4	6	81	385	55	0.7555484999999998	0.9554005000000003	0.5973550000000003
P43116	PTGER2	prostaglandin E receptor 2 [Source:HGNC Symbol;Acc:HGNC:9594]	5	3	null	37	22	0	0.8779654999999997	0.4833360000000001	0.15000000000000002
Q96JQ5	MS4A4A	membrane spanning 4-domains A4A [Source:HGNC Symbol;Acc:HGNC:13371]	5	4	6	89	412	105	1.1608879999999997	1.186779	1.0470220000000001
A0A0B4J234	TRAV2	T cell receptor alpha variable 2 [Source:HGNC Symbol;Acc:HGNC:12116]	5	4	6	171	453	22	1.3230765000000004	1.1073465000000002	0.30963850000000004
O00182	LGALS9	galectin 9 [Source:HGNC Symbol;Acc:HGNC:6570]	5	4	6	177	700	62	1.6257954999999997	1.8526519999999995	0.6638845
Q8N103	TAGAP	T cell activation RhoGTPase activating protein [Source:HGNC Symbol;Acc:HGNC:15669]	5	4	6	158	820	155	1.5804395	2.071238	1.3331829999999998
A0A0B4J237	TRAV8-2	T cell receptor alpha variable 8-2 [Source:HGNC Symbol;Acc:HGNC:12147]	5	4	6	129	575	22	1.0690709999999997	1.3664945	0.309834
Q13489	BIRC3	baculoviral IAP repeat containing 3 [Source:HGNC Symbol;Acc:HGNC:591]	5	4	6	208	801	85	2.195584499999999	2.4643970000000004	1.2441369999999998
A0A075B6V5	TRAV36DV7	T cell receptor alpha variable 36/delta variable 7 [Source:HGNC Symbol;Acc:HGNC:12135]	5	4	null	101	417	0	0.7798840000000001	1.007123	0.15000000000000002
Q8N6K7	SAMD3	sterile alpha motif domain containing 3 [Source:HGNC Symbol;Acc:HGNC:21574]	5	4	6	171	760	68	1.3326984999999998	1.8602765000000003	0.6545855000000002
P04839	CYBB	cytochrome b-245 beta chain [Source:HGNC Symbol;Acc:HGNC:2578]	5	4	6	202	797	191	1.7090104999999998	1.9773384999999999	1.7444980000000005
Q9Y336	SIGLEC9	sialic acid binding Ig like lectin 9 [Source:HGNC Symbol;Acc:HGNC:10878]	5	4	6	182	543	149	1.6026670000000005	1.432905	1.5709280000000003
Q6UWF3	SCIMP	SLP adaptor and CSK interacting membrane protein [Source:HGNC Symbol;Acc:HGNC:33504]	5	4	6	229	737	174	1.7756929999999995	1.8382615	1.5422234999999997
P07333	CSF1R	colony stimulating factor 1 receptor [Source:HGNC Symbol;Acc:HGNC:2433]	5	4	6	162	749	142	1.29971	1.8015754999999993	1.465562
Q8NEQ5	C1orf162	chromosome 1 open reading frame 162 [Source:HGNC Symbol;Acc:HGNC:28344]	5	4	6	128	713	138	1.0431629999999998	1.7088914999999998	1.2983414999999998
P23219	PTGS1	prostaglandin-endoperoxide synthase 1 [Source:HGNC Symbol;Acc:HGNC:9604]	5	4	6	69	3	7	0.6826610000000002	0.16172150000000002	0.2053945
P55773	CCL23	C-C motif chemokine ligand 23 [Source:HGNC Symbol;Acc:HGNC:10622]	5	4	6	39	2	10	0.5318625	0.1728225	0.2882355000000001
P08631	HCK	HCK proto-oncogene, Src family tyrosine kinase [Source:HGNC Symbol;Acc:HGNC:4840]	5	4	6	272	854	233	2.300194	2.1037419999999996	2.287274
Q16581	C3AR1	complement C3a receptor 1 [Source:HGNC Symbol;Acc:HGNC:1319]	5	4	6	91	588	103	0.9405935000000004	1.4294709999999995	1.1642199999999996
P16150	SPN	sialophorin [Source:HGNC Symbol;Acc:HGNC:11249]	5	4	6	209	794	224	1.8545900000000006	1.966076	2.2968535000000005
P10643	C7	complement C7 [Source:HGNC Symbol;Acc:HGNC:1346]	5	3	16	25	7	6	1.1500675	0.5276805	0.6048265
Q5NUL3	FFAR4	free fatty acid receptor 4 [Source:HGNC Symbol;Acc:HGNC:19061]	5	4	6	157	199	82	1.2266525000000001	0.5643750000000001	0.835746
O95976	IGSF6	immunoglobulin superfamily member 6 [Source:HGNC Symbol;Acc:HGNC:5953]	5	4	6	95	627	195	0.9830084999999997	1.5169444999999997	1.8704765000000003
P05107	ITGB2	integrin subunit beta 2 [Source:HGNC Symbol;Acc:HGNC:6155]	5	4	6	174	852	207	1.5029619999999997	2.1449075	2.0563714999999996
P13796	LCP1	lymphocyte cytosolic protein 1 [Source:HGNC Symbol;Acc:HGNC:6528]	5	4	6	179	926	113	1.7429255	2.276249499999999	1.093466
Q06187	BTK	Bruton tyrosine kinase [Source:HGNC Symbol;Acc:HGNC:1133]	5	4	6	124	915	252	1.0158099999999999	2.2167665	2.2258104999999997
A0A075B6W5	TRAV23DV6	T cell receptor alpha variable 23/delta variable 6 [Source:HGNC Symbol;Acc:HGNC:12120]	5	4	null	152	258	0	1.3023109999999998	0.6926315	0.15000000000000002
P02745	C1QA	complement C1q A chain [Source:HGNC Symbol;Acc:HGNC:1241]	5	4	6	174	434	122	1.3820920000000003	1.1804804999999998	1.1641179999999995
Q9UMR7	CLEC4A	C-type lectin domain family 4 member A [Source:HGNC Symbol;Acc:HGNC:13257]	5	4	6	116	688	101	1.4891409999999998	1.729402	1.1060375
Q16827	PTPRO	protein tyrosine phosphatase receptor type O [Source:HGNC Symbol;Acc:HGNC:9678]	5	4	6	180	733	153	1.7531169999999996	1.7742395	1.4526675
P20292	ALOX5AP	arachidonate 5-lipoxygenase activating protein [Source:HGNC Symbol;Acc:HGNC:436]	5	4	6	159	606	101	1.7825099999999994	1.4920395000000002	1.2677500000000004
P25105	PTAFR	platelet activating factor receptor [Source:HGNC Symbol;Acc:HGNC:9582]	5	4	6	44	607	15	0.705985	1.4438785000000003	0.2714395
P41597	CCR2	C-C motif chemokine receptor 2 [Source:HGNC Symbol;Acc:HGNC:1603]	5	4	6	148	525	83	1.263313	1.2798879999999997	0.7781584999999999
P32121	ARRB2	arrestin beta 2 [Source:HGNC Symbol;Acc:HGNC:712]	5	4	6	119	699	103	1.1731959999999997	1.778005	1.006936
Q9BXN2	CLEC7A	C-type lectin domain containing 7A [Source:HGNC Symbol;Acc:HGNC:14558]	5	4	6	189	682	138	1.5987740000000004	1.7001449999999998	1.2586209999999998
Q9BXR5	TLR10	toll like receptor 10 [Source:HGNC Symbol;Acc:HGNC:15634]	5	4	6	161	763	80	1.2808144999999997	1.8250695000000001	0.7541034999999999
O43914	TYROBP	TYRO protein tyrosine kinase binding protein [Source:HGNC Symbol;Acc:HGNC:12449]	5	4	6	137	648	157	1.1833705	1.6491110000000002	1.5924925000000003
Q13571	LAPTM5	lysosomal protein transmembrane 5 [Source:HGNC Symbol;Acc:HGNC:29612]	5	4	6	259	866	222	1.9949335000000004	2.088552500000001	1.9998039999999997
Q9Y279	VSIG4	V-set and immunoglobulin domain containing 4 [Source:HGNC Symbol;Acc:HGNC:17032]	5	4	6	36	131	67	0.45871150000000005	0.4396459999999999	0.7043104999999998
P16871	IL7R	interleukin 7 receptor [Source:HGNC Symbol;Acc:HGNC:6024]	5	4	6	152	146	119	1.6196244999999998	0.6136749999999999	1.1079074999999998
Q8N386	LRRC25	leucine rich repeat containing 25 [Source:HGNC Symbol;Acc:HGNC:29806]	5	4	6	132	457	145	1.0397885000000002	1.161041	1.3383935
P32248	CCR7	C-C motif chemokine receptor 7 [Source:HGNC Symbol;Acc:HGNC:1608]	5	4	6	224	667	122	1.6806545000000004	1.7721485000000001	1.1022295
P46094	XCR1	X-C motif chemokine receptor 1 [Source:HGNC Symbol;Acc:HGNC:1625]	5	4	6	153	709	91	1.104805	1.6663575000000002	0.8166635
Q9Y5S1	TRPV2	transient receptor potential cation channel subfamily V member 2 [Source:HGNC Symbol;Acc:HGNC:18082]	5	4	6	114	685	61	1.1073975000000003	1.8200290000000003	0.644275
Q8WYR1	PIK3R5	phosphoinositide-3-kinase regulatory subunit 5 [Source:HGNC Symbol;Acc:HGNC:30035]	5	4	6	124	824	203	1.2335630000000004	2.0265280000000003	1.8281294999999997
P30273	FCER1G	Fc fragment of IgE receptor Ig [Source:HGNC Symbol;Acc:HGNC:3611]	5	4	6	110	692	157	0.9924434999999999	1.7007400000000001	1.4498795000000002
Q9P0V8	SLAMF8	SLAM family member 8 [Source:HGNC Symbol;Acc:HGNC:21391]	5	4	6	203	599	235	1.8811609999999999	1.4690299999999996	2.1187445
Q9UIB8	CD84	CD84 molecule [Source:HGNC Symbol;Acc:HGNC:1704]	5	4	6	129	779	175	1.333098	1.9783925	1.66113
Q2M385	MPEG1	macrophage expressed 1 [Source:HGNC Symbol;Acc:HGNC:29619]	5	4	6	105	683	131	0.9623704999999999	1.7480255	1.3335569999999999
P02747	C1QC	complement C1q C chain [Source:HGNC Symbol;Acc:HGNC:1245]	5	4	6	136	521	119	1.090678	1.2967605000000002	1.3299445000000003
Q8TDF6	RASGRP4	RAS guanyl releasing protein 4 [Source:HGNC Symbol;Acc:HGNC:18958]	5	4	6	25	291	44	0.42690450000000013	0.8743445000000002	0.5012285000000001
P19878	NCF2	neutrophil cytosolic factor 2 [Source:HGNC Symbol;Acc:HGNC:7661]	5	4	6	145	637	185	1.535908	1.6233899999999999	2.0848040000000005
Q00722	PLCB2	phospholipase C beta 2 [Source:HGNC Symbol;Acc:HGNC:9055]	5	4	6	267	904	205	2.1061815000000004	2.2454370000000003	1.8378535000000003
O94759	TRPM2	transient receptor potential cation channel subfamily M member 2 [Source:HGNC Symbol;Acc:HGNC:12339]	5	4	6	119	612	88	0.9863575	1.4698970000000002	0.8824704999999998
Q8N149	LILRA2	leukocyte immunoglobulin like receptor A2 [Source:HGNC Symbol;Acc:HGNC:6603]	5	4	6	18	353	25	0.27853700000000003	0.9008900000000001	0.3534560000000001
Q9NR97	TLR8	toll like receptor 8 [Source:HGNC Symbol;Acc:HGNC:15632]	5	4	6	115	537	137	0.9604410000000002	1.3522484999999995	1.272918
Q8IUN9	CLEC10A	C-type lectin domain containing 10A [Source:HGNC Symbol;Acc:HGNC:16916]	5	4	6	58	529	23	0.599752	1.42432	0.3770605
Q5T2D2	TREML2	triggering receptor expressed on myeloid cells like 2 [Source:HGNC Symbol;Acc:HGNC:21092]	5	4	6	211	352	27	2.1851635000000007	0.9778915000000001	0.5156529999999999
P06681	C2	complement C2 [Source:HGNC Symbol;Acc:HGNC:1248]	5	4	6	178	800	130	1.3867159999999998	1.979183	1.1822485
Q9Y6Y9	LY96	lymphocyte antigen 96 [Source:HGNC Symbol;Acc:HGNC:17156]	5	4	6	159	603	129	1.4596290000000005	1.6510915000000002	1.1781685000000002
A0A578	TRBV5-1	T cell receptor beta variable 5-1 [Source:HGNC Symbol;Acc:HGNC:12218]	5	4	6	233	691	110	1.744141	1.62118	0.9570069999999998
A0A5B0	TRBV14	T cell receptor beta variable 14 [Source:HGNC Symbol;Acc:HGNC:12189]	5	4	null	66	382	0	0.5914050000000002	0.964844	0.15000000000000002
O00626	CCL22	C-C motif chemokine ligand 22 [Source:HGNC Symbol;Acc:HGNC:10621]	5	4	6	73	432	47	1.2554589999999999	1.103564	1.2211954999999999
P28039	AOAH	acyloxyacyl hydrolase [Source:HGNC Symbol;Acc:HGNC:548]	5	4	6	95	807	59	0.7770960000000002	1.9107070000000006	0.6099349999999999
P02746	C1QB	complement C1q B chain [Source:HGNC Symbol;Acc:HGNC:1242]	5	4	6	174	437	113	1.3226599999999997	1.1157955000000002	1.076908
P31358	CD52	CD52 molecule [Source:HGNC Symbol;Acc:HGNC:1804]	5	4	6	104	838	125	1.0274465000000002	2.061420499999999	1.172346
P32927	CSF2RB	colony stimulating factor 2 receptor beta common subunit [Source:HGNC Symbol;Acc:HGNC:2436]	5	4	6	169	692	151	1.6895625	1.9666539999999997	1.7348845000000002
Q9P215	POGK	pogo transposable element derived with KRAB domain [Source:HGNC Symbol;Acc:HGNC:18800]	1	1	17	43	1	2	0.6580195	0.19176050000000003	0.5972445
Q5TGZ0	MICOS10	mitochondrial contact site and cristae organizing system subunit 10 [Source:HGNC Symbol;Acc:HGNC:32068]	0	0	null	22	66	0	0.4050510000000001	1.0406385	0.15000000000000002
P31930	UQCRC1	ubiquinol-cytochrome c reductase core protein 1 [Source:HGNC Symbol;Acc:HGNC:12585]	0	0	0	57	246	1	0.915323	3.0624995	0.3624575000000001
Q92576	PHF3	PHD finger protein 3 [Source:HGNC Symbol;Acc:HGNC:8921]	1	1	1	431	124	96	4.6917624999999985	2.3812244999999996	2.4276004999999996
Q8WVI0	SMIM4	small integral membrane protein 4 [Source:HGNC Symbol;Acc:HGNC:37257]	0	0	0	110	82	22	1.5241015	1.0359804999999997	0.8530435
P46940	IQGAP1	IQ motif containing GTPase activating protein 1 [Source:HGNC Symbol;Acc:HGNC:6110]	0	1	0	42	6	22	0.6829585000000002	0.25466050000000007	1.8188475000000002
Q9Y2G3	ATP11B	ATPase phospholipid transporting 11B (putative) [Source:HGNC Symbol;Acc:HGNC:13553]	0	0	1	159	111	24	2.0067485	2.3820150000000004	0.800216
Q9H7C9	AAMDC	adipogenesis associated Mth938 domain containing [Source:HGNC Symbol;Acc:HGNC:30205]	0	0	0	90	20	4	1.5069569999999999	0.3735159999999999	0.313302
Q96HR8	NAF1	nuclear assembly factor 1 ribonucleoprotein [Source:HGNC Symbol;Acc:HGNC:25126]	1	1	null	137	30	0	1.5851825000000002	2.0478970000000003	0.15000000000000002
Q9Y3D2	MSRB2	methionine sulfoxide reductase B2 [Source:HGNC Symbol;Acc:HGNC:17061]	0	0	0	154	59	59	3.606848	1.0639709999999998	3.880514
Q8WV74	NUDT8	nudix hydrolase 8 [Source:HGNC Symbol;Acc:HGNC:8055]	0	0	null	116	144	0	1.7929225	1.8284439999999997	0.15000000000000002
P62072	TIMM10	translocase of inner mitochondrial membrane 10 [Source:HGNC Symbol;Acc:HGNC:11814]	0	0	null	4	17	0	0.1936135000000001	0.32735250000000005	0.15000000000000002
Q96LU5	IMMP1L	inner mitochondrial membrane peptidase subunit 1 [Source:HGNC Symbol;Acc:HGNC:26317]	0	0	null	139	27	0	1.9192155	0.7387694999999999	0.15000000000000002
O43298	ZBTB43	zinc finger and BTB domain containing 43 [Source:HGNC Symbol;Acc:HGNC:17908]	0	null	null	26	0	0	0.4419495000000001	0.15000000000000002	0.15000000000000002
O95487	SEC24B	SEC24 homolog B, COPII coat complex component [Source:HGNC Symbol;Acc:HGNC:10704]	1	1	1	416	164	158	4.433779	2.6848700000000005	3.7050485
Q6ZT21	TMPPE	transmembrane protein with metallophosphoesterase domain [Source:HGNC Symbol;Acc:HGNC:33865]	1	null	1	162	0	34	1.7174170000000004	0.15000000000000002	0.8552194999999999
Q01804	OTUD4	OTU deubiquitinase 4 [Source:HGNC Symbol;Acc:HGNC:24949]	1	0	1	134	39	22	1.6119149999999995	0.7804365000000001	0.6789549999999996
O14867	BACH1	BTB domain and CNC homolog 1 [Source:HGNC Symbol;Acc:HGNC:935]	0	0	0	107	19	8	1.7815919999999998	1.0819059999999998	0.6547215
Q5HYW2	NHSL2	NHS like 2 [Source:HGNC Symbol;Acc:HGNC:33737]	0	1	1	139	5	5	1.7364995	0.4304745	0.27795900000000007
Q9NP66	HMG20A	high mobility group 20A [Source:HGNC Symbol;Acc:HGNC:5001]	1	1	1	308	70	23	3.3516015000000006	1.4156755000000003	0.632018
O60888	CUTA	cutA divalent cation tolerance homolog [Source:HGNC Symbol;Acc:HGNC:21101]	0	0	0	52	323	4	0.9194455000000004	4.066578999999999	0.3277945
P0DJ07	PET100	PET100 cytochrome c oxidase chaperone [Source:HGNC Symbol;Acc:HGNC:40038]	0	0	0	177	99	41	2.185716	1.3271139999999997	1.5388830000000002
Q96HA9	PEX11G	peroxisomal biogenesis factor 11 gamma [Source:HGNC Symbol;Acc:HGNC:20208]	0	0	0	147	5	3	2.0232555000000003	0.36984400000000006	0.27847750000000004
A8MT69	CENPX	centromere protein X [Source:HGNC Symbol;Acc:HGNC:11422]	0	0	0	83	37	16	1.4280769999999998	0.6416910000000001	1.1428764999999999
Q9H4A3	WNK1	WNK lysine deficient protein kinase 1 [Source:HGNC Symbol;Acc:HGNC:14540]	1	0	1	246	182	32	2.643372999999999	2.6316175	1.0670479999999998
A0A1B0GUW7	SMIM27	small integral membrane protein 27 [Source:HGNC Symbol;Acc:HGNC:31420]	0	0	0	72	50	1	0.9987845000000002	0.699168	0.18309899999999998
P12270	TPR	translocated promoter region, nuclear basket protein [Source:HGNC Symbol;Acc:HGNC:12017]	1	1	1	319	110	33	3.399074	1.6881855	0.8437700000000002
Q86UX6	STK32C	serine/threonine kinase 32C [Source:HGNC Symbol;Acc:HGNC:21332]	0	null	null	26	0	0	0.539249	0.15000000000000002	0.15000000000000002
Q53HV7	SMUG1	single-strand-selective monofunctional uracil-DNA glycosylase 1 [Source:HGNC Symbol;Acc:HGNC:17148]	0	0	0	84	7	10	1.3379855000000005	0.3111345	0.636132
O14618	CCS	copper chaperone for superoxide dismutase [Source:HGNC Symbol;Acc:HGNC:1613]	0	0	0	105	78	15	1.9275625	1.2467294999999998	1.259726
P49411	TUFM	Tu translation elongation factor, mitochondrial [Source:HGNC Symbol;Acc:HGNC:12420]	0	0	null	33	1	0	0.5630660000000001	0.1653255	0.15000000000000002
Q8N328	ERCC6	ERCC excision repair 6, chromatin remodeling factor [Source:HGNC Symbol;Acc:HGNC:3438]	0	1	null	1	93	0	0.160761	1.7532275	0.15000000000000002
P30084	ECHS1	enoyl-CoA hydratase, short chain 1 [Source:HGNC Symbol;Acc:HGNC:3151]	0	0	null	43	23	0	0.6719170000000001	0.52281	0.15000000000000002
Q9H2K0	MTIF3	mitochondrial translational initiation factor 3 [Source:HGNC Symbol;Acc:HGNC:29788]	0	0	null	119	17	0	1.8345639999999996	0.4332540000000001	0.15000000000000002
P50851	LRBA	LPS responsive beige-like anchor protein [Source:HGNC Symbol;Acc:HGNC:1742]	1	1	1	40	103	7	0.5929350000000001	1.839562	0.31176349999999997
P49841	GSK3B	glycogen synthase kinase 3 beta [Source:HGNC Symbol;Acc:HGNC:4617]	0	1	null	4	95	0	0.19543250000000004	1.7641585000000006	0.15000000000000002
O95835	LATS1	large tumor suppressor kinase 1 [Source:HGNC Symbol;Acc:HGNC:6514]	1	0	1	255	291	73	3.0798565000000004	3.9157295000000003	1.7528025
Q9Y6J8	STYXL1	serine/threonine/tyrosine interacting like 1 [Source:HGNC Symbol;Acc:HGNC:18165]	0	0	null	12	1	0	0.2950440000000001	0.18976300000000001	0.15000000000000002
Q9UBV7	B4GALT7	beta-1,4-galactosyltransferase 7 [Source:HGNC Symbol;Acc:HGNC:930]	0	0	0	58	143	2	0.9803650000000002	2.3116944999999998	0.23387799999999995
Q9NR48	ASH1L	ASH1 like histone lysine methyltransferase [Source:HGNC Symbol;Acc:HGNC:19088]	1	1	1	339	305	157	3.7359205000000006	5.10176	3.7025155
Q9Y2P5	SLC27A5	solute carrier family 27 member 5 [Source:HGNC Symbol;Acc:HGNC:10999]	0	0	0	134	13	3	1.9735389999999995	0.39456199999999997	0.4084849999999998
Q9NYI0	PSD3	pleckstrin and Sec7 domain containing 3 [Source:HGNC Symbol;Acc:HGNC:19093]	0	null	0	15	0	1	0.49894200000000005	0.15000000000000002	0.2644185
Q8WWI1	LMO7	LIM domain 7 [Source:HGNC Symbol;Acc:HGNC:6646]	0	1	0	30	7	2	0.5388240000000002	0.3716120000000001	0.3799335
Q9NUL3	STAU2	staufen double-stranded RNA binding protein 2 [Source:HGNC Symbol;Acc:HGNC:11371]	1	1	null	62	15	0	1.07157	0.4951679999999998	0.15000000000000002
P61165	TMEM258	transmembrane protein 258 [Source:HGNC Symbol;Acc:HGNC:1164]	0	0	0	112	241	4	1.3353674999999996	2.773142500000001	0.28626350000000006
Q92538	GBF1	golgi brefeldin A resistant guanine nucleotide exchange factor 1 [Source:HGNC Symbol;Acc:HGNC:4181]	1	1	null	144	4	0	1.5242290000000003	0.2865525	0.15000000000000002
Q8TEW8	PARD3B	par-3 family cell polarity regulator beta [Source:HGNC Symbol;Acc:HGNC:14446]	1	1	null	108	6	0	1.1955	0.5555774999999998	0.15000000000000002
O00321	ETV2	ETS variant 2 [Source:HGNC Symbol;Acc:HGNC:3491]	0	0	null	75	5	0	1.1182434999999997	0.22472350000000008	0.15000000000000002
Q13464	ROCK1	Rho associated coiled-coil containing protein kinase 1 [Source:HGNC Symbol;Acc:HGNC:10251]	0	0	0	318	86	81	4.121574000000001	1.7215989999999994	3.4525304999999995
Q9BVM2	DPCD	deleted in primary ciliary dyskinesia homolog (mouse) [Source:HGNC Symbol;Acc:HGNC:24542]	0	0	0	11	53	1	0.37471449999999984	1.153425	0.20556450000000004
P62487	POLR2G	RNA polymerase II subunit G [Source:HGNC Symbol;Acc:HGNC:9194]	0	0	null	26	80	0	0.5366139999999998	1.4164830000000002	0.15000000000000002
Q9UHP3	USP25	ubiquitin specific peptidase 25 [Source:HGNC Symbol;Acc:HGNC:12624]	0	1	0	65	25	6	0.9319745000000002	0.762408	0.538076
P21359	NF1	neurofibromin 1 [Source:HGNC Symbol;Acc:HGNC:7765]	1	1	1	214	258	91	2.3027100000000003	4.339785999999999	2.032121
A6H8Y1	BDP1	B double prime 1, subunit of RNA polymerase III transcription initiation factor IIIB [Source:HGNC Symbol;Acc:HGNC:13652]	1	1	1	307	22	50	3.269049500000001	0.8001564999999998	1.1864305000000002
Q00535	CDK5	cyclin dependent kinase 5 [Source:HGNC Symbol;Acc:HGNC:1774]	0	0	null	67	18	0	0.8483175000000001	0.5281734999999999	0.15000000000000002
P84098	RPL19	ribosomal protein L19 [Source:HGNC Symbol;Acc:HGNC:10312]	0	0	3	117	100	24	1.5353725	1.7759309999999997	0.9582820000000001
Q08999	RBL2	RB transcriptional corepressor like 2 [Source:HGNC Symbol;Acc:HGNC:9894]	1	1	1	269	71	55	2.830203	1.2533764999999994	1.2858635000000003
P38117	ETFB	electron transfer flavoprotein subunit beta [Source:HGNC Symbol;Acc:HGNC:3482]	0	0	0	125	270	17	2.2595469999999995	3.5450614999999996	1.0756160000000001
Q9ULD4	BRPF3	bromodomain and PHD finger containing 3 [Source:HGNC Symbol;Acc:HGNC:14256]	1	1	null	285	1	0	3.024393999999999	0.16835150000000004	0.15000000000000002
Q9HAU0	PLEKHA5	pleckstrin homology domain containing A5 [Source:HGNC Symbol;Acc:HGNC:30036]	0	1	null	7	23	0	0.3281770000000001	1.0733635	0.15000000000000002
P20936	RASA1	RAS p21 protein activator 1 [Source:HGNC Symbol;Acc:HGNC:9871]	0	1	0	81	40	21	2.1437005000000005	0.971882	1.9820389999999999
O00488	ZNF593	zinc finger protein 593 [Source:HGNC Symbol;Acc:HGNC:30943]	1	0	0	251	7	1	2.6683120000000002	0.2536235	0.18740000000000007
P52294	KPNA1	karyopherin subunit alpha 1 [Source:HGNC Symbol;Acc:HGNC:6394]	0	1	null	74	8	0	1.012971	0.5862880000000001	0.15000000000000002
Q5JS54	PSMG4	proteasome assembly chaperone 4 [Source:HGNC Symbol;Acc:HGNC:21108]	0	0	null	167	8	0	2.106802	0.349036	0.15000000000000002
O75179	ANKRD17	ankyrin repeat domain 17 [Source:HGNC Symbol;Acc:HGNC:23575]	1	1	1	365	104	171	3.7614375	1.7925314999999997	3.7486534999999996
Q9P270	SLAIN2	SLAIN motif family member 2 [Source:HGNC Symbol;Acc:HGNC:29282]	0	1	1	68	67	23	1.0746045	1.9394114999999996	1.0626025000000003
Q04864	REL	REL proto-oncogene, NF-kB subunit [Source:HGNC Symbol;Acc:HGNC:9954]	0	0	1	54	70	1	0.7703129999999999	1.8811015	0.183592
Q99471	PFDN5	prefoldin subunit 5 [Source:HGNC Symbol;Acc:HGNC:8869]	0	0	3	230	108	21	2.816314	1.8254689999999996	0.8723810000000002
Q3MIP1	ITPRIPL2	ITPRIP like 2 [Source:HGNC Symbol;Acc:HGNC:27257]	0	null	0	59	0	5	1.4151740000000002	0.15000000000000002	0.351348
Q9H7D7	WDR26	WD repeat domain 26 [Source:HGNC Symbol;Acc:HGNC:21208]	1	0	17	65	30	2	1.0781999999999998	1.2217225	0.5972445
O15014	ZNF609	zinc finger protein 609 [Source:HGNC Symbol;Acc:HGNC:29003]	1	1	1	333	69	20	3.5184055	1.158185	0.5679365000000002
P28347	TEAD1	TEA domain transcription factor 1 [Source:HGNC Symbol;Acc:HGNC:11714]	0	1	0	214	65	14	2.879095	1.4471679999999998	0.9287105
Q9BXJ8	TMEM120A	transmembrane protein 120A [Source:HGNC Symbol;Acc:HGNC:21697]	0	0	null	48	81	0	0.7541119999999999	1.0050914999999998	0.15000000000000002
Q6Y7W6	GIGYF2	GRB10 interacting GYF protein 2 [Source:HGNC Symbol;Acc:HGNC:11960]	1	1	1	259	107	129	2.7381565	1.9289310000000002	3.1866845000000006
Q14669	TRIP12	thyroid hormone receptor interactor 12 [Source:HGNC Symbol;Acc:HGNC:12306]	0	1	1	198	154	142	2.308966	2.706766	3.485298
Q7Z7G8	VPS13B	vacuolar protein sorting 13 homolog B [Source:HGNC Symbol;Acc:HGNC:2183]	1	1	1	368	257	170	3.842748500000001	3.6915674999999997	3.893867499999999
Q9P2R3	ANKFY1	ankyrin repeat and FYVE domain containing 1 [Source:HGNC Symbol;Acc:HGNC:20763]	0	1	1	50	79	9	0.7046420000000001	1.477377	0.503974
Q6UW68	TMEM205	transmembrane protein 205 [Source:HGNC Symbol;Acc:HGNC:29631]	0	0	0	88	270	6	1.3053964999999998	3.5252224999999995	0.6531575
Q9BT73	PSMG3	proteasome assembly chaperone 3 [Source:HGNC Symbol;Acc:HGNC:22420]	0	0	null	157	232	0	1.9138265	3.0048864999999996	0.15000000000000002
Q9H7Z7	PTGES2	prostaglandin E synthase 2 [Source:HGNC Symbol;Acc:HGNC:17822]	0	0	null	32	250	0	0.5623605	3.122773	0.15000000000000002
Q9BVV6	KIAA0586	KIAA0586 [Source:HGNC Symbol;Acc:HGNC:19960]	1	1	1	161	119	35	1.9299424999999997	1.7852639999999997	0.874506
Q8WYQ9	ZCCHC14	zinc finger CCHC-type containing 14 [Source:HGNC Symbol;Acc:HGNC:24134]	0	null	null	29	0	0	0.5528490000000003	0.15000000000000002	0.15000000000000002
O75865	TRAPPC6A	trafficking protein particle complex 6A [Source:HGNC Symbol;Acc:HGNC:23069]	0	0	0	134	27	13	2.6278265000000007	0.4915045	1.173179
Q96FG2	ELMOD3	ELMO domain containing 3 [Source:HGNC Symbol;Acc:HGNC:26158]	2	2	2	7	30	3	0.7426879999999999	1.247163	0.35575100000000015
Q9UIQ6	LNPEP	leucyl and cystinyl aminopeptidase [Source:HGNC Symbol;Acc:HGNC:6656]	1	1	1	24	30	3	0.4693280000000001	1.0118574999999999	0.2456505
P46063	RECQL	RecQ like helicase [Source:HGNC Symbol;Acc:HGNC:9948]	0	0	1	122	38	39	2.1405980000000002	0.9218509999999998	1.5542255000000005
Q9P0U3	SENP1	SUMO specific peptidase 1 [Source:HGNC Symbol;Acc:HGNC:17927]	1	1	1	69	14	12	0.8920500000000001	0.537957	0.38961500000000004
Q9H2M9	RAB3GAP2	RAB3 GTPase activating non-catalytic protein subunit 2 [Source:HGNC Symbol;Acc:HGNC:17168]	1	1	1	133	166	70	1.4223310000000002	2.7595510000000005	1.8637614999999998
Q9UKV8	AGO2	argonaute RISC catalytic component 2 [Source:HGNC Symbol;Acc:HGNC:3263]	2	0	1	110	7	2	1.3883565000000002	0.2400065	0.20397500000000002
Q9H583	HEATR1	HEAT repeat containing 1 [Source:HGNC Symbol;Acc:HGNC:25517]	1	1	1	178	158	60	2.014628	2.4251269999999994	1.9233720000000003
Q99081	TCF12	transcription factor 12 [Source:HGNC Symbol;Acc:HGNC:11623]	1	1	1	286	14	74	3.141694000000001	0.3414115	1.7272175000000003
P15822	HIVEP1	human immunodeficiency virus type I enhancer binding protein 1 [Source:HGNC Symbol;Acc:HGNC:4920]	2	0	1	76	5	1	1.3033394999999997	0.39902449999999995	0.18789300000000006
Q8TD16	BICD2	BICD cargo adaptor 2 [Source:HGNC Symbol;Acc:HGNC:17208]	0	13	null	10	1	0	0.290182	0.9667224999999998	0.15000000000000002
O94915	FRYL	FRY like transcription coactivator [Source:HGNC Symbol;Acc:HGNC:29127]	1	1	1	83	71	29	1.2801515	1.5278159999999996	0.7699305
Q9ULM2	ZNF490	zinc finger protein 490 [Source:HGNC Symbol;Acc:HGNC:23705]	1	1	1	166	45	17	1.8541649999999998	1.1585334999999997	0.5021125
Q9Y490	TLN1	talin 1 [Source:HGNC Symbol;Acc:HGNC:11845]	1	1	null	44	9	0	0.6118985000000002	0.5845625	0.15000000000000002
Q92621	NUP205	nucleoporin 205 [Source:HGNC Symbol;Acc:HGNC:18658]	1	1	null	196	32	0	2.1120550000000007	0.7646774999999999	0.15000000000000002
Q6ZMT4	KDM7A	lysine demethylase 7A [Source:HGNC Symbol;Acc:HGNC:22224]	1	3	null	12	28	0	0.29893700000000006	1.1637525	0.15000000000000002
Q8NAP3	ZBTB38	zinc finger and BTB domain containing 38 [Source:HGNC Symbol;Acc:HGNC:26636]	1	1	1	163	46	25	1.812617	1.1652995	0.6400080000000001
Q9UPQ4	TRIM35	tripartite motif containing 35 [Source:HGNC Symbol;Acc:HGNC:16285]	0	1	null	9	5	0	0.2640615	0.8214659999999999	0.15000000000000002
Q5VT06	CEP350	centrosomal protein 350 [Source:HGNC Symbol;Acc:HGNC:24238]	1	1	1	329	183	145	3.4811075	2.8757460000000004	3.4129799999999997
Q6PJG2	ELMSAN1	ELM2 and Myb/SANT domain containing 1 [Source:HGNC Symbol;Acc:HGNC:19853]	1	0	1	70	4	1	0.9428799999999998	0.5322789999999998	0.176537
Q8WYL5	SSH1	slingshot protein phosphatase 1 [Source:HGNC Symbol;Acc:HGNC:30579]	0	0	null	16	2	0	0.401362	0.6106064999999998	0.15000000000000002
Q13873	BMPR2	bone morphogenetic protein receptor type 2 [Source:HGNC Symbol;Acc:HGNC:1078]	1	1	1	169	128	13	2.003136	2.3638760000000008	0.43712999999999996
O75123	ZNF623	zinc finger protein 623 [Source:HGNC Symbol;Acc:HGNC:29084]	2	1	null	105	79	0	1.6420644999999996	2.4628585000000003	0.15000000000000002
Q86UU0	BCL9L	BCL9 like [Source:HGNC Symbol;Acc:HGNC:23688]	0	null	0	78	0	1	1.530128	0.15000000000000002	0.20980600000000002
Q14008	CKAP5	cytoskeleton associated protein 5 [Source:HGNC Symbol;Acc:HGNC:28959]	0	1	1	60	35	1	1.038777	0.7357945	0.17808400000000005
O75072	FKTN	fukutin [Source:HGNC Symbol;Acc:HGNC:3622]	1	1	1	50	26	12	0.7361854999999998	0.8193749999999997	0.4376485
Q6ZNB6	NFXL1	nuclear transcription factor, X-box binding like 1 [Source:HGNC Symbol;Acc:HGNC:18726]	1	1	1	126	14	2	1.6191995	0.4980240000000001	0.198943
Q6V1X1	DPP8	dipeptidyl peptidase 8 [Source:HGNC Symbol;Acc:HGNC:16490]	1	1	1	241	38	44	3.001486500000001	1.1918024999999999	1.2186709999999996
P16220	CREB1	cAMP responsive element binding protein 1 [Source:HGNC Symbol;Acc:HGNC:2345]	1	1	1	141	128	125	2.2538265	2.2800999999999996	3.260099
Q8TEY7	USP33	ubiquitin specific peptidase 33 [Source:HGNC Symbol;Acc:HGNC:20059]	1	1	1	36	13	7	0.8482579999999998	0.5086405	0.4248220000000001
Q5MIZ7	PPP4R3B	protein phosphatase 4 regulatory subunit 3B [Source:HGNC Symbol;Acc:HGNC:29267]	1	1	1	77	42	6	1.4297344999999995	0.9353745	0.3145005000000001
Q9H6S1	AZI2	5-azacytidine induced 2 [Source:HGNC Symbol;Acc:HGNC:24002]	1	1	1	112	5	22	2.0130639999999995	0.304122	0.6813434999999999
Q0PNE2	ELP6	elongator acetyltransferase complex subunit 6 [Source:HGNC Symbol;Acc:HGNC:25976]	0	0	0	64	144	13	2.213018	1.9300869999999999	1.2172005000000004
Q9UBF6	RNF7	ring finger protein 7 [Source:HGNC Symbol;Acc:HGNC:10070]	0	0	null	10	8	0	0.46861400000000014	0.37178199999999995	0.15000000000000002
O43677	NDUFC1	NADH:ubiquinone oxidoreductase subunit C1 [Source:HGNC Symbol;Acc:HGNC:7705]	0	0	0	133	76	36	2.0950295	1.1229015	1.3536085000000002
Q96DA6	DNAJC19	DnaJ heat shock protein family (Hsp40) member C19 [Source:HGNC Symbol;Acc:HGNC:30528]	0	0	null	52	13	0	1.6282944999999998	0.747958	0.15000000000000002
Q96FT9	IFT43	intraflagellar transport 43 [Source:HGNC Symbol;Acc:HGNC:29669]	0	0	0	124	113	31	2.379907000000001	1.8035985000000003	1.9689999999999996
Q9UDW3	ZMAT5	zinc finger matrin-type 5 [Source:HGNC Symbol;Acc:HGNC:28046]	0	0	0	33	58	3	1.1097690000000004	0.908676	0.7537634999999999
Q6UW56	ATRAID	all-trans retinoic acid induced differentiation factor [Source:HGNC Symbol;Acc:HGNC:24090]	0	0	null	29	21	0	0.981946	0.6554270000000001	0.15000000000000002
Q9BTE0	NAT9	N-acetyltransferase 9 (putative) [Source:HGNC Symbol;Acc:HGNC:23133]	0	0	null	4	5	0	0.2988095	0.5004635000000002	0.15000000000000002
Q6NXT1	ANKRD54	ankyrin repeat domain 54 [Source:HGNC Symbol;Acc:HGNC:25185]	0	0	0	21	5	3	0.8601324999999997	0.41735899999999987	0.8337315000000001
P84090	ERH	ERH mRNA splicing and mitosis factor [Source:HGNC Symbol;Acc:HGNC:3447]	0	0	0	45	56	3	1.1064540000000003	1.1079415000000001	0.4910965000000001
A0A0B4J2F0	PIGBOS1	PIGB opposite strand 1 [Source:HGNC Symbol;Acc:HGNC:50696]	0	0	null	46	2	0	0.8351509999999999	0.19483750000000005	0.15000000000000002
Q96S82	UBL7	ubiquitin like 7 [Source:HGNC Symbol;Acc:HGNC:28221]	0	0	null	35	47	0	1.0472005	0.8818245000000001	0.15000000000000002
Q9NUG6	PDRG1	p53 and DNA damage regulated 1 [Source:HGNC Symbol;Acc:HGNC:16119]	0	0	0	24	6	2	1.056542	0.3737285000000001	0.262693
Q12981	BNIP1	BCL2 interacting protein 1 [Source:HGNC Symbol;Acc:HGNC:1082]	0	0	0	16	16	1	0.530613	0.3310585000000002	0.230274
Q9BUR5	APOO	apolipoprotein O [Source:HGNC Symbol;Acc:HGNC:28727]	0	0	0	43	26	2	1.0046665000000001	0.9743130000000001	0.23103049999999997
Q86XA0	METTL23	methyltransferase like 23 [Source:HGNC Symbol;Acc:HGNC:26988]	0	0	0	63	3	4	1.3260175000000003	0.7297680000000002	0.3831890000000001
Q96GA7	SDSL	serine dehydratase like [Source:HGNC Symbol;Acc:HGNC:30404]	0	0	0	27	15	10	0.9211454999999997	0.9846235000000001	1.1118685
Q9NUH8	TMEM14B	transmembrane protein 14B [Source:HGNC Symbol;Acc:HGNC:21384]	0	0	null	11	3	0	0.4928389999999999	0.22709500000000005	0.15000000000000002
P60006	ANAPC15	anaphase promoting complex subunit 15 [Source:HGNC Symbol;Acc:HGNC:24531]	0	0	18	37	32	1	1.6350689999999999	0.7182675000000001	0.9667224999999998
P52758	RIDA	reactive intermediate imine deaminase A homolog [Source:HGNC Symbol;Acc:HGNC:16897]	0	0	null	59	5	0	2.1502285	0.39010799999999995	0.15000000000000002
O43414	ERI3	ERI1 exoribonuclease family member 3 [Source:HGNC Symbol;Acc:HGNC:17276]	0	0	19	20	110	1	0.9928600000000002	2.106088	0.9667224999999998
O95298	NDUFC2	NADH:ubiquinone oxidoreductase subunit C2 [Source:HGNC Symbol;Acc:HGNC:7706]	0	0	0	88	45	4	1.6308019999999999	1.0078539999999998	0.5036509999999998
P42684	ABL2	ABL proto-oncogene 2, non-receptor tyrosine kinase [Source:HGNC Symbol;Acc:HGNC:77]	0	0	null	35	38	0	0.8579479999999997	0.7677375000000001	0.15000000000000002
Q9BXV9	GON7	GON7 subunit of KEOPS complex [Source:HGNC Symbol;Acc:HGNC:20356]	0	0	null	32	13	0	1.191964	0.35867499999999997	0.15000000000000002
Q9Y291	MRPS33	mitochondrial ribosomal protein S33 [Source:HGNC Symbol;Acc:HGNC:16634]	0	0	0	69	28	1	1.6279544999999997	0.9569304999999999	0.30081550000000007
Q9Y547	HSPB11	heat shock protein family B (small) member 11 [Source:HGNC Symbol;Acc:HGNC:25019]	0	0	null	9	1	0	0.38703100000000007	0.20550500000000002	0.15000000000000002
Q9Y277	VDAC3	voltage dependent anion channel 3 [Source:HGNC Symbol;Acc:HGNC:12674]	0	0	null	13	15	0	1.277508	0.8083420000000002	0.15000000000000002
Q9BV90	SNRNP25	small nuclear ribonucleoprotein U11/U12 subunit 25 [Source:HGNC Symbol;Acc:HGNC:14161]	0	0	0	39	10	5	1.3754875000000002	0.26707899999999996	0.559258
Q502X0	MORN2	MORN repeat containing 2 [Source:HGNC Symbol;Acc:HGNC:30166]	0	0	0	29	7	3	1.6980370000000002	0.39545449999999993	0.8585769999999997
Q9Y2Y1	POLR3K	RNA polymerase III subunit K [Source:HGNC Symbol;Acc:HGNC:14121]	0	null	0	44	0	1	1.4590424999999998	0.15000000000000002	0.2447495
P21333	FLNA	filamin A [Source:HGNC Symbol;Acc:HGNC:3754]	0	null	8	30	0	6	1.5563164999999999	0.15000000000000002	0.8965465
Q969T7	NT5C3B	5'-nucleotidase, cytosolic IIIB [Source:HGNC Symbol;Acc:HGNC:28300]	0	null	0	39	0	1	1.6154170000000003	0.15000000000000002	0.3076580000000001
Q6IQ26	DENND5A	DENN domain containing 5A [Source:HGNC Symbol;Acc:HGNC:19344]	13	null	null	1	0	0	0.9667224999999998	0.15000000000000002	0.15000000000000002
Q5U3C3	TMEM164	transmembrane protein 164 [Source:HGNC Symbol;Acc:HGNC:26217]	4	1	8	18	11	1	1.989145	0.4194585	0.26940800000000004
P47928	ID4	inhibitor of DNA binding 4, HLH protein [Source:HGNC Symbol;Acc:HGNC:5363]	4	null	null	5	0	0	0.9690769999999999	0.15000000000000002	0.15000000000000002
P04733	MT1F	metallothionein 1F [Source:HGNC Symbol;Acc:HGNC:7398]	4	14	8	8	3	7	1.7955745	1.1459279999999998	1.8464215000000002
Q9Y5R8	TRAPPC1	trafficking protein particle complex 1 [Source:HGNC Symbol;Acc:HGNC:19894]	0	0	0	57	157	15	1.0337025000000002	1.9551535000000002	0.6908295000000001
Q16543	CDC37	cell division cycle 37 [Source:HGNC Symbol;Acc:HGNC:1735]	0	1	0	15	107	6	0.7519785	1.9654384999999999	0.5339535000000001
Q9BSM1	PCGF1	polycomb group ring finger 1 [Source:HGNC Symbol;Acc:HGNC:17615]	0	2	0	24	5	3	0.49181050000000004	0.30157199999999995	0.33418649999999994
Q9Y3B6	EMC9	ER membrane protein complex subunit 9 [Source:HGNC Symbol;Acc:HGNC:20273]	0	null	null	29	0	0	0.560465	0.15000000000000002	0.15000000000000002
O43290	SART1	spliceosome associated factor 1, recruiter of U4/U6.U5 tri-snRNP [Source:HGNC Symbol;Acc:HGNC:10538]	0	0	0	17	4	3	0.8782544999999999	0.24722300000000005	0.3021925
C9JVW0	INAFM1	InaF motif containing 1 [Source:HGNC Symbol;Acc:HGNC:27406]	1	0	0	13	14	5	0.44676050000000006	0.510893	0.3848550000000001
Q9P2X0	DPM3	dolichyl-phosphate mannosyltransferase subunit 3 [Source:HGNC Symbol;Acc:HGNC:3007]	0	0	0	259	273	66	3.2110369999999997	3.2843835000000006	2.5918204999999994
Q9C086	INO80B	INO80 complex subunit B [Source:HGNC Symbol;Acc:HGNC:13324]	0	2	0	7	21	2	0.3802905	0.6981395	0.2844700000000001
Q9UJJ9	GNPTG	N-acetylglucosamine-1-phosphate transferase subunit gamma [Source:HGNC Symbol;Acc:HGNC:23026]	0	0	0	41	100	5	0.7554124999999999	1.5055629999999998	0.3276755
Q8TAP8	PPP1R35	protein phosphatase 1 regulatory subunit 35 [Source:HGNC Symbol;Acc:HGNC:28320]	0	0	0	87	71	22	1.4172904999999998	1.4783035	1.3218609999999997
Q9UK41	VPS28	VPS28 subunit of ESCRT-I [Source:HGNC Symbol;Acc:HGNC:18178]	0	0	0	107	126	17	1.4508315000000005	1.651253	1.1500760000000003
Q96S19	METTL26	methyltransferase like 26 [Source:HGNC Symbol;Acc:HGNC:14141]	1	0	0	279	231	57	3.260600499999999	3.016047000000001	2.0758195000000006
Q8IUW5	RELL1	RELT like 1 [Source:HGNC Symbol;Acc:HGNC:27379]	0	null	null	12	0	0	0.487552	0.15000000000000002	0.15000000000000002
P61236	YPEL3	yippee like 3 [Source:HGNC Symbol;Acc:HGNC:18327]	1	1	1	65	13	1	1.6187744999999998	0.6595324999999999	0.18652449999999995
Q96BH1	RNF25	ring finger protein 25 [Source:HGNC Symbol;Acc:HGNC:14662]	0	0	0	44	98	19	1.058497	1.5366815	1.4350809999999998
Q9UHR5	SAP30BP	SAP30 binding protein [Source:HGNC Symbol;Acc:HGNC:30785]	12	1	0	11	10	6	0.632035	0.6590989999999999	0.6714154999999998
Q8N6L1	KRTCAP2	keratinocyte associated protein 2 [Source:HGNC Symbol;Acc:HGNC:28942]	1	0	0	101	12	1	1.5174544999999997	0.3610975	0.19639300000000004
Q9H6E5	TUT1	terminal uridylyl transferase 1, U6 snRNA-specific [Source:HGNC Symbol;Acc:HGNC:26184]	0	0	0	31	2	13	1.7830115	0.2324244999999999	1.1221109999999999
Q9H633	RPP21	ribonuclease P/MRP subunit p21 [Source:HGNC Symbol;Acc:HGNC:21300]	0	2	0	76	74	22	1.2417995	1.7404180000000002	1.2087345
Q13772	NCOA4	nuclear receptor coactivator 4 [Source:HGNC Symbol;Acc:HGNC:7671]	1	1	1	21	52	2	0.4458425	1.409139	0.20875200000000008
Q9UKB1	FBXW11	F-box and WD repeat domain containing 11 [Source:HGNC Symbol;Acc:HGNC:13607]	1	1	1	109	87	39	1.8649769999999997	1.7216925	1.120496
Q86U42	PABPN1	poly(A) binding protein nuclear 1 [Source:HGNC Symbol;Acc:HGNC:8565]	12	2	2	21	24	18	1.4939774999999995	0.9371000000000002	1.2469505
Q96C36	PYCR2	pyrroline-5-carboxylate reductase 2 [Source:HGNC Symbol;Acc:HGNC:30262]	0	0	null	21	49	0	0.38942799999999994	0.907605	0.15000000000000002
O15212	PFDN6	prefoldin subunit 6 [Source:HGNC Symbol;Acc:HGNC:4926]	0	0	0	193	128	30	2.3860270000000003	1.6170235	1.4157944999999996
O75531	BANF1	barrier to autointegration factor 1 [Source:HGNC Symbol;Acc:HGNC:17397]	0	0	0	123	245	10	1.8976000000000002	2.892423	0.8821730000000001
Q6NZ36	FAAP20	FA core complex associated protein 20 [Source:HGNC Symbol;Acc:HGNC:26428]	0	0	0	86	33	13	1.3783095	0.8930785	0.9558935
P57076	CFAP298	cilia and flagella associated protein 298 [Source:HGNC Symbol;Acc:HGNC:1301]	0	0	0	18	11	10	0.4235554999999999	0.31964300000000007	0.6627625
Q99650	OSMR	oncostatin M receptor [Source:HGNC Symbol;Acc:HGNC:8507]	4	3	8	33	12	20	2.3945950000000003	0.7733134999999999	2.3143295000000004
P51124	GZMM	granzyme M [Source:HGNC Symbol;Acc:HGNC:4712]	5	4	6	88	610	51	0.7344260000000001	1.5967764999999998	0.589586
P48023	FASLG	Fas ligand [Source:HGNC Symbol;Acc:HGNC:11936]	5	4	6	86	456	37	0.7299889999999998	1.1255705	0.4894815
Q9UBD3	XCL2	X-C motif chemokine ligand 2 [Source:HGNC Symbol;Acc:HGNC:10646]	5	4	6	42	633	28	0.42819650000000004	1.5181430000000005	0.394664
Q8IZ20	ZNF683	zinc finger protein 683 [Source:HGNC Symbol;Acc:HGNC:28495]	5	4	6	41	83	15	0.41845550000000004	0.45214099999999996	0.285354
P40424	PBX1	PBX homeobox 1 [Source:HGNC Symbol;Acc:HGNC:8632]	2	1	1	35	39	2	0.9274014999999999	1.308618	0.3594995
P61962	DCAF7	DDB1 and CUL4 associated factor 7 [Source:HGNC Symbol;Acc:HGNC:30915]	1	1	1	206	44	4	2.2482844999999996	0.9877005000000001	0.23988750000000006
Q15911	ZFHX3	zinc finger homeobox 3 [Source:HGNC Symbol;Acc:HGNC:777]	2	1	1	84	30	2	1.2287605	0.767967	0.47578800000000004
Q86Z02	HIPK1	homeodomain interacting protein kinase 1 [Source:HGNC Symbol;Acc:HGNC:19006]	1	1	1	118	79	18	1.6096285000000001	1.6965070000000004	0.5237364999999999
O60264	SMARCA5	SWI/SNF related, matrix associated, actin dependent regulator of chromatin, subfamily a, member 5 [Source:HGNC Symbol;Acc:HGNC:11101]	1	1	1	183	48	47	2.413601	2.412768	1.3474970000000002
Q9UQR1	ZNF148	zinc finger protein 148 [Source:HGNC Symbol;Acc:HGNC:12933]	1	1	1	195	107	41	3.0655254999999992	2.2670950000000003	1.8239049999999997
Q01826	SATB1	SATB homeobox 1 [Source:HGNC Symbol;Acc:HGNC:10541]	2	1	1	69	97	3	1.2652255000000001	1.6777730000000002	0.37536050000000004
Q69YN4	VIRMA	vir like m6A methyltransferase associated [Source:HGNC Symbol;Acc:HGNC:24500]	1	1	1	243	161	102	3.0111765	2.978995500000001	2.4476265
Q8N4U5	TCP11L2	t-complex 11 like 2 [Source:HGNC Symbol;Acc:HGNC:28627]	1	0	1	224	3	25	2.5493715	0.18782500000000008	0.6613089999999999
Q9UIF8	BAZ2B	bromodomain adjacent to zinc finger domain 2B [Source:HGNC Symbol;Acc:HGNC:963]	2	1	1	149	124	13	2.591846	2.8649424999999993	0.877073
Q659A1	ICE2	interactor of little elongation complex ELL subunit 2 [Source:HGNC Symbol;Acc:HGNC:29885]	2	1	1	59	82	20	1.7419905000000002	1.8917180000000005	0.9849209999999998
Q96I24	FUBP3	far upstream element binding protein 3 [Source:HGNC Symbol;Acc:HGNC:4005]	1	1	8	47	11	1	0.9304785	0.459264	0.223508
O95071	UBR5	ubiquitin protein ligase E3 component n-recognin 5 [Source:HGNC Symbol;Acc:HGNC:16806]	1	1	1	265	244	134	2.91811	3.7621939999999996	3.0895465
P29374	ARID4A	AT-rich interaction domain 4A [Source:HGNC Symbol;Acc:HGNC:9885]	2	1	1	179	112	47	2.247765999999999	2.600073999999999	1.5864064999999994
P26196	DDX6	DEAD-box helicase 6 [Source:HGNC Symbol;Acc:HGNC:2747]	2	1	null	79	45	0	1.6102915	1.3488145000000002	0.15000000000000002
Q9NZV5	SELENON	selenoprotein N [Source:HGNC Symbol;Acc:HGNC:15999]	2	1	null	12	3	0	0.4195435	0.48552900000000004	0.15000000000000002
Q8WYP5	AHCTF1	AT-hook containing transcription factor 1 [Source:HGNC Symbol;Acc:HGNC:24618]	2	1	1	69	15	4	0.9460759999999997	0.6997375	0.24030399999999996
Q8N8J6	ZNF615	zinc finger protein 615 [Source:HGNC Symbol;Acc:HGNC:24740]	2	1	1	46	89	3	1.1388985	2.4476435	0.3641915
Q8N3U4	STAG2	stromal antigen 2 [Source:HGNC Symbol;Acc:HGNC:11355]	1	1	1	264	231	89	3.492437999999999	3.906438999999999	2.776092000000001
Q8WVM7	STAG1	stromal antigen 1 [Source:HGNC Symbol;Acc:HGNC:11354]	1	1	1	520	231	251	5.613222	3.545189	6.0812064999999995
Q08AD1	CAMSAP2	calmodulin regulated spectrin associated protein family member 2 [Source:HGNC Symbol;Acc:HGNC:29188]	1	1	1	155	80	15	1.8309090000000001	2.1341549999999994	0.497599
Q86U86	PBRM1	polybromo 1 [Source:HGNC Symbol;Acc:HGNC:30064]	1	1	1	415	24	162	4.418810499999999	0.5621565000000003	3.6467215000000004
Q99459	CDC5L	cell division cycle 5 like [Source:HGNC Symbol;Acc:HGNC:1743]	1	1	1	120	11	5	1.5295330000000003	0.6763455	0.2826085
Q9H0F5	RNF38	ring finger protein 38 [Source:HGNC Symbol;Acc:HGNC:18052]	2	1	1	180	171	16	2.8451205000000006	3.505307	1.4461479999999998
Q9Y2U8	LEMD3	LEM domain containing 3 [Source:HGNC Symbol;Acc:HGNC:28887]	1	1	1	109	13	59	1.3082695000000002	0.5489815	1.6258039999999998
O43493	TGOLN2	trans-golgi network protein 2 [Source:HGNC Symbol;Acc:HGNC:15450]	1	1	1	151	20	16	2.3024125000000013	0.4786865	0.47356100000000007
Q15154	PCM1	pericentriolar material 1 [Source:HGNC Symbol;Acc:HGNC:8727]	2	0	1	174	118	61	2.3927929999999997	1.929798	2.1255274999999996
Q9UK73	FEM1B	fem-1 homolog B [Source:HGNC Symbol;Acc:HGNC:3649]	1	1	1	129	150	43	1.7553269999999996	3.410005	1.2255475000000005
Q86VK4	ZNF410	zinc finger protein 410 [Source:HGNC Symbol;Acc:HGNC:20144]	2	null	null	27	0	0	0.4793494999999999	0.15000000000000002	0.15000000000000002
Q96KR1	ZFR	zinc finger RNA binding protein [Source:HGNC Symbol;Acc:HGNC:17277]	1	1	1	230	76	129	2.6147874999999994	1.5718205	3.2598099999999994
Q6P3S6	FBXO42	F-box protein 42 [Source:HGNC Symbol;Acc:HGNC:29249]	2	null	null	4	0	0	0.33530849999999995	0.15000000000000002	0.15000000000000002
Q13618	CUL3	cullin 3 [Source:HGNC Symbol;Acc:HGNC:2553]	1	1	1	42	37	37	0.9979685	1.6735484999999997	1.1869659999999997
Q13485	SMAD4	SMAD family member 4 [Source:HGNC Symbol;Acc:HGNC:6770]	2	1	1	51	5	4	0.8227920000000001	0.263101	0.2835095
Q8N883	ZNF614	zinc finger protein 614 [Source:HGNC Symbol;Acc:HGNC:24722]	2	1	1	54	24	13	1.1934430000000003	0.773271	1.297364
Q14CS0	UBXN2B	UBX domain protein 2B [Source:HGNC Symbol;Acc:HGNC:27035]	2	null	1	12	0	1	0.322193	0.15000000000000002	0.18044700000000002
Q8N9B5	JMY	junction mediating and regulatory protein, p53 cofactor [Source:HGNC Symbol;Acc:HGNC:28916]	2	1	null	84	42	0	1.8666514999999997	0.9532839999999998	0.15000000000000002
Q5VT97	SYDE2	synapse defective Rho GTPase homolog 2 [Source:HGNC Symbol;Acc:HGNC:25841]	4	1	1	53	35	15	1.5319385	1.7854679999999998	0.6874550000000001
Q5UIP0	RIF1	replication timing regulatory factor 1 [Source:HGNC Symbol;Acc:HGNC:23207]	1	1	1	191	12	106	2.471044	0.6559710000000001	2.4217185000000008
Q6ZWJ1	STXBP4	syntaxin binding protein 4 [Source:HGNC Symbol;Acc:HGNC:19694]	2	1	null	29	11	0	1.1937915000000001	0.4681295	0.15000000000000002
O94952	FBXO21	F-box protein 21 [Source:HGNC Symbol;Acc:HGNC:13592]	2	1	1	13	43	1	0.4171719999999998	1.6741265	0.24095000000000005
P54274	TERF1	telomeric repeat binding factor 1 [Source:HGNC Symbol;Acc:HGNC:11728]	2	1	null	19	9	0	1.3218695000000005	0.6144570000000001	0.15000000000000002
P86452	ZBED6	zinc finger BED-type containing 6 [Source:HGNC Symbol;Acc:HGNC:33273]	1	1	1	471	112	149	5.0234665	1.7410554999999994	3.3006525
Q6DKI1	RPL7L1	ribosomal protein L7 like 1 [Source:HGNC Symbol;Acc:HGNC:21370]	2	1	null	21	26	0	0.9552050000000001	1.4678485	0.15000000000000002
Q6UXN9	WDR82	WD repeat domain 82 [Source:HGNC Symbol;Acc:HGNC:28826]	2	1	null	58	1	0	1.0197200000000002	0.17185350000000002	0.15000000000000002
Q68DY9	ZNF772	zinc finger protein 772 [Source:HGNC Symbol;Acc:HGNC:33106]	2	1	1	70	68	1	1.3773744999999997	1.9120924999999998	0.23449850000000003
Q8N6V9	TEX9	testis expressed 9 [Source:HGNC Symbol;Acc:HGNC:29585]	2	null	null	2	0	0	0.1808805	0.15000000000000002	0.15000000000000002
Q92628	KIAA0232	KIAA0232 [Source:HGNC Symbol;Acc:HGNC:28992]	1	null	1	85	0	35	1.0177055	0.15000000000000002	0.8613225000000001
Q9P2R6	RERE	arginine-glutamic acid dipeptide repeats [Source:HGNC Symbol;Acc:HGNC:9965]	2	1	1	40	19	1	1.0189805000000003	1.2981460000000005	0.23745650000000001
Q9BRU9	UTP23	UTP23 small subunit processome component [Source:HGNC Symbol;Acc:HGNC:28224]	2	1	1	62	115	9	1.184399	2.8657414999999995	0.46019050000000006
Q6AWC2	WWC2	WW and C2 domain containing 2 [Source:HGNC Symbol;Acc:HGNC:24148]	1	1	1	48	81	1	0.8818159999999999	2.2876479999999995	0.19423400000000002
Q9HBM0	VEZT	vezatin, adherens junctions transmembrane protein [Source:HGNC Symbol;Acc:HGNC:18258]	2	1	null	39	2	0	1.1492769999999997	0.269153	0.15000000000000002
Q9UJ04	TSPYL4	TSPY like 4 [Source:HGNC Symbol;Acc:HGNC:21559]	2	null	1	25	0	1	0.523252	0.15000000000000002	0.22656800000000005
O15269	SPTLC1	serine palmitoyltransferase long chain base subunit 1 [Source:HGNC Symbol;Acc:HGNC:11277]	1	1	1	113	31	13	1.8884880000000004	0.8290395	0.43882999999999994
Q96JM2	ZNF462	zinc finger protein 462 [Source:HGNC Symbol;Acc:HGNC:21684]	2	1	1	109	3	1	1.919921	0.21146350000000005	0.3519685000000001
Q13033	STRN3	striatin 3 [Source:HGNC Symbol;Acc:HGNC:15720]	1	1	null	96	11	0	1.2340304999999998	0.5816979999999999	0.15000000000000002
Q9HCE5	METTL14	methyltransferase like 14 [Source:HGNC Symbol;Acc:HGNC:29330]	1	1	1	99	14	1	1.707676	0.6323154999999999	0.19492249999999997
P49792	RANBP2	RAN binding protein 2 [Source:HGNC Symbol;Acc:HGNC:9848]	1	1	1	132	114	148	1.5074159999999996	2.828078	3.3430249999999995
Q15054	POLD3	DNA polymerase delta 3, accessory subunit [Source:HGNC Symbol;Acc:HGNC:20932]	2	1	null	25	2	0	0.5133325000000001	0.19831400000000005	0.15000000000000002
Q8NEM0	MCPH1	microcephalin 1 [Source:HGNC Symbol;Acc:HGNC:6954]	1	1	1	25	9	6	0.537192	0.32333199999999995	0.31856350000000017
O75820	ZNF189	zinc finger protein 189 [Source:HGNC Symbol;Acc:HGNC:12980]	2	null	1	52	0	1	1.114784	0.15000000000000002	0.23279000000000005
Q5T0N5	FNBP1L	formin binding protein 1 like [Source:HGNC Symbol;Acc:HGNC:20851]	1	1	1	167	5	4	1.985932	0.277296	0.23548449999999993
P49902	NT5C2	5'-nucleotidase, cytosolic II [Source:HGNC Symbol;Acc:HGNC:8022]	1	1	1	108	63	21	1.5782465000000003	1.6039929999999998	0.6702935000000001
Q12888	TP53BP1	tumor protein p53 binding protein 1 [Source:HGNC Symbol;Acc:HGNC:11999]	1	1	1	285	10	39	3.4317734999999994	0.36458250000000003	0.944427
Q15059	BRD3	bromodomain containing 3 [Source:HGNC Symbol;Acc:HGNC:1104]	1	1	1	322	24	9	3.5040319999999996	1.1927034999999997	0.35938900000000007
O43747	AP1G1	adaptor related protein complex 1 subunit gamma 1 [Source:HGNC Symbol;Acc:HGNC:555]	1	1	1	152	7	24	1.7036554999999998	0.505674	0.6341430000000002
Q8N766	EMC1	ER membrane protein complex subunit 1 [Source:HGNC Symbol;Acc:HGNC:28957]	1	1	null	4	24	0	0.2064655	0.6260764999999999	0.15000000000000002
O60216	RAD21	RAD21 cohesin complex component [Source:HGNC Symbol;Acc:HGNC:9811]	1	1	null	52	14	0	0.832601	0.4079155000000001	0.15000000000000002
Q5VZL5	ZMYM4	zinc finger MYM-type containing 4 [Source:HGNC Symbol;Acc:HGNC:13055]	2	1	1	71	59	29	1.1505605000000005	1.1846200000000002	1.0270639999999998
Q7Z388	DPY19L4	dpy-19 like 4 [Source:HGNC Symbol;Acc:HGNC:27829]	2	1	1	60	89	8	1.1600465000000004	2.0418025000000006	0.5696025
Q9NYF8	BCLAF1	BCL2 associated transcription factor 1 [Source:HGNC Symbol;Acc:HGNC:16863]	2	1	1	82	9	38	1.1820530000000005	0.33441599999999994	1.4156074999999997
O76031	CLPX	caseinolytic mitochondrial matrix peptidase chaperone subunit [Source:HGNC Symbol;Acc:HGNC:2088]	1	1	null	104	31	0	1.7087810000000008	0.8055710000000004	0.15000000000000002
Q52LR7	EPC2	enhancer of polycomb homolog 2 [Source:HGNC Symbol;Acc:HGNC:24543]	1	0	1	238	42	63	2.9396320000000005	1.0221680000000004	1.7837425
Q9BWT3	PAPOLG	poly(A) polymerase gamma [Source:HGNC Symbol;Acc:HGNC:14982]	2	1	2	55	3	3	1.6003549999999997	0.25461800000000007	0.6428980000000001
O60306	AQR	aquarius intron-binding spliceosomal factor [Source:HGNC Symbol;Acc:HGNC:29513]	2	1	1	46	70	18	0.7137964999999998	1.3393964999999997	0.524221
Q86UE8	TLK2	tousled like kinase 2 [Source:HGNC Symbol;Acc:HGNC:11842]	1	null	null	32	0	0	0.5424025000000002	0.15000000000000002	0.15000000000000002
P43304	GPD2	glycerol-3-phosphate dehydrogenase 2 [Source:HGNC Symbol;Acc:HGNC:4456]	1	1	null	6	11	0	0.22089000000000003	0.41939049999999994	0.15000000000000002
Q9H2U1	DHX36	DEAH-box helicase 36 [Source:HGNC Symbol;Acc:HGNC:14410]	1	1	1	253	54	87	2.8102620000000003	1.5262945000000003	2.1381415
Q12901	ZNF155	zinc finger protein 155 [Source:HGNC Symbol;Acc:HGNC:12940]	1	1	null	52	1	0	0.7280340000000001	0.18464600000000006	0.15000000000000002
Q5T890	ERCC6L2	ERCC excision repair 6 like 2 [Source:HGNC Symbol;Acc:HGNC:26922]	1	1	1	308	72	179	3.5830479999999993	1.314194	4.0260935
Q9Y297	BTRC	beta-transducin repeat containing E3 ubiquitin protein ligase [Source:HGNC Symbol;Acc:HGNC:1144]	2	1	1	23	32	1	0.5802360000000002	0.9083105	0.17354499999999998
Q96ST3	SIN3A	SIN3 transcription regulator family member A [Source:HGNC Symbol;Acc:HGNC:19353]	2	1	1	156	79	4	2.180106	1.8532044999999995	0.25127750000000004
Q02386	ZNF45	zinc finger protein 45 [Source:HGNC Symbol;Acc:HGNC:13111]	2	1	1	94	57	42	1.6057440000000003	1.1857505000000002	1.2368354999999998
Q96P70	IPO9	importin 9 [Source:HGNC Symbol;Acc:HGNC:19425]	1	1	1	109	89	2	1.306731	1.7787700000000002	0.19057900000000005
Q9H7F0	ATP13A3	ATPase 13A3 [Source:HGNC Symbol;Acc:HGNC:24113]	1	1	null	30	5	0	0.7752005000000001	0.35237650000000004	0.15000000000000002
Q14671	PUM1	pumilio RNA binding family member 1 [Source:HGNC Symbol;Acc:HGNC:14957]	2	1	1	95	122	10	1.4985760000000001	2.3089490000000006	0.4084595
Q9UIV1	CNOT7	CCR4-NOT transcription complex subunit 7 [Source:HGNC Symbol;Acc:HGNC:14101]	2	1	null	3	56	0	0.199487	2.0501834999999997	0.15000000000000002
Q8TDR0	TRAF3IP1	TRAF3 interacting protein 1 [Source:HGNC Symbol;Acc:HGNC:17861]	1	1	null	27	1	0	0.9130535000000002	0.19108050000000004	0.15000000000000002
Q9NYB9	ABI2	abl interactor 2 [Source:HGNC Symbol;Acc:HGNC:24011]	2	1	1	58	134	7	1.2047225	3.0732180000000007	0.7511625000000001
P51825	AFF1	AF4/FMR2 family member 1 [Source:HGNC Symbol;Acc:HGNC:7135]	1	1	null	16	56	0	0.3400260000000001	1.4219400000000006	0.15000000000000002
Q86VH2	KIF27	kinesin family member 27 [Source:HGNC Symbol;Acc:HGNC:18632]	1	1	1	279	47	21	2.9826249999999996	1.352648	0.5990039999999999
P34925	RYK	receptor like tyrosine kinase [Source:HGNC Symbol;Acc:HGNC:10481]	2	1	null	3	5	0	0.3500730000000001	0.4547165000000001	0.15000000000000002
Q7LBC6	KDM3B	lysine demethylase 3B [Source:HGNC Symbol;Acc:HGNC:1337]	1	1	1	364	237	83	4.062567	4.007512500000001	2.2810434999999996
Q6ZT12	UBR3	ubiquitin protein ligase E3 component n-recognin 3 [Source:HGNC Symbol;Acc:HGNC:30467]	1	1	1	172	136	23	2.6705730000000005	2.4811335	1.2039150000000003
Q92541	RTF1	RTF1 homolog, Paf1/RNA polymerase II complex component [Source:HGNC Symbol;Acc:HGNC:28996]	1	1	null	69	3	0	0.8996235	0.22242	0.15000000000000002
Q9UKN8	GTF3C4	general transcription factor IIIC subunit 4 [Source:HGNC Symbol;Acc:HGNC:4667]	1	1	1	158	128	36	2.2033449999999997	2.9178465	1.225505
O94905	ERLIN2	ER lipid raft associated 2 [Source:HGNC Symbol;Acc:HGNC:1356]	4	1	null	48	4	0	2.014083999999999	0.23529749999999997	0.15000000000000002
Q8IXQ4	GPALPP1	GPALPP motifs containing 1 [Source:HGNC Symbol;Acc:HGNC:20298]	1	1	null	42	30	0	0.9871395	0.7767390000000001	0.15000000000000002
P05067	APP	amyloid beta precursor protein [Source:HGNC Symbol;Acc:HGNC:620]	2	1	null	12	51	0	0.5353390000000001	1.543609	0.15000000000000002
O75376	NCOR1	nuclear receptor corepressor 1 [Source:HGNC Symbol;Acc:HGNC:7672]	1	1	1	213	178	47	2.5833545	2.998961999999999	1.0814385000000002
Q9NS56	TOPORS	TOP1 binding arginine/serine rich protein [Source:HGNC Symbol;Acc:HGNC:21653]	2	1	1	78	6	12	1.1112139999999997	0.32465799999999995	0.6376620000000001
Q9Y657	SPIN1	spindlin 1 [Source:HGNC Symbol;Acc:HGNC:11243]	2	1	1	33	34	4	0.7279065000000001	1.2008549999999996	0.2602195
Q8TB72	PUM2	pumilio RNA binding family member 2 [Source:HGNC Symbol;Acc:HGNC:14958]	2	1	1	51	95	14	0.9226585	1.9274944999999999	0.5458194999999999
Q6XUX3	DSTYK	dual serine/threonine and tyrosine protein kinase [Source:HGNC Symbol;Acc:HGNC:29043]	2	1	1	93	103	3	1.9265169999999998	2.5140540000000007	0.4700505
Q15637	SF1	splicing factor 1 [Source:HGNC Symbol;Acc:HGNC:12950]	2	null	null	7	0	0	0.4313925000000001	0.15000000000000002	0.15000000000000002
Q5BKZ1	ZNF326	zinc finger protein 326 [Source:HGNC Symbol;Acc:HGNC:14104]	2	null	2	58	0	4	1.5930790000000001	0.15000000000000002	0.48019100000000015
Q9Y4F5	CEP170B	centrosomal protein 170B [Source:HGNC Symbol;Acc:HGNC:20362]	0	null	0	10	0	1	0.6451420000000002	0.15000000000000002	0.37137400000000004
Q08722	CD47	CD47 molecule [Source:HGNC Symbol;Acc:HGNC:1682]	0	null	0	5	0	3	0.7550385000000001	0.15000000000000002	0.9524765
O15056	SYNJ2	synaptojanin 2 [Source:HGNC Symbol;Acc:HGNC:11504]	0	1	null	5	2	0	0.26434199999999997	0.206491	0.15000000000000002
Q9Y243	AKT3	AKT serine/threonine kinase 3 [Source:HGNC Symbol;Acc:HGNC:393]	0	1	0	29	2	1	0.7223389999999998	0.19567900000000005	0.20980600000000002
O75362	ZNF217	zinc finger protein 217 [Source:HGNC Symbol;Acc:HGNC:13009]	0	null	0	12	0	4	0.8686579999999999	0.15000000000000002	0.5116155000000002
P11137	MAP2	microtubule associated protein 2 [Source:HGNC Symbol;Acc:HGNC:6839]	0	null	0	15	0	2	1.390558	0.15000000000000002	0.40776249999999997
Q86W54	SPATA24	spermatogenesis associated 24 [Source:HGNC Symbol;Acc:HGNC:27322]	0	null	0	16	0	1	0.5920509999999998	0.15000000000000002	0.20556450000000004
Q9Y2W6	TDRKH	tudor and KH domain containing [Source:HGNC Symbol;Acc:HGNC:11713]	0	null	null	2	0	0	0.22122150000000002	0.15000000000000002	0.15000000000000002
P26038	MSN	moesin [Source:HGNC Symbol;Acc:HGNC:7373]	0	3	0	7	2	2	0.5990464999999998	0.4991885	0.4244905000000001
Q9Y239	NOD1	nucleotide binding oligomerization domain containing 1 [Source:HGNC Symbol;Acc:HGNC:16390]	0	null	0	16	0	2	1.8848245000000001	0.15000000000000002	0.7346129999999998
P22304	IDS	iduronate 2-sulfatase [Source:HGNC Symbol;Acc:HGNC:5389]	0	null	8	33	0	7	1.1437519999999999	0.15000000000000002	0.9643764999999997
Q12929	EPS8	epidermal growth factor receptor pathway substrate 8 [Source:HGNC Symbol;Acc:HGNC:3420]	0	11	8	12	2	2	1.2400060000000002	1.4079830000000002	0.46465300000000015
Q9ULL8	SHROOM4	shroom family member 4 [Source:HGNC Symbol;Acc:HGNC:29215]	0	3	0	22	6	5	1.4983465000000005	1.2905129999999996	1.1403265000000002
Q04771	ACVR1	activin A receptor type 1 [Source:HGNC Symbol;Acc:HGNC:171]	0	1	0	29	3	11	1.4177240000000002	0.23443899999999998	1.6369900000000006
Q8TF32	ZNF431	zinc finger protein 431 [Source:HGNC Symbol;Acc:HGNC:20809]	0	1	0	8	3	2	0.7701684999999997	0.34397850000000013	0.596267
O43295	SRGAP3	SLIT-ROBO Rho GTPase activating protein 3 [Source:HGNC Symbol;Acc:HGNC:19744]	0	null	null	5	0	0	0.41837050000000003	0.15000000000000002	0.15000000000000002
P27658	COL8A1	collagen type VIII alpha 1 chain [Source:HGNC Symbol;Acc:HGNC:2215]	0	null	8	16	0	2	0.656362	0.15000000000000002	0.39933900000000017
Q9NPH3	IL1RAP	interleukin 1 receptor accessory protein [Source:HGNC Symbol;Acc:HGNC:5995]	0	null	0	45	0	8	2.312281	0.15000000000000002	1.2565724999999999
P19021	PAM	peptidylglycine alpha-amidating monooxygenase [Source:HGNC Symbol;Acc:HGNC:8596]	0	null	null	8	0	0	0.5435074999999999	0.15000000000000002	0.15000000000000002
Q8NHU3	SGMS2	sphingomyelin synthase 2 [Source:HGNC Symbol;Acc:HGNC:28395]	0	1	0	38	24	16	1.4494119999999997	1.509762	2.185053
Q08ER8	ZNF543	zinc finger protein 543 [Source:HGNC Symbol;Acc:HGNC:25281]	1	1	1	178	38	1	2.0347220000000004	1.2345915000000005	0.2761655
P52741	ZNF134	zinc finger protein 134 [Source:HGNC Symbol;Acc:HGNC:12918]	2	1	null	14	46	0	0.3606470000000001	1.4346049999999997	0.15000000000000002
Q3SY52	ZIK1	zinc finger protein interacting with K protein 1 [Source:HGNC Symbol;Acc:HGNC:33104]	2	1	null	44	108	0	0.8851309999999999	2.843939000000001	0.15000000000000002
P40337	VHL	von Hippel-Lindau tumor suppressor [Source:HGNC Symbol;Acc:HGNC:12687]	1	1	null	152	56	0	2.1175715	1.143361	0.15000000000000002
O75159	SOCS5	suppressor of cytokine signaling 5 [Source:HGNC Symbol;Acc:HGNC:16852]	1	1	1	93	16	7	1.1605395	0.403912	0.35179000000000005
Q6IBS0	TWF2	twinfilin actin binding protein 2 [Source:HGNC Symbol;Acc:HGNC:9621]	4	1	8	4	44	4	0.4404450000000001	1.4349279999999995	0.6357665000000001
Q56VL3	OCIAD2	OCIA domain containing 2 [Source:HGNC Symbol;Acc:HGNC:28685]	4	0	8	10	20	3	1.0277355000000001	0.39064350000000014	0.5105189999999998
Q9UI30	TRMT112	tRNA methyltransferase subunit 11-2 [Source:HGNC Symbol;Acc:HGNC:26940]	1	0	0	183	182	38	2.07185	2.2664914999999994	1.7470905000000005
Q9UNZ5	C19orf53	chromosome 19 open reading frame 53 [Source:HGNC Symbol;Acc:HGNC:24991]	1	0	0	140	320	45	1.646884	3.9561555	1.712538
P61604	HSPE1	heat shock protein family E (Hsp10) member 1 [Source:HGNC Symbol;Acc:HGNC:5269]	0	0	null	30	97	0	0.7179359999999999	1.3072410000000003	0.15000000000000002
P62316	SNRPD2	small nuclear ribonucleoprotein D2 polypeptide [Source:HGNC Symbol;Acc:HGNC:11159]	3	0	0	177	216	45	2.476858	2.806454	1.9425394999999999
Q14789	GOLGB1	golgin B1 [Source:HGNC Symbol;Acc:HGNC:4429]	1	1	1	317	79	104	3.3991759999999998	1.6482864999999998	2.3263059999999993
Q9BWG6	SCNM1	sodium channel modifier 1 [Source:HGNC Symbol;Acc:HGNC:23136]	0	0	0	75	20	2	1.227239	0.9262285000000002	0.3537365000000002
Q86UC2	RSPH3	radial spoke head 3 [Source:HGNC Symbol;Acc:HGNC:21054]	1	1	1	17	85	1	0.43242949999999997	2.2204045000000003	0.1700855
Q9UHV9	PFDN2	prefoldin subunit 2 [Source:HGNC Symbol;Acc:HGNC:8867]	1	0	0	98	78	4	1.3307944999999997	1.2583319999999998	0.2763185
Q9Y3E5	PTRH2	peptidyl-tRNA hydrolase 2 [Source:HGNC Symbol;Acc:HGNC:24265]	0	0	null	12	34	0	0.3108115	0.7654594999999998	0.15000000000000002
Q9Y606	PUS1	pseudouridine synthase 1 [Source:HGNC Symbol;Acc:HGNC:15508]	12	2	null	18	41	0	0.9419195000000002	1.0288575000000002	0.15000000000000002
Q15643	TRIP11	thyroid hormone receptor interactor 11 [Source:HGNC Symbol;Acc:HGNC:12305]	1	1	1	417	86	180	4.652806999999998	1.9930124999999999	4.3052505
Q07020	RPL18	ribosomal protein L18 [Source:HGNC Symbol;Acc:HGNC:10310]	1	0	3	285	105	51	3.4003745000000016	1.634933	2.0808599999999995
P08579	SNRPB2	small nuclear ribonucleoprotein polypeptide B2 [Source:HGNC Symbol;Acc:HGNC:11155]	0	0	0	27	16	4	0.7915714999999999	0.733457	0.789081
O60499	STX10	syntaxin 10 [Source:HGNC Symbol;Acc:HGNC:11428]	0	0	0	65	48	3	0.8516325	1.073967	0.29196700000000003
Q9Y3D0	CIAO2B	cytosolic iron-sulfur assembly component 2B [Source:HGNC Symbol;Acc:HGNC:24261]	1	0	0	121	267	22	1.3900905	3.3174399999999995	0.970216
Q16864	ATP6V1F	ATPase H+ transporting V1 subunit F [Source:HGNC Symbol;Acc:HGNC:16832]	0	0	0	43	220	4	0.5822335000000002	2.9353990000000008	0.2696120000000001
Q9Y3C4	TPRKB	TP53RK binding protein [Source:HGNC Symbol;Acc:HGNC:24259]	0	0	0	34	15	1	0.750525	0.7367635	0.27230650000000006
P83881	RPL36A	ribosomal protein L36a [Source:HGNC Symbol;Acc:HGNC:10359]	3	0	3	89	11	27	1.2060145	0.3449050000000001	1.0595765
Q04837	SSBP1	single stranded DNA binding protein 1 [Source:HGNC Symbol;Acc:HGNC:11317]	0	0	0	90	77	4	1.3270629999999999	1.4189735000000006	0.3820160000000001
Q9Y3D7	PAM16	presequence translocase associated motor 16 [Source:HGNC Symbol;Acc:HGNC:29679]	0	2	null	10	18	0	0.32408850000000006	0.6417675	0.15000000000000002
Q8TDP1	RNASEH2C	ribonuclease H2 subunit C [Source:HGNC Symbol;Acc:HGNC:24116]	0	0	null	38	20	0	0.5631339999999999	0.4597145	0.15000000000000002
P47914	RPL29	ribosomal protein L29 [Source:HGNC Symbol;Acc:HGNC:10331]	3	0	3	212	120	42	2.6356465000000004	1.9170139999999996	1.5906140000000002
P62308	SNRPG	small nuclear ribonucleoprotein polypeptide G [Source:HGNC Symbol;Acc:HGNC:11163]	0	0	0	47	117	9	0.8845105000000002	1.7870065000000002	0.822673
Q9NX20	MRPL16	mitochondrial ribosomal protein L16 [Source:HGNC Symbol;Acc:HGNC:14476]	0	0	null	25	34	0	0.4455025	0.7136095	0.15000000000000002
Q14596	NBR1	NBR1 autophagy cargo receptor [Source:HGNC Symbol;Acc:HGNC:6746]	1	1	1	60	90	22	1.0150535000000003	2.284579500000001	0.7764670000000001
P62306	SNRPF	small nuclear ribonucleoprotein polypeptide F [Source:HGNC Symbol;Acc:HGNC:11162]	0	0	0	71	50	10	1.1903914999999998	0.8572509999999999	0.8433620000000003
Q12962	TAF10	TATA-box binding protein associated factor 10 [Source:HGNC Symbol;Acc:HGNC:11543]	0	0	0	189	213	33	2.1043795	2.847865999999999	1.2379319999999996
P84085	ARF5	ADP ribosylation factor 5 [Source:HGNC Symbol;Acc:HGNC:658]	1	0	0	131	205	4	1.618698	2.533442500000001	0.432591
Q9P013	CWC15	CWC15 spliceosome associated protein homolog [Source:HGNC Symbol;Acc:HGNC:26939]	0	0	0	155	70	4	1.9696034999999994	1.7115009999999995	0.5121595
Q4VC31	CCDC58	coiled-coil domain containing 58 [Source:HGNC Symbol;Acc:HGNC:31136]	0	0	0	44	11	1	0.7537294999999999	0.4933065000000001	0.27230650000000006
O14737	PDCD5	programmed cell death 5 [Source:HGNC Symbol;Acc:HGNC:8764]	0	0	0	87	66	2	1.0490704999999996	1.0803844999999999	0.22813200000000003
O75817	POP7	POP7 homolog, ribonuclease P/MRP subunit [Source:HGNC Symbol;Acc:HGNC:19949]	1	0	0	111	130	2	1.4401214999999998	1.9734369999999999	0.278809
P78527	PRKDC	protein kinase, DNA-activated, catalytic subunit [Source:HGNC Symbol;Acc:HGNC:9413]	1	1	1	252	59	127	2.9281655	1.3548835000000006	3.6610355000000006
O00139	KIF2A	kinesin family member 2A [Source:HGNC Symbol;Acc:HGNC:6318]	1	1	1	51	55	60	0.8940304999999998	1.5083170000000004	1.9431004999999997
P09884	POLA1	DNA polymerase alpha 1, catalytic subunit [Source:HGNC Symbol;Acc:HGNC:9173]	1	1	1	14	39	5	0.37799550000000015	0.7325729999999999	0.4388639999999999
Q96FV2	SCRN2	secernin 2 [Source:HGNC Symbol;Acc:HGNC:30381]	0	0	0	10	5	2	0.36488	0.41837050000000003	0.3897425
O15371	EIF3D	eukaryotic translation initiation factor 3 subunit D [Source:HGNC Symbol;Acc:HGNC:3278]	3	0	20	5	12	2	0.47697799999999996	1.091749	1.4079830000000002
Q96AQ8	MCUR1	mitochondrial calcium uniporter regulator 1 [Source:HGNC Symbol;Acc:HGNC:21097]	4	1	null	1	1	0	0.29687150000000007	0.32616249999999997	0.15000000000000002
Q5U5X0	LYRM7	LYR motif containing 7 [Source:HGNC Symbol;Acc:HGNC:28072]	4	1	8	23	65	15	1.9177534999999999	1.5945324999999997	2.278059999999999
P11182	DBT	dihydrolipoamide branched chain transacylase E2 [Source:HGNC Symbol;Acc:HGNC:2698]	4	1	8	33	85	22	1.8225109999999995	2.033736	2.6140735
Q6ZTR7	FAM92B	family with sequence similarity 92 member B [Source:HGNC Symbol;Acc:HGNC:24781]	5	4	null	10	237	0	0.20474850000000006	0.6314485	0.15000000000000002
P01579	IFNG	interferon gamma [Source:HGNC Symbol;Acc:HGNC:5438]	5	4	6	83	470	24	0.639039	1.1617464999999998	0.33028500000000016
Q96P31	FCRL3	Fc receptor like 3 [Source:HGNC Symbol;Acc:HGNC:18506]	5	4	6	112	793	93	0.8535195	1.904264	0.8625125000000002
A0A075B6K6	IGLV4-3	immunoglobulin lambda variable 4-3 [Source:HGNC Symbol;Acc:HGNC:5919]	5	4	null	99	213	0	0.6842079999999997	0.595043	0.15000000000000002
Q99684	GFI1	growth factor independent 1 transcriptional repressor [Source:HGNC Symbol;Acc:HGNC:4237]	5	4	6	105	535	89	1.0627300000000002	1.3373054999999998	0.8082739999999999
A0A075B6S6	IGKV2D-30	immunoglobulin kappa variable 2D-30 [Source:HGNC Symbol;Acc:HGNC:5801]	5	4	null	19	109	0	0.2527395	0.37559850000000006	0.15000000000000002
Q86WI3	NLRC5	NLR family CARD domain containing 5 [Source:HGNC Symbol;Acc:HGNC:29933]	5	4	6	245	746	48	1.8817560000000002	1.990284	0.6446235
P61769	B2M	beta-2-microglobulin [Source:HGNC Symbol;Acc:HGNC:914]	5	4	6	70	682	18	0.6208405	1.6312439999999995	0.5403709999999999
P10321	HLA-C	major histocompatibility complex, class I, C [Source:HGNC Symbol;Acc:HGNC:4933]	5	4	6	125	323	16	1.0571030000000001	0.8171904999999999	0.3753094999999999
P13236	CCL4	C-C motif chemokine ligand 4 [Source:HGNC Symbol;Acc:HGNC:10630]	5	4	6	159	564	46	1.3410965000000001	1.4155309999999997	0.621019
Q96KP6	TNIP3	TNFAIP3 interacting protein 3 [Source:HGNC Symbol;Acc:HGNC:19315]	5	4	6	65	674	20	0.5254195000000002	1.5999725000000002	0.2948569999999999
P01880	IGHD	immunoglobulin heavy constant delta [Source:HGNC Symbol;Acc:HGNC:5480]	5	4	null	91	388	0	0.7238775000000001	0.9664420000000001	0.15000000000000002
Q8NHQ9	DDX55	DEAD-box helicase 55 [Source:HGNC Symbol;Acc:HGNC:20085]	2	2	null	1	2	0	0.29245150000000003	0.3182575000000001	0.15000000000000002
Q86UY6	NAA40	N(alpha)-acetyltransferase 40, NatD catalytic subunit [Source:HGNC Symbol;Acc:HGNC:25845]	2	2	2	29	7	1	1.528258	0.34463299999999997	0.23744800000000005
O95376	ARIH2	ariadne RBR E3 ubiquitin protein ligase 2 [Source:HGNC Symbol;Acc:HGNC:690]	2	1	null	9	1	0	0.6464765000000002	0.18135649999999998	0.15000000000000002
Q9XRX5	HHLA3	HERV-H LTR-associating 3 [Source:HGNC Symbol;Acc:HGNC:4906]	0	null	null	4	0	0	0.22182500000000005	0.15000000000000002	0.15000000000000002
Q9BTD8	RBM42	RNA binding motif protein 42 [Source:HGNC Symbol;Acc:HGNC:28117]	0	0	0	13	73	20	0.427474	1.3274540000000001	1.6336409999999997
Q8NDW4	ZNF248	zinc finger protein 248 [Source:HGNC Symbol;Acc:HGNC:13041]	2	1	2	72	22	14	2.5211090000000005	0.9870545	1.3016139999999996
P78364	PHC1	polyhomeotic homolog 1 [Source:HGNC Symbol;Acc:HGNC:3182]	2	2	2	69	31	5	1.9220035000000002	1.3028974999999998	0.63722
Q9P0L1	ZKSCAN7	zinc finger with KRAB and SCAN domains 7 [Source:HGNC Symbol;Acc:HGNC:12955]	2	1	null	53	9	0	1.7419140000000002	0.54644	0.15000000000000002
Q6AHZ1	ZNF518A	zinc finger protein 518A [Source:HGNC Symbol;Acc:HGNC:29009]	2	2	2	59	72	16	1.759798	2.6380010000000005	1.6931495000000003
Q13398	ZNF211	zinc finger protein 211 [Source:HGNC Symbol;Acc:HGNC:13003]	2	null	null	11	0	0	0.41167250000000005	0.15000000000000002	0.15000000000000002
Q93097	WNT2B	Wnt family member 2B [Source:HGNC Symbol;Acc:HGNC:12781]	2	null	null	18	0	0	0.6460345000000002	0.15000000000000002	0.15000000000000002
Q8WXB4	ZNF606	zinc finger protein 606 [Source:HGNC Symbol;Acc:HGNC:25879]	2	1	2	27	72	3	1.1172320000000002	2.3282269999999996	0.4552350000000001
Q8WXA9	SREK1	splicing regulatory glutamic acid and lysine rich protein 1 [Source:HGNC Symbol;Acc:HGNC:17882]	2	2	2	82	97	19	2.1453665000000006	2.9483020000000013	1.619956
Q14155	ARHGEF7	Rho guanine nucleotide exchange factor 7 [Source:HGNC Symbol;Acc:HGNC:15607]	2	2	null	10	2	0	0.40869750000000005	0.20287000000000005	0.15000000000000002
Q6PF06	TRMT10B	tRNA methyltransferase 10B [Source:HGNC Symbol;Acc:HGNC:26454]	2	1	2	53	26	18	1.9395814999999998	1.1413294999999999	1.9237034999999993
Q9NVD3	SETD4	SET domain containing 4 [Source:HGNC Symbol;Acc:HGNC:1258]	2	2	2	50	3	5	2.626747	0.49572049999999995	0.5389855
Q7Z494	NPHP3	nephrocystin 3 [Source:HGNC Symbol;Acc:HGNC:7907]	2	2	2	76	42	30	2.8276955000000004	1.3239095000000003	1.7026355
Q96MT7	CFAP44	cilia and flagella associated protein 44 [Source:HGNC Symbol;Acc:HGNC:25631]	2	2	null	62	73	0	2.1878325000000007	2.288702	0.15000000000000002
Q6P1R3	MSANTD2	Myb/SANT DNA binding domain containing 2 [Source:HGNC Symbol;Acc:HGNC:26266]	2	2	2	68	18	20	2.3128759999999993	0.9163854999999997	1.1088084999999999
Q8WUD1	RAB2B	RAB2B, member RAS oncogene family [Source:HGNC Symbol;Acc:HGNC:20246]	2	null	null	12	0	0	0.4066320000000001	0.15000000000000002	0.15000000000000002
Q6NXP6	NOXRED1	NADP dependent oxidoreductase domain containing 1 [Source:HGNC Symbol;Acc:HGNC:20487]	2	null	null	39	0	0	1.6656775	0.15000000000000002	0.15000000000000002
Q6ZN11	ZNF793	zinc finger protein 793 [Source:HGNC Symbol;Acc:HGNC:33115]	2	1	2	89	9	6	2.2193760000000005	0.4092075	0.68703
O14980	XPO1	exportin 1 [Source:HGNC Symbol;Acc:HGNC:12825]	2	1	null	22	2	0	0.6763539999999999	0.19987800000000008	0.15000000000000002
Q14590	ZNF235	zinc finger protein 235 [Source:HGNC Symbol;Acc:HGNC:12866]	2	1	2	7	6	1	0.3487385	0.3887055000000001	0.301487
Q9NRP7	STK36	serine/threonine kinase 36 [Source:HGNC Symbol;Acc:HGNC:17209]	2	2	2	75	40	21	2.3435354999999998	1.7259255	1.2323135
Q14966	ZNF638	zinc finger protein 638 [Source:HGNC Symbol;Acc:HGNC:17894]	2	1	2	46	1	6	1.51119	0.1653425	0.6952155
A2RUB6	CCDC66	coiled-coil domain containing 66 [Source:HGNC Symbol;Acc:HGNC:27709]	2	2	2	62	6	13	1.8327364999999998	0.338445	0.873979
Q32MH5	FAM214A	family with sequence similarity 214 member A [Source:HGNC Symbol;Acc:HGNC:25609]	2	2	null	30	7	0	0.945056	0.35508799999999996	0.15000000000000002
Q9HCZ1	ZNF334	zinc finger protein 334 [Source:HGNC Symbol;Acc:HGNC:15806]	2	2	null	25	27	0	1.0234514999999995	1.7107785000000002	0.15000000000000002
Q9ULI2	RIMKLB	ribosomal modification protein rimK like family member B [Source:HGNC Symbol;Acc:HGNC:29228]	2	2	21	58	3	1	2.1644999999999994	0.24036349999999995	0.9667224999999998
Q9UKA9	PTBP2	polypyrimidine tract binding protein 2 [Source:HGNC Symbol;Acc:HGNC:17662]	2	null	null	44	0	0	1.3738045000000003	0.15000000000000002	0.15000000000000002
Q86UA1	PRPF39	pre-mRNA processing factor 39 [Source:HGNC Symbol;Acc:HGNC:20314]	2	2	2	68	30	46	2.615408	1.1344699999999999	2.675282
P27448	MARK3	microtubule affinity regulating kinase 3 [Source:HGNC Symbol;Acc:HGNC:6897]	2	null	null	36	0	0	2.1462760000000003	0.15000000000000002	0.15000000000000002
Q86T75	NBPF11	NBPF member 11 [Source:HGNC Symbol;Acc:HGNC:31993]	2	null	null	20	0	0	0.6077335000000001	0.15000000000000002	0.15000000000000002
O15535	ZSCAN9	zinc finger and SCAN domain containing 9 [Source:HGNC Symbol;Acc:HGNC:12984]	2	null	null	18	0	0	0.899717	0.15000000000000002	0.15000000000000002
Q7Z5J8	ANKAR	ankyrin and armadillo repeat containing [Source:HGNC Symbol;Acc:HGNC:26350]	2	2	2	84	57	10	2.3846245	1.7424579999999994	0.7162105
Q96GE4	CEP95	centrosomal protein 95 [Source:HGNC Symbol;Acc:HGNC:25141]	2	2	2	50	45	24	1.6592599999999997	1.6173550000000003	1.4408865
Q6P280	ZNF529	zinc finger protein 529 [Source:HGNC Symbol;Acc:HGNC:29328]	2	null	2	27	0	4	0.8654959999999999	0.15000000000000002	0.36182850000000005
Q9UK10	ZNF225	zinc finger protein 225 [Source:HGNC Symbol;Acc:HGNC:13018]	2	1	2	40	102	8	1.5335790000000005	2.8294379999999997	1.4299979999999999
Q5H9R7	PPP6R3	protein phosphatase 6 regulatory subunit 3 [Source:HGNC Symbol;Acc:HGNC:1173]	2	null	null	18	0	0	0.5669250000000001	0.15000000000000002	0.15000000000000002
P17025	ZNF182	zinc finger protein 182 [Source:HGNC Symbol;Acc:HGNC:13001]	2	1	2	91	23	5	2.8042355	1.5803034999999996	0.5211695000000001
P25398	RPS12	ribosomal protein S12 [Source:HGNC Symbol;Acc:HGNC:10385]	3	0	3	10	38	3	0.5152705000000001	1.0075565000000002	0.526686
P46778	RPL21	ribosomal protein L21 [Source:HGNC Symbol;Acc:HGNC:10313]	3	0	null	8	1	0	0.45392599999999994	0.19300150000000002	0.15000000000000002
A0A0A6YYJ7	TRAV8-3	T cell receptor alpha variable 8-3 [Source:HGNC Symbol;Acc:HGNC:12148]	5	4	6	51	654	17	0.5285475000000001	1.5360695	0.27371749999999995
Q7L591	DOK3	docking protein 3 [Source:HGNC Symbol;Acc:HGNC:24583]	5	4	6	66	822	90	0.5935639999999999	2.037697	0.8810849999999999
P15498	VAV1	vav guanine nucleotide exchange factor 1 [Source:HGNC Symbol;Acc:HGNC:12657]	5	4	6	50	910	124	0.4957290000000001	2.2298140000000006	1.1137045
Q8N3L3	TXLNB	taxilin beta [Source:HGNC Symbol;Acc:HGNC:21617]	5	4	null	19	11	0	0.33659200000000006	0.19647800000000012	0.15000000000000002
Q9Y4H4	GPSM3	G protein signaling modulator 3 [Source:HGNC Symbol;Acc:HGNC:13945]	5	4	6	56	923	102	0.6497320000000001	2.2448505	1.0382414999999998
Q15743	GPR68	G protein-coupled receptor 68 [Source:HGNC Symbol;Acc:HGNC:4519]	5	4	null	31	615	0	0.5171150000000001	1.6530635000000002	0.15000000000000002
P06239	LCK	LCK proto-oncogene, Src family tyrosine kinase [Source:HGNC Symbol;Acc:HGNC:6524]	5	4	6	116	846	95	1.0440640000000003	2.0517815	0.8863125
P61626	LYZ	lysozyme [Source:HGNC Symbol;Acc:HGNC:6740]	5	4	6	59	642	74	0.9734630000000002	1.6826945000000004	0.9134275000000002
P06126	CD1A	CD1a molecule [Source:HGNC Symbol;Acc:HGNC:1634]	5	4	6	9	37	7	0.5097115000000001	0.284317	0.40185500000000013
O15075	DCLK1	doublecortin like kinase 1 [Source:HGNC Symbol;Acc:HGNC:2700]	5	3	null	28	17	0	1.1817810000000002	0.9634075000000001	0.15000000000000002
P29016	CD1B	CD1b molecule [Source:HGNC Symbol;Acc:HGNC:1635]	5	4	6	79	540	35	1.0683485	1.26673	0.7944870000000002
P15812	CD1E	CD1e molecule [Source:HGNC Symbol;Acc:HGNC:1638]	5	4	6	78	405	30	0.9979345000000001	1.0479995	0.7737725
Q15077	P2RY6	pyrimidinergic receptor P2Y6 [Source:HGNC Symbol;Acc:HGNC:8543]	4	4	8	24	371	7	0.9384685	0.9721879999999998	0.7726675000000001
P05538	HLA-DQB2	major histocompatibility complex, class II, DQ beta 2 [Source:HGNC Symbol;Acc:HGNC:4945]	5	4	6	65	458	22	0.7698030000000002	1.16932	0.5438474999999999
P12319	FCER1A	Fc fragment of IgE receptor Ia [Source:HGNC Symbol;Acc:HGNC:3609]	5	null	6	4	0	6	0.24306650000000013	0.15000000000000002	0.35129699999999997
P04271	S100B	S100 calcium binding protein B [Source:HGNC Symbol;Acc:HGNC:10500]	5	3	6	38	10	20	1.0357935000000003	0.250436	0.9108860000000001
Q9UJ71	CD207	CD207 molecule [Source:HGNC Symbol;Acc:HGNC:17935]	5	4	6	7	8	7	0.38309550000000003	0.24089050000000004	0.40185500000000013
P22897	MRC1	mannose receptor C-type 1 [Source:HGNC Symbol;Acc:HGNC:7228]	4	null	6	19	0	22	0.7854089999999999	0.15000000000000002	0.834369
Q99616	CCL13	C-C motif chemokine ligand 13 [Source:HGNC Symbol;Acc:HGNC:10611]	4	4	8	26	89	6	1.1895755	0.40946249999999984	0.5239575
P01589	IL2RA	interleukin 2 receptor subunit alpha [Source:HGNC Symbol;Acc:HGNC:6008]	5	4	6	29	427	68	0.5616209999999999	1.1643135	0.7493265000000001
Q92583	CCL17	C-C motif chemokine ligand 17 [Source:HGNC Symbol;Acc:HGNC:10615]	5	4	6	6	103	9	0.23860400000000007	0.3985995	0.6609349999999998
Q9NR55	BATF3	basic leucine zipper ATF-like transcription factor 3 [Source:HGNC Symbol;Acc:HGNC:28915]	5	4	8	54	201	3	1.2315824999999998	1.125834	0.28085750000000015
Q9UBK2	PPARGC1A	PPARG coactivator 1 alpha [Source:HGNC Symbol;Acc:HGNC:9237]	4	null	8	10	0	3	1.1753635	0.15000000000000002	0.706325
Q96G01	BICD1	BICD cargo adaptor 1 [Source:HGNC Symbol;Acc:HGNC:1049]	0	null	null	23	0	0	0.8903499999999999	0.15000000000000002	0.15000000000000002
P19419	ELK1	ETS transcription factor ELK1 [Source:HGNC Symbol;Acc:HGNC:3321]	0	null	null	1	0	0	0.2714225	0.15000000000000002	0.15000000000000002
O95936	EOMES	eomesodermin [Source:HGNC Symbol;Acc:HGNC:3372]	5	4	6	105	762	56	0.8659975	1.8184310000000001	0.602115
P40200	CD96	CD96 molecule [Source:HGNC Symbol;Acc:HGNC:16892]	5	4	null	12	566	0	0.24039750000000001	1.6636289999999998	0.15000000000000002
Q9Y2C9	TLR6	toll like receptor 6 [Source:HGNC Symbol;Acc:HGNC:16711]	5	4	6	10	698	88	0.44253599999999993	1.9164275	0.8924664999999999
Q5JPB2	ZNF831	zinc finger protein 831 [Source:HGNC Symbol;Acc:HGNC:16167]	5	4	6	124	729	152	1.022151	1.8429874999999996	1.3382744999999998
Q9Y3Z3	SAMHD1	SAM and HD domain containing deoxynucleoside triphosphate triphosphohydrolase 1 [Source:HGNC Symbol;Acc:HGNC:15925]	5	4	6	19	590	12	0.448452	1.6222340000000004	0.24432449999999997
Q15399	TLR1	toll like receptor 1 [Source:HGNC Symbol;Acc:HGNC:11847]	5	4	6	2	625	14	0.20002250000000005	1.5034889999999999	0.2597945
P01730	CD4	CD4 molecule [Source:HGNC Symbol;Acc:HGNC:1678]	5	4	6	52	770	141	0.6024039999999999	1.9195215	1.269739
Q96HB5	CCDC120	coiled-coil domain containing 120 [Source:HGNC Symbol;Acc:HGNC:28910]	2	null	null	10	0	0	0.9605345000000003	0.15000000000000002	0.15000000000000002
Q9H9P5	UNKL	unk like zinc finger [Source:HGNC Symbol;Acc:HGNC:14184]	2	1	4	44	17	3	1.4467090000000005	0.8447135	1.8492944999999994
P24347	MMP11	matrix metallopeptidase 11 [Source:HGNC Symbol;Acc:HGNC:7157]	8	4	16	11	1	9	0.9119570000000001	0.153944	0.7068860000000001
Q99687	MEIS3	Meis homeobox 3 [Source:HGNC Symbol;Acc:HGNC:29537]	8	3	null	5	3	0	0.558323	0.3798654999999999	0.15000000000000002
Q99811	PRRX2	paired related homeobox 2 [Source:HGNC Symbol;Acc:HGNC:21338]	8	3	16	7	4	2	0.7245659999999999	0.7165335	0.37936400000000003
Q15113	PCOLCE	procollagen C-endopeptidase enhancer [Source:HGNC Symbol;Acc:HGNC:8738]	8	3	16	26	18	14	2.4286204999999996	1.4083485000000004	1.5764529999999997
P12110	COL6A2	collagen type VI alpha 2 chain [Source:HGNC Symbol;Acc:HGNC:2212]	8	3	16	31	2	10	3.3346184999999995	0.29019049999999996	1.1469224999999998
Q9NZU5	LMCD1	LIM and cysteine rich domains 1 [Source:HGNC Symbol;Acc:HGNC:6633]	8	null	null	11	0	0	0.886321	0.15000000000000002	0.15000000000000002
Q8WZ71	TMEM158	transmembrane protein 158 (gene/pseudogene) [Source:HGNC Symbol;Acc:HGNC:30293]	8	1	null	5	40	0	0.6330125	0.7083820000000001	0.15000000000000002
P40261	NNMT	nicotinamide N-methyltransferase [Source:HGNC Symbol;Acc:HGNC:7861]	8	null	16	28	0	21	1.478465	0.15000000000000002	1.3169224999999998
Q08397	LOXL1	lysyl oxidase like 1 [Source:HGNC Symbol;Acc:HGNC:6665]	8	3	null	13	1	0	1.5171230000000002	0.21751549999999997	0.15000000000000002
Q9Y6C2	EMILIN1	elastin microfibril interfacer 1 [Source:HGNC Symbol;Acc:HGNC:19880]	8	3	16	37	19	18	2.3201180000000003	0.5730109999999999	1.4071075000000004
P21810	BGN	biglycan [Source:HGNC Symbol;Acc:HGNC:1044]	8	3	16	18	2	4	1.7733639999999995	0.29453399999999996	0.7681115000000001
Q68BL8	OLFML2B	olfactomedin like 2B [Source:HGNC Symbol;Acc:HGNC:24558]	8	3	16	29	19	17	2.4114249999999995	1.6619205000000001	1.3205094999999998
Q9NR12	PDLIM7	PDZ and LIM domain 7 [Source:HGNC Symbol;Acc:HGNC:22958]	4	2	null	3	2	0	0.4939185	0.2258455	0.15000000000000002
Q15672	TWIST1	twist family bHLH transcription factor 1 [Source:HGNC Symbol;Acc:HGNC:12428]	8	3	16	7	4	1	0.7285185000000003	0.7422715	0.2452765
P05386	RPLP1	ribosomal protein lateral stalk subunit P1 [Source:HGNC Symbol;Acc:HGNC:10372]	3	0	3	88	59	11	1.577048	0.9950615000000002	0.5216625000000001
Q9UIC8	LCMT1	leucine carboxyl methyltransferase 1 [Source:HGNC Symbol;Acc:HGNC:17557]	3	0	8	6	17	1	1.3081505000000002	0.6079884999999999	0.5370645
Q4KMG0	CDON	cell adhesion associated, oncogene regulated [Source:HGNC Symbol;Acc:HGNC:17104]	4	1	8	37	2	21	2.8872379999999995	0.18174750000000003	2.8942505000000005
Q9Y6R1	SLC4A4	solute carrier family 4 member 4 [Source:HGNC Symbol;Acc:HGNC:11030]	4	1	8	35	57	18	3.184822999999999	1.5919314999999998	2.758692499999999
O60333	KIF1B	kinesin family member 1B [Source:HGNC Symbol;Acc:HGNC:16636]	1	1	1	137	10	22	1.5367324999999998	0.31722900000000004	0.5955954999999999
Q9UQF0	ERVW-1	endogenous retrovirus group W member 1, envelope [Source:HGNC Symbol;Acc:HGNC:13525]	1	1	null	69	19	0	0.9927664999999999	0.6887130000000002	0.15000000000000002
Q86US8	SMG6	SMG6 nonsense mediated mRNA decay factor [Source:HGNC Symbol;Acc:HGNC:17809]	1	1	1	383	141	43	4.268190499999998	2.6642234999999985	1.2832285
Q14139	UBE4A	ubiquitination factor E4A [Source:HGNC Symbol;Acc:HGNC:12499]	1	1	1	285	294	108	2.9446469999999993	4.190151999999999	2.3192595
Q9C0C7	AMBRA1	autophagy and beclin 1 regulator 1 [Source:HGNC Symbol;Acc:HGNC:25990]	1	1	null	67	1	0	0.9176435	0.3670474999999999	0.15000000000000002
Q9NX05	FAM120C	family with sequence similarity 120C [Source:HGNC Symbol;Acc:HGNC:16949]	2	1	null	13	52	0	0.35723849999999985	1.4581159999999997	0.15000000000000002
Q96DH6	MSI2	musashi RNA binding protein 2 [Source:HGNC Symbol;Acc:HGNC:18585]	2	1	null	31	43	0	0.640501	0.9942455	0.15000000000000002
O95800	GPR75	G protein-coupled receptor 75 [Source:HGNC Symbol;Acc:HGNC:4526]	1	2	1	114	2	1	1.2720255	0.24706150000000002	0.1697455
P52948	NUP98	nucleoporin 98 [Source:HGNC Symbol;Acc:HGNC:8068]	1	0	1	275	13	36	2.8545555000000014	0.655342	0.9178985
Q8WYB5	KAT6B	lysine acetyltransferase 6B [Source:HGNC Symbol;Acc:HGNC:17582]	2	1	1	71	109	2	1.2445789999999999	2.1321404999999998	0.28158000000000005
Q3MJ62	ZSCAN23	zinc finger and SCAN domain containing 23 [Source:HGNC Symbol;Acc:HGNC:21193]	1	1	1	196	59	5	2.2760455000000004	1.383146	0.2635515000000001
Q9H2P0	ADNP	activity dependent neuroprotector homeobox [Source:HGNC Symbol;Acc:HGNC:15766]	2	1	1	99	11	19	1.5607874999999998	0.3569325	1.0287384999999998
Q9UPT5	EXOC7	exocyst complex component 7 [Source:HGNC Symbol;Acc:HGNC:23214]	1	1	null	31	20	0	0.495355	1.1500165	0.15000000000000002
Q9NYV4	CDK12	cyclin dependent kinase 12 [Source:HGNC Symbol;Acc:HGNC:24224]	1	0	1	431	107	174	4.562213999999999	1.7951834999999998	3.8774284999999993
Q9H799	CPLANE1	ciliogenesis and planar polarity effector 1 [Source:HGNC Symbol;Acc:HGNC:25801]	0	1	1	21	25	2	0.7209194999999997	0.6203815	0.19375799999999999
Q96RK0	CIC	capicua transcriptional repressor [Source:HGNC Symbol;Acc:HGNC:14214]	2	1	22	25	4	1	0.8911575	0.4868209999999999	0.9667224999999998
Q15020	SART3	spliceosome associated factor 3, U4/U6 recycling protein [Source:HGNC Symbol;Acc:HGNC:16860]	1	1	1	101	46	1	1.2794459999999999	1.4862764999999996	0.36454850000000016
Q9UQE7	SMC3	structural maintenance of chromosomes 3 [Source:HGNC Symbol;Acc:HGNC:2468]	1	1	1	303	148	31	3.444540499999999	2.5705874999999994	1.1195185
Q6ZNA4	RNF111	ring finger protein 111 [Source:HGNC Symbol;Acc:HGNC:17384]	1	1	1	475	120	206	5.053021000000001	2.0709829999999996	4.76363
Q92545	TMEM131	transmembrane protein 131 [Source:HGNC Symbol;Acc:HGNC:30366]	1	1	1	166	34	9	1.7553014999999998	0.6524010000000001	0.339244
Q8IZL2	MAML2	mastermind like transcriptional coactivator 2 [Source:HGNC Symbol;Acc:HGNC:16259]	0	null	null	54	0	0	0.9645550000000002	0.15000000000000002	0.15000000000000002
P51508	ZNF81	zinc finger protein 81 [Source:HGNC Symbol;Acc:HGNC:13156]	1	1	1	343	88	90	3.6834415	1.6824649999999997	2.0262645
O60563	CCNT1	cyclin T1 [Source:HGNC Symbol;Acc:HGNC:1599]	1	1	1	272	107	117	3.288965	1.9208220000000003	2.9021045
O75643	SNRNP200	small nuclear ribonucleoprotein U5 subunit 200 [Source:HGNC Symbol;Acc:HGNC:30859]	1	1	1	90	106	21	1.1322515000000002	1.960772	0.7738745
Q7Z460	CLASP1	cytoplasmic linker associated protein 1 [Source:HGNC Symbol;Acc:HGNC:17088]	2	0	null	108	7	0	1.8846545000000003	0.40010400000000007	0.15000000000000002
P51571	SSR4	signal sequence receptor subunit 4 [Source:HGNC Symbol;Acc:HGNC:11326]	0	1	null	21	50	0	0.5646214999999999	1.2011100000000006	0.15000000000000002
P00533	EGFR	epidermal growth factor receptor [Source:HGNC Symbol;Acc:HGNC:3236]	0	1	null	11	1	0	0.46090449999999994	0.22852299999999998	0.15000000000000002
Q9UKN5	PRDM4	PR/SET domain 4 [Source:HGNC Symbol;Acc:HGNC:9348]	1	1	null	57	3	0	0.7476689999999999	0.23611350000000006	0.15000000000000002
B2RTY4	MYO9A	myosin IXA [Source:HGNC Symbol;Acc:HGNC:7608]	1	1	1	115	29	8	1.3385634999999994	0.7549960000000001	0.32118150000000006
Q9UPP1	PHF8	PHD finger protein 8 [Source:HGNC Symbol;Acc:HGNC:20672]	2	1	1	153	7	9	1.9401935000000001	0.5419435	0.4028920000000001
Q9P2D3	HEATR5B	HEAT repeat containing 5B [Source:HGNC Symbol;Acc:HGNC:29273]	1	1	1	203	89	79	2.1688859999999996	1.9001160000000001	1.915195
Q92537	SUSD6	sushi domain containing 6 [Source:HGNC Symbol;Acc:HGNC:19956]	0	0	0	57	1	5	0.870766	0.16027650000000004	0.4605050000000002
Q9UK13	ZNF221	zinc finger protein 221 [Source:HGNC Symbol;Acc:HGNC:13014]	1	1	1	140	76	12	1.5163749999999998	1.4238185	0.3819735
Q6P2E9	EDC4	enhancer of mRNA decapping 4 [Source:HGNC Symbol;Acc:HGNC:17157]	1	2	1	125	8	6	1.4348260000000002	0.4774965	0.6607310000000001
Q14157	UBAP2L	ubiquitin associated protein 2 like [Source:HGNC Symbol;Acc:HGNC:29877]	2	1	null	32	3	0	0.6697154999999999	0.306468	0.15000000000000002
Q9ULJ6	ZMIZ1	zinc finger MIZ-type containing 1 [Source:HGNC Symbol;Acc:HGNC:16493]	2	1	null	21	5	0	0.4791115000000001	0.43490300000000004	0.15000000000000002
Q8WU20	FRS2	fibroblast growth factor receptor substrate 2 [Source:HGNC Symbol;Acc:HGNC:16971]	1	1	1	262	47	44	2.9686170000000005	1.1402840000000003	1.0942904999999998
Q9NU22	MDN1	midasin AAA ATPase 1 [Source:HGNC Symbol;Acc:HGNC:18302]	1	1	1	110	53	48	1.29121	1.1017875	1.3156389999999998
Q4AC94	C2CD3	C2 calcium dependent domain containing 3 [Source:HGNC Symbol;Acc:HGNC:24564]	2	null	null	38	0	0	0.6148565000000001	0.15000000000000002	0.15000000000000002
P51608	MECP2	methyl-CpG binding protein 2 [Source:HGNC Symbol;Acc:HGNC:6990]	1	1	1	223	66	5	2.9001325	1.466174	0.27310550000000006
Q07157	TJP1	tight junction protein 1 [Source:HGNC Symbol;Acc:HGNC:11827]	1	1	1	104	8	5	1.4757195000000003	0.36745550000000005	0.3115
P78347	GTF2I	general transcription factor IIi [Source:HGNC Symbol;Acc:HGNC:4659]	1	1	1	367	45	153	4.1229085	0.9929024999999999	3.5639060000000002
P18583	SON	SON DNA binding protein [Source:HGNC Symbol;Acc:HGNC:11183]	1	0	1	388	53	192	4.116609999999999	1.0366520000000004	4.3128495000000004
P0CJ79	ZNF888	zinc finger protein 888 [Source:HGNC Symbol;Acc:HGNC:38695]	2	1	null	36	11	0	0.5841120000000002	0.35084650000000006	0.15000000000000002
Q9H2K2	TNKS2	tankyrase 2 [Source:HGNC Symbol;Acc:HGNC:15677]	1	0	1	412	114	153	4.410973500000001	1.9831524999999994	3.545375999999999
Q14112	NID2	nidogen 2 [Source:HGNC Symbol;Acc:HGNC:13389]	1	null	null	48	0	0	0.9248599999999998	0.15000000000000002	0.15000000000000002
Q5JVG2	ZNF484	zinc finger protein 484 [Source:HGNC Symbol;Acc:HGNC:23385]	1	1	1	231	36	6	2.5629119999999994	0.7864545	0.29319950000000006
O75970	MPDZ	multiple PDZ domain crumbs cell polarity complex component [Source:HGNC Symbol;Acc:HGNC:7208]	1	1	1	126	35	3	1.538815	1.109888	0.20938099999999998
P48634	PRRC2A	proline rich coiled-coil 2A [Source:HGNC Symbol;Acc:HGNC:13918]	2	1	22	77	8	1	1.2809335	0.7310344999999999	0.9667224999999998
P23511	NFYA	nuclear transcription factor Y subunit alpha [Source:HGNC Symbol;Acc:HGNC:7804]	2	0	null	32	15	0	0.5844689999999998	1.2675969999999999	0.15000000000000002
O75909	CCNK	cyclin K [Source:HGNC Symbol;Acc:HGNC:1596]	1	0	1	249	12	12	2.6699270000000004	0.46292750000000016	0.38496549999999996
Q7RTP6	MICAL3	microtubule associated monooxygenase, calponin and LIM domain containing 3 [Source:HGNC Symbol;Acc:HGNC:24694]	1	1	1	113	16	1	1.2647324999999998	0.468801	0.17073150000000004
Q7Z6Z7	HUWE1	HECT, UBA and WWE domain containing E3 ubiquitin protein ligase 1 [Source:HGNC Symbol;Acc:HGNC:30892]	1	1	1	375	140	131	3.8849595000000003	2.2845964999999997	3.179655
Q8NI35	PATJ	PATJ crumbs cell polarity complex component [Source:HGNC Symbol;Acc:HGNC:28881]	0	1	null	18	21	0	0.39049899999999993	0.46504399999999996	0.15000000000000002
Q9Y4F1	FARP1	FERM, ARH/RhoGEF and pleckstrin domain protein 1 [Source:HGNC Symbol;Acc:HGNC:3591]	0	1	null	14	34	0	0.3230855000000001	0.9038565000000002	0.15000000000000002
Q32M78	ZNF699	zinc finger protein 699 [Source:HGNC Symbol;Acc:HGNC:24750]	1	1	1	262	88	112	2.6725535	1.7032985000000003	2.4616854999999993
Q8N9B4	ANKRD42	ankyrin repeat domain 42 [Source:HGNC Symbol;Acc:HGNC:26752]	4	1	null	10	7	0	0.45679899999999996	0.5613745	0.15000000000000002
Q14697	GANAB	glucosidase II alpha subunit [Source:HGNC Symbol;Acc:HGNC:4138]	4	1	null	37	2	0	0.9016635000000001	0.4924395	0.15000000000000002
Q70CQ3	USP30	ubiquitin specific peptidase 30 [Source:HGNC Symbol;Acc:HGNC:20065]	4	1	2	40	28	1	1.8151075	0.9549415000000001	0.3796105
A6NIH7	UNC119B	unc-119 lipid binding chaperone B [Source:HGNC Symbol;Acc:HGNC:16488]	4	1	2	19	40	5	0.9467135	1.0980984999999999	1.3557505
Q96GX2	ATXN7L3B	ataxin 7 like 3B [Source:HGNC Symbol;Acc:HGNC:37931]	4	1	2	16	29	5	0.8109940000000002	0.994373	1.3557505
Q9UKT7	FBXL3	F-box and leucine rich repeat protein 3 [Source:HGNC Symbol;Acc:HGNC:13599]	1	1	1	69	23	9	1.6891035	0.8620024999999999	0.6679220000000001
Q6Y2X3	DNAJC14	DnaJ heat shock protein family (Hsp40) member C14 [Source:HGNC Symbol;Acc:HGNC:24581]	1	1	1	157	32	11	2.1060285	1.1675945000000003	0.3856455
Q9H116	GZF1	GDNF inducible zinc finger protein 1 [Source:HGNC Symbol;Acc:HGNC:15808]	4	1	null	11	3	0	0.4461145000000001	0.5763515	0.15000000000000002
Q8IX05	CD302	CD302 molecule [Source:HGNC Symbol;Acc:HGNC:30843]	1	1	1	92	12	5	1.5416455	0.37193499999999996	0.3736775
Q7L804	RAB11FIP2	RAB11 family interacting protein 2 [Source:HGNC Symbol;Acc:HGNC:29152]	4	1	1	35	58	1	0.9079280000000002	1.7205959999999998	0.19046850000000004
Q9UP83	COG5	component of oligomeric golgi complex 5 [Source:HGNC Symbol;Acc:HGNC:14857]	4	1	null	21	26	0	0.9418599999999999	0.8618495	0.15000000000000002
Q9H0U3	MAGT1	magnesium transporter 1 [Source:HGNC Symbol;Acc:HGNC:28880]	4	1	8	73	12	14	2.8026969999999998	0.7407585	1.870995
A4D1U4	KIAA1147	KIAA1147 [Source:HGNC Symbol;Acc:HGNC:29472]	4	1	1	40	124	18	1.366843	2.1490725	0.8629715000000001
Q9UN86	G3BP2	G3BP stress granule assembly factor 2 [Source:HGNC Symbol;Acc:HGNC:30291]	1	1	1	173	44	51	2.491996500000001	2.1807689999999997	1.4844405000000005
Q92624	APPBP2	amyloid beta precursor protein binding protein 2 [Source:HGNC Symbol;Acc:HGNC:622]	1	1	1	223	159	62	3.5660055	3.3998475	2.175958
O43572	AKAP10	A-kinase anchoring protein 10 [Source:HGNC Symbol;Acc:HGNC:368]	4	1	1	51	5	11	1.367302	0.27704100000000004	0.796034
Q8IUR7	ARMC8	armadillo repeat containing 8 [Source:HGNC Symbol;Acc:HGNC:24999]	4	1	8	20	19	5	1.1519374999999998	0.9304870000000002	0.6605184999999999
Q9P2G9	KLHL8	kelch like family member 8 [Source:HGNC Symbol;Acc:HGNC:18644]	4	1	null	18	1	0	0.9619709999999999	0.2903095000000001	0.15000000000000002
Q93034	CUL5	cullin 5 [Source:HGNC Symbol;Acc:HGNC:2556]	1	1	1	147	61	22	2.323756	1.69598	0.8430050000000001
Q4LDG9	DNAL1	dynein axonemal light chain 1 [Source:HGNC Symbol;Acc:HGNC:23247]	4	1	8	39	14	6	2.349035	0.6522395000000001	1.221612
P51531	SMARCA2	SWI/SNF related, matrix associated, actin dependent regulator of chromatin, subfamily a, member 2 [Source:HGNC Symbol;Acc:HGNC:11098]	4	1	8	42	13	9	1.3698605	0.6026164999999997	0.926492
Q99570	PIK3R4	phosphoinositide-3-kinase regulatory subunit 4 [Source:HGNC Symbol;Acc:HGNC:8982]	1	1	1	78	49	6	1.5866274999999996	1.1178865	0.3474465
Q14527	HLTF	helicase like transcription factor [Source:HGNC Symbol;Acc:HGNC:11099]	4	1	8	77	32	6	2.2229885	1.2733345	0.5932155000000002
Q92859	NEO1	neogenin 1 [Source:HGNC Symbol;Acc:HGNC:7754]	1	1	1	40	141	10	0.8160514999999998	3.260966000000001	0.3843705
Q8NI22	MCFD2	multiple coagulation factor deficiency 2 [Source:HGNC Symbol;Acc:HGNC:18451]	1	1	1	85	2	2	2.069453	0.23298550000000007	0.20815700000000004
Q9Y6W3	CAPN7	calpain 7 [Source:HGNC Symbol;Acc:HGNC:1484]	1	1	1	113	16	27	2.0792365	0.6757249999999999	1.1931625
Q9BTA9	WAC	WW domain containing adaptor with coiled-coil [Source:HGNC Symbol;Acc:HGNC:17327]	1	1	1	157	72	25	2.8493365000000006	1.3129615000000003	1.0694279999999998
Q8N3R9	MPP5	membrane palmitoylated protein 5 [Source:HGNC Symbol;Acc:HGNC:18669]	4	1	1	29	45	15	1.0257124999999998	1.2709290000000002	0.6174660000000001
Q9P2K8	EIF2AK4	eukaryotic translation initiation factor 2 alpha kinase 4 [Source:HGNC Symbol;Acc:HGNC:19687]	1	null	null	96	0	0	1.6918405000000003	0.15000000000000002	0.15000000000000002
Q6PJW8	CNST	consortin, connexin sorting protein [Source:HGNC Symbol;Acc:HGNC:26486]	1	null	1	85	0	3	1.7864795	0.15000000000000002	0.2340055
Q86UP2	KTN1	kinectin 1 [Source:HGNC Symbol;Acc:HGNC:6467]	1	1	1	78	65	2	1.4491655	1.4998084999999999	0.19782100000000002
Q9C0B1	FTO	FTO alpha-ketoglutarate dependent dioxygenase [Source:HGNC Symbol;Acc:HGNC:24678]	1	1	1	139	54	1	1.9411965000000004	1.4511885000000002	0.17268650000000002
Q96GQ5	C16orf58	chromosome 16 open reading frame 58 [Source:HGNC Symbol;Acc:HGNC:25848]	4	1	null	9	1	0	0.5251644999999998	0.3147980000000001	0.15000000000000002
Q9NVA4	TMEM184C	transmembrane protein 184C [Source:HGNC Symbol;Acc:HGNC:25587]	4	1	8	26	1	3	0.8230470000000001	0.214974	0.4115875
Q5TAP6	UTP14C	UTP14C small subunit processome component [Source:HGNC Symbol;Acc:HGNC:20321]	1	1	1	184	62	77	3.199851	2.1592045000000004	2.4865480000000004
Q9Y5T5	USP16	ubiquitin specific peptidase 16 [Source:HGNC Symbol;Acc:HGNC:12614]	4	1	8	18	3	2	0.9759110000000002	0.43879599999999996	0.4714104999999999
Q9H0R4	HDHD2	haloacid dehalogenase like hydrolase domain containing 2 [Source:HGNC Symbol;Acc:HGNC:25364]	4	1	8	47	17	9	1.7788549999999999	0.7369675	1.203949
Q15084	PDIA6	protein disulfide isomerase family A member 6 [Source:HGNC Symbol;Acc:HGNC:30168]	4	2	8	11	3	5	0.6831285	0.8339524999999999	0.8307989999999998
Q92625	ANKS1A	ankyrin repeat and sterile alpha motif domain containing 1A [Source:HGNC Symbol;Acc:HGNC:20961]	1	1	null	177	1	0	2.3754190000000004	0.27818850000000006	0.15000000000000002
Q6UWU4	C6orf89	chromosome 6 open reading frame 89 [Source:HGNC Symbol;Acc:HGNC:21114]	4	1	8	20	62	2	1.427023	1.8689209999999996	0.35018350000000004
P48200	IREB2	iron responsive element binding protein 2 [Source:HGNC Symbol;Acc:HGNC:6115]	1	1	1	248	273	159	3.3474364999999997	4.7267909999999995	4.603218000000001
O95249	GOSR1	golgi SNAP receptor complex member 1 [Source:HGNC Symbol;Acc:HGNC:4430]	1	1	1	123	87	22	2.350191	2.2171404999999997	0.8731970000000001
Q02086	SP2	Sp2 transcription factor [Source:HGNC Symbol;Acc:HGNC:11207]	4	null	null	34	0	0	1.222258	0.15000000000000002	0.15000000000000002
Q96S66	CLCC1	chloride channel CLIC like 1 [Source:HGNC Symbol;Acc:HGNC:29675]	4	1	null	45	6	0	1.217124	0.48110899999999995	0.15000000000000002
Q9Y324	FCF1	FCF1 rRNA-processing protein [Source:HGNC Symbol;Acc:HGNC:20220]	1	1	null	7	3	0	0.3056265000000001	0.21652950000000004	0.15000000000000002
Q9Y4E6	WDR7	WD repeat domain 7 [Source:HGNC Symbol;Acc:HGNC:13490]	1	1	1	247	66	14	3.1835055000000003	1.1967579999999995	0.504008
O60890	OPHN1	oligophrenin 1 [Source:HGNC Symbol;Acc:HGNC:8148]	4	1	1	62	53	26	1.3684410000000002	1.6214605	1.0234685000000001
Q5HYI8	RABL3	RAB, member of RAS oncogene family like 3 [Source:HGNC Symbol;Acc:HGNC:18072]	4	1	8	23	58	9	1.366129	2.2937765000000003	1.226355
Q13370	PDE3B	phosphodiesterase 3B [Source:HGNC Symbol;Acc:HGNC:8779]	5	4	6	39	157	33	0.87437	0.7943765000000003	0.4034105
Q5VTE6	ANGEL2	angel homolog 2 [Source:HGNC Symbol;Acc:HGNC:30534]	2	1	null	29	30	0	0.8189500000000001	0.9779170000000001	0.15000000000000002
Q8TF20	ZNF721	zinc finger protein 721 [Source:HGNC Symbol;Acc:HGNC:29425]	2	1	null	44	30	0	1.064022	0.795915	0.15000000000000002
Q13569	TDG	thymine DNA glycosylase [Source:HGNC Symbol;Acc:HGNC:11700]	2	null	null	45	0	0	1.1625964999999998	0.15000000000000002	0.15000000000000002
Q5W0V3	FAM160B1	family with sequence similarity 160 member B1 [Source:HGNC Symbol;Acc:HGNC:29320]	2	1	null	99	11	0	1.3515259999999998	0.34229550000000003	0.15000000000000002
Q15928	ZNF141	zinc finger protein 141 [Source:HGNC Symbol;Acc:HGNC:12926]	2	1	1	59	118	4	1.1028499999999997	2.1539345000000005	0.2848864999999999
Q96HI0	SENP5	SUMO specific peptidase 5 [Source:HGNC Symbol;Acc:HGNC:28407]	2	null	null	43	0	0	1.0103785	0.15000000000000002	0.15000000000000002
Q7L775	EPM2AIP1	EPM2A interacting protein 1 [Source:HGNC Symbol;Acc:HGNC:19735]	2	1	null	37	3	0	1.1088680000000002	0.23231400000000002	0.15000000000000002
Q8IWV8	UBR2	ubiquitin protein ligase E3 component n-recognin 2 [Source:HGNC Symbol;Acc:HGNC:21289]	2	1	1	36	127	15	0.7740104999999998	2.1995709999999997	0.5744050000000002
Q5SVZ6	ZMYM1	zinc finger MYM-type containing 1 [Source:HGNC Symbol;Acc:HGNC:26253]	2	1	1	62	91	7	1.0316625	2.2194949999999998	0.37848000000000004
Q13535	ATR	ATR serine/threonine kinase [Source:HGNC Symbol;Acc:HGNC:882]	2	1	1	12	13	16	0.3398305000000001	0.421201	0.6225830000000001
Q5T1H1	EYS	eyes shut homolog [Source:HGNC Symbol;Acc:HGNC:21555]	2	1	null	25	35	0	0.500353	0.7114760000000001	0.15000000000000002
Q5VVQ6	YOD1	YOD1 deubiquitinase [Source:HGNC Symbol;Acc:HGNC:25035]	2	1	null	13	3	0	0.3452195	0.24989200000000006	0.15000000000000002
Q6ZSS3	ZNF621	zinc finger protein 621 [Source:HGNC Symbol;Acc:HGNC:24787]	2	1	null	27	12	0	0.6814455	0.49861900000000003	0.15000000000000002
Q9NY27	PPP4R2	protein phosphatase 4 regulatory subunit 2 [Source:HGNC Symbol;Acc:HGNC:18296]	2	1	1	8	26	2	0.28375599999999995	1.2153985	0.24710400000000005
Q8TAU3	ZNF417	zinc finger protein 417 [Source:HGNC Symbol;Acc:HGNC:20646]	2	1	2	24	5	1	0.5214500000000002	0.2677590000000001	0.245829
Q6JVE6	LCN10	lipocalin 10 [Source:HGNC Symbol;Acc:HGNC:20892]	4	null	23	1	0	1	0.5327125	0.15000000000000002	0.9667224999999998
O60894	RAMP1	receptor activity modifying protein 1 [Source:HGNC Symbol;Acc:HGNC:9843]	4	null	null	2	0	0	0.7122579999999998	0.15000000000000002	0.15000000000000002
P56962	STX17	syntaxin 17 [Source:HGNC Symbol;Acc:HGNC:11432]	1	1	1	306	230	131	3.52195	3.237948	3.0428645000000007
Q9UKG1	APPL1	adaptor protein, phosphotyrosine interacting with PH domain and leucine zipper 1 [Source:HGNC Symbol;Acc:HGNC:24035]	1	1	1	198	222	76	2.7991099999999993	3.999760499999999	2.5350065
P62847	RPS24	ribosomal protein S24 [Source:HGNC Symbol;Acc:HGNC:10411]	3	0	3	65	57	30	1.2026145000000001	1.0814555000000001	1.2093210000000003
P50914	RPL14	ribosomal protein L14 [Source:HGNC Symbol;Acc:HGNC:10305]	3	0	3	48	53	29	0.8520490000000001	1.047855	1.124168
P62910	RPL32	ribosomal protein L32 [Source:HGNC Symbol;Acc:HGNC:10336]	3	0	3	74	71	53	1.384591	1.3305735	2.056788
P48553	TRAPPC10	trafficking protein particle complex 10 [Source:HGNC Symbol;Acc:HGNC:11868]	1	1	1	381	14	115	4.269312499999999	0.401345	2.5521850000000006
Q14318	FKBP8	FKBP prolyl isomerase 8 [Source:HGNC Symbol;Acc:HGNC:3724]	1	0	0	19	57	9	1.0605795	0.9816740000000002	0.975078
Q15276	RABEP1	rabaptin, RAB GTPase binding effector protein 1 [Source:HGNC Symbol;Acc:HGNC:17677]	1	1	1	171	16	6	2.2706565000000007	0.5086065000000001	0.2938625
Q9Y485	DMXL1	Dmx like 1 [Source:HGNC Symbol;Acc:HGNC:2937]	1	1	1	220	216	123	2.6503514999999997	3.3755035000000007	3.4840825000000004
O60313	OPA1	OPA1 mitochondrial dynamin like GTPase [Source:HGNC Symbol;Acc:HGNC:8140]	1	1	1	175	95	58	2.5704770000000003	2.2603969999999998	2.0672089999999996
Q2LD37	KIAA1109	KIAA1109 [Source:HGNC Symbol;Acc:HGNC:26953]	1	1	1	319	136	88	3.8208184999999997	2.2253260000000004	2.1121400000000006
Q9H7U1	CCSER2	coiled-coil serine rich protein 2 [Source:HGNC Symbol;Acc:HGNC:29197]	1	0	1	48	4	1	0.8540379999999999	0.2597945	0.1725675
P51790	CLCN3	chloride voltage-gated channel 3 [Source:HGNC Symbol;Acc:HGNC:2021]	1	1	1	143	120	46	2.1121484999999995	2.773873499999999	1.3457970000000004
P67870	CSNK2B	casein kinase 2 beta [Source:HGNC Symbol;Acc:HGNC:2460]	1	0	1	207	85	20	2.6350430000000005	1.3173135000000002	0.6479555000000001
Q06124	PTPN11	protein tyrosine phosphatase non-receptor type 11 [Source:HGNC Symbol;Acc:HGNC:9644]	1	1	1	205	108	73	2.6351875000000007	2.2054954999999996	1.9228195000000001
Q9UK45	LSM7	LSM7 homolog, U6 small nuclear RNA and mRNA degradation associated [Source:HGNC Symbol;Acc:HGNC:20470]	1	0	0	143	140	23	2.037731	2.0339994999999997	1.4504915
Q9P265	DIP2B	disco interacting protein 2 homolog B [Source:HGNC Symbol;Acc:HGNC:29284]	1	1	1	118	25	19	1.3705319999999999	0.5052065	0.5875375000000002
O75165	DNAJC13	DnaJ heat shock protein family (Hsp40) member C13 [Source:HGNC Symbol;Acc:HGNC:30343]	1	1	1	57	5	3	0.9276225	0.28719849999999997	0.25547649999999994
Q92543	SNX19	sorting nexin 19 [Source:HGNC Symbol;Acc:HGNC:21532]	1	1	1	71	5	9	1.5591045000000001	0.46405799999999997	0.4573685
P60866	RPS20	ribosomal protein S20 [Source:HGNC Symbol;Acc:HGNC:10405]	1	0	3	187	62	46	2.322804	1.176868	1.736338
Q13439	GOLGA4	golgin A4 [Source:HGNC Symbol;Acc:HGNC:4427]	1	1	1	194	18	68	3.482289	0.479681	2.4978274999999996
Q15034	HERC3	HECT and RLD domain containing E3 ubiquitin protein ligase 3 [Source:HGNC Symbol;Acc:HGNC:4876]	1	1	null	125	3	0	2.08749	0.24707850000000012	0.15000000000000002
Q9UBV2	SEL1L	SEL1L adaptor subunit of ERAD E3 ubiquitin ligase [Source:HGNC Symbol;Acc:HGNC:10717]	1	1	null	55	4	0	1.3359964999999996	0.28011799999999976	0.15000000000000002
Q12797	ASPH	aspartate beta-hydroxylase [Source:HGNC Symbol;Acc:HGNC:757]	4	1	null	32	52	0	1.0705330000000002	1.5678594999999997	0.15000000000000002
Q15075	EEA1	early endosome antigen 1 [Source:HGNC Symbol;Acc:HGNC:3185]	1	1	1	229	190	52	2.7326485	3.0661375	1.3997295
Q86W42	THOC6	THO complex 6 [Source:HGNC Symbol;Acc:HGNC:28369]	1	1	null	33	12	0	1.150331	0.5480379999999998	0.15000000000000002
Q9NVM6	DNAJC17	DnaJ heat shock protein family (Hsp40) member C17 [Source:HGNC Symbol;Acc:HGNC:25556]	1	2	0	17	23	5	0.5179564999999999	0.7420505000000001	0.5602525
Q96J02	ITCH	itchy E3 ubiquitin protein ligase [Source:HGNC Symbol;Acc:HGNC:13890]	1	1	1	234	74	78	3.0797544999999995	1.5943710000000002	1.9698330000000002
P30622	CLIP1	CAP-Gly domain containing linker protein 1 [Source:HGNC Symbol;Acc:HGNC:10461]	1	1	1	45	5	8	0.7750900000000001	0.44622500000000004	0.35339650000000006
Q9NWW0	HCFC1R1	host cell factor C1 regulator 1 [Source:HGNC Symbol;Acc:HGNC:21198]	1	1	0	9	30	2	0.4013705	0.5703674999999999	0.377341
Q8NFA0	USP32	ubiquitin specific peptidase 32 [Source:HGNC Symbol;Acc:HGNC:19143]	1	1	1	373	120	91	4.3380944999999995	2.1254765000000004	2.513442
Q6BDS2	UHRF1BP1	UHRF1 binding protein 1 [Source:HGNC Symbol;Acc:HGNC:21216]	1	1	1	65	116	12	1.1127439999999997	1.795039	0.415115
O43920	NDUFS5	NADH:ubiquinone oxidoreductase subunit S5 [Source:HGNC Symbol;Acc:HGNC:7712]	1	0	0	55	119	2	0.7581919999999999	1.4112640000000003	0.21178650000000002
Q9H2G2	SLK	STE20 like kinase [Source:HGNC Symbol;Acc:HGNC:11088]	1	1	1	330	145	68	3.8268450000000005	2.569176500000001	1.8273559999999998
Q07890	SOS2	SOS Ras/Rho guanine nucleotide exchange factor 2 [Source:HGNC Symbol;Acc:HGNC:11188]	1	1	1	138	23	27	2.2077139999999997	0.7022025	0.9379245
Q16626	MEA1	male-enhanced antigen 1 [Source:HGNC Symbol;Acc:HGNC:6986]	0	0	0	28	236	3	0.8487934999999999	2.8135514999999995	0.293191
P51957	NEK4	NIMA related kinase 4 [Source:HGNC Symbol;Acc:HGNC:11399]	1	1	1	248	34	44	3.1351404999999994	0.908234	1.4589065
P49207	RPL34	ribosomal protein L34 [Source:HGNC Symbol;Acc:HGNC:10340]	3	0	3	87	45	31	1.4994089999999995	1.0051765	1.264129
Q9Y4B6	DCAF1	DDB1 and CUL4 associated factor 1 [Source:HGNC Symbol;Acc:HGNC:30911]	1	1	1	246	7	78	3.0060849999999992	0.5133495	1.9304694999999996
Q96DX7	TRIM44	tripartite motif containing 44 [Source:HGNC Symbol;Acc:HGNC:19016]	1	1	1	275	141	98	3.2763169999999997	2.189286	2.422296500000001
P08865	RPSA	ribosomal protein SA [Source:HGNC Symbol;Acc:HGNC:6502]	3	0	3	42	26	5	0.8341140000000002	0.7411920000000001	0.3324355
Q8N6T7	AC016586.1	sirtuin 6 [Source:NCBI gene;Acc:51548]	1	0	0	76	81	2	1.3784964999999998	1.2282845000000002	0.23425200000000004
Q14BN4	SLMAP	sarcolemma associated protein [Source:HGNC Symbol;Acc:HGNC:16643]	1	1	1	58	15	30	1.355011	1.3816755	1.274244
Q99550	MPHOSPH9	M-phase phosphoprotein 9 [Source:HGNC Symbol;Acc:HGNC:7215]	1	1	null	10	36	0	0.33749300000000015	0.8480200000000001	0.15000000000000002
Q9H999	PANK3	pantothenate kinase 3 [Source:HGNC Symbol;Acc:HGNC:19365]	1	0	1	138	54	21	1.8673995000000003	1.3155795000000001	0.7645500000000002
Q17RY0	CPEB4	cytoplasmic polyadenylation element binding protein 4 [Source:HGNC Symbol;Acc:HGNC:21747]	4	null	8	9	0	1	0.49778600000000006	0.15000000000000002	0.238825
O60271	SPAG9	sperm associated antigen 9 [Source:HGNC Symbol;Acc:HGNC:14524]	1	0	1	107	1	4	1.7361254999999995	0.16536800000000004	0.24889750000000002
Q00610	CLTC	clathrin heavy chain [Source:HGNC Symbol;Acc:HGNC:2092]	1	1	1	179	67	26	2.7459765	2.2489389999999996	1.124559
Q8TEV9	SMCR8	SMCR8-C9orf72 complex subunit [Source:HGNC Symbol;Acc:HGNC:17921]	1	1	1	241	146	66	2.820173	2.8059185	1.647445
Q96JI7	SPG11	SPG11 vesicle trafficking associated, spatacsin [Source:HGNC Symbol;Acc:HGNC:11226]	1	0	1	36	97	3	0.6346019999999999	1.2138005000000005	0.22602400000000006
P83731	RPL24	ribosomal protein L24 [Source:HGNC Symbol;Acc:HGNC:10325]	1	0	3	214	67	31	2.5042874999999993	1.1241254999999999	1.1939615
P56182	RRP1	ribosomal RNA processing 1 [Source:HGNC Symbol;Acc:HGNC:18785]	1	null	3	4	0	1	0.30861849999999996	0.15000000000000002	0.40651299999999996
P55036	PSMD4	proteasome 26S subunit, non-ATPase 4 [Source:HGNC Symbol;Acc:HGNC:9561]	0	0	0	95	142	2	1.3335315	2.3363614999999998	0.3537365000000002
Q9BXB4	OSBPL11	oxysterol binding protein like 11 [Source:HGNC Symbol;Acc:HGNC:16397]	1	0	null	92	4	0	1.573308	0.358369	0.15000000000000002
Q8IZK6	MCOLN2	mucolipin 2 [Source:HGNC Symbol;Acc:HGNC:13357]	5	4	null	59	261	0	0.5775414999999998	0.7800285	0.15000000000000002
O75037	KIF21B	kinesin family member 21B [Source:HGNC Symbol;Acc:HGNC:29442]	5	4	6	107	849	93	1.052224	2.1457234999999995	0.8457079999999999
Q9UBJ2	ABCD2	ATP binding cassette subfamily D member 2 [Source:HGNC Symbol;Acc:HGNC:66]	5	4	6	50	577	3	0.48545250000000006	1.6042395	0.17292450000000006
A0A0B4J265	TRAV26-2	T cell receptor alpha variable 26-2 [Source:HGNC Symbol;Acc:HGNC:12124]	5	4	null	50	411	0	0.485971	1.0029069999999998	0.15000000000000002
Q9H2Y9	SLCO5A1	solute carrier organic anion transporter family member 5A1 [Source:HGNC Symbol;Acc:HGNC:19046]	5	4	6	13	419	7	0.3930574999999999	1.103615	0.20229200000000006
A0A1B0GX68	TRBV2	T cell receptor beta variable 2 [Source:HGNC Symbol;Acc:HGNC:12195]	5	4	6	96	348	54	0.7922175000000001	0.8887860000000001	0.5413144999999999
A0A0B4J262	TRAV8-6	T cell receptor alpha variable 8-6 [Source:HGNC Symbol;Acc:HGNC:12151]	5	4	6	198	672	82	1.6055484999999998	1.6119489999999999	0.7517405
P01733	TRBV12-3	T cell receptor beta variable 12-3 [Source:HGNC Symbol;Acc:HGNC:12185]	5	4	null	33	298	0	0.3670985000000001	0.7944444999999998	0.15000000000000002
Q5JUQ0	FAM78A	family with sequence similarity 78 member A [Source:HGNC Symbol;Acc:HGNC:25465]	5	4	6	150	777	79	1.343417	1.8943274999999997	0.8644590000000003
O43516	WIPF1	WAS/WASL interacting protein family member 1 [Source:HGNC Symbol;Acc:HGNC:12736]	5	4	6	110	812	64	1.3387845000000005	2.263032000000001	0.6395234999999999
Q14330	GPR18	G protein-coupled receptor 18 [Source:HGNC Symbol;Acc:HGNC:4472]	5	4	6	85	753	3	0.7043954999999998	1.8045505	0.17182800000000006
A0A0B4J274	TRAV20	T cell receptor alpha variable 20 [Source:HGNC Symbol;Acc:HGNC:12117]	5	4	null	15	261	0	0.24142600000000006	0.710269	0.15000000000000002
O00155	GPR25	G protein-coupled receptor 25 [Source:HGNC Symbol;Acc:HGNC:4480]	5	null	null	54	0	0	0.4852144999999999	0.15000000000000002	0.15000000000000002
P51679	CCR4	C-C motif chemokine receptor 4 [Source:HGNC Symbol;Acc:HGNC:1605]	5	4	6	82	678	112	1.3095699999999997	1.6807139999999998	1.0761855000000002
Q8WZ60	KLHL6	kelch like family member 6 [Source:HGNC Symbol;Acc:HGNC:18653]	5	4	6	106	817	141	1.0826285000000002	2.1475255	1.2621399999999998
Q9UNK4	PLA2G2D	phospholipase A2 group IID [Source:HGNC Symbol;Acc:HGNC:9033]	5	4	6	60	851	19	0.5696364999999999	2.0370085000000007	0.2953075
Q9BXC1	GPR174	G protein-coupled receptor 174 [Source:HGNC Symbol;Acc:HGNC:30245]	5	4	6	87	516	53	1.0586755	1.4429350000000003	0.5596149999999998
Q8N1K5	THEMIS	thymocyte selection associated [Source:HGNC Symbol;Acc:HGNC:21569]	5	4	6	85	350	77	0.9213155000000001	1.16864	0.7529475000000002
A0A0B4J244	TRAV3	T cell receptor alpha variable 3 (gene/pseudogene) [Source:HGNC Symbol;Acc:HGNC:12128]	5	4	6	156	596	48	1.1278485000000005	1.4408185000000007	0.504807
O00481	BTN3A1	butyrophilin subfamily 3 member A1 [Source:HGNC Symbol;Acc:HGNC:1138]	5	4	6	146	466	11	1.1864474999999997	1.162401	0.522878
Q96A47	ISL2	ISL LIM homeobox 2 [Source:HGNC Symbol;Acc:HGNC:18524]	5	4	null	37	65	0	0.353864	0.27999050000000003	0.15000000000000002
O14791	APOL1	apolipoprotein L1 [Source:HGNC Symbol;Acc:HGNC:618]	5	4	6	118	391	10	0.9229645000000002	1.2397085000000003	0.5604989999999997
Q02548	PAX5	paired box 5 [Source:HGNC Symbol;Acc:HGNC:8619]	5	4	5	37	468	4	0.37496949999999996	1.2270775	0.18728100000000003
A0A0B4J1U6	TRBV9	T cell receptor beta variable 9 [Source:HGNC Symbol;Acc:HGNC:12246]	5	4	6	51	452	39	0.5436859999999999	1.0990590000000002	0.43380650000000004
Q14005	IL16	interleukin 16 [Source:HGNC Symbol;Acc:HGNC:5980]	5	4	6	159	810	31	1.2564194999999998	1.9738364999999998	0.7704829999999999
O00478	BTN3A3	butyrophilin subfamily 3 member A3 [Source:HGNC Symbol;Acc:HGNC:1140]	5	4	6	81	282	4	0.7459094999999998	0.7799605000000001	0.2214255
P29460	IL12B	interleukin 12B [Source:HGNC Symbol;Acc:HGNC:5970]	5	4	6	96	333	5	0.7889025000000001	0.8345985	0.18563200000000002
A0A075B6N1	TRBV19	T cell receptor beta variable 19 [Source:HGNC Symbol;Acc:HGNC:12194]	5	4	6	88	640	88	0.7322584999999999	1.5088949999999999	0.7999525
Q8N614	TMEM156	transmembrane protein 156 [Source:HGNC Symbol;Acc:HGNC:26260]	5	4	6	64	756	20	0.5473665	1.774061	0.29618300000000003
A0A599	TRBV5-6	T cell receptor beta variable 5-6 [Source:HGNC Symbol;Acc:HGNC:12223]	5	4	null	108	593	0	0.983272	1.422382	0.15000000000000002
Q6IEE8	SLFN12L	schlafen family member 12 like [Source:HGNC Symbol;Acc:HGNC:33920]	5	4	6	66	622	33	0.6654315	1.7081009999999994	0.39669550000000003
A0A5B7	TRBV29-1	T cell receptor beta variable 29-1 [Source:HGNC Symbol;Acc:HGNC:12210]	5	4	6	86	410	48	0.6804680000000001	0.996736	0.49578849999999997
A0A0K0K1D8	TRBV6-1	T cell receptor beta variable 6-1 [Source:HGNC Symbol;Acc:HGNC:12226]	5	4	6	152	467	16	1.12495	1.1233944999999999	0.2667645
A6NEK1	ARRDC5	arrestin domain containing 5 [Source:HGNC Symbol;Acc:HGNC:31407]	5	4	null	17	488	0	0.28369649999999996	1.2295849999999997	0.15000000000000002
A0A0B4J271	TRAV12-3	T cell receptor alpha variable 12-3 [Source:HGNC Symbol;Acc:HGNC:12107]	5	4	6	108	503	49	0.9050379999999999	1.212313	0.5070170000000002
Q15762	CD226	CD226 molecule [Source:HGNC Symbol;Acc:HGNC:16961]	5	4	6	57	576	67	0.6755379999999999	1.7093079999999998	0.6461025000000001
A0A0B4J263	TRAV39	T cell receptor alpha variable 39 [Source:HGNC Symbol;Acc:HGNC:12139]	5	4	null	72	99	0	0.6559965	0.36421699999999996	0.15000000000000002
Q31610	HLA-B	major histocompatibility complex, class I, B [Source:HGNC Symbol;Acc:HGNC:4932]	5	4	6	105	568	20	0.867638	1.3955559999999998	0.44745749999999995
A0A075B6K2	IGLV3-12	immunoglobulin lambda variable 3-12 [Source:HGNC Symbol;Acc:HGNC:5898]	5	4	5	70	231	63	0.5283605	0.6357835000000001	0.554243
A0A075B6J1	IGLV5-37	immunoglobulin lambda variable 5-37 [Source:HGNC Symbol;Acc:HGNC:5922]	5	4	null	25	57	0	0.29197550000000005	0.266688	0.15000000000000002
P16188	HLA-A	major histocompatibility complex, class I, A [Source:HGNC Symbol;Acc:HGNC:4931]	5	4	6	54	358	13	0.48908199999999996	0.9511504999999999	0.3702945
Q15648	MED1	mediator complex subunit 1 [Source:HGNC Symbol;Acc:HGNC:9234]	1	1	1	382	122	161	4.128323	2.032563	3.8597824999999992
O14974	PPP1R12A	protein phosphatase 1 regulatory subunit 12A [Source:HGNC Symbol;Acc:HGNC:7618]	1	0	1	233	34	61	2.6725365000000005	1.0767805000000004	1.6741519999999999
Q92973	TNPO1	transportin 1 [Source:HGNC Symbol;Acc:HGNC:6401]	1	1	1	148	15	78	1.8804299999999998	0.6905234999999997	2.0538044999999996
Q8IY18	SMC5	structural maintenance of chromosomes 5 [Source:HGNC Symbol;Acc:HGNC:20465]	1	1	1	171	30	46	1.9253185000000006	0.743232	1.1764514999999998
P43243	MATR3	matrin 3 [Source:HGNC Symbol;Acc:HGNC:6912]	2	2	2	101	38	8	2.233061	1.2543625	0.8636599999999998
Q5TAX3	TUT4	terminal uridylyl transferase 4 [Source:HGNC Symbol;Acc:HGNC:28981]	1	1	1	105	61	13	1.3200675000000002	1.6515165000000003	0.441482
Q5VWN6	TASOR2	transcription activation suppressor family member 2 [Source:HGNC Symbol;Acc:HGNC:23484]	1	1	1	154	22	81	1.8262510000000003	0.5921955000000001	1.8956790000000001
Q92997	DVL3	dishevelled segment polarity protein 3 [Source:HGNC Symbol;Acc:HGNC:3087]	2	null	null	34	0	0	0.871531	0.15000000000000002	0.15000000000000002
Q6ZS30	NBEAL1	neurobeachin like 1 [Source:HGNC Symbol;Acc:HGNC:20681]	1	1	1	305	70	113	3.1453744999999995	1.1985515000000002	2.475209
Q13106	ZNF154	zinc finger protein 154 [Source:HGNC Symbol;Acc:HGNC:12939]	2	1	2	51	45	2	0.9772795000000001	1.3357245000000002	0.280849
Q2KHR3	QSER1	glutamine and serine rich 1 [Source:HGNC Symbol;Acc:HGNC:26154]	1	1	1	174	227	96	2.0034929999999997	3.8055780000000006	2.4556164999999988
Q9UPZ9	ICK	intestinal cell kinase [Source:HGNC Symbol;Acc:HGNC:21219]	1	1	1	131	4	3	1.49929	0.2677760000000001	0.21668250000000003
Q14C86	GAPVD1	GTPase activating protein and VPS9 domains 1 [Source:HGNC Symbol;Acc:HGNC:23375]	1	1	1	223	44	6	2.5265065	0.8526525	0.31960900000000003
O60244	MED14	mediator complex subunit 14 [Source:HGNC Symbol;Acc:HGNC:2370]	1	0	1	116	44	17	1.3027445	0.8452999999999998	0.488419
Q7Z4L5	TTC21B	tetratricopeptide repeat domain 21B [Source:HGNC Symbol;Acc:HGNC:25660]	1	1	1	117	38	5	1.316217	1.1811179999999994	0.26434200000000013
Q7L7X3	TAOK1	TAO kinase 1 [Source:HGNC Symbol;Acc:HGNC:29259]	1	1	1	320	151	182	3.364292	2.7322235000000004	4.1549535
O60716	CTNND1	catenin delta 1 [Source:HGNC Symbol;Acc:HGNC:2515]	1	1	1	146	3	2	1.6912794999999998	0.2146085	0.19663100000000006
Q9UKT8	FBXW2	F-box and WD repeat domain containing 2 [Source:HGNC Symbol;Acc:HGNC:13608]	1	1	1	118	20	20	1.358105	0.6685000000000001	0.6382144999999999
Q8NCP5	ZBTB44	zinc finger and BTB domain containing 44 [Source:HGNC Symbol;Acc:HGNC:25001]	1	1	1	111	120	23	1.5789689999999998	2.0240799999999997	0.7180719999999999
P51814	ZNF41	zinc finger protein 41 [Source:HGNC Symbol;Acc:HGNC:13107]	1	1	1	269	170	89	3.046834	3.13061	2.0661635
Q8NFU7	TET1	tet methylcytosine dioxygenase 1 [Source:HGNC Symbol;Acc:HGNC:29484]	2	null	null	17	0	0	0.4142990000000001	0.15000000000000002	0.15000000000000002
Q5I7T1	ALG10B	ALG10 alpha-1,2-glucosyltransferase B [Source:HGNC Symbol;Acc:HGNC:31088]	2	1	null	17	55	0	0.3869714999999999	1.337637	0.15000000000000002
O75164	KDM4A	lysine demethylase 4A [Source:HGNC Symbol;Acc:HGNC:22978]	1	1	null	40	11	0	0.6622270000000001	0.5107400000000001	0.15000000000000002
Q9P2L0	WDR35	WD repeat domain 35 [Source:HGNC Symbol;Acc:HGNC:29250]	2	1	1	97	40	5	1.5019759999999995	1.9418765	0.300416
Q5T7W7	TSTD2	thiosulfate sulfurtransferase like domain containing 2 [Source:HGNC Symbol;Acc:HGNC:30087]	1	1	1	266	11	91	2.9590375000000004	0.4587115000000001	2.212627000000001
Q8NHV4	NEDD1	neural precursor cell expressed, developmentally down-regulated 1 [Source:HGNC Symbol;Acc:HGNC:7723]	1	0	null	31	25	0	0.49145350000000004	0.7332274999999999	0.15000000000000002
Q9H4L7	SMARCAD1	SWI/SNF-related, matrix-associated actin-dependent regulator of chromatin, subfamily a, containing DEAD/H box 1 [Source:HGNC Symbol;Acc:HGNC:18398]	1	1	1	113	52	95	1.6087359999999997	1.6409170000000002	2.5164424999999997
Q6P1X5	TAF2	TATA-box binding protein associated factor 2 [Source:HGNC Symbol;Acc:HGNC:11536]	1	0	1	296	15	109	3.4190745000000002	0.5457770000000001	2.5036585000000002
Q8IZH2	XRN1	5'-3' exoribonuclease 1 [Source:HGNC Symbol;Acc:HGNC:30654]	1	0	1	181	199	62	2.1915810000000002	3.460036	1.7339409999999997
Q6PIJ6	FBXO38	F-box protein 38 [Source:HGNC Symbol;Acc:HGNC:28844]	1	1	1	139	44	12	1.552942	1.0890545000000003	0.4147835
Q9H0E3	SAP130	Sin3A associated protein 130 [Source:HGNC Symbol;Acc:HGNC:29813]	1	1	1	77	4	3	0.9853714999999998	0.24124749999999998	0.223712
P78417	GSTO1	glutathione S-transferase omega 1 [Source:HGNC Symbol;Acc:HGNC:13312]	1	0	null	100	11	0	1.11305	0.28928099999999995	0.15000000000000002
Q2KHR2	RFX7	regulatory factor X7 [Source:HGNC Symbol;Acc:HGNC:25777]	1	1	1	137	95	23	1.7857994999999995	1.7925314999999997	0.6502505000000002
O43237	DYNC1LI2	dynein cytoplasmic 1 light intermediate chain 2 [Source:HGNC Symbol;Acc:HGNC:2966]	1	1	1	349	72	113	3.7209520000000005	1.7525135	2.5511649999999997
P49790	NUP153	nucleoporin 153 [Source:HGNC Symbol;Acc:HGNC:8062]	1	0	1	310	52	119	3.4130819999999993	2.0293755000000004	2.796423999999999
Q9H649	NSUN3	NOP2/Sun RNA methyltransferase 3 [Source:HGNC Symbol;Acc:HGNC:26208]	1	1	1	59	13	3	0.8240159999999999	0.378327	0.213427
[truncated: 8,288 more rows]
