# Supplementary material for: Applying graph database technology for analyzing perturbed co-expression networks in cancer
Source: Database (Oxford). 2020 Dec 11;2020:baaa110. doi: 10.1093/database/baaa110 (PMC7731929; doi:10.1093/database/baaa110)
Supplement: baaa110_Supp [file baaa110_supp.zip › suppl_data/Suppl Table 7.csv]

	Gene_Name	Uniprot_ID
0	IGLV3-16	A0A075B6K0
1	AURKA	O14965
2	AC027237.1	Q02241
3	MTFR2	Q6P444
4	TRAV9-2	A0A087WT02
5	IRF8	Q02556
6	TRAV21	A0A0B4J279
7	GBP4	Q96PP9
8	TRAV26-1	A0A087WT03
9	TRBV5-6	A0A599
10	GRAP2	O75791
11	CIITA	P33076
12	MMP2	P08253
13	PRRX1	P54821
14	VCAN	P13611
15	GBP1	P32455
16	TRBV10-3	A0A0K0K1G6
17	TAP1	Q03518
18	COL12A1	Q99715
19	COL10A1	Q03692
20	ASPN	Q9BXN1
21	THY1	P04216
22	TRBV5-4	A0A0C4DH59
23	IGHV3-64	A0A075B6Q5
24	CD80	P33681
25	BCL6B	Q8N143
26	SPG7	Q9UQ90
27	IGKV1D-12	P01611
28	CCR8	P51685
29	ANXA8	P13928
30	HIST1H2AD	P20671
31	AC005747.1	O60861
32	SAA1	P0DJI8
33	CKMT1B	P12532
34	ITGBL1	O95965
35	COMP	P49747
