# Supplementary material for: Applying graph database technology for analyzing perturbed co-expression networks in cancer
Source: Database (Oxford). 2020 Dec 11;2020:baaa110. doi: 10.1093/database/baaa110 (PMC7731929; doi:10.1093/database/baaa110)
Supplement: baaa110_Supp [file baaa110_supp.zip › suppl_data/Suppl Table 8.csv]

	geneset	x	X	n	N	foldenrichment	p	genes	Gene_Names	padj	genesetcollection	link
ANASTASSIOU_MULTICANCER_INVASIVENESS_SIGNATURE	ANASTASSIOU_MULTICANCER_INVASIVENESS_SIGNATURE	8	28	64	32441	144.825892857143	1.17344148525325e-15	9358;7070;4313;1462;1311;5396;1300;54829	ITGBL1;THY1;MMP2;VCAN;COMP;PRRX1;COL10A1;ASPN	5.587928352776e-12	c2	=HYPERLINK("http://www.broadinstitute.org/gsea/msigdb/cards/ANASTASSIOU_MULTICANCER_INVASIVENESS_SIGNATURE.html")
SCHUETZ_BREAST_CANCER_DUCTAL_INVASIVE_UP	SCHUETZ_BREAST_CANCER_DUCTAL_INVASIVE_UP	10	28	351	32441	33.0087505087505	2.80034496023916e-13	9358;7070;4313;1462;2633;1311;5396;3394;1300;54829	ITGBL1;THY1;MMP2;VCAN;GBP1;COMP;PRRX1;IRF8;COL10A1;ASPN	6.66762135032945e-10	c2	=HYPERLINK("http://www.broadinstitute.org/gsea/msigdb/cards/SCHUETZ_BREAST_CANCER_DUCTAL_INVASIVE_UP.html")
TURASHVILI_BREAST_LOBULAR_CARCINOMA_VS_LOBULAR_NORMAL_DN	TURASHVILI_BREAST_LOBULAR_CARCINOMA_VS_LOBULAR_NORMAL_DN	7	28	74	32441	109.597972972973	5.23381454192232e-13	4313;1462;1311;5396;1300;1303;54829	MMP2;VCAN;COMP;PRRX1;COL10A1;COL12A1;ASPN	8.30780828287802e-10	c2	=HYPERLINK("http://www.broadinstitute.org/gsea/msigdb/cards/TURASHVILI_BREAST_LOBULAR_CARCINOMA_VS_LOBULAR_NORMAL_DN.html")
TURASHVILI_BREAST_LOBULAR_CARCINOMA_VS_DUCTAL_NORMAL_UP	TURASHVILI_BREAST_LOBULAR_CARCINOMA_VS_DUCTAL_NORMAL_UP	6	28	69	32441	100.748447204969	4.48036023826231e-11	7070;1462;1311;5396;1303;54829	THY1;VCAN;COMP;PRRX1;COL12A1;ASPN	5.33386886365128e-08	c2	=HYPERLINK("http://www.broadinstitute.org/gsea/msigdb/cards/TURASHVILI_BREAST_LOBULAR_CARCINOMA_VS_DUCTAL_NORMAL_UP.html")
HALLMARK_EPITHELIAL_MESENCHYMAL_TRANSITION	HALLMARK_EPITHELIAL_MESENCHYMAL_TRANSITION	6	28	200	32441	34.7582142857143	2.03320062246603e-08	7070;4313;1462;1311;5396;1303	THY1;MMP2;VCAN;COMP;PRRX1;COL12A1	1.01660031123302e-06	h	=HYPERLINK("http://www.broadinstitute.org/gsea/msigdb/cards/HALLMARK_EPITHELIAL_MESENCHYMAL_TRANSITION.html")
REACTOME_IMMUNE_SYSTEM	REACTOME_IMMUNE_SYSTEM	9	28	933	32441	11.1762746899403	5.89621813677068e-08	9402;6288;2633;4261;941;9493;3394;6890;115361	GRAP2;SAA1;GBP1;CIITA;CD80;KIF23;IRF8;TAP1;GBP4	5.61555815346039e-05	c2	=HYPERLINK("http://www.broadinstitute.org/gsea/msigdb/cards/REACTOME_IMMUNE_SYSTEM.html")
REACTOME_INTERFERON_GAMMA_SIGNALING	REACTOME_INTERFERON_GAMMA_SIGNALING	4	28	63	32441	73.562358276644	3.26553350004566e-07	2633;4261;3394;115361	GBP1;CIITA;IRF8;GBP4	0.000259174508786957	c2	=HYPERLINK("http://www.broadinstitute.org/gsea/msigdb/cards/REACTOME_INTERFERON_GAMMA_SIGNALING.html")
VECCHI_GASTRIC_CANCER_ADVANCED_VS_EARLY_UP	VECCHI_GASTRIC_CANCER_ADVANCED_VS_EARLY_UP	5	28	175	32441	33.1030612244898	4.38899327570902e-07	9358;1462;5396;1300;1303	ITGBL1;VCAN;PRRX1;COL10A1;COL12A1	0.000298576942556091	c2	=HYPERLINK("http://www.broadinstitute.org/gsea/msigdb/cards/VECCHI_GASTRIC_CANCER_ADVANCED_VS_EARLY_UP.html")
HALLMARK_INTERFERON_GAMMA_RESPONSE	HALLMARK_INTERFERON_GAMMA_RESPONSE	4	28	200	32441	23.1721428571429	2.75241948799589e-05	4261;3394;6890;115361	CIITA;IRF8;TAP1;GBP4	0.000458736581332649	h	=HYPERLINK("http://www.broadinstitute.org/gsea/msigdb/cards/HALLMARK_INTERFERON_GAMMA_RESPONSE.html")
HALLMARK_ALLOGRAFT_REJECTION	HALLMARK_ALLOGRAFT_REJECTION	4	28	200	32441	23.1721428571429	2.75241948799589e-05	7070;941;3394;6890	THY1;CD80;IRF8;TAP1	0.000458736581332649	h	=HYPERLINK("http://www.broadinstitute.org/gsea/msigdb/cards/HALLMARK_ALLOGRAFT_REJECTION.html")
DODD_NASOPHARYNGEAL_CARCINOMA_DN	DODD_NASOPHARYNGEAL_CARCINOMA_DN	9	28	1375	32441	7.58361038961039	1.49916989786742e-06	6790;7070;1462;2633;941;9493;1300;113115;115361	AURKA;THY1;VCAN;GBP1;CD80;KIF23;COL10A1;MTFR2;GBP4	0.000794166563493321	c2	=HYPERLINK("http://www.broadinstitute.org/gsea/msigdb/cards/DODD_NASOPHARYNGEAL_CARCINOMA_DN.html")
MARKEY_RB1_ACUTE_LOF_DN	MARKEY_RB1_ACUTE_LOF_DN	5	28	226	32441	25.6329013906448	1.50094478610665e-06	6288;2633;5396;6890;115361	SAA1;GBP1;PRRX1;TAP1;GBP4	0.000794166563493321	c2	=HYPERLINK("http://www.broadinstitute.org/gsea/msigdb/cards/MARKEY_RB1_ACUTE_LOF_DN.html")
ONDER_CDH1_TARGETS_2_UP	ONDER_CDH1_TARGETS_2_UP	5	28	256	32441	22.6290457589286	2.72887558112694e-06	9358;7070;4313;1462;5396	ITGBL1;THY1;MMP2;VCAN;PRRX1	0.00116639174130477	c2	=HYPERLINK("http://www.broadinstitute.org/gsea/msigdb/cards/ONDER_CDH1_TARGETS_2_UP.html")
BOQUEST_STEM_CELL_UP	BOQUEST_STEM_CELL_UP	5	28	260	32441	22.2809065934066	2.93924840311997e-06	8522;9358;4313;1462;5396	GAS7;ITGBL1;MMP2;VCAN;PRRX1	0.00116639174130477	c2	=HYPERLINK("http://www.broadinstitute.org/gsea/msigdb/cards/BOQUEST_STEM_CELL_UP.html")
ICHIBA_GRAFT_VERSUS_HOST_DISEASE_D7_UP	ICHIBA_GRAFT_VERSUS_HOST_DISEASE_D7_UP	4	28	107	32441	43.3124165554072	2.48600922992682e-06	2633;3394;6890;115361	GBP1;IRF8;TAP1;GBP4	0.00116639174130477	c2	=HYPERLINK("http://www.broadinstitute.org/gsea/msigdb/cards/ICHIBA_GRAFT_VERSUS_HOST_DISEASE_D7_UP.html")
GSE13485_DAY1_VS_DAY7_YF17D_VACCINE_PBMC_DN	GSE13485_DAY1_VS_DAY7_YF17D_VACCINE_PBMC_DN	5	28	200	32441	28.9651785714286	8.34329872795719e-07	6790;2633;9493;6890;115361	AURKA;GBP1;KIF23;TAP1;GBP4	0.00135495171342025	c7	=HYPERLINK("http://www.broadinstitute.org/gsea/msigdb/cards/GSE13485_DAY1_VS_DAY7_YF17D_VACCINE_PBMC_DN.html")
GSE18791_CTRL_VS_NEWCASTLE_VIRUS_DC_8H_DN	GSE18791_CTRL_VS_NEWCASTLE_VIRUS_DC_8H_DN	5	28	200	32441	28.9651785714286	8.34329872795719e-07	2633;941;6890;255877;115361	GBP1;CD80;TAP1;BCL6B;GBP4	0.00135495171342025	c7	=HYPERLINK("http://www.broadinstitute.org/gsea/msigdb/cards/GSE18791_CTRL_VS_NEWCASTLE_VIRUS_DC_8H_DN.html")
GSE28783_CTRL_ANTI_MIR_VS_UNTREATED_ATHEROSCLEROSIS_MACROPHAGE_UP	GSE28783_CTRL_ANTI_MIR_VS_UNTREATED_ATHEROSCLEROSIS_MACROPHAGE_UP	5	28	200	32441	28.9651785714286	8.34329872795719e-07	8522;1462;1237;3394;6890	GAS7;VCAN;CCR8;IRF8;TAP1	0.00135495171342025	c7	=HYPERLINK("http://www.broadinstitute.org/gsea/msigdb/cards/GSE28783_CTRL_ANTI_MIR_VS_UNTREATED_ATHEROSCLEROSIS_MACROPHAGE_UP.html")
NABA_CORE_MATRISOME	NABA_CORE_MATRISOME	5	28	275	32441	21.0655844155844	3.84439689258889e-06	1462;1311;1300;1303;54829	VCAN;COMP;COL10A1;COL12A1;ASPN	0.0014082321540391	c2	=HYPERLINK("http://www.broadinstitute.org/gsea/msigdb/cards/NABA_CORE_MATRISOME.html")
POOLA_INVASIVE_BREAST_CANCER_UP	POOLA_INVASIVE_BREAST_CANCER_UP	5	28	288	32441	20.1147073412698	4.79434009932642e-06	6790;1462;2633;3394;1300	AURKA;VCAN;GBP1;IRF8;COL10A1	0.00163076053949946	c2	=HYPERLINK("http://www.broadinstitute.org/gsea/msigdb/cards/POOLA_INVASIVE_BREAST_CANCER_UP.html")
GO_IMMUNE_SYSTEM_PROCESS	GO_IMMUNE_SYSTEM_PROCESS	11	28	1984	32441	6.42372911866359	3.71163489639786e-07	9402;7070;6288;2633;4261;941;1237;9493;3394;6890;255877	GRAP2;THY1;SAA1;GBP1;CIITA;CD80;CCR8;KIF23;IRF8;TAP1;BCL6B	0.00166953409632902	c5	=HYPERLINK("http://www.broadinstitute.org/gsea/msigdb/cards/GO_IMMUNE_SYSTEM_PROCESS.html")
GO_PROTEINACEOUS_EXTRACELLULAR_MATRIX	GO_PROTEINACEOUS_EXTRACELLULAR_MATRIX	6	28	356	32441	19.5270866773676	5.64317761138759e-07	4313;1462;1311;1300;1303;54829	MMP2;VCAN;COMP;COL10A1;COL12A1;ASPN	0.00166953409632902	c5	=HYPERLINK("http://www.broadinstitute.org/gsea/msigdb/cards/GO_PROTEINACEOUS_EXTRACELLULAR_MATRIX.html")
GO_SKELETAL_SYSTEM_DEVELOPMENT	GO_SKELETAL_SYSTEM_DEVELOPMENT	6	28	455	32441	15.2783359497645	2.29217915532415e-06	4313;1462;1311;5396;1300;1303	MMP2;VCAN;COMP;PRRX1;COL10A1;COL12A1	0.0027125648124106	c5	=HYPERLINK("http://www.broadinstitute.org/gsea/msigdb/cards/GO_SKELETAL_SYSTEM_DEVELOPMENT.html")
GO_BIOLOGICAL_ADHESION	GO_BIOLOGICAL_ADHESION	8	28	1032	32441	8.98145071982281	1.89453187230114e-06	9358;7070;1462;941;1311;1237;1303;6687	ITGBL1;THY1;VCAN;CD80;COMP;CCR8;COL12A1;SPG7	0.0027125648124106	c5	=HYPERLINK("http://www.broadinstitute.org/gsea/msigdb/cards/GO_BIOLOGICAL_ADHESION.html")
GO_EXTRACELLULAR_MATRIX	GO_EXTRACELLULAR_MATRIX	6	28	426	32441	16.3184104627767	1.57526525944213e-06	4313;1462;1311;1300;1303;54829	MMP2;VCAN;COMP;COL10A1;COL12A1;ASPN	0.0027125648124106	c5	=HYPERLINK("http://www.broadinstitute.org/gsea/msigdb/cards/GO_EXTRACELLULAR_MATRIX.html")
TURASHVILI_BREAST_DUCTAL_CARCINOMA_VS_DUCTAL_NORMAL_UP	TURASHVILI_BREAST_DUCTAL_CARCINOMA_VS_DUCTAL_NORMAL_UP	3	28	44	32441	78.9959415584415	9.07840761224335e-06	1462;1300;54829	VCAN;COL10A1;ASPN	0.00288209180330019	c2	=HYPERLINK("http://www.broadinstitute.org/gsea/msigdb/cards/TURASHVILI_BREAST_DUCTAL_CARCINOMA_VS_DUCTAL_NORMAL_UP.html")
REACTOME_INTERFERON_SIGNALING	REACTOME_INTERFERON_SIGNALING	4	28	159	32441	29.1473495058401	1.14083871004287e-05	2633;4261;3394;115361	GBP1;CIITA;IRF8;GBP4	0.00339542121076511	c2	=HYPERLINK("http://www.broadinstitute.org/gsea/msigdb/cards/REACTOME_INTERFERON_SIGNALING.html")
ROY_WOUND_BLOOD_VESSEL_UP	ROY_WOUND_BLOOD_VESSEL_UP	3	28	50	32441	69.5164285714286	1.30703288291446e-05	7070;1462;2633	THY1;VCAN;GBP1	0.00357535923110142	c2	=HYPERLINK("http://www.broadinstitute.org/gsea/msigdb/cards/ROY_WOUND_BLOOD_VESSEL_UP.html")
GRUETZMANN_PANCREATIC_CANCER_UP	GRUETZMANN_PANCREATIC_CANCER_UP	5	28	358	32441	16.1816640063847	1.35145876018113e-05	4313;1462;653145;2633;6890	MMP2;VCAN;ANXA8;GBP1;TAP1	0.00357535923110142	c2	=HYPERLINK("http://www.broadinstitute.org/gsea/msigdb/cards/GRUETZMANN_PANCREATIC_CANCER_UP.html")
ANDERSEN_CHOLANGIOCARCINOMA_CLASS2	ANDERSEN_CHOLANGIOCARCINOMA_CLASS2	4	28	174	32441	26.6346469622332	1.61311590747095e-05	6790;1159;1462;1303	AURKA;CKMT1B;VCAN;COL12A1	0.00404297786914561	c2	=HYPERLINK("http://www.broadinstitute.org/gsea/msigdb/cards/ANDERSEN_CHOLANGIOCARCINOMA_CLASS2.html")
WESTON_VEGFA_TARGETS_6HR	WESTON_VEGFA_TARGETS_6HR	3	28	59	32441	58.9122276029056	2.09919902693982e-05	7070;4313;1462	THY1;MMP2;VCAN	0.00489270106284855	c2	=HYPERLINK("http://www.broadinstitute.org/gsea/msigdb/cards/WESTON_VEGFA_TARGETS_6HR.html")
NABA_MATRISOME	NABA_MATRISOME	7	28	1028	32441	7.88934824902724	2.15763801595589e-05	4313;1462;653145;1311;1300;1303;54829	MMP2;VCAN;ANXA8;COMP;COL10A1;COL12A1;ASPN	0.00489270106284855	c2	=HYPERLINK("http://www.broadinstitute.org/gsea/msigdb/cards/NABA_MATRISOME.html")
GO_EXTRACELLULAR_STRUCTURE_ORGANIZATION	GO_EXTRACELLULAR_STRUCTURE_ORGANIZATION	5	28	304	32441	19.0560385338346	6.2064555022448e-06	4313;1462;1311;1300;1303	MMP2;VCAN;COMP;COL10A1;COL12A1	0.00612059953446375	c5	=HYPERLINK("http://www.broadinstitute.org/gsea/msigdb/cards/GO_EXTRACELLULAR_STRUCTURE_ORGANIZATION.html")
THUM_SYSTOLIC_HEART_FAILURE_UP	THUM_SYSTOLIC_HEART_FAILURE_UP	5	28	423	32441	13.6951198919284	2.97570623268547e-05	9358;1462;5396;3394;54829	ITGBL1;VCAN;PRRX1;IRF8;ASPN	0.00644105140002191	c2	=HYPERLINK("http://www.broadinstitute.org/gsea/msigdb/cards/THUM_SYSTOLIC_HEART_FAILURE_UP.html")
HALLMARK_APICAL_JUNCTION	HALLMARK_APICAL_JUNCTION	3	28	200	32441	17.3791071428571	0.000702934778767113	7070;4313;1462	THY1;MMP2;VCAN	0.00702934778767113	h	=HYPERLINK("http://www.broadinstitute.org/gsea/msigdb/cards/HALLMARK_APICAL_JUNCTION.html")
HALLMARK_KRAS_SIGNALING_UP	HALLMARK_KRAS_SIGNALING_UP	3	28	200	32441	17.3791071428571	0.000702934778767113	9358;5396;3394	ITGBL1;PRRX1;IRF8	0.00702934778767113	h	=HYPERLINK("http://www.broadinstitute.org/gsea/msigdb/cards/HALLMARK_KRAS_SIGNALING_UP.html")
AFFAR_YY1_TARGETS_UP	AFFAR_YY1_TARGETS_UP	4	28	214	32441	21.6562082777036	3.56658177191023e-05	4313;2633;6890;1300	MMP2;GBP1;TAP1;COL10A1	0.0073843749555811	c2	=HYPERLINK("http://www.broadinstitute.org/gsea/msigdb/cards/AFFAR_YY1_TARGETS_UP.html")
GSE17721_0.5H_VS_8H_LPS_BMDC_DN	GSE17721_0.5H_VS_8H_LPS_BMDC_DN	4	28	200	32441	23.1721428571429	2.75241948799589e-05	4313;3394;6890;115361	MMP2;IRF8;TAP1;GBP4	0.00744988208084221	c7	=HYPERLINK("http://www.broadinstitute.org/gsea/msigdb/cards/GSE17721_0.5H_VS_8H_LPS_BMDC_DN.html")
GSE17974_IL4_AND_ANTI_IL12_VS_UNTREATED_72H_ACT_CD4_TCELL_DN	GSE17974_IL4_AND_ANTI_IL12_VS_UNTREATED_72H_ACT_CD4_TCELL_DN	4	28	200	32441	23.1721428571429	2.75241948799589e-05	2633;3394;6890;115361	GBP1;IRF8;TAP1;GBP4	0.00744988208084221	c7	=HYPERLINK("http://www.broadinstitute.org/gsea/msigdb/cards/GSE17974_IL4_AND_ANTI_IL12_VS_UNTREATED_72H_ACT_CD4_TCELL_DN.html")
GSE18791_CTRL_VS_NEWCASTLE_VIRUS_DC_10H_DN	GSE18791_CTRL_VS_NEWCASTLE_VIRUS_DC_10H_DN	4	28	200	32441	23.1721428571429	2.75241948799589e-05	941;3394;6890;115361	CD80;IRF8;TAP1;GBP4	0.00744988208084221	c7	=HYPERLINK("http://www.broadinstitute.org/gsea/msigdb/cards/GSE18791_CTRL_VS_NEWCASTLE_VIRUS_DC_10H_DN.html")
GSE2706_UNSTIM_VS_2H_LPS_DC_DN	GSE2706_UNSTIM_VS_2H_LPS_DC_DN	4	28	200	32441	23.1721428571429	2.75241948799589e-05	2633;941;3394;6890	GBP1;CD80;IRF8;TAP1	0.00744988208084221	c7	=HYPERLINK("http://www.broadinstitute.org/gsea/msigdb/cards/GSE2706_UNSTIM_VS_2H_LPS_DC_DN.html")
GSE360_L_DONOVANI_VS_B_MALAYI_HIGH_DOSE_MAC_DN	GSE360_L_DONOVANI_VS_B_MALAYI_HIGH_DOSE_MAC_DN	4	28	200	32441	23.1721428571429	2.75241948799589e-05	2633;5396;6890;6687	GBP1;PRRX1;TAP1;SPG7	0.00744988208084221	c7	=HYPERLINK("http://www.broadinstitute.org/gsea/msigdb/cards/GSE360_L_DONOVANI_VS_B_MALAYI_HIGH_DOSE_MAC_DN.html")
GSE21360_PRIMARY_VS_TERTIARY_MEMORY_CD8_TCELL_DN	GSE21360_PRIMARY_VS_TERTIARY_MEMORY_CD8_TCELL_DN	4	28	200	32441	23.1721428571429	2.75241948799589e-05	2633;4261;3394;6890	GBP1;CIITA;IRF8;TAP1	0.00744988208084221	c7	=HYPERLINK("http://www.broadinstitute.org/gsea/msigdb/cards/GSE21360_PRIMARY_VS_TERTIARY_MEMORY_CD8_TCELL_DN.html")
GSE22140_GERMFREE_VS_SPF_MOUSE_CD4_TCELL_UP	GSE22140_GERMFREE_VS_SPF_MOUSE_CD4_TCELL_UP	4	28	200	32441	23.1721428571429	2.75241948799589e-05	2633;4261;3394;6890	GBP1;CIITA;IRF8;TAP1	0.00744988208084221	c7	=HYPERLINK("http://www.broadinstitute.org/gsea/msigdb/cards/GSE22140_GERMFREE_VS_SPF_MOUSE_CD4_TCELL_UP.html")
GSE19512_NAUTRAL_VS_INDUCED_TREG_DN	GSE19512_NAUTRAL_VS_INDUCED_TREG_DN	4	28	200	32441	23.1721428571429	2.75241948799589e-05	6288;1462;4261;1300	SAA1;VCAN;CIITA;COL10A1	0.00744988208084221	c7	=HYPERLINK("http://www.broadinstitute.org/gsea/msigdb/cards/GSE19512_NAUTRAL_VS_INDUCED_TREG_DN.html")
GSE36527_CD69_NEG_VS_POS_TREG_CD62L_LOS_KLRG1_NEG_UP	GSE36527_CD69_NEG_VS_POS_TREG_CD62L_LOS_KLRG1_NEG_UP	4	28	200	32441	23.1721428571429	2.75241948799589e-05	6890;113115;115361;1303	TAP1;MTFR2;GBP4;COL12A1	0.00744988208084221	c7	=HYPERLINK("http://www.broadinstitute.org/gsea/msigdb/cards/GSE36527_CD69_NEG_VS_POS_TREG_CD62L_LOS_KLRG1_NEG_UP.html")
GSE35685_CD34POS_CD38NEG_VS_CD34POS_CD10POS_BONE_MARROW_DN	GSE35685_CD34POS_CD38NEG_VS_CD34POS_CD10POS_BONE_MARROW_DN	4	28	200	32441	23.1721428571429	2.75241948799589e-05	1462;3394;6890;115361	VCAN;IRF8;TAP1;GBP4	0.00744988208084221	c7	=HYPERLINK("http://www.broadinstitute.org/gsea/msigdb/cards/GSE35685_CD34POS_CD38NEG_VS_CD34POS_CD10POS_BONE_MARROW_DN.html")
GSE40274_CTRL_VS_FOXP3_AND_EOS_TRANSDUCED_ACTIVATED_CD4_TCELL_UP	GSE40274_CTRL_VS_FOXP3_AND_EOS_TRANSDUCED_ACTIVATED_CD4_TCELL_UP	4	28	162	32441	28.6075837742504	1.22582484744288e-05	6790;9402;4261;9493	AURKA;GRAP2;CIITA;KIF23	0.00744988208084221	c7	=HYPERLINK("http://www.broadinstitute.org/gsea/msigdb/cards/GSE40274_CTRL_VS_FOXP3_AND_EOS_TRANSDUCED_ACTIVATED_CD4_TCELL_UP.html")
GSE11961_UNSTIM_VS_ANTI_IGM_AND_CD40_STIM_6H_FOLLICULAR_BCELL_UP	GSE11961_UNSTIM_VS_ANTI_IGM_AND_CD40_STIM_6H_FOLLICULAR_BCELL_UP	4	28	200	32441	23.1721428571429	2.75241948799589e-05	9493;3394;113115;54829	KIF23;IRF8;MTFR2;ASPN	0.00744988208084221	c7	=HYPERLINK("http://www.broadinstitute.org/gsea/msigdb/cards/GSE11961_UNSTIM_VS_ANTI_IGM_AND_CD40_STIM_6H_FOLLICULAR_BCELL_UP.html")
GSE42021_TREG_PLN_VS_CD24INT_TREG_THYMUS_DN	GSE42021_TREG_PLN_VS_CD24INT_TREG_THYMUS_DN	4	28	200	32441	23.1721428571429	2.75241948799589e-05	2633;1237;3394;6890	GBP1;CCR8;IRF8;TAP1	0.00744988208084221	c7	=HYPERLINK("http://www.broadinstitute.org/gsea/msigdb/cards/GSE42021_TREG_PLN_VS_CD24INT_TREG_THYMUS_DN.html")
GSE43863_NAIVE_VS_MEMORY_TH1_CD4_TCELL_D150_LCMV_UP	GSE43863_NAIVE_VS_MEMORY_TH1_CD4_TCELL_D150_LCMV_UP	4	28	197	32441	23.525018129079	2.59750355180622e-05	1462;2633;4261;6890	VCAN;GBP1;CIITA;TAP1	0.00744988208084221	c7	=HYPERLINK("http://www.broadinstitute.org/gsea/msigdb/cards/GSE43863_NAIVE_VS_MEMORY_TH1_CD4_TCELL_D150_LCMV_UP.html")
GSE42724_MEMORY_VS_B1_BCELL_DN	GSE42724_MEMORY_VS_B1_BCELL_DN	4	28	200	32441	23.1721428571429	2.75241948799589e-05	2633;6890;115361;6687	GBP1;TAP1;GBP4;SPG7	0.00744988208084221	c7	=HYPERLINK("http://www.broadinstitute.org/gsea/msigdb/cards/GSE42724_MEMORY_VS_B1_BCELL_DN.html")
SEKI_INFLAMMATORY_RESPONSE_LPS_UP	SEKI_INFLAMMATORY_RESPONSE_LPS_UP	3	28	77	32441	45.1405380333952	4.51316108473049e-05	2633;5396;115361	GBP1;PRRX1;GBP4	0.00895486378561942	c2	=HYPERLINK("http://www.broadinstitute.org/gsea/msigdb/cards/SEKI_INFLAMMATORY_RESPONSE_LPS_UP.html")
BAKER_HEMATOPOESIS_STAT1_TARGETS	BAKER_HEMATOPOESIS_STAT1_TARGETS	2	28	10	32441	231.721428571429	4.70784901581384e-05	4313;4261	MMP2;CIITA	0.00896751080532221	c2	=HYPERLINK("http://www.broadinstitute.org/gsea/msigdb/cards/BAKER_HEMATOPOESIS_STAT1_TARGETS.html")
MODULE_46	MODULE_46	5	28	395	32441	14.6659132007233	2.15359137628725e-05	9402;6288;2633;4261;3394	GRAP2;SAA1;GBP1;CIITA;IRF8	0.00923890700427228	c4	=HYPERLINK("http://www.broadinstitute.org/gsea/msigdb/cards/MODULE_46.html")
MODULE_234	MODULE_234	3	28	54	32441	64.3670634920635	1.62877040027129e-05	1311;1300;1303	COMP;COL10A1;COL12A1	0.00923890700427228	c4	=HYPERLINK("http://www.broadinstitute.org/gsea/msigdb/cards/MODULE_234.html")
LIM_MAMMARY_STEM_CELL_UP	LIM_MAMMARY_STEM_CELL_UP	5	28	489	32441	11.8466988022203	5.87996390262163e-05	7070;4313;1462;5396;1303	THY1;MMP2;VCAN;PRRX1;COL12A1	0.0107693800401093	c2	=HYPERLINK("http://www.broadinstitute.org/gsea/msigdb/cards/LIM_MAMMARY_STEM_CELL_UP.html")
REACTOME_EXTRACELLULAR_MATRIX_ORGANIZATION	REACTOME_EXTRACELLULAR_MATRIX_ORGANIZATION	3	28	87	32441	39.9519704433498	6.41620687952556e-05	4313;1300;1303	MMP2;COL10A1;COL12A1	0.0109121347001074	c2	=HYPERLINK("http://www.broadinstitute.org/gsea/msigdb/cards/REACTOME_EXTRACELLULAR_MATRIX_ORGANIZATION.html")
SMITH_TERT_TARGETS_DN	SMITH_TERT_TARGETS_DN	3	28	87	32441	39.9519704433498	6.41620687952556e-05	7070;4313;6288	THY1;MMP2;SAA1	0.0109121347001074	c2	=HYPERLINK("http://www.broadinstitute.org/gsea/msigdb/cards/SMITH_TERT_TARGETS_DN.html")
YAGUE_PRETUMOR_DRUG_RESISTANCE_DN	YAGUE_PRETUMOR_DRUG_RESISTANCE_DN	2	28	13	32441	178.247252747253	7.47777617081657e-05	4313;1462	MMP2;VCAN	0.0118697233751428	c2	=HYPERLINK("http://www.broadinstitute.org/gsea/msigdb/cards/YAGUE_PRETUMOR_DRUG_RESISTANCE_DN.html")
HINATA_NFKB_TARGETS_KERATINOCYTE_UP	HINATA_NFKB_TARGETS_KERATINOCYTE_UP	3	28	91	32441	38.1958398744113	7.30397888571362e-05	6288;2633;6890	SAA1;GBP1;TAP1	0.0118697233751428	c2	=HYPERLINK("http://www.broadinstitute.org/gsea/msigdb/cards/HINATA_NFKB_TARGETS_KERATINOCYTE_UP.html")
MODULE_47	MODULE_47	4	28	225	32441	20.5974603174603	4.32038022119516e-05	7070;4313;1462;1303	THY1;MMP2;VCAN;COL12A1	0.0123562874326182	c4	=HYPERLINK("http://www.broadinstitute.org/gsea/msigdb/cards/MODULE_47.html")
REACTOME_CYTOKINE_SIGNALING_IN_IMMUNE_SYSTEM	REACTOME_CYTOKINE_SIGNALING_IN_IMMUNE_SYSTEM	4	28	270	32441	17.1645502645503	8.65976797307913e-05	2633;4261;3394;115361	GBP1;CIITA;IRF8;GBP4	0.0128868172149384	c2	=HYPERLINK("http://www.broadinstitute.org/gsea/msigdb/cards/REACTOME_CYTOKINE_SIGNALING_IN_IMMUNE_SYSTEM.html")
WATANABE_ULCERATIVE_COLITIS_WITH_CANCER_DN	WATANABE_ULCERATIVE_COLITIS_WITH_CANCER_DN	2	28	14	32441	165.515306122449	8.54146998943744e-05	2633;115361	GBP1;GBP4	0.0128868172149384	c2	=HYPERLINK("http://www.broadinstitute.org/gsea/msigdb/cards/WATANABE_ULCERATIVE_COLITIS_WITH_CANCER_DN.html")
WANG_SMARCE1_TARGETS_UP	WANG_SMARCE1_TARGETS_UP	4	28	280	32441	16.5515306122449	9.94364555204649e-05	4313;1462;5396;1303	MMP2;VCAN;PRRX1;COL12A1	0.0143489818541956	c2	=HYPERLINK("http://www.broadinstitute.org/gsea/msigdb/cards/WANG_SMARCE1_TARGETS_UP.html")
GO_RIBONUCLEOTIDE_BINDING	GO_RIBONUCLEOTIDE_BINDING	9	28	1860	32441	5.60616359447005	1.72962530608505e-05	6790;548596;1159;2633;4261;9493;6890;115361;6687	AURKA;CKMT1A;CKMT1B;GBP1;CIITA;KIF23;TAP1;GBP4;SPG7	0.0146202756230075	c5	=HYPERLINK("http://www.broadinstitute.org/gsea/msigdb/cards/GO_RIBONUCLEOTIDE_BINDING.html")
NAKAMURA_TUMOR_ZONE_PERIPHERAL_VS_CENTRAL_UP	NAKAMURA_TUMOR_ZONE_PERIPHERAL_VS_CENTRAL_UP	4	28	285	32441	16.2611528822055	0.000106350365333055	9358;4313;1462;1303	ITGBL1;MMP2;VCAN;COL12A1	0.0148953070504709	c2	=HYPERLINK("http://www.broadinstitute.org/gsea/msigdb/cards/NAKAMURA_TUMOR_ZONE_PERIPHERAL_VS_CENTRAL_UP.html")
SENGUPTA_NASOPHARYNGEAL_CARCINOMA_UP	SENGUPTA_NASOPHARYNGEAL_CARCINOMA_UP	4	28	294	32441	15.7633624878523	0.000119667082701939	7070;1462;2633;9493	THY1;VCAN;GBP1;KIF23	0.0156401114831614	c2	=HYPERLINK("http://www.broadinstitute.org/gsea/msigdb/cards/SENGUPTA_NASOPHARYNGEAL_CARCINOMA_UP.html")
WESTON_VEGFA_TARGETS	WESTON_VEGFA_TARGETS	3	28	108	32441	32.1835317460317	0.000119686168365569	7070;4313;1462	THY1;MMP2;VCAN	0.0156401114831614	c2	=HYPERLINK("http://www.broadinstitute.org/gsea/msigdb/cards/WESTON_VEGFA_TARGETS.html")
JI_CARCINOGENESIS_BY_KRAS_AND_STK11_DN	JI_CARCINOGENESIS_BY_KRAS_AND_STK11_DN	2	28	17	32441	136.306722689076	0.000121521235799448	9358;4313	ITGBL1;MMP2	0.0156401114831614	c2	=HYPERLINK("http://www.broadinstitute.org/gsea/msigdb/cards/JI_CARCINOGENESIS_BY_KRAS_AND_STK11_DN.html")
SUNG_METASTASIS_STROMA_UP	SUNG_METASTASIS_STROMA_UP	3	28	110	32441	31.5983766233766	0.00012618863691029	7070;1462;1303	THY1;VCAN;COL12A1	0.0158134286570211	c2	=HYPERLINK("http://www.broadinstitute.org/gsea/msigdb/cards/SUNG_METASTASIS_STROMA_UP.html")
NIELSEN_LEIOMYOSARCOMA_CNN1_DN	NIELSEN_LEIOMYOSARCOMA_CNN1_DN	2	28	20	32441	115.860714285714	0.000163897689871017	7070;4313	THY1;MMP2	0.0200123281837381	c2	=HYPERLINK("http://www.broadinstitute.org/gsea/msigdb/cards/NIELSEN_LEIOMYOSARCOMA_CNN1_DN.html")
DUTERTRE_ESTRADIOL_RESPONSE_24HR_UP	DUTERTRE_ESTRADIOL_RESPONSE_24HR_UP	4	28	324	32441	14.3037918871252	0.000172863258896632	6790;9493;113115;1303	AURKA;KIF23;MTFR2;COL12A1	0.0205793709716441	c2	=HYPERLINK("http://www.broadinstitute.org/gsea/msigdb/cards/DUTERTRE_ESTRADIOL_RESPONSE_24HR_UP.html")
GO_SKELETAL_SYSTEM_MORPHOGENESIS	GO_SKELETAL_SYSTEM_MORPHOGENESIS	4	28	201	32441	23.0568585643212	2.80553364721413e-05	4313;1311;5396;1300	MMP2;COMP;PRRX1;COL10A1	0.0207504282382075	c5	=HYPERLINK("http://www.broadinstitute.org/gsea/msigdb/cards/GO_SKELETAL_SYSTEM_MORPHOGENESIS.html")
PUJANA_ATM_PCC_NETWORK	PUJANA_ATM_PCC_NETWORK	7	28	1442	32441	5.624306518724	0.000180033969462015	6790;9358;4261;1311;3394;6890;1300	AURKA;ITGBL1;CIITA;COMP;IRF8;TAP1;COL10A1	0.0209102868921492	c2	=HYPERLINK("http://www.broadinstitute.org/gsea/msigdb/cards/PUJANA_ATM_PCC_NETWORK.html")
MODULE_84	MODULE_84	5	28	549	32441	10.5519776216498	0.000100875986993342	1462;2633;1311;3394;6890	VCAN;GBP1;COMP;IRF8;TAP1	0.0216378992100718	c4	=HYPERLINK("http://www.broadinstitute.org/gsea/msigdb/cards/MODULE_84.html")
SCIAN_CELL_CYCLE_TARGETS_OF_TP53_AND_TP73_DN	SCIAN_CELL_CYCLE_TARGETS_OF_TP53_AND_TP73_DN	2	28	22	32441	105.327922077922	0.000195616961583678	6790;9493	AURKA;KIF23	0.0216634411874761	c2	=HYPERLINK("http://www.broadinstitute.org/gsea/msigdb/cards/SCIAN_CELL_CYCLE_TARGETS_OF_TP53_AND_TP73_DN.html")
ALTEMEIER_RESPONSE_TO_LPS_WITH_MECHANICAL_VENTILATION	ALTEMEIER_RESPONSE_TO_LPS_WITH_MECHANICAL_VENTILATION	3	28	128	32441	27.1548549107143	0.000195297577008867	1462;2633;115361	VCAN;GBP1;GBP4	0.0216634411874761	c2	=HYPERLINK("http://www.broadinstitute.org/gsea/msigdb/cards/ALTEMEIER_RESPONSE_TO_LPS_WITH_MECHANICAL_VENTILATION.html")
GO_INTERFERON_GAMMA_MEDIATED_SIGNALING_PATHWAY	GO_INTERFERON_GAMMA_MEDIATED_SIGNALING_PATHWAY	3	28	70	32441	49.6545918367347	3.43034076640571e-05	2633;4261;3394	GBP1;CIITA;IRF8	0.0225525847942473	c5	=HYPERLINK("http://www.broadinstitute.org/gsea/msigdb/cards/GO_INTERFERON_GAMMA_MEDIATED_SIGNALING_PATHWAY.html")
ICHIBA_GRAFT_VERSUS_HOST_DISEASE_35D_UP	ICHIBA_GRAFT_VERSUS_HOST_DISEASE_35D_UP	3	28	131	32441	26.532988004362	0.000208771687152407	2633;6890;115361	GBP1;TAP1;GBP4	0.0225947903231764	c2	=HYPERLINK("http://www.broadinstitute.org/gsea/msigdb/cards/ICHIBA_GRAFT_VERSUS_HOST_DISEASE_35D_UP.html")
GO_CYTOKINE_MEDIATED_SIGNALING_PATHWAY	GO_CYTOKINE_MEDIATED_SIGNALING_PATHWAY	5	28	452	32441	12.8164506953224	4.06568507944047e-05	2633;4261;1237;3394;54829	GBP1;CIITA;CCR8;IRF8;ASPN	0.0233798152753127	c5	=HYPERLINK("http://www.broadinstitute.org/gsea/msigdb/cards/GO_CYTOKINE_MEDIATED_SIGNALING_PATHWAY.html")
GO_EXTRACELLULAR_MATRIX_STRUCTURAL_CONSTITUENT	GO_EXTRACELLULAR_MATRIX_STRUCTURAL_CONSTITUENT	3	28	76	32441	45.734492481203	4.34642501315599e-05	1462;1311;1303	VCAN;COMP;COL12A1	0.0233798152753127	c5	=HYPERLINK("http://www.broadinstitute.org/gsea/msigdb/cards/GO_EXTRACELLULAR_MATRIX_STRUCTURAL_CONSTITUENT.html")
GO_MULTICELLULAR_ORGANISMAL_MACROMOLECULE_METABOLIC_PROCESS	GO_MULTICELLULAR_ORGANISMAL_MACROMOLECULE_METABOLIC_PROCESS	3	28	79	32441	43.99773960217	4.85911061983979e-05	4313;1300;1303	MMP2;COL10A1;COL12A1	0.02395946461466	c5	=HYPERLINK("http://www.broadinstitute.org/gsea/msigdb/cards/GO_MULTICELLULAR_ORGANISMAL_MACROMOLECULE_METABOLIC_PROCESS.html")
PID_P53_DOWNSTREAM_PATHWAY	PID_P53_DOWNSTREAM_PATHWAY	3	28	137	32441	25.3709593326382	0.000237498418098753	4313;1462;6890	MMP2;VCAN;TAP1	0.0251326103774725	c2	=HYPERLINK("http://www.broadinstitute.org/gsea/msigdb/cards/PID_P53_DOWNSTREAM_PATHWAY.html")
GO_CREATINE_METABOLIC_PROCESS	GO_CREATINE_METABOLIC_PROCESS	2	28	11	32441	210.655844155844	5.56085247566899e-05	548596;1159	CKMT1A;CKMT1B	0.0253104339219488	c5	=HYPERLINK("http://www.broadinstitute.org/gsea/msigdb/cards/GO_CREATINE_METABOLIC_PROCESS.html")
PID_TOLL_ENDOGENOUS_PATHWAY	PID_TOLL_ENDOGENOUS_PATHWAY	2	28	25	32441	92.6885714285714	0.000248375915910589	6288;1462	SAA1;VCAN	0.0257123067731788	c2	=HYPERLINK("http://www.broadinstitute.org/gsea/msigdb/cards/PID_TOLL_ENDOGENOUS_PATHWAY.html")
YANG_BCL3_TARGETS_UP	YANG_BCL3_TARGETS_UP	4	28	364	32441	12.7319466248038	0.000268034516254902	6790;1159;6890;115361	AURKA;CKMT1B;TAP1;GBP4	0.0271570290724648	c2	=HYPERLINK("http://www.broadinstitute.org/gsea/msigdb/cards/YANG_BCL3_TARGETS_UP.html")
HALLMARK_INTERFERON_ALPHA_RESPONSE	HALLMARK_INTERFERON_ALPHA_RESPONSE	2	28	97	32441	23.8888070692194	0.00330354258075324	6890;115361	TAP1;GBP4	0.027529521506277	h	=HYPERLINK("http://www.broadinstitute.org/gsea/msigdb/cards/HALLMARK_INTERFERON_ALPHA_RESPONSE.html")
GO_REGULATION_OF_IMMUNE_RESPONSE	GO_REGULATION_OF_IMMUNE_RESPONSE	6	28	858	32441	8.10214785214785	7.96360191031886e-05	9402;7070;4313;2633;941;6890	GRAP2;THY1;MMP2;GBP1;CD80;TAP1	0.0277180191196216	c5	=HYPERLINK("http://www.broadinstitute.org/gsea/msigdb/cards/GO_REGULATION_OF_IMMUNE_RESPONSE.html")
GO_MULTICELLULAR_ORGANISM_METABOLIC_PROCESS	GO_MULTICELLULAR_ORGANISM_METABOLIC_PROCESS	3	28	93	32441	37.3744239631336	7.77646905545918e-05	4313;1300;1303	MMP2;COL10A1;COL12A1	0.0277180191196216	c5	=HYPERLINK("http://www.broadinstitute.org/gsea/msigdb/cards/GO_MULTICELLULAR_ORGANISM_METABOLIC_PROCESS.html")
GO_OSSIFICATION	GO_OSSIFICATION	4	28	251	32441	18.463858850313	6.55891093979124e-05	4313;1462;1300;54829	MMP2;VCAN;COL10A1;ASPN	0.0277180191196216	c5	=HYPERLINK("http://www.broadinstitute.org/gsea/msigdb/cards/GO_OSSIFICATION.html")
GO_PHOSPHOTRANSFERASE_ACTIVITY_NITROGENOUS_GROUP_AS_ACCEPTOR	GO_PHOSPHOTRANSFERASE_ACTIVITY_NITROGENOUS_GROUP_AS_ACCEPTOR	2	28	13	32441	178.247252747253	7.47777617081657e-05	548596;1159	CKMT1A;CKMT1B	0.0277180191196216	c5	=HYPERLINK("http://www.broadinstitute.org/gsea/msigdb/cards/GO_PHOSPHOTRANSFERASE_ACTIVITY_NITROGENOUS_GROUP_AS_ACCEPTOR.html")
GOLDRATH_EFF_VS_MEMORY_CD8_TCELL_UP	GOLDRATH_EFF_VS_MEMORY_CD8_TCELL_UP	3	28	200	32441	17.3791071428571	0.000702934778767113	6790;9493;3394	AURKA;KIF23;IRF8	0.02927092514661	c7	=HYPERLINK("http://www.broadinstitute.org/gsea/msigdb/cards/GOLDRATH_EFF_VS_MEMORY_CD8_TCELL_UP.html")
GSE10325_LUPUS_CD4_TCELL_VS_LUPUS_MYELOID_DN	GSE10325_LUPUS_CD4_TCELL_VS_LUPUS_MYELOID_DN	3	28	200	32441	17.3791071428571	0.000702934778767113	8522;1462;3394	GAS7;VCAN;IRF8	0.02927092514661	c7	=HYPERLINK("http://www.broadinstitute.org/gsea/msigdb/cards/GSE10325_LUPUS_CD4_TCELL_VS_LUPUS_MYELOID_DN.html")
GSE13485_CTRL_VS_DAY3_YF17D_VACCINE_PBMC_DN	GSE13485_CTRL_VS_DAY3_YF17D_VACCINE_PBMC_DN	3	28	200	32441	17.3791071428571	0.000702934778767113	2633;3394;6890	GBP1;IRF8;TAP1	0.02927092514661	c7	=HYPERLINK("http://www.broadinstitute.org/gsea/msigdb/cards/GSE13485_CTRL_VS_DAY3_YF17D_VACCINE_PBMC_DN.html")
GSE13485_CTRL_VS_DAY7_YF17D_VACCINE_PBMC_DN	GSE13485_CTRL_VS_DAY7_YF17D_VACCINE_PBMC_DN	3	28	200	32441	17.3791071428571	0.000702934778767113	2633;6890;115361	GBP1;TAP1;GBP4	0.02927092514661	c7	=HYPERLINK("http://www.broadinstitute.org/gsea/msigdb/cards/GSE13485_CTRL_VS_DAY7_YF17D_VACCINE_PBMC_DN.html")
GSE13485_DAY1_VS_DAY3_YF17D_VACCINE_PBMC_DN	GSE13485_DAY1_VS_DAY3_YF17D_VACCINE_PBMC_DN	3	28	200	32441	17.3791071428571	0.000702934778767113	6790;2633;6890	AURKA;GBP1;TAP1	0.02927092514661	c7	=HYPERLINK("http://www.broadinstitute.org/gsea/msigdb/cards/GSE13485_DAY1_VS_DAY3_YF17D_VACCINE_PBMC_DN.html")
GSE13485_DAY3_VS_DAY7_YF17D_VACCINE_PBMC_DN	GSE13485_DAY3_VS_DAY7_YF17D_VACCINE_PBMC_DN	3	28	199	32441	17.4664393395549	0.000692945601858674	2633;9493;6890	GBP1;KIF23;TAP1	0.02927092514661	c7	=HYPERLINK("http://www.broadinstitute.org/gsea/msigdb/cards/GSE13485_DAY3_VS_DAY7_YF17D_VACCINE_PBMC_DN.html")
GSE1432_CTRL_VS_IFNG_6H_MICROGLIA_DN	GSE1432_CTRL_VS_IFNG_6H_MICROGLIA_DN	3	28	200	32441	17.3791071428571	0.000702934778767113	2633;4261;6890	GBP1;CIITA;TAP1	0.02927092514661	c7	=HYPERLINK("http://www.broadinstitute.org/gsea/msigdb/cards/GSE1432_CTRL_VS_IFNG_6H_MICROGLIA_DN.html")
GSE1432_CTRL_VS_IFNG_24H_MICROGLIA_DN	GSE1432_CTRL_VS_IFNG_24H_MICROGLIA_DN	3	28	200	32441	17.3791071428571	0.000702934778767113	2633;4261;6890	GBP1;CIITA;TAP1	0.02927092514661	c7	=HYPERLINK("http://www.broadinstitute.org/gsea/msigdb/cards/GSE1432_CTRL_VS_IFNG_24H_MICROGLIA_DN.html")
GSE1432_1H_VS_6H_IFNG_MICROGLIA_DN	GSE1432_1H_VS_6H_IFNG_MICROGLIA_DN	3	28	200	32441	17.3791071428571	0.000702934778767113	2633;4261;6890	GBP1;CIITA;TAP1	0.02927092514661	c7	=HYPERLINK("http://www.broadinstitute.org/gsea/msigdb/cards/GSE1432_1H_VS_6H_IFNG_MICROGLIA_DN.html")
GSE1432_1H_VS_24H_IFNG_MICROGLIA_DN	GSE1432_1H_VS_24H_IFNG_MICROGLIA_DN	3	28	200	32441	17.3791071428571	0.000702934778767113	2633;4261;6890	GBP1;CIITA;TAP1	0.02927092514661	c7	=HYPERLINK("http://www.broadinstitute.org/gsea/msigdb/cards/GSE1432_1H_VS_24H_IFNG_MICROGLIA_DN.html")
GSE1448_CTRL_VS_ANTI_VALPHA2_DP_THYMOCYTE_DN	GSE1448_CTRL_VS_ANTI_VALPHA2_DP_THYMOCYTE_DN	3	28	200	32441	17.3791071428571	0.000702934778767113	4313;653145;1300	MMP2;ANXA8;COL10A1	0.02927092514661	c7	=HYPERLINK("http://www.broadinstitute.org/gsea/msigdb/cards/GSE1448_CTRL_VS_ANTI_VALPHA2_DP_THYMOCYTE_DN.html")
GSE15750_DAY6_VS_DAY10_TRAF6KO_EFF_CD8_TCELL_UP	GSE15750_DAY6_VS_DAY10_TRAF6KO_EFF_CD8_TCELL_UP	3	28	200	32441	17.3791071428571	0.000702934778767113	6790;9493;113115	AURKA;KIF23;MTFR2	0.02927092514661	c7	=HYPERLINK("http://www.broadinstitute.org/gsea/msigdb/cards/GSE15750_DAY6_VS_DAY10_TRAF6KO_EFF_CD8_TCELL_UP.html")
GSE17721_CTRL_VS_LPS_8H_BMDC_DN	GSE17721_CTRL_VS_LPS_8H_BMDC_DN	3	28	200	32441	17.3791071428571	0.000702934778767113	4313;3394;115361	MMP2;IRF8;GBP4	0.02927092514661	c7	=HYPERLINK("http://www.broadinstitute.org/gsea/msigdb/cards/GSE17721_CTRL_VS_LPS_8H_BMDC_DN.html")
GSE17721_CTRL_VS_POLYIC_4H_BMDC_DN	GSE17721_CTRL_VS_POLYIC_4H_BMDC_DN	3	28	200	32441	17.3791071428571	0.000702934778767113	1462;3394;6890	VCAN;IRF8;TAP1	0.02927092514661	c7	=HYPERLINK("http://www.broadinstitute.org/gsea/msigdb/cards/GSE17721_CTRL_VS_POLYIC_4H_BMDC_DN.html")
GSE17721_CTRL_VS_POLYIC_6H_BMDC_DN	GSE17721_CTRL_VS_POLYIC_6H_BMDC_DN	3	28	200	32441	17.3791071428571	0.000702934778767113	3394;113115;115361	IRF8;MTFR2;GBP4	0.02927092514661	c7	=HYPERLINK("http://www.broadinstitute.org/gsea/msigdb/cards/GSE17721_CTRL_VS_POLYIC_6H_BMDC_DN.html")
GSE17721_CTRL_VS_POLYIC_12H_BMDC_DN	GSE17721_CTRL_VS_POLYIC_12H_BMDC_DN	3	28	200	32441	17.3791071428571	0.000702934778767113	1462;4261;115361	VCAN;CIITA;GBP4	0.02927092514661	c7	=HYPERLINK("http://www.broadinstitute.org/gsea/msigdb/cards/GSE17721_CTRL_VS_POLYIC_12H_BMDC_DN.html")
GSE17721_POLYIC_VS_PAM3CSK4_24H_BMDC_UP	GSE17721_POLYIC_VS_PAM3CSK4_24H_BMDC_UP	3	28	200	32441	17.3791071428571	0.000702934778767113	7070;3394;1300	THY1;IRF8;COL10A1	0.02927092514661	c7	=HYPERLINK("http://www.broadinstitute.org/gsea/msigdb/cards/GSE17721_POLYIC_VS_PAM3CSK4_24H_BMDC_UP.html")
GSE17721_POLYIC_VS_CPG_4H_BMDC_DN	GSE17721_POLYIC_VS_CPG_4H_BMDC_DN	3	28	200	32441	17.3791071428571	0.000702934778767113	8522;1462;1237	GAS7;VCAN;CCR8	0.02927092514661	c7	=HYPERLINK("http://www.broadinstitute.org/gsea/msigdb/cards/GSE17721_POLYIC_VS_CPG_4H_BMDC_DN.html")
GSE17721_POLYIC_VS_CPG_16H_BMDC_UP	GSE17721_POLYIC_VS_CPG_16H_BMDC_UP	3	28	200	32441	17.3791071428571	0.000702934778767113	4261;5396;1303	CIITA;PRRX1;COL12A1	0.02927092514661	c7	=HYPERLINK("http://www.broadinstitute.org/gsea/msigdb/cards/GSE17721_POLYIC_VS_CPG_16H_BMDC_UP.html")
GSE17721_LPS_VS_GARDIQUIMOD_1H_BMDC_UP	GSE17721_LPS_VS_GARDIQUIMOD_1H_BMDC_UP	3	28	200	32441	17.3791071428571	0.000702934778767113	1159;1462;1237	CKMT1B;VCAN;CCR8	0.02927092514661	c7	=HYPERLINK("http://www.broadinstitute.org/gsea/msigdb/cards/GSE17721_LPS_VS_GARDIQUIMOD_1H_BMDC_UP.html")
GSE17721_LPS_VS_GARDIQUIMOD_2H_BMDC_UP	GSE17721_LPS_VS_GARDIQUIMOD_2H_BMDC_UP	3	28	200	32441	17.3791071428571	0.000702934778767113	8522;1462;3394	GAS7;VCAN;IRF8	0.02927092514661	c7	=HYPERLINK("http://www.broadinstitute.org/gsea/msigdb/cards/GSE17721_LPS_VS_GARDIQUIMOD_2H_BMDC_UP.html")
GSE17721_0.5H_VS_24H_LPS_BMDC_DN	GSE17721_0.5H_VS_24H_LPS_BMDC_DN	3	28	200	32441	17.3791071428571	0.000702934778767113	3394;6890;115361	IRF8;TAP1;GBP4	0.02927092514661	c7	=HYPERLINK("http://www.broadinstitute.org/gsea/msigdb/cards/GSE17721_0.5H_VS_24H_LPS_BMDC_DN.html")
GSE17721_0.5H_VS_8H_POLYIC_BMDC_DN	GSE17721_0.5H_VS_8H_POLYIC_BMDC_DN	3	28	200	32441	17.3791071428571	0.000702934778767113	4313;3394;113115	MMP2;IRF8;MTFR2	0.02927092514661	c7	=HYPERLINK("http://www.broadinstitute.org/gsea/msigdb/cards/GSE17721_0.5H_VS_8H_POLYIC_BMDC_DN.html")
GSE17721_0.5H_VS_24H_CPG_BMDC_DN	GSE17721_0.5H_VS_24H_CPG_BMDC_DN	3	28	200	32441	17.3791071428571	0.000702934778767113	4313;6890;115361	MMP2;TAP1;GBP4	0.02927092514661	c7	=HYPERLINK("http://www.broadinstitute.org/gsea/msigdb/cards/GSE17721_0.5H_VS_24H_CPG_BMDC_DN.html")
GSE18791_CTRL_VS_NEWCASTLE_VIRUS_DC_12H_DN	GSE18791_CTRL_VS_NEWCASTLE_VIRUS_DC_12H_DN	3	28	200	32441	17.3791071428571	0.000702934778767113	941;6890;115361	CD80;TAP1;GBP4	0.02927092514661	c7	=HYPERLINK("http://www.broadinstitute.org/gsea/msigdb/cards/GSE18791_CTRL_VS_NEWCASTLE_VIRUS_DC_12H_DN.html")
GSE18791_CTRL_VS_NEWCASTLE_VIRUS_DC_14H_DN	GSE18791_CTRL_VS_NEWCASTLE_VIRUS_DC_14H_DN	3	28	200	32441	17.3791071428571	0.000702934778767113	3394;255877;115361	IRF8;BCL6B;GBP4	0.02927092514661	c7	=HYPERLINK("http://www.broadinstitute.org/gsea/msigdb/cards/GSE18791_CTRL_VS_NEWCASTLE_VIRUS_DC_14H_DN.html")
GSE18791_CTRL_VS_NEWCASTLE_VIRUS_DC_18H_DN	GSE18791_CTRL_VS_NEWCASTLE_VIRUS_DC_18H_DN	3	28	199	32441	17.4664393395549	0.000692945601858674	3394;6890;115361	IRF8;TAP1;GBP4	0.02927092514661	c7	=HYPERLINK("http://www.broadinstitute.org/gsea/msigdb/cards/GSE18791_CTRL_VS_NEWCASTLE_VIRUS_DC_18H_DN.html")
GSE22886_NAIVE_BCELL_VS_BLOOD_PLASMA_CELL_UP	GSE22886_NAIVE_BCELL_VS_BLOOD_PLASMA_CELL_UP	3	28	200	32441	17.3791071428571	0.000702934778767113	4313;3394;6687	MMP2;IRF8;SPG7	0.02927092514661	c7	=HYPERLINK("http://www.broadinstitute.org/gsea/msigdb/cards/GSE22886_NAIVE_BCELL_VS_BLOOD_PLASMA_CELL_UP.html")
GSE22886_NAIVE_BCELL_VS_BM_PLASMA_CELL_UP	GSE22886_NAIVE_BCELL_VS_BM_PLASMA_CELL_UP	3	28	200	32441	17.3791071428571	0.000702934778767113	4313;3394;6687	MMP2;IRF8;SPG7	0.02927092514661	c7	=HYPERLINK("http://www.broadinstitute.org/gsea/msigdb/cards/GSE22886_NAIVE_BCELL_VS_BM_PLASMA_CELL_UP.html")
GSE24142_EARLY_THYMIC_PROGENITOR_VS_DN2_THYMOCYTE_DN	GSE24142_EARLY_THYMIC_PROGENITOR_VS_DN2_THYMOCYTE_DN	3	28	200	32441	17.3791071428571	0.000702934778767113	9402;7070;1311	GRAP2;THY1;COMP	0.02927092514661	c7	=HYPERLINK("http://www.broadinstitute.org/gsea/msigdb/cards/GSE24142_EARLY_THYMIC_PROGENITOR_VS_DN2_THYMOCYTE_DN.html")
GSE24142_EARLY_THYMIC_PROGENITOR_VS_DN2_THYMOCYTE_ADULT_DN	GSE24142_EARLY_THYMIC_PROGENITOR_VS_DN2_THYMOCYTE_ADULT_DN	3	28	200	32441	17.3791071428571	0.000702934778767113	6790;9402;7070	AURKA;GRAP2;THY1	0.02927092514661	c7	=HYPERLINK("http://www.broadinstitute.org/gsea/msigdb/cards/GSE24142_EARLY_THYMIC_PROGENITOR_VS_DN2_THYMOCYTE_ADULT_DN.html")
GSE24142_EARLY_THYMIC_PROGENITOR_VS_DN2_THYMOCYTE_FETAL_DN	GSE24142_EARLY_THYMIC_PROGENITOR_VS_DN2_THYMOCYTE_FETAL_DN	3	28	200	32441	17.3791071428571	0.000702934778767113	9402;7070;1303	GRAP2;THY1;COL12A1	0.02927092514661	c7	=HYPERLINK("http://www.broadinstitute.org/gsea/msigdb/cards/GSE24142_EARLY_THYMIC_PROGENITOR_VS_DN2_THYMOCYTE_FETAL_DN.html")
GSE2706_UNSTIM_VS_2H_R848_DC_DN	GSE2706_UNSTIM_VS_2H_R848_DC_DN	3	28	200	32441	17.3791071428571	0.000702934778767113	2633;3394;6890	GBP1;IRF8;TAP1	0.02927092514661	c7	=HYPERLINK("http://www.broadinstitute.org/gsea/msigdb/cards/GSE2706_UNSTIM_VS_2H_R848_DC_DN.html")
GSE2706_UNSTIM_VS_2H_LPS_AND_R848_DC_DN	GSE2706_UNSTIM_VS_2H_LPS_AND_R848_DC_DN	3	28	200	32441	17.3791071428571	0.000702934778767113	1462;2633;3394	VCAN;GBP1;IRF8	0.02927092514661	c7	=HYPERLINK("http://www.broadinstitute.org/gsea/msigdb/cards/GSE2706_UNSTIM_VS_2H_LPS_AND_R848_DC_DN.html")
GSE27786_CD4_TCELL_VS_ERYTHTROBLAST_DN	GSE27786_CD4_TCELL_VS_ERYTHTROBLAST_DN	3	28	199	32441	17.4664393395549	0.000692945601858674	8522;1462;9493	GAS7;VCAN;KIF23	0.02927092514661	c7	=HYPERLINK("http://www.broadinstitute.org/gsea/msigdb/cards/GSE27786_CD4_TCELL_VS_ERYTHTROBLAST_DN.html")
GSE27786_NKTCELL_VS_ERYTHROBLAST_DN	GSE27786_NKTCELL_VS_ERYTHROBLAST_DN	3	28	199	32441	17.4664393395549	0.000692945601858674	1462;653145;9493	VCAN;ANXA8;KIF23	0.02927092514661	c7	=HYPERLINK("http://www.broadinstitute.org/gsea/msigdb/cards/GSE27786_NKTCELL_VS_ERYTHROBLAST_DN.html")
GSE29618_PDC_VS_MDC_DN	GSE29618_PDC_VS_MDC_DN	3	28	200	32441	17.3791071428571	0.000702934778767113	8522;2633;4261	GAS7;GBP1;CIITA	0.02927092514661	c7	=HYPERLINK("http://www.broadinstitute.org/gsea/msigdb/cards/GSE29618_PDC_VS_MDC_DN.html")
GSE29618_PDC_VS_MDC_DAY7_FLU_VACCINE_DN	GSE29618_PDC_VS_MDC_DAY7_FLU_VACCINE_DN	3	28	200	32441	17.3791071428571	0.000702934778767113	8522;1462;4261	GAS7;VCAN;CIITA	0.02927092514661	c7	=HYPERLINK("http://www.broadinstitute.org/gsea/msigdb/cards/GSE29618_PDC_VS_MDC_DAY7_FLU_VACCINE_DN.html")
GSE32423_CTRL_VS_IL4_MEMORY_CD8_TCELL_DN	GSE32423_CTRL_VS_IL4_MEMORY_CD8_TCELL_DN	3	28	200	32441	17.3791071428571	0.000702934778767113	1300;113115;115361	COL10A1;MTFR2;GBP4	0.02927092514661	c7	=HYPERLINK("http://www.broadinstitute.org/gsea/msigdb/cards/GSE32423_CTRL_VS_IL4_MEMORY_CD8_TCELL_DN.html")
GSE3337_CTRL_VS_4H_IFNG_IN_CD8POS_DC_DN	GSE3337_CTRL_VS_4H_IFNG_IN_CD8POS_DC_DN	3	28	200	32441	17.3791071428571	0.000702934778767113	5396;6890;115361	PRRX1;TAP1;GBP4	0.02927092514661	c7	=HYPERLINK("http://www.broadinstitute.org/gsea/msigdb/cards/GSE3337_CTRL_VS_4H_IFNG_IN_CD8POS_DC_DN.html")
GSE360_CTRL_VS_M_TUBERCULOSIS_DC_DN	GSE360_CTRL_VS_M_TUBERCULOSIS_DC_DN	3	28	200	32441	17.3791071428571	0.000702934778767113	1462;2633;941	VCAN;GBP1;CD80	0.02927092514661	c7	=HYPERLINK("http://www.broadinstitute.org/gsea/msigdb/cards/GSE360_CTRL_VS_M_TUBERCULOSIS_DC_DN.html")
GSE360_HIGH_DOSE_B_MALAYI_VS_M_TUBERCULOSIS_MAC_DN	GSE360_HIGH_DOSE_B_MALAYI_VS_M_TUBERCULOSIS_MAC_DN	3	28	200	32441	17.3791071428571	0.000702934778767113	6790;1462;2633	AURKA;VCAN;GBP1	0.02927092514661	c7	=HYPERLINK("http://www.broadinstitute.org/gsea/msigdb/cards/GSE360_HIGH_DOSE_B_MALAYI_VS_M_TUBERCULOSIS_MAC_DN.html")
GSE7460_TCONV_VS_TREG_LN_DN	GSE7460_TCONV_VS_TREG_LN_DN	3	28	200	32441	17.3791071428571	0.000702934778767113	1237;3394;115361	CCR8;IRF8;GBP4	0.02927092514661	c7	=HYPERLINK("http://www.broadinstitute.org/gsea/msigdb/cards/GSE7460_TCONV_VS_TREG_LN_DN.html")
GSE9037_CTRL_VS_LPS_4H_STIM_IRAK4_KO_BMDM_DN	GSE9037_CTRL_VS_LPS_4H_STIM_IRAK4_KO_BMDM_DN	3	28	200	32441	17.3791071428571	0.000702934778767113	8522;6890;1303	GAS7;TAP1;COL12A1	0.02927092514661	c7	=HYPERLINK("http://www.broadinstitute.org/gsea/msigdb/cards/GSE9037_CTRL_VS_LPS_4H_STIM_IRAK4_KO_BMDM_DN.html")
GSE9650_EFFECTOR_VS_MEMORY_CD8_TCELL_UP	GSE9650_EFFECTOR_VS_MEMORY_CD8_TCELL_UP	3	28	199	32441	17.4664393395549	0.000692945601858674	6790;9493;3394	AURKA;KIF23;IRF8	0.02927092514661	c7	=HYPERLINK("http://www.broadinstitute.org/gsea/msigdb/cards/GSE9650_EFFECTOR_VS_MEMORY_CD8_TCELL_UP.html")
GSE1740_UNSTIM_VS_IFNA_STIMULATED_MCSF_DERIVED_MACROPHAGE_DN	GSE1740_UNSTIM_VS_IFNA_STIMULATED_MCSF_DERIVED_MACROPHAGE_DN	3	28	197	32441	17.6437635968093	0.000673240604829888	2633;6890;115361	GBP1;TAP1;GBP4	0.02927092514661	c7	=HYPERLINK("http://www.broadinstitute.org/gsea/msigdb/cards/GSE1740_UNSTIM_VS_IFNA_STIMULATED_MCSF_DERIVED_MACROPHAGE_DN.html")
GSE1740_MCSF_VS_MCSF_AND_IFNG_DAY2_DERIVED_MACROPHAGE_UP	GSE1740_MCSF_VS_MCSF_AND_IFNG_DAY2_DERIVED_MACROPHAGE_UP	3	28	196	32441	17.7337827988338	0.00066352409354587	2633;6890;115361	GBP1;TAP1;GBP4	0.02927092514661	c7	=HYPERLINK("http://www.broadinstitute.org/gsea/msigdb/cards/GSE1740_MCSF_VS_MCSF_AND_IFNG_DAY2_DERIVED_MACROPHAGE_UP.html")
GSE1791_CTRL_VS_NEUROMEDINU_IN_T_CELL_LINE_3H_UP	GSE1791_CTRL_VS_NEUROMEDINU_IN_T_CELL_LINE_3H_UP	3	28	196	32441	17.7337827988338	0.00066352409354587	9402;2633;6890	GRAP2;GBP1;TAP1	0.02927092514661	c7	=HYPERLINK("http://www.broadinstitute.org/gsea/msigdb/cards/GSE1791_CTRL_VS_NEUROMEDINU_IN_T_CELL_LINE_3H_UP.html")
GSE2585_CD80_HIGH_VS_LOW_AIRE_KO_MTEC_UP	GSE2585_CD80_HIGH_VS_LOW_AIRE_KO_MTEC_UP	3	28	200	32441	17.3791071428571	0.000702934778767113	6288;1462;1237	SAA1;VCAN;CCR8	0.02927092514661	c7	=HYPERLINK("http://www.broadinstitute.org/gsea/msigdb/cards/GSE2585_CD80_HIGH_VS_LOW_AIRE_KO_MTEC_UP.html")
GSE1925_CTRL_VS_IFNG_PRIMED_MACROPHAGE_24H_IFNG_STIM_DN	GSE1925_CTRL_VS_IFNG_PRIMED_MACROPHAGE_24H_IFNG_STIM_DN	3	28	200	32441	17.3791071428571	0.000702934778767113	6790;9493;115361	AURKA;KIF23;GBP4	0.02927092514661	c7	=HYPERLINK("http://www.broadinstitute.org/gsea/msigdb/cards/GSE1925_CTRL_VS_IFNG_PRIMED_MACROPHAGE_24H_IFNG_STIM_DN.html")
GSE5679_CTRL_VS_PPARG_LIGAND_ROSIGLITAZONE_AND_RARA_AGONIST_AM580_TREATED_DC_UP	GSE5679_CTRL_VS_PPARG_LIGAND_ROSIGLITAZONE_AND_RARA_AGONIST_AM580_TREATED_DC_UP	3	28	200	32441	17.3791071428571	0.000702934778767113	3394;6890;115361	IRF8;TAP1;GBP4	0.02927092514661	c7	=HYPERLINK("http://www.broadinstitute.org/gsea/msigdb/cards/GSE5679_CTRL_VS_PPARG_LIGAND_ROSIGLITAZONE_AND_RARA_AGONIST_AM580_TREATED_DC_UP.html")
GSE5589_LPS_AND_IL10_VS_LPS_AND_IL6_STIM_IL6_KO_MACROPHAGE_45MIN_UP	GSE5589_LPS_AND_IL10_VS_LPS_AND_IL6_STIM_IL6_KO_MACROPHAGE_45MIN_UP	3	28	200	32441	17.3791071428571	0.000702934778767113	8522;1462;6890	GAS7;VCAN;TAP1	0.02927092514661	c7	=HYPERLINK("http://www.broadinstitute.org/gsea/msigdb/cards/GSE5589_LPS_AND_IL10_VS_LPS_AND_IL6_STIM_IL6_KO_MACROPHAGE_45MIN_UP.html")
GSE3920_IFNA_VS_IFNG_TREATED_ENDOTHELIAL_CELL_DN	GSE3920_IFNA_VS_IFNG_TREATED_ENDOTHELIAL_CELL_DN	3	28	167	32441	20.8133019674936	0.000419540216603124	8522;1462;1303	GAS7;VCAN;COL12A1	0.02927092514661	c7	=HYPERLINK("http://www.broadinstitute.org/gsea/msigdb/cards/GSE3920_IFNA_VS_IFNG_TREATED_ENDOTHELIAL_CELL_DN.html")
GSE7218_IGM_VS_IGG_SIGNAL_THGOUGH_ANTIGEN_BCELL_DN	GSE7218_IGM_VS_IGG_SIGNAL_THGOUGH_ANTIGEN_BCELL_DN	3	28	170	32441	20.4460084033613	0.000441518117261559	9402;4261;1237	GRAP2;CIITA;CCR8	0.02927092514661	c7	=HYPERLINK("http://www.broadinstitute.org/gsea/msigdb/cards/GSE7218_IGM_VS_IGG_SIGNAL_THGOUGH_ANTIGEN_BCELL_DN.html")
GSE7218_UNSTIM_VS_ANTIGEN_STIM_THROUGH_IGG_BCELL_DN	GSE7218_UNSTIM_VS_ANTIGEN_STIM_THROUGH_IGG_BCELL_DN	3	28	166	32441	20.9386833046472	0.00041237414626245	9402;7070;1237	GRAP2;THY1;CCR8	0.02927092514661	c7	=HYPERLINK("http://www.broadinstitute.org/gsea/msigdb/cards/GSE7218_UNSTIM_VS_ANTIGEN_STIM_THROUGH_IGG_BCELL_DN.html")
GSE7509_UNSTIM_VS_IFNA_STIM_IMMATURE_DC_DN	GSE7509_UNSTIM_VS_IFNA_STIM_IMMATURE_DC_DN	3	28	169	32441	20.5669907016061	0.000434111826445644	9402;7070;4261	GRAP2;THY1;CIITA	0.02927092514661	c7	=HYPERLINK("http://www.broadinstitute.org/gsea/msigdb/cards/GSE7509_UNSTIM_VS_IFNA_STIM_IMMATURE_DC_DN.html")
GSE7831_CPG_VS_INFLUENZA_STIM_PDC_1H_DN	GSE7831_CPG_VS_INFLUENZA_STIM_PDC_1H_DN	3	28	200	32441	17.3791071428571	0.000702934778767113	1159;4261;941	CKMT1B;CIITA;CD80	0.02927092514661	c7	=HYPERLINK("http://www.broadinstitute.org/gsea/msigdb/cards/GSE7831_CPG_VS_INFLUENZA_STIM_PDC_1H_DN.html")
GSE10211_UV_INACT_SENDAI_VS_LIVE_SENDAI_VIRUS_TRACHEAL_EPITHELIAL_CELLS_DN	GSE10211_UV_INACT_SENDAI_VS_LIVE_SENDAI_VIRUS_TRACHEAL_EPITHELIAL_CELLS_DN	3	28	161	32441	21.5889529724933	0.000377726021517923	941;1237;3394	CD80;CCR8;IRF8	0.02927092514661	c7	=HYPERLINK("http://www.broadinstitute.org/gsea/msigdb/cards/GSE10211_UV_INACT_SENDAI_VS_LIVE_SENDAI_VIRUS_TRACHEAL_EPITHELIAL_CELLS_DN.html")
GSE13547_WT_VS_ZFX_KO_BCELL_ANTI_IGM_STIM_2H_UP	GSE13547_WT_VS_ZFX_KO_BCELL_ANTI_IGM_STIM_2H_UP	3	28	175	32441	19.8618367346939	0.000479769364407509	7070;9493;113115	THY1;KIF23;MTFR2	0.02927092514661	c7	=HYPERLINK("http://www.broadinstitute.org/gsea/msigdb/cards/GSE13547_WT_VS_ZFX_KO_BCELL_ANTI_IGM_STIM_2H_UP.html")
GSE17186_MEMORY_VS_NAIVE_BCELL_DN	GSE17186_MEMORY_VS_NAIVE_BCELL_DN	3	28	200	32441	17.3791071428571	0.000702934778767113	6790;941;9493	AURKA;CD80;KIF23	0.02927092514661	c7	=HYPERLINK("http://www.broadinstitute.org/gsea/msigdb/cards/GSE17186_MEMORY_VS_NAIVE_BCELL_DN.html")
GSE18281_CORTICAL_VS_MEDULLARY_THYMOCYTE_UP	GSE18281_CORTICAL_VS_MEDULLARY_THYMOCYTE_UP	3	28	200	32441	17.3791071428571	0.000702934778767113	6288;6890;115361	SAA1;TAP1;GBP4	0.02927092514661	c7	=HYPERLINK("http://www.broadinstitute.org/gsea/msigdb/cards/GSE18281_CORTICAL_VS_MEDULLARY_THYMOCYTE_UP.html")
GSE19772_CTRL_VS_HCMV_INF_MONOCYTES_UP	GSE19772_CTRL_VS_HCMV_INF_MONOCYTES_UP	3	28	199	32441	17.4664393395549	0.000692945601858674	6288;3394;6890	SAA1;IRF8;TAP1	0.02927092514661	c7	=HYPERLINK("http://www.broadinstitute.org/gsea/msigdb/cards/GSE19772_CTRL_VS_HCMV_INF_MONOCYTES_UP.html")
GSE19888_ADENOSINE_A3R_INH_PRETREAT_AND_ACT_BY_A3R_VS_TCELL_MEMBRANES_ACT_MAST_CELL_UP	GSE19888_ADENOSINE_A3R_INH_PRETREAT_AND_ACT_BY_A3R_VS_TCELL_MEMBRANES_ACT_MAST_CELL_UP	3	28	200	32441	17.3791071428571	0.000702934778767113	3394;6890;115361	IRF8;TAP1;GBP4	0.02927092514661	c7	=HYPERLINK("http://www.broadinstitute.org/gsea/msigdb/cards/GSE19888_ADENOSINE_A3R_INH_PRETREAT_AND_ACT_BY_A3R_VS_TCELL_MEMBRANES_ACT_MAST_CELL_UP.html")
GSE19888_ADENOSINE_A3R_INH_VS_INH_PRETREAT_AND_ACT_WITH_TCELL_MEMBRANES_MAST_CELL_UP	GSE19888_ADENOSINE_A3R_INH_VS_INH_PRETREAT_AND_ACT_WITH_TCELL_MEMBRANES_MAST_CELL_UP	3	28	200	32441	17.3791071428571	0.000702934778767113	9358;3394;115361	ITGBL1;IRF8;GBP4	0.02927092514661	c7	=HYPERLINK("http://www.broadinstitute.org/gsea/msigdb/cards/GSE19888_ADENOSINE_A3R_INH_VS_INH_PRETREAT_AND_ACT_WITH_TCELL_MEMBRANES_MAST_CELL_UP.html")
GSE16450_CTRL_VS_IFNA_12H_STIM_IMMATURE_NEURON_CELL_LINE_DN	GSE16450_CTRL_VS_IFNA_12H_STIM_IMMATURE_NEURON_CELL_LINE_DN	3	28	195	32441	17.8247252747253	0.000653897778006375	6790;9402;4313	AURKA;GRAP2;MMP2	0.02927092514661	c7	=HYPERLINK("http://www.broadinstitute.org/gsea/msigdb/cards/GSE16450_CTRL_VS_IFNA_12H_STIM_IMMATURE_NEURON_CELL_LINE_DN.html")
GSE22432_CONVENTIONAL_CDC_VS_PLASMACYTOID_PDC_DN	GSE22432_CONVENTIONAL_CDC_VS_PLASMACYTOID_PDC_DN	3	28	200	32441	17.3791071428571	0.000702934778767113	4313;6890;115361	MMP2;TAP1;GBP4	0.02927092514661	c7	=HYPERLINK("http://www.broadinstitute.org/gsea/msigdb/cards/GSE22432_CONVENTIONAL_CDC_VS_PLASMACYTOID_PDC_DN.html")
GSE23505_IL6_IL1_VS_IL6_IL1_IL23_TREATED_CD4_TCELL_UP	GSE23505_IL6_IL1_VS_IL6_IL1_IL23_TREATED_CD4_TCELL_UP	3	28	200	32441	17.3791071428571	0.000702934778767113	653145;9493;255877	ANXA8;KIF23;BCL6B	0.02927092514661	c7	=HYPERLINK("http://www.broadinstitute.org/gsea/msigdb/cards/GSE23505_IL6_IL1_VS_IL6_IL1_IL23_TREATED_CD4_TCELL_UP.html")
GSE19941_LPS_VS_LPS_AND_IL10_STIM_IL10_KO_MACROPHAGE_UP	GSE19941_LPS_VS_LPS_AND_IL10_STIM_IL10_KO_MACROPHAGE_UP	3	28	181	32441	19.2034333070245	0.000528403217440163	6790;9493;113115	AURKA;KIF23;MTFR2	0.02927092514661	c7	=HYPERLINK("http://www.broadinstitute.org/gsea/msigdb/cards/GSE19941_LPS_VS_LPS_AND_IL10_STIM_IL10_KO_MACROPHAGE_UP.html")
GSE21063_WT_VS_NFATC1_KO_3H_ANTI_IGM_STIM_BCELL_DN	GSE21063_WT_VS_NFATC1_KO_3H_ANTI_IGM_STIM_BCELL_DN	3	28	200	32441	17.3791071428571	0.000702934778767113	3394;6890;115361	IRF8;TAP1;GBP4	0.02927092514661	c7	=HYPERLINK("http://www.broadinstitute.org/gsea/msigdb/cards/GSE21063_WT_VS_NFATC1_KO_3H_ANTI_IGM_STIM_BCELL_DN.html")
GSE21063_CTRL_VS_ANTI_IGM_STIM_BCELL_16H_UP	GSE21063_CTRL_VS_ANTI_IGM_STIM_BCELL_16H_UP	3	28	200	32441	17.3791071428571	0.000702934778767113	6790;9493;113115	AURKA;KIF23;MTFR2	0.02927092514661	c7	=HYPERLINK("http://www.broadinstitute.org/gsea/msigdb/cards/GSE21063_CTRL_VS_ANTI_IGM_STIM_BCELL_16H_UP.html")
GSE23568_CTRL_TRANSDUCED_VS_WT_CD8_TCELL_UP	GSE23568_CTRL_TRANSDUCED_VS_WT_CD8_TCELL_UP	3	28	200	32441	17.3791071428571	0.000702934778767113	6288;4261;3394	SAA1;CIITA;IRF8	0.02927092514661	c7	=HYPERLINK("http://www.broadinstitute.org/gsea/msigdb/cards/GSE23568_CTRL_TRANSDUCED_VS_WT_CD8_TCELL_UP.html")
GSE33424_CD161_HIGH_VS_INT_CD8_TCELL_UP	GSE33424_CD161_HIGH_VS_INT_CD8_TCELL_UP	3	28	200	32441	17.3791071428571	0.000702934778767113	6288;4261;115361	SAA1;CIITA;GBP4	0.02927092514661	c7	=HYPERLINK("http://www.broadinstitute.org/gsea/msigdb/cards/GSE33424_CD161_HIGH_VS_INT_CD8_TCELL_UP.html")
GSE33425_CD161_HIGH_VS_NEG_CD8_TCELL_UP	GSE33425_CD161_HIGH_VS_NEG_CD8_TCELL_UP	3	28	200	32441	17.3791071428571	0.000702934778767113	6790;4261;3394	AURKA;CIITA;IRF8	0.02927092514661	c7	=HYPERLINK("http://www.broadinstitute.org/gsea/msigdb/cards/GSE33425_CD161_HIGH_VS_NEG_CD8_TCELL_UP.html")
GSE33425_CD161_HIGH_VS_NEG_CD8_TCELL_DN	GSE33425_CD161_HIGH_VS_NEG_CD8_TCELL_DN	3	28	200	32441	17.3791071428571	0.000702934778767113	6288;941;115361	SAA1;CD80;GBP4	0.02927092514661	c7	=HYPERLINK("http://www.broadinstitute.org/gsea/msigdb/cards/GSE33425_CD161_HIGH_VS_NEG_CD8_TCELL_DN.html")
GSE32986_CURDLAN_LOWDOSE_VS_CURDLAN_HIGHDOSE_STIM_DC_DN	GSE32986_CURDLAN_LOWDOSE_VS_CURDLAN_HIGHDOSE_STIM_DC_DN	3	28	200	32441	17.3791071428571	0.000702934778767113	8522;4261;941	GAS7;CIITA;CD80	0.02927092514661	c7	=HYPERLINK("http://www.broadinstitute.org/gsea/msigdb/cards/GSE32986_CURDLAN_LOWDOSE_VS_CURDLAN_HIGHDOSE_STIM_DC_DN.html")
GSE34156_NOD2_LIGAND_VS_TLR1_TLR2_LIGAND_6H_TREATED_MONOCYTE_UP	GSE34156_NOD2_LIGAND_VS_TLR1_TLR2_LIGAND_6H_TREATED_MONOCYTE_UP	3	28	200	32441	17.3791071428571	0.000702934778767113	1462;6890;115361	VCAN;TAP1;GBP4	0.02927092514661	c7	=HYPERLINK("http://www.broadinstitute.org/gsea/msigdb/cards/GSE34156_NOD2_LIGAND_VS_TLR1_TLR2_LIGAND_6H_TREATED_MONOCYTE_UP.html")
GSE36009_UNSTIM_VS_LPS_STIM_DC_UP	GSE36009_UNSTIM_VS_LPS_STIM_DC_UP	3	28	200	32441	17.3791071428571	0.000702934778767113	4261;6890;115361	CIITA;TAP1;GBP4	0.02927092514661	c7	=HYPERLINK("http://www.broadinstitute.org/gsea/msigdb/cards/GSE36009_UNSTIM_VS_LPS_STIM_DC_UP.html")
GSE37301_MULTIPOTENT_PROGENITOR_VS_GRAN_MONO_PROGENITOR_DN	GSE37301_MULTIPOTENT_PROGENITOR_VS_GRAN_MONO_PROGENITOR_DN	3	28	200	32441	17.3791071428571	0.000702934778767113	3394;6890;115361	IRF8;TAP1;GBP4	0.02927092514661	c7	=HYPERLINK("http://www.broadinstitute.org/gsea/msigdb/cards/GSE37301_MULTIPOTENT_PROGENITOR_VS_GRAN_MONO_PROGENITOR_DN.html")
GSE37533_PPARG1_FOXP3_VS_PPARG2_FOXP3_TRANSDUCED_CD4_TCELL_PIOGLITAZONE_TREATED_DN	GSE37533_PPARG1_FOXP3_VS_PPARG2_FOXP3_TRANSDUCED_CD4_TCELL_PIOGLITAZONE_TREATED_DN	3	28	200	32441	17.3791071428571	0.000702934778767113	2633;3394;6890	GBP1;IRF8;TAP1	0.02927092514661	c7	=HYPERLINK("http://www.broadinstitute.org/gsea/msigdb/cards/GSE37533_PPARG1_FOXP3_VS_PPARG2_FOXP3_TRANSDUCED_CD4_TCELL_PIOGLITAZONE_TREATED_DN.html")
GSE34006_WT_VS_A2AR_KO_TREG_DN	GSE34006_WT_VS_A2AR_KO_TREG_DN	3	28	200	32441	17.3791071428571	0.000702934778767113	1462;6890;115361	VCAN;TAP1;GBP4	0.02927092514661	c7	=HYPERLINK("http://www.broadinstitute.org/gsea/msigdb/cards/GSE34006_WT_VS_A2AR_KO_TREG_DN.html")
GSE32034_LY6C_HIGH_VS_LOW_MONOCYTE_UP	GSE32034_LY6C_HIGH_VS_LOW_MONOCYTE_UP	3	28	200	32441	17.3791071428571	0.000702934778767113	8522;4261;113115	GAS7;CIITA;MTFR2	0.02927092514661	c7	=HYPERLINK("http://www.broadinstitute.org/gsea/msigdb/cards/GSE32034_LY6C_HIGH_VS_LOW_MONOCYTE_UP.html")
GSE39864_WT_VS_GATA3_KO_TREG_UP	GSE39864_WT_VS_GATA3_KO_TREG_UP	3	28	200	32441	17.3791071428571	0.000702934778767113	1462;6890;115361	VCAN;TAP1;GBP4	0.02927092514661	c7	=HYPERLINK("http://www.broadinstitute.org/gsea/msigdb/cards/GSE39864_WT_VS_GATA3_KO_TREG_UP.html")
GSE35685_CD34POS_CD10NEG_CD62LPOS_VS_CD34POS_CD10POS_BONE_MARROW_DN	GSE35685_CD34POS_CD10NEG_CD62LPOS_VS_CD34POS_CD10POS_BONE_MARROW_DN	3	28	200	32441	17.3791071428571	0.000702934778767113	1462;6890;115361	VCAN;TAP1;GBP4	0.02927092514661	c7	=HYPERLINK("http://www.broadinstitute.org/gsea/msigdb/cards/GSE35685_CD34POS_CD10NEG_CD62LPOS_VS_CD34POS_CD10POS_BONE_MARROW_DN.html")
GSE40666_UNTREATED_VS_IFNA_STIM_STAT4_KO_EFFECTOR_CD8_TCELL_90MIN_DN	GSE40666_UNTREATED_VS_IFNA_STIM_STAT4_KO_EFFECTOR_CD8_TCELL_90MIN_DN	3	28	198	32441	17.5546536796537	0.000683047658910371	9402;3394;115361	GRAP2;IRF8;GBP4	0.02927092514661	c7	=HYPERLINK("http://www.broadinstitute.org/gsea/msigdb/cards/GSE40666_UNTREATED_VS_IFNA_STIM_STAT4_KO_EFFECTOR_CD8_TCELL_90MIN_DN.html")
GSE39110_DAY3_VS_DAY6_POST_IMMUNIZATION_CD8_TCELL_WITH_IL2_TREATMENT_UP	GSE39110_DAY3_VS_DAY6_POST_IMMUNIZATION_CD8_TCELL_WITH_IL2_TREATMENT_UP	3	28	199	32441	17.4664393395549	0.000692945601858674	6790;941;6890	AURKA;CD80;TAP1	0.02927092514661	c7	=HYPERLINK("http://www.broadinstitute.org/gsea/msigdb/cards/GSE39110_DAY3_VS_DAY6_POST_IMMUNIZATION_CD8_TCELL_WITH_IL2_TREATMENT_UP.html")
GSE36078_WT_VS_IL1R_KO_LUNG_DC_UP	GSE36078_WT_VS_IL1R_KO_LUNG_DC_UP	3	28	200	32441	17.3791071428571	0.000702934778767113	1159;1462;9493	CKMT1B;VCAN;KIF23	0.02927092514661	c7	=HYPERLINK("http://www.broadinstitute.org/gsea/msigdb/cards/GSE36078_WT_VS_IL1R_KO_LUNG_DC_UP.html")
GSE41978_ID2_KO_VS_BIM_KO_KLRG1_LOW_EFFECTOR_CD8_TCELL_UP	GSE41978_ID2_KO_VS_BIM_KO_KLRG1_LOW_EFFECTOR_CD8_TCELL_UP	3	28	200	32441	17.3791071428571	0.000702934778767113	2633;3394;6890	GBP1;IRF8;TAP1	0.02927092514661	c7	=HYPERLINK("http://www.broadinstitute.org/gsea/msigdb/cards/GSE41978_ID2_KO_VS_BIM_KO_KLRG1_LOW_EFFECTOR_CD8_TCELL_UP.html")
GSE42021_TREG_VS_TCONV_PLN_UP	GSE42021_TREG_VS_TCONV_PLN_UP	3	28	200	32441	17.3791071428571	0.000702934778767113	2633;3394;6890	GBP1;IRF8;TAP1	0.02927092514661	c7	=HYPERLINK("http://www.broadinstitute.org/gsea/msigdb/cards/GSE42021_TREG_VS_TCONV_PLN_UP.html")
GSE42021_TREG_PLN_VS_CD24LO_TREG_THYMUS_DN	GSE42021_TREG_PLN_VS_CD24LO_TREG_THYMUS_DN	3	28	200	32441	17.3791071428571	0.000702934778767113	2633;1237;6890	GBP1;CCR8;TAP1	0.02927092514661	c7	=HYPERLINK("http://www.broadinstitute.org/gsea/msigdb/cards/GSE42021_TREG_PLN_VS_CD24LO_TREG_THYMUS_DN.html")
GSE42021_CD24HI_VS_CD24INT_TREG_THYMUS_DN	GSE42021_CD24HI_VS_CD24INT_TREG_THYMUS_DN	3	28	200	32441	17.3791071428571	0.000702934778767113	2633;3394;6890	GBP1;IRF8;TAP1	0.02927092514661	c7	=HYPERLINK("http://www.broadinstitute.org/gsea/msigdb/cards/GSE42021_CD24HI_VS_CD24INT_TREG_THYMUS_DN.html")
GSE42021_CD24HI_VS_CD24INT_TCONV_THYMUS_DN	GSE42021_CD24HI_VS_CD24INT_TCONV_THYMUS_DN	3	28	200	32441	17.3791071428571	0.000702934778767113	2633;3394;6890	GBP1;IRF8;TAP1	0.02927092514661	c7	=HYPERLINK("http://www.broadinstitute.org/gsea/msigdb/cards/GSE42021_CD24HI_VS_CD24INT_TCONV_THYMUS_DN.html")
GSE42021_CD24HI_VS_CD24LOW_TCONV_THYMUS_DN	GSE42021_CD24HI_VS_CD24LOW_TCONV_THYMUS_DN	3	28	200	32441	17.3791071428571	0.000702934778767113	2633;3394;6890	GBP1;IRF8;TAP1	0.02927092514661	c7	=HYPERLINK("http://www.broadinstitute.org/gsea/msigdb/cards/GSE42021_CD24HI_VS_CD24LOW_TCONV_THYMUS_DN.html")
GSE42021_TCONV_PLN_VS_CD24HI_TCONV_THYMUS_UP	GSE42021_TCONV_PLN_VS_CD24HI_TCONV_THYMUS_UP	3	28	200	32441	17.3791071428571	0.000702934778767113	2633;3394;6890	GBP1;IRF8;TAP1	0.02927092514661	c7	=HYPERLINK("http://www.broadinstitute.org/gsea/msigdb/cards/GSE42021_TCONV_PLN_VS_CD24HI_TCONV_THYMUS_UP.html")
GSE43955_TH0_VS_TGFB_IL6_TH17_ACT_CD4_TCELL_1H_UP	GSE43955_TH0_VS_TGFB_IL6_TH17_ACT_CD4_TCELL_1H_UP	3	28	199	32441	17.4664393395549	0.000692945601858674	6288;1300;115361	SAA1;COL10A1;GBP4	0.02927092514661	c7	=HYPERLINK("http://www.broadinstitute.org/gsea/msigdb/cards/GSE43955_TH0_VS_TGFB_IL6_TH17_ACT_CD4_TCELL_1H_UP.html")
GSE43955_TH0_VS_TGFB_IL6_TH17_ACT_CD4_TCELL_4H_DN	GSE43955_TH0_VS_TGFB_IL6_TH17_ACT_CD4_TCELL_4H_DN	3	28	199	32441	17.4664393395549	0.000692945601858674	9402;3394;6890	GRAP2;IRF8;TAP1	0.02927092514661	c7	=HYPERLINK("http://www.broadinstitute.org/gsea/msigdb/cards/GSE43955_TH0_VS_TGFB_IL6_TH17_ACT_CD4_TCELL_4H_DN.html")
GSE43955_TH0_VS_TGFB_IL6_TH17_ACT_CD4_TCELL_10H_DN	GSE43955_TH0_VS_TGFB_IL6_TH17_ACT_CD4_TCELL_10H_DN	3	28	200	32441	17.3791071428571	0.000702934778767113	6288;5396;115361	SAA1;PRRX1;GBP4	0.02927092514661	c7	=HYPERLINK("http://www.broadinstitute.org/gsea/msigdb/cards/GSE43955_TH0_VS_TGFB_IL6_TH17_ACT_CD4_TCELL_10H_DN.html")
GSE43863_NAIVE_VS_LY6C_LOW_CXCR5NEG_CD4_EFF_TCELL_D6_LCMV_DN	GSE43863_NAIVE_VS_LY6C_LOW_CXCR5NEG_CD4_EFF_TCELL_D6_LCMV_DN	3	28	199	32441	17.4664393395549	0.000692945601858674	4313;255877;6687	MMP2;BCL6B;SPG7	0.02927092514661	c7	=HYPERLINK("http://www.broadinstitute.org/gsea/msigdb/cards/GSE43863_NAIVE_VS_LY6C_LOW_CXCR5NEG_CD4_EFF_TCELL_D6_LCMV_DN.html")
GSE42724_NAIVE_BCELL_VS_PLASMABLAST_UP	GSE42724_NAIVE_BCELL_VS_PLASMABLAST_UP	3	28	199	32441	17.4664393395549	0.000692945601858674	2633;6890;115361	GBP1;TAP1;GBP4	0.02927092514661	c7	=HYPERLINK("http://www.broadinstitute.org/gsea/msigdb/cards/GSE42724_NAIVE_BCELL_VS_PLASMABLAST_UP.html")
GSE45365_NK_CELL_VS_CD8_TCELL_MCMV_INFECTION_DN	GSE45365_NK_CELL_VS_CD8_TCELL_MCMV_INFECTION_DN	3	28	200	32441	17.3791071428571	0.000702934778767113	2633;941;6890	GBP1;CD80;TAP1	0.02927092514661	c7	=HYPERLINK("http://www.broadinstitute.org/gsea/msigdb/cards/GSE45365_NK_CELL_VS_CD8_TCELL_MCMV_INFECTION_DN.html")
LINDGREN_BLADDER_CANCER_CLUSTER_1_DN	LINDGREN_BLADDER_CANCER_CLUSTER_1_DN	4	28	378	32441	12.2603930461073	0.000308828294228813	6790;941;5396;9493	AURKA;CD80;PRRX1;KIF23	0.0294128067423521	c2	=HYPERLINK("http://www.broadinstitute.org/gsea/msigdb/cards/LINDGREN_BLADDER_CANCER_CLUSTER_1_DN.html")
CHANG_CYCLING_GENES	CHANG_CYCLING_GENES	3	28	148	32441	23.4852799227799	0.000296578162087971	6790;4261;9493	AURKA;CIITA;KIF23	0.0294128067423521	c2	=HYPERLINK("http://www.broadinstitute.org/gsea/msigdb/cards/CHANG_CYCLING_GENES.html")
REICHERT_MITOSIS_LIN9_TARGETS	REICHERT_MITOSIS_LIN9_TARGETS	2	28	28	32441	82.7576530612245	0.000307324123904493	6790;9493	AURKA;KIF23	0.0294128067423521	c2	=HYPERLINK("http://www.broadinstitute.org/gsea/msigdb/cards/REICHERT_MITOSIS_LIN9_TARGETS.html")
GCNP_SHH_UP_LATE.V1_UP	GCNP_SHH_UP_LATE.V1_UP	3	28	183	32441	18.9935597189696	0.000545289587417201	6790;1462;941	AURKA;VCAN;CD80	0.0304460719058783	c6	=HYPERLINK("http://www.broadinstitute.org/gsea/msigdb/cards/GCNP_SHH_UP_LATE.V1_UP.html")
PRC2_EZH2_UP.V1_UP	PRC2_EZH2_UP.V1_UP	3	28	194	32441	17.9166053019146	0.000644361310177318	3394;1300;54829	IRF8;COL10A1;ASPN	0.0304460719058783	c6	=HYPERLINK("http://www.broadinstitute.org/gsea/msigdb/cards/PRC2_EZH2_UP.V1_UP.html")
JNK_DN.V1_DN	JNK_DN.V1_DN	3	28	191	32441	18.1980179506358	0.00061628749784738	7070;4313;3394	THY1;MMP2;IRF8	0.0304460719058783	c6	=HYPERLINK("http://www.broadinstitute.org/gsea/msigdb/cards/JNK_DN.V1_DN.html")
KRAS.300_UP.V1_DN	KRAS.300_UP.V1_DN	3	28	143	32441	24.3064435564436	0.000268670419591404	2633;4261;1237	GBP1;CIITA;CCR8	0.0304460719058783	c6	=HYPERLINK("http://www.broadinstitute.org/gsea/msigdb/cards/KRAS.300_UP.V1_DN.html")
MARSON_BOUND_BY_E2F4_UNSTIMULATED	MARSON_BOUND_BY_E2F4_UNSTIMULATED	5	28	728	32441	7.95746664050236	0.000369421589182421	6790;3013;9493;6890;113115	AURKA;HIST1H2AD;KIF23;TAP1;MTFR2	0.034493835444837	c2	=HYPERLINK("http://www.broadinstitute.org/gsea/msigdb/cards/MARSON_BOUND_BY_E2F4_UNSTIMULATED.html")
GO_NEGATIVE_REGULATION_OF_T_CELL_RECEPTOR_SIGNALING_PATHWAY	GO_NEGATIVE_REGULATION_OF_T_CELL_RECEPTOR_SIGNALING_PATHWAY	2	28	16	32441	144.825892857143	0.000108787565096047	7070;2633	THY1;GBP1	0.0357608901485172	c5	=HYPERLINK("http://www.broadinstitute.org/gsea/msigdb/cards/GO_NEGATIVE_REGULATION_OF_T_CELL_RECEPTOR_SIGNALING_PATHWAY.html")
REACTOME_CD28_CO_STIMULATION	REACTOME_CD28_CO_STIMULATION	2	28	32	32441	72.4129464285714	0.000395497527762099	9402;941	GRAP2;CD80	0.036218446676983	c2	=HYPERLINK("http://www.broadinstitute.org/gsea/msigdb/cards/REACTOME_CD28_CO_STIMULATION.html")
GO_PROTEIN_COMPLEX_BINDING	GO_PROTEIN_COMPLEX_BINDING	6	28	935	32441	7.43491214667685	0.000127206362283757	7070;653145;4261;1311;9493;54829	THY1;ANXA8;CIITA;COMP;KIF23;ASPN	0.0396147392438415	c5	=HYPERLINK("http://www.broadinstitute.org/gsea/msigdb/cards/GO_PROTEIN_COMPLEX_BINDING.html")
KEGG_PRIMARY_IMMUNODEFICIENCY	KEGG_PRIMARY_IMMUNODEFICIENCY	2	28	35	32441	66.2061224489796	0.000468770621243835	4261;6890	CIITA;TAP1	0.0398622446136275	c2	=HYPERLINK("http://www.broadinstitute.org/gsea/msigdb/cards/KEGG_PRIMARY_IMMUNODEFICIENCY.html")
CONCANNON_APOPTOSIS_BY_EPOXOMICIN_DN	CONCANNON_APOPTOSIS_BY_EPOXOMICIN_DN	3	28	172	32441	20.2082641196013	0.000456573541280551	6790;1462;9493	AURKA;VCAN;KIF23	0.0398622446136275	c2	=HYPERLINK("http://www.broadinstitute.org/gsea/msigdb/cards/CONCANNON_APOPTOSIS_BY_EPOXOMICIN_DN.html")
WESTON_VEGFA_TARGETS_12HR	WESTON_VEGFA_TARGETS_12HR	2	28	35	32441	66.2061224489796	0.000468770621243835	7070;4313	THY1;MMP2	0.0398622446136275	c2	=HYPERLINK("http://www.broadinstitute.org/gsea/msigdb/cards/WESTON_VEGFA_TARGETS_12HR.html")
NABA_PROTEOGLYCANS	NABA_PROTEOGLYCANS	2	28	35	32441	66.2061224489796	0.000468770621243835	1462;54829	VCAN;ASPN	0.0398622446136275	c2	=HYPERLINK("http://www.broadinstitute.org/gsea/msigdb/cards/NABA_PROTEOGLYCANS.html")
ALONSO_METASTASIS_EMT_UP	ALONSO_METASTASIS_EMT_UP	2	28	36	32441	64.3670634920635	0.00049454967072695	4313;1462	MMP2;VCAN	0.0413165882807322	c2	=HYPERLINK("http://www.broadinstitute.org/gsea/msigdb/cards/ALONSO_METASTASIS_EMT_UP.html")
SMID_BREAST_CANCER_RELAPSE_IN_LUNG_DN	SMID_BREAST_CANCER_RELAPSE_IN_LUNG_DN	2	28	37	32441	62.6274131274131	0.000521004225588969	1311;54829	COMP;ASPN	0.0427762434871495	c2	=HYPERLINK("http://www.broadinstitute.org/gsea/msigdb/cards/SMID_BREAST_CANCER_RELAPSE_IN_LUNG_DN.html")
TARTE_PLASMA_CELL_VS_B_LYMPHOCYTE_DN	TARTE_PLASMA_CELL_VS_B_LYMPHOCYTE_DN	2	28	38	32441	60.9793233082707	0.000548133185481697	4261;3394	CIITA;IRF8	0.043503503821064	c2	=HYPERLINK("http://www.broadinstitute.org/gsea/msigdb/cards/TARTE_PLASMA_CELL_VS_B_LYMPHOCYTE_DN.html")
GEISS_RESPONSE_TO_DSRNA_UP	GEISS_RESPONSE_TO_DSRNA_UP	2	28	38	32441	60.9793233082707	0.000548133185481697	2633;6890	GBP1;TAP1	0.043503503821064	c2	=HYPERLINK("http://www.broadinstitute.org/gsea/msigdb/cards/GEISS_RESPONSE_TO_DSRNA_UP.html")
DELYS_THYROID_CANCER_UP	DELYS_THYROID_CANCER_UP	4	28	443	32441	10.4614640438568	0.000558459733553084	1462;653145;1311;1300	VCAN;ANXA8;COMP;COL10A1	0.0435964795275375	c2	=HYPERLINK("http://www.broadinstitute.org/gsea/msigdb/cards/DELYS_THYROID_CANCER_UP.html")
PID_AURORA_B_PATHWAY	PID_AURORA_B_PATHWAY	2	28	39	32441	59.4157509157509	0.000575935451335987	6790;9493	AURKA;KIF23	0.0442355583751931	c2	=HYPERLINK("http://www.broadinstitute.org/gsea/msigdb/cards/PID_AURORA_B_PATHWAY.html")
MODULE_122	MODULE_122	3	28	141	32441	24.6512158054711	0.000258002626659772	9358;1311;1303	ITGBL1;COMP;COL12A1	0.0442732507348168	c4	=HYPERLINK("http://www.broadinstitute.org/gsea/msigdb/cards/MODULE_122.html")
AMUNDSON_GAMMA_RADIATION_RESPONSE	AMUNDSON_GAMMA_RADIATION_RESPONSE	2	28	40	32441	57.9303571428571	0.000604409925360472	6790;9493	AURKA;KIF23	0.0456857153105804	c2	=HYPERLINK("http://www.broadinstitute.org/gsea/msigdb/cards/AMUNDSON_GAMMA_RADIATION_RESPONSE.html")
PID_AMB2_NEUTROPHILS_PATHWAY	PID_AMB2_NEUTROPHILS_PATHWAY	2	28	41	32441	56.5174216027875	0.000633555511040297	7070;4313	THY1;MMP2	0.0457119900541499	c2	=HYPERLINK("http://www.broadinstitute.org/gsea/msigdb/cards/PID_AMB2_NEUTROPHILS_PATHWAY.html")
TAKEDA_TARGETS_OF_NUP98_HOXA9_FUSION_6HR_DN	TAKEDA_TARGETS_OF_NUP98_HOXA9_FUSION_6HR_DN	2	28	41	32441	56.5174216027875	0.000633555511040297	8522;941	GAS7;CD80	0.0457119900541499	c2	=HYPERLINK("http://www.broadinstitute.org/gsea/msigdb/cards/TAKEDA_TARGETS_OF_NUP98_HOXA9_FUSION_6HR_DN.html")
RIGGI_EWING_SARCOMA_PROGENITOR_DN	RIGGI_EWING_SARCOMA_PROGENITOR_DN	3	28	191	32441	18.1980179506358	0.00061628749784738	1462;5396;1300	VCAN;PRRX1;COL10A1	0.0457119900541499	c2	=HYPERLINK("http://www.broadinstitute.org/gsea/msigdb/cards/RIGGI_EWING_SARCOMA_PROGENITOR_DN.html")
GO_CELLULAR_RESPONSE_TO_INTERFERON_GAMMA	GO_CELLULAR_RESPONSE_TO_INTERFERON_GAMMA	3	28	122	32441	28.4903395784543	0.000170071656197977	2633;4261;3394	GBP1;CIITA;IRF8	0.0457415449874287	c5	=HYPERLINK("http://www.broadinstitute.org/gsea/msigdb/cards/GO_CELLULAR_RESPONSE_TO_INTERFERON_GAMMA.html")
GO_CELLULAR_RESPONSE_TO_CYTOKINE_STIMULUS	GO_CELLULAR_RESPONSE_TO_CYTOKINE_STIMULUS	5	28	606	32441	9.55946487505893	0.000159399819471457	2633;4261;1237;3394;54829	GBP1;CIITA;CCR8;IRF8;ASPN	0.0457415449874287	c5	=HYPERLINK("http://www.broadinstitute.org/gsea/msigdb/cards/GO_CELLULAR_RESPONSE_TO_CYTOKINE_STIMULUS.html")
GO_NEGATIVE_REGULATION_OF_ANTIGEN_RECEPTOR_MEDIATED_SIGNALING_PATHWAY	GO_NEGATIVE_REGULATION_OF_ANTIGEN_RECEPTOR_MEDIATED_SIGNALING_PATHWAY	2	28	20	32441	115.860714285714	0.000163897689871017	7070;2633	THY1;GBP1	0.0457415449874287	c5	=HYPERLINK("http://www.broadinstitute.org/gsea/msigdb/cards/GO_NEGATIVE_REGULATION_OF_ANTIGEN_RECEPTOR_MEDIATED_SIGNALING_PATHWAY.html")
HALLMARK_COAGULATION	HALLMARK_COAGULATION	2	28	138	32441	16.7914078674948	0.00648339061447139	4313;1311	MMP2;COMP	0.0463099329605099	h	=HYPERLINK("http://www.broadinstitute.org/gsea/msigdb/cards/HALLMARK_COAGULATION.html")
HALLMARK_TNFA_SIGNALING_VIA_NFKB	HALLMARK_TNFA_SIGNALING_VIA_NFKB	2	28	200	32441	11.5860714285714	0.0130898983443428	941;6890	CD80;TAP1	0.0467496369440816	h	=HYPERLINK("http://www.broadinstitute.org/gsea/msigdb/cards/HALLMARK_TNFA_SIGNALING_VIA_NFKB.html")
HALLMARK_MITOTIC_SPINDLE	HALLMARK_MITOTIC_SPINDLE	2	28	200	32441	11.5860714285714	0.0130898983443428	6790;9493	AURKA;KIF23	0.0467496369440816	h	=HYPERLINK("http://www.broadinstitute.org/gsea/msigdb/cards/HALLMARK_MITOTIC_SPINDLE.html")
HALLMARK_G2M_CHECKPOINT	HALLMARK_G2M_CHECKPOINT	2	28	200	32441	11.5860714285714	0.0130898983443428	6790;9493	AURKA;KIF23	0.0467496369440816	h	=HYPERLINK("http://www.broadinstitute.org/gsea/msigdb/cards/HALLMARK_G2M_CHECKPOINT.html")
HALLMARK_APOPTOSIS	HALLMARK_APOPTOSIS	2	28	161	32441	14.3926353149956	0.00869087090646401	4313;6890	MMP2;TAP1	0.0467496369440816	h	=HYPERLINK("http://www.broadinstitute.org/gsea/msigdb/cards/HALLMARK_APOPTOSIS.html")
HALLMARK_GLYCOLYSIS	HALLMARK_GLYCOLYSIS	2	28	200	32441	11.5860714285714	0.0130898983443428	6790;1462	AURKA;VCAN	0.0467496369440816	h	=HYPERLINK("http://www.broadinstitute.org/gsea/msigdb/cards/HALLMARK_GLYCOLYSIS.html")
HALLMARK_IL2_STAT5_SIGNALING	HALLMARK_IL2_STAT5_SIGNALING	2	28	200	32441	11.5860714285714	0.0130898983443428	3394;115361	IRF8;GBP4	0.0467496369440816	h	=HYPERLINK("http://www.broadinstitute.org/gsea/msigdb/cards/HALLMARK_IL2_STAT5_SIGNALING.html")
HALLMARK_KRAS_SIGNALING_DN	HALLMARK_KRAS_SIGNALING_DN	2	28	200	32441	11.5860714285714	0.0130898983443428	941;1237	CD80;CCR8	0.0467496369440816	h	=HYPERLINK("http://www.broadinstitute.org/gsea/msigdb/cards/HALLMARK_KRAS_SIGNALING_DN.html")
ZHAN_EARLY_DIFFERENTIATION_GENES_DN	ZHAN_EARLY_DIFFERENTIATION_GENES_DN	2	28	42	32441	55.171768707483	0.000663371113135863	2633;4261	GBP1;CIITA	0.0471488543395967	c2	=HYPERLINK("http://www.broadinstitute.org/gsea/msigdb/cards/ZHAN_EARLY_DIFFERENTIATION_GENES_DN.html")
GO_REGULATION_OF_CELL_ADHESION	GO_REGULATION_OF_CELL_ADHESION	5	28	629	32441	9.20991369520781	0.000189259152824564	9402;7070;6288;2633;941	GRAP2;THY1;SAA1;GBP1;CD80	0.0486889742288237	c5	=HYPERLINK("http://www.broadinstitute.org/gsea/msigdb/cards/GO_REGULATION_OF_CELL_ADHESION.html")
