# Supplementary material for: Applying graph database technology for analyzing perturbed co-expression networks in cancer
Source: Database (Oxford). 2020 Dec 11;2020:baaa110. doi: 10.1093/database/baaa110 (PMC7731929; doi:10.1093/database/baaa110)
Supplement: baaa110_Supp [file baaa110_supp.zip › suppl_data/Suppl Table 9.xlsx]

## Sheet: Community0
geneset

## Sheet: Community2
geneset

## Sheet: Community4
geneset

## Sheet: Community5
geneset

## Sheet: Community7
geneset

## Sheet: Community15
geneset

## Sheet: Community17
geneset

## Sheet: Community24
geneset

## Sheet: Community46
geneset

## Sheet: Community51
geneset
